# Supplementary material for: Massively parallel characterization of transcriptional regulatory elements
Source: Nature. 2025 Jan 15;639(8054):411–20. doi: 10.1038/s41586-024-08430-9 (PMC11903340; doi:10.1038/s41586-024-08430-9)
Supplement: Supplementary file 5 — Supplementary Tables 1–13. [file 41586_2024_8430_MOESM5_ESM.zip]

Archive with 13 entries (13 files):
- 2023-03-03628-s5/2023-03-03628C-Table S1 - pilot lib design (1).xlsx
- 2023-03-03628-s5/2023-03-03628C-Table S10 - joint lib design.xlsx
- 2023-03-03628-s5/2023-03-03628C-Table S11 - jointdata.xlsx
- 2023-03-03628-s5/2023-03-03628C-Table S12 - folds and performance.xlsx
- 2023-03-03628-s5/2023-03-03628C-Table S13 - Primer squences.xlsx
- 2023-03-03628-s5/2023-03-03628C-Table S2 - pilotdata (1).xlsx
- 2023-03-03628-s5/2023-03-03628C-Table S3 - large-scale lib design (1).xlsx
- 2023-03-03628-s5/2023-03-03628C-Table S4 - largescaledata (1).xlsx
- 2023-03-03628-s5/2023-03-03628C-Table S5 - motif enrichment (1).xlsx
- 2023-03-03628-s5/2023-03-03628C-Table S6 - bigwigs used (1).xlsx
- 2023-03-03628-s5/2023-03-03628C-Table S7 - hyperparams.xlsx
- 2023-03-03628-s5/2023-03-03628C-Table S8 - folds and performance.xlsx
- 2023-03-03628-s5/2023-03-03628C-Table S9 - variant predictions.xlsx
