# Supplementary material for: Massively parallel characterization of transcriptional regulatory elements
Source: Nature. 2025 Jan 15;639(8054):411–20. doi: 10.1038/s41586-024-08430-9 (PMC11903340; doi:10.1038/s41586-024-08430-9)
Supplement: Supplementary file 5 — Supplementary Tables 1–13. [file 41586_2024_8430_MOESM5_ESM.zip › 2023-03-03628-s5/2023-03-03628C-Table S1 - pilot lib design (1).xlsx]

## Sheet: HepG2 pilot
Elements were designed with respect to hg19. Provided for convenience are the same elements mapped to hg38 in cases of a perfect match. Elements of "control" type may have missing coordinates if they were synthetically designed. All control were linked to a random 29nt spacer on their 5' end to make the sequence equal 200nt.
All sequences in this library were represented with two spots on the Agilent array.
name	category	chr.hg19	start.hg19	stop.hg19	str.hg19	chr.hg38	start.hg38	stop.hg38	str.hg38	230nt sequence (15nt 5' adaptor - 200nt element - 15nt 3' adaptor)
seq10001	potential enhancer	chr11	34330890	34331090	+	chr11	34309343	34309543	+	AGGACCGGATCAACTCTTAGAGTTAATACATCACTAACAATCCCTTATGCCAATGACTTCCAGAAGGACTCCTATTGCAAAATGTGTTATGACACAAGGGTGCAGGTCAGAGGTTATATCAAGATATGAACGGGCATTACCGTGCTCAACACCAGAGGCAGTGCTGGGAGCAGAGGAGAAACGAAACTCATGACGGACAGAGTCAGAAGCTAGGCCATTGCGTGAACCGA
seq10005	potential enhancer	chr11	34354200	34354400	+	chr11	34332653	34332853	+	AGGACCGGATCAACTAGCCCAGGGGAGTTGGTCCAGCCTAGCCCGCTGTCCAGCAATGCCTCTGTTGATTTTGCTAATAGAGCAAACAGACCCTCTTTGAAAAAGAGGCAAAGGCAGGAGAACTCTGCTTTCCTGCCCATTTCCTCTGCCTTATTAAGCAAGAAGAACTGGTTTCAGTTAAAAAAAAAAAAAAATCCTGAAAGCCACTGATGGAACATTGCGTGAACCGA
seq10007	potential enhancer	chr11	34366890	34367090	+	chr11	34345343	34345543	+	AGGACCGGATCAACTCTCACTCTGCCTCATTATCCACAGGGCCTGCACCCTGCCCTCCTTCAGGCCCCTTTTATTCATTTGTTGCATCACCAGCTCCTGGAACAGTGCCCAGCACACAGTCCTCAATAAATATTTGTTGGGTGAACAAACGGATGTAACCCAAACAGAACTCCTGGCCTCTCCCCTACACAGTCCTCAGACTCCCCACCCCCGCCCATTGCGTGAACCGA
seq10012	potential enhancer	chr11	34448840	34449040	+	chr11	34427293	34427493	+	AGGACCGGATCAACTCAAAAATGTTTGACCTTTGCAAATGATTTCTTTTCATCTTTAGGTCACAGAGCTTTCGTGTTGATATATTTGAGAGGGGCAGAGAGTAATAACACAGGGTAATATGATGTAAGGAGGACAAATGCCTTTTTCTGTTACAAACCACACACCTCCTCTGCCTCCAGCCAGTGCAATGCTTTTGACCATAAACTTCGTTGAATCATTGCGTGAACCGA
seq10018	potential enhancer	chr11	34568140	34568340	+	chr11	34546593	34546793	+	AGGACCGGATCAACTTTGGTCGCTGGGCTTGGATGTTAAGTAAAAACCTGGTGAATGATCTGCATTGTTCTCTCTTTTCACCAAGGCTGTCTTCTTTCTCTGTGAAAAGCTAGTTGAATTCTTTCTCTAAATGGGGTATTCTTCATTCAGAGGCAGCACAATGGGCCTCTTTCACTGACAATTCAGTTTCTAGTAACAGAGACTGTGGGGCCTGCCATTGCGTGAACCGA
seq10025	potential enhancer	chr11	34676490	34676690	+	chr11	34654943	34655143	+	AGGACCGGATCAACTCTGCTGGGTAAATGCCACTCTTTGTCTGCAGTACAACGTGGCCCTGTCAGAGTGATGTATCACTTGGAAACCGGGGTGGATGCCAGACCTGTCGCAATATTGTCACATCCTGATGGGATGTTGCAACCTCACCCTGCAACCTACAGGGAGGGAGAGTGAAGTCTCCTTGCATTTCCTGTGAATTTGTCCTCTCGGATTTCCATTGCGTGAACCGA
seq10035	potential enhancer	chr11	34847310	34847510	+	chr11	34825763	34825963	+	AGGACCGGATCAACTCCTGGCAGCAACTGGTCGTACCTGTTTTAGAGTCAGTACATTGTGTTTGCTGGAGAGATGAAGGAGAGCAGCACACAGCACCATCTCATCATCGCAAATGCCATTTCAGGTTAATGATTACCACGTACAGTATTACTGTAGTCAAAATGCGCACACCAAGGGCCCTTCCCATGCAGCCTGGCAGGCGGCATATAAAGGAGCATTGCGTGAACCGA
seq10041	potential enhancer	chr11	34951490	34951690	+	chr11	34929943	34930143	+	AGGACCGGATCAACTCTTCTAAGACTGGGCTTCTTAGTACAACCCCACTTTAGACTTTGAACTTTCTGTTTTAGAGGGAGACTGTGTGTGTACAAAGCAAACACGCATATCCGAATTGCTGCCTCATACCTGGTGGGCCCTGATGGCAAGAACACAGAGAGGTGGGGCCTGTGGAGCTGCTTTTGAAAGGCAGCGCCGTGTGTGTCTAGCACGTGCATTGCGTGAACCGA
seq10053	potential enhancer	chr11	35362380	35362580	+	chr11	35340833	35341033	+	AGGACCGGATCAACTACTCTTATGTAACAAGTTACATAAGGGTCATCTTATTCCCCCAGTGTGCCCCCTGGGATTATGGTGTGGAGGCTAAGGTCAAAAGGAAATTATGTAAGCATAATCCTGAGAAATTGACAAACAAAGCAGTGACCAGTTCAAGGAGCAAACCAGCAGTATGTTACTGTGAATCTCCCAGACGCCAGGAACTTACATAAAACCATTGCGTGAACCGA
seq10054	potential enhancer	chr11	35368850	35369050	+	chr11	35347303	35347503	+	AGGACCGGATCAACTGAGTCTCCTAGTCTGCTCTGGACAGACATGGTAATTCAATATACTTGCTGTTTTGAACCCCTGCTCCCCACTTCCAGTGGCATTTGGACCACTTTAAAGACCAGAAAAAGGATCACAAGCAGATTTCATCTCATGGGCAAAGTCCAAATCACTGATAGTGGCTGCTGGAGCAATGTTTTCAGAAGGATTCCAAGGCTGAACATTGCGTGAACCGA
seq10056	potential enhancer	chr11	35381710	35381910	+	chr11	35360163	35360363	+	AGGACCGGATCAACTCCCAGTGTTTTGATGACAAAGACGTCACAAACTGTCCTACTGACTTTTGTCATTTGGTTCGAGAGCCCAAGGTCACTGTTTGTTTGGACATTGTGTAATTATGGGAGTTAAAGTCATCATCAGTGTCATCTTTGGCCTTTGATGTCCCTTTTCTCTCCTTAGGCAAGAACCATGGCTGTTTCCCTCCCACGTTTTGTGAACATTGCGTGAACCGA
seq10057	potential enhancer	chr11	35412640	35412840	+	chr11	35391093	35391293	+	AGGACCGGATCAACTGTCAGTCAACCATGGTCCACAGGTCAAATCCAGCTTGCCATCTATTTTTGTAAATAAACTTTTATTGGAACACAGCCTTGCTCGCTTATTTACATACTGTCCGTGGCTGCTTTTGTGATGCAATGGCAGAGTTGACTCATTATGATACAGACTGTATGGCTCACAAAGCCTACAATATGCACTATCTGGCTCTTTGCAGACATTGCGTGAACCGA
seq1007	potential enhancer	chr1	26648100	26648300	+	chr1	26321609	26321809	+	AGGACCGGATCAACTTGTCTGTGCCCGCACAGCCTAGGGCCCCACCCGGCTCAGAGCCTGCTCTCACAACACTTCATTTGGGTGGCTGCGCGAGACTACACTCCCCAGTTAGTCTGGTCCCAGGGCGCCCTCTGATGGCAGAAGGAGGCCTAACATCTGAACCCGAAAGCTGGGGCCTGGAGGGAAGAAGCCAGCCTGAGCGTCAGGGAAGAAGGCATTGCGTGAACCGA
seq1008	potential enhancer	chr1	26677370	26677570	+	chr1	26350879	26351079	+	AGGACCGGATCAACTCCCCTCCCCCATTTCCCATTGTCCTCCTTCCTGAGAAGCTGGTGGAATTCAGAACTTTGACCCTTCCCTGTGGCCACAGCAGTGACTCAGGCTTTATGAGGGGCAGAGATGAAAGAGACTGAAGCCCCGGGAAGCCTGACCTGACTCCAGGACTGCTGGTGGCTATGACAGTGTCAGGGACAGGGTCCAAGGGGGACTGGCATTGCGTGAACCGA
seq10080	potential enhancer	chr11	36562680	36562880	+	chr11	36541130	36541330	+	AGGACCGGATCAACTGAGCTGTAAACAACAGCTGCGGGCTGTAAACAATGGAGCTATATTAAGAAAGTCCTGCATCTGCAGCATTCGGTTCAATCCTGCCACCCACTGGGCGTACTCCTGAATTGACTTTCCATTGTCAGCTGATCAGTGACAGATGTGAAATGACTCGTTACACACACAGGTCACATTGGGAGGATTCTTAGACGTCATATTCTCATTGCGTGAACCGA
seq10083	potential enhancer	chr11	36694470	36694670	+	chr11	36672920	36673120	+	AGGACCGGATCAACTGTTAACACTAAAGTTATTCTAGCCACCCAATCCAATGCCACTTTTCCTAAAAGGAATGTTACTTTTATATGAATGTTTCTGATTATGTACAGCGACATCTAGTGGAGGCAAACTGGTATTACAATCCATTGGTGTAACTAACAGGTATCAAACTCTACTGTCATAGTTATGGTCTATAGGCCCTCCATTAACAGTGGTAACATTGCGTGAACCGA
seq10088	potential enhancer	chr11	36892030	36892230	+	chr11	36870480	36870680	+	AGGACCGGATCAACTAGTGTTTCTGCCATTCAGACTGCCTTTTCCACTCATCCCCGGAATTTCCTGGATATGCCTGCATTCTGTCATCTAAATGGTTAATGATTAACAGGTTTGTCTGAAGGGTATCCCTGAACAAACTCTGCTCCAGTGATCTATTTGATTGGTTGGTACCTGAGCCACTCTGCGTATCCCAAGTCCTGACTTTGGGACTGGGTCATTGCGTGAACCGA
seq10096	potential enhancer	chr11	40350840	40351040	+	chr11	40329290	40329490	+	AGGACCGGATCAACTCAACAGTCTGATGACTAGCAGCAAAAAGACATGTAGCTGAAATGCCAGTGCACATAGCTAATGTAAACAAGTTGAGGGGAGCAACGGAAACAGTGCTGTAAACTGGAAACATGCCACGTGAGTCATGCTGGAAGGATGTGAGGGTGTTGAGTCTGTAGAAAGCAAACAGACTTTGAGACGACTGGGCAGGAATCAGGGTTCATTGCGTGAACCGA
seq10116	potential enhancer	chr11	43563660	43563860	+	chr11	43542110	43542310	+	AGGACCGGATCAACTTCAAAAACAGCCTGGGCAACATAACAAGACCCCTGTATCTACAAAAAAAATTAAAAATTAGCCAGCTGTGGTGACACATGCCTGTAGGCCTAGCTACTCAGAAGGCTGAGGTAGGAGGATGGCTTCAGCCCAGGAGTTCAAGGCCACAGTGAGCTATGATCACATCACTGCATTCCAGCCTGGGTGAGAGAGCAAGACCCCATTGCGTGAACCGA
seq10144	potential enhancer	chr11	44846080	44846280	+	chr11	44824529	44824729	+	AGGACCGGATCAACTTCAGGGCCACCCTGTGACCTCCAAACAAAGCTGGGGCCTTGTCTAGGGCTGTGGGAAGCCAGACAGGACAATGGGAGGAAGGAGAAAGCAGGGAGATAAAGCCAGGGGCCCACGGGCCTGTGCCTGGGATTCCAGAGGCCGGCTCCTCACATCCCAGCCGCGGAGGCCTTCAGAGTAAACACACTGGGCTTCCTGGCTCACATTGCGTGAACCGA
seq10151	potential enhancer	chr11	45179810	45180010	+	chr11	45158259	45158459	+	AGGACCGGATCAACTCACAAGCCCACGGAGGCCCTGCCTGGGAAGGAACTGTTGGAAGCGCCTCTCCTGCCTGCCCCACCTCCACCCTCCTCTGGGGCCCCAGTTCAGGGTGGCCCAGCCCCTGCCTCCCTCCCTGCAGCTCCCAGACAGGCTGGGCCCCAGCAGCAGGCCGGGCTGTCTGGCTGCTGTTCAACAGGGAGTCCAGCTGCCTGGGGCATTGCGTGAACCGA
seq10155	potential enhancer	chr11	45281280	45281480	+	chr11	45259729	45259929	+	AGGACCGGATCAACTAGTCCTGGGGAAACCAACCCAGATGGAAGGGAGGGACTTGGATTCCACAGTAGTAGAAGTCCCCTCCTCCCTGGACAGGAAGCGGGTGGCCCTGCCTTGTGACTGCAAGGTGAGTCAGCCTTGGGGCAGCAGAGTGGAGAGACAGAAAGAACCTGTGTCCTTGATGGCAATGTCATTAAGCTGCTCAGCCAACCAATCCACATTGCGTGAACCGA
seq10166	potential enhancer	chr11	45680200	45680400	+	chr11	45658650	45658850	+	AGGACCGGATCAACTCCCCAGTGTGCCCAGCTCCTCTGGGGGAGGGATGAGTCAGAAGGTCCCGGTTCCCTGTCTCAGGCCAGTCCTGGTACAGCCTGGCTTGCGGTAGGCGGGACTCTACAGCCCCGACACTGGGCGGAAAAGCCCCGGTTTCCTGTCCCCCGCCCCACCGAGAAGCCACAGCCAGAGTTGGAATAGTACCGAGGCCCCACCCCCATTGCGTGAACCGA
seq10170	potential enhancer	chr11	45793150	45793350	+	chr11	45771599	45771799	+	AGGACCGGATCAACTGAAACTGTCACTGTCACGGTCCTGTTTAGAGAGGAAGGTCGGAGAAACCAGTGCCGTGGAAGGCTCTGGGGCGTTGACAGGCGCTGTCCCCAGCTCACCGGCTCTATGACCCTGGGTAAGTTACCTGGCTTCTCTGTTCCTCAGTTTTCTCGTCTTCCCTGACCCAGGCTTTCCCGACTCCTCTAGGGGCCCCTTCCCCTCATTGCGTGAACCGA
seq10176	potential enhancer	chr11	46071820	46072020	+	chr11	46050269	46050469	+	AGGACCGGATCAACTTGTCCTTGCTCACGGCAGGAGAAAGGCATAGGGACTAATACCACTGGGTCTTGTTGAAGAAAAGTGGCCGGCTTACTTTGATCAACTGAGTGGTGTGCTGATCAGTGTGATTTCCCTGTTCTGCTGACTGTGAGCATGTTGGGGAGAGCAGGAGAGCTGGCTTTTGAGAGGCCCATGCAGGGAGGCAAATTCCATAGCTGCATTGCGTGAACCGA
seq10197	potential enhancer	chr11	46575930	46576130	+	chr11	46554380	46554580	+	AGGACCGGATCAACTATTCCTACAGGATTCAGAAAGGGGAAAGAGTAGCTACAAATATCAATACCAAGAAAAAAATCAAAGGATCAGGATTACCAAACAACATTTCTATCAATTTCCAGGGACCTAAACACACTAACAGCTCAAACAAGAGAAAGCTTTACTGATGGGAAGAAGTCAGAGGGAGTAAAACAATTACACAATCTCTCTTTCATCTGCATTGCGTGAACCGA
seq10204	potential enhancer	chr11	46777070	46777270	+	chr11	46755520	46755720	+	AGGACCGGATCAACTATAACTAGTCCTTAGGGATTCAGTCATTCGGCAAATATTTACTGAGCAAGATACTAGATACATTAGTCACAGGTTCGATTCTAAGAGGCTCATTGTCTAGTTCAGGGAATAATAATCCTTATGTTTGGCTGGGCACAGTGGCTCACATCTGTAATCCCAGCACTTTGGGAGGCCAAGGTAGGTGAGTCACTTGAGGTCACCATTGCGTGAACCGA
seq10216	potential enhancer	chr11	47057390	47057590	+	chr11	47035839	47036039	+	AGGACCGGATCAACTCAAAATTTCTAATATATTTATTGAAAAAAAATCCATGTATAAGTAGACCCACACAGTTCAAATCCATGCTGTTCAAAGGTCAACTGTATATACATGTATCTGCTCATCTGAGAAAAAAATATGCACACAGGAAGAATAAACCAGAGATGAATGAGATTCATTATCTCTAAGATGTTAGTGAAATGGAGTGAAAAGATATACATTGCGTGAACCGA
seq10221	potential enhancer	chr11	47210970	47211170	+	chr11	47189419	47189619	+	AGGACCGGATCAACTTGAGTTTTTACTCCATGCTAAGGCTATGCTAGGAATGTTGGGAGTACAAAGTTAAATAAGGCAGAGTCCAAGTGTACCGTAATGATGCAAGGCAGATAGGAAGTATTGAGAGAAAACAGGCAGAAGGGACGGCCTTTCACAGGACATGACACTGATAGGTCTTGATGAGTAGGAATTAGTCACGTGGACAGGCATTCTAGCATTGCGTGAACCGA
seq10241	potential enhancer	chr11	47963850	47964050	+	chr11	47942298	47942498	+	AGGACCGGATCAACTGCTAGACACCGAGGATCAGGAACTGCATGCAGGAGCAAAACTCATCTCAGCCCTTGGTGCTGGCAGGTTAGTTAGTGGGAGGGACAGAGGAGCAAACAGATTGTGAAACCTACCACTGGGGTCAGCAGAAGGATGAGTGATGTGTTCAAGGTTGCAGGACTGTCAGGTGATTCCTGTGATGTCTTCACACCGTTGTTTCTCATTGCGTGAACCGA
seq10243	potential enhancer	chr11	48020420	48020620	+	chr11	47998868	47999068	+	AGGACCGGATCAACTGGAGGGATGTTACCTGGAGAGGACAGAGTCTGAAGTTCAGGAAATACAGCAAGAGCCTTCCTCAGGGATGAAACATGTGATCTTATGGTCTGACTAGCCTCAAGCCAGCTGAGCTCATTGCCATGCAACTTGGTAGTTAATGATTGCTAGTAAGAAGTTTAAAAGGATCATCCCCTCAAAGAATGTCAGAGTTGGAAAAGCATTGCGTGAACCGA
seq10245	potential enhancer	chr11	48077380	48077580	+	chr11	48055828	48056028	+	AGGACCGGATCAACTGTGCTGGGAGCAATAAGCAGTGCTGAAAACGCGATGCATTTCAACCCAAAGCACTCTGATCCCTTTCCAGGCTTTGGGAGAATGTTTTTTCCAGCTCGGTTACTTGCTGGCATGCATAGGTCAATATACAAGGTGTTCTCAGAGAAGCCGGAGCTGAATGTTGACTTTTGTGCTCCCTGGGGTGTGTTCTGGGGAGGAAGCATTGCGTGAACCGA
seq1025	potential enhancer	chr1	26947310	26947510	+	chr1	26620819	26621019	+	AGGACCGGATCAACTAGGTCTGAGCGCCCACTTCCATTCCTGGAGAAGGATGTGTGGGGGAGGCGGAACGAGTTCCGGCGGAGGGCTCGGGCGCGCCCGGTGGAGTGAAGCGCCGCGCGGTCGAAGGGCTCACAGAGTTGAAGTGGGCGGGAAAACCCGGAGCGGACTCGCTCCGACACGCCCAGGGCCTCCTGCCCTATTCTTCGTGGGGGAGGCATTGCGTGAACCGA
seq10270	potential enhancer	chr11	57202210	57202410	+	chr11	57434737	57434937	+	AGGACCGGATCAACTAAGAACCACTTTGGAAAAGTGTCTGGCAGTTTCGAAATAAGTTAAACAAACACTTAATGAATCAGCCAAGTTCAACCAGGGATGTGGAACCACTCTCTCTGTGGATTGCTACAGGGATTTGGCCTTACTCAATTGTAGGAGGTAGTTAAGCAATCTTGTAAGGCTATTATCTTTGCATGTCATGTTGCAGTTGAATTCCACATTGCGTGAACCGA
seq10272	potential enhancer	chr11	57209380	57209580	+	chr11	57441907	57442107	+	AGGACCGGATCAACTCACTGCACTCCAGCCTGGGTGACAAAGCAAGACCCTGTATCAAAAGAAAAAAAAATTTGAGCTATTTCTTGTAAATGTTTATACATGTGTTGCTTAACAACAGGAATGCACTCAGAGAAATGTGTCATTAGGTGATTTTATCTTTATGCAAACATGATAGAGTGTACAAACTAGACAGTATAGACGACTACACACGTAGGCATTGCGTGAACCGA
seq10290	potential enhancer	chr11	57826540	57826740	+	chr11	58059068	58059268	+	AGGACCGGATCAACTTCTAATTATTATCTCACTGGCCTTTGATATATGCTGTTTCCAGGTCCTTCGAAAGCCTGTGGGCTCAGGCCTAAGAAACCAACTGACGTTTTTAGAAAGGAATGCAGCGGACTAAAGAATGCCAACATATCTTCCAGTGGGGGTGGGAGAAGCAGAGAGGTAAAGATGTGCTAACGGCTTTGTTTCTCTCTATACATTGTCATTGCGTGAACCGA
seq1031	potential enhancer	chr1	27019550	27019750	+	chr1	26693059	26693259	+	AGGACCGGATCAACTGCCGCTGGAGTTAATACGCCCAGAAACTCCGCCTGATCCTCCAGGCCTCAAATCCAGTCCGCGTTTGCTAAGTGCCGTGCGGTCGGGGACGGCGATAAGAACTCTCCTGTGAGGGAGAGCTAGCGAGACTTTAGTCCGGTTTCCATGTCAACGATTCAGTCCATATTTGCCATCAGGCTGTTGGCCGAGGTGCTTTCGCGCATTGCGTGAACCGA
seq10310	potential enhancer	chr11	58530210	58530410	+	chr11	58762737	58762937	+	AGGACCGGATCAACTTTCCTCCCTTATAAATGATTAACTAAATTGTTCATCTTCACTGATCCATAAGAACAAAGTGCTTGTTAACCAACTTGACCAAACTTTAGTTAACCTTCTGTCCTCCCTATGGGACCCTGAACTTTGACCCACCCTCAGCCAGAGCCAGAGCCAACAATAGCATGCAGAAAGAGCCTCCTTACTCCAAACAAAAGACACTCCATTGCGTGAACCGA
seq10334	potential enhancer	chr11	59323870	59324070	+	chr11	59556397	59556597	+	AGGACCGGATCAACTGGATAGACTAAGCAAACGCTTTTCTTCAGGGGCCCGGATAGCTCAGTCGGTAGAGCATCAGACTTTTAATCTGAGGGTCCGGGGTTCAAGTCCCTGTTCGGGCGGATGCTGTTTTAGTTTCCAATAAAATGGATTTGGGCGAGGCTGAGAGAAAGGAACGTTATGTGAAACCCGCTTGGGGTGCCTCCTCCTTGAGGGAACATTGCGTGAACCGA
seq10345	potential enhancer	chr11	59570150	59570350	+	chr11	59802677	59802877	+	AGGACCGGATCAACTATAAAAATGACTTTGTATTGATTGTGAAACGGTTCTGGCTCTGTCTCGATGCAGAAACACAATGATCTGGTGCCACCATGTGGTGATTTTTATTCAGGTTTTAGAATGCAGTTCACACCTTTTTAAGCCATGTGCTGGATCAGATGGTTCAAAAGTGCAATTTTTGAACATGGTTTAACTCCCACAGAATGCAGTGTAACCATTGCGTGAACCGA
seq10347	potential enhancer	chr11	59590550	59590750	+	chr11	59823077	59823277	+	AGGACCGGATCAACTTTAAATTTTTCATAGAGACGGTGTTTCATTATGTCGCCCCAGCTGGTCTACGAACTCCTGGGCTCATACGAGACTTTACCGTGTATGTCCAGTAGAGGTCACAAAGTGCTTATTATAGACACTGAAACCTCAACCAAATGCGTGCTTGGGCATTTGCATTATGCAATAATGAGCACACATAAATGATTATAATTAGGGGGCATTGCGTGAACCGA
seq1035	potential enhancer	chr1	27110660	27110860	+	chr1	26784169	26784369	+	AGGACCGGATCAACTTTCCCAGGCTCCTCCCTCCCCACCCCCCAAATGACCTTAACCTTCTTTCATAGCTGGAGAGCAGCCAAGTCCAGCCTAAACAATACTCTCAACCTCATTGGCTCTTTTGCCTTGCAGCCACTGCCACCCCCAAGTGGCTAAGGCCTTCCCACTAGGCCTCTCAGTGGGGTCAAGGTTTTCTAACCACTGAAAGGCAAACACATTGCGTGAACCGA
seq10352	potential enhancer	chr11	59898080	59898280	+	chr11	60130607	60130807	+	AGGACCGGATCAACTCTTCCATATATCAGTTAGTCCATGCACTCATTGCATGCCTAGCCTTGGGCTAGATGCTCTAGGCCTAGATAAAGCAAAGAGGAATGCATTACTGCTGCCCTCTGGTGTCAATCAGTCTCAATAGGATGTAGGGATAGATACAAAAAGCAGAGGATGAGGTATGTTAGAGACTGACTCTCACTGTAAGGACTGTATTGGAGCATTGCGTGAACCGA
seq10361	potential enhancer	chr11	60425490	60425690	+	chr11	60658017	60658217	+	AGGACCGGATCAACTGTGGCTCTACTCCGGCTGGAAAATAAAGCCCAGCTCCAAGCAGGCCCCAGAGAACCACTTCACATAAGAGCTATAGAAAACCAGGAGTCACTAGAGGGCCTGCTTGCCTGCTTTTTTGAACAAGGTCTAGAGCTGTGATCCAGATTGGTTACAAAGGTCAGCACTGGTTGCAGGAGCAGGCAGAGCAGAGAGAAACTGAGCATTGCGTGAACCGA
seq10367	potential enhancer	chr11	60648490	60648690	+	chr11	60881017	60881217	+	AGGACCGGATCAACTTATCAGAACTCTAGCATCATGTCTGTATTGCTCTGTTGACTCTTGTCTCCGTGCCTGGATTATGTTCCAGCCGCTTTGTGTCAACAGAGCCTTAGGTTTACTAATGCAGCAGAGAAGGCAGTCAGACCATGCCTTTATTCGATAGGTGTCAAGTGTCAGGGACCACCATGACCTTGGCGACATGTGTCAATACAGTTAAACATTGCGTGAACCGA
seq10377	potential enhancer	chr11	61066370	61066570	+	chr11	61298898	61299098	+	AGGACCGGATCAACTAGACAGGCTTTGTTTGCCAGACAGAAGAGTGAATCCCATATGTGCCCTACTCCTGCTGTATTCTCAAACCAAAAGCACCAAAGGTTCACTTGATTAGATCAGAGGAAACAAAATGAGGGTCCAAAGGGCATGTGGCAACAAGCAGCTGGGAGGTACATGAGGAGCTACTAGGTGGCCTGGGGGCTAGATGACTGGACACTCATTGCGTGAACCGA
seq10383	potential enhancer	chr11	61297430	61297630	+	chr11	61529958	61530158	+	AGGACCGGATCAACTAGACTGGCTGGCCGCCCACCTCACCAGACCCTGCCCTGTGCCCTGTGCCTTGTCCTCACTGACCTCTTACAACATCCCAATGAGGCAAGCACTCCCGCTGGAACACGTGGAACACAGCTGGAACAGTTTCCCGGTGTTCCAACTGTGGCTGCGAGCACAGACAGGTTAGGTCACTTGCCTCAAGTCACCTGCGATTGAATCATTGCGTGAACCGA
seq10386	potential enhancer	chr11	61345260	61345460	+	chr11	61577788	61577988	+	AGGACCGGATCAACTCAGGCAGCCTTCAGGACCTAACCTCTGTCCCAGTGGTTCCCTCTCTGGCCTTGCTTACCAGCTCACTGCAAGGTCACCTCTCCCTCCCTCTCTCTTTTCCTGCCGCTGTCCTGCCTGCCCACTGCAACGCTGACCCCTGCAGGCCTGCTGGGGCCTGCCTGGCCTGGGGACAAGCAGTCCGAGAGAAACAGGGACTTCAGCATTGCGTGAACCGA
seq10394	potential enhancer	chr11	61439080	61439280	+	chr11	61671608	61671808	+	AGGACCGGATCAACTTCAGTTTCCTATTGCCGTTGTAACAAATTGCCGCAAACTTGGTGGCTTAAAACAAATCTACTATCCTACGGTTTCAAAGGTCAGAAGTCAGAAACTGGGTGTCACTGGGCTGTCATCATGGTGGCTGCAGGACTGCTCCCTCTGGAGGCTCTAGGGGGAAGACCCGTTTCCTTGCCTCTGCCAGCTCCCTGAGGCTGCCTCATTGCGTGAACCGA
seq10408	potential enhancer	chr11	61739500	61739700	+	chr11	61972028	61972228	+	AGGACCGGATCAACTTTGCTGTCCCACCGTGACTCAGCACTCTGCTAGGCTGGGCTTGGGCTCAAAAAGTGCTTTGTCATGGAGGAGAAGAGCAGTCATAAGACCTGGAGGGCTGTGGCTTCACTGTGGAGGGAGGGAGGGAGGGAGGGAGGGAGGGAGGGAGAGTGTCCCCCTCCCCCCATTTCCTAATGGGACAAAGTCCAGAGGCCGGACTGCATTGCGTGAACCGA
seq10418	potential enhancer	chr11	61822080	61822280	+	chr11	62054608	62054808	+	AGGACCGGATCAACTATATGACACTTCACTGCCTCTTGTAATCTTGCAAGAAATTGCGCATAGGGCTCCTGTGACCCTTGCATGATATGTAAGAAGGATTGTGCTGGGACTCCCTCTTCAGGAATTGTGGCCCAGGTGCATTTAGCAACCTGTGCACACTGCTGATAAGCAGCCTCTGGGAGTGTCATTTGTCGTTCCAGGTCTGAATAAGGGCCCATTGCGTGAACCGA
seq10431	potential enhancer	chr11	62013050	62013250	+	chr11	62245578	62245778	+	AGGACCGGATCAACTTGACTACTGGAACAAAAATCTGCAAACTTCATGGCTTAAAACGACTGATTCTCAGGCATCTCTGGGGGTCAGAAGTCCAACATTAGTATCACTGTGAAGACGTTAGGGGGCAGCAGGGCTCCGCTCCCTCTGGGGACTCTTGGGGGGAATTCACTAAGGGTTGCTTCTGGCTTCTGGGCTAATAATTGTCCTGGTCCTGTCATTGCGTGAACCGA
seq10439	potential enhancer	chr11	62148320	62148520	+	chr11	62380848	62381048	+	AGGACCGGATCAACTCTGGGAATTGCCACGCCTCAATATCTCCTTGTTTCCTTGCCTTATCAATAATTTTATGTAATGCACTACCTTGTCCACTAGGTGGTGCTGTAGGATAAAGTCTTATAGTGGGCGGCTGAGGCTATAGCGCCCTGCCCTGTGGTGCTGGAAACACTCCTGGCTGTCCATACTGATTTTCTGGGGGCGGCCGATACTGAAGTCATTGCGTGAACCGA
seq10442	potential enhancer	chr11	62192300	62192500	+	chr11	62424828	62425028	+	AGGACCGGATCAACTGGAGCTCTCCAGTTCGAGCCCCTCCATGGAGCAACGTGGTCCGGTGGGCCTTGTGCCCCGCGGCCACTAGGGGGCAGCATCGTCCACAGGGTCCTGGAGCGGACGCGCTGTCGGGGCTGAGGCACCCAGAGCTCCGGCTCTGAGGATCTGGTGTCATCCGTATAATTTTTTAAATCTCGGCCGTGCGCGGTGGCTGACTCCATTGCGTGAACCGA
seq10443	potential enhancer	chr11	62200240	62200440	+	chr11	62432768	62432968	+	AGGACCGGATCAACTGATAAATTTCAAGACCTGATTATTTTGCAATATCAATGTTGATAAAAGTTAAATATTAACCAGATAATCGAAAGTTATCCTTTAACGTCTGCTACCATAGAATAAGAATTTCAGACTGACCCCCAGTGACAGGAAACTTTGAAAAGGCGTGTGCCTGAAGAAACGTATCGATTGGCATGTTAAAAAATACATGTATTGGCCATTGCGTGAACCGA
seq1045	potential enhancer	chr1	27264710	27264910	+	chr1	26938219	26938419	+	AGGACCGGATCAACTCAGGCTGATGGGAGGATGGGTCAGAGGCTGCTGTGATTGGCCTTGACTCTGCCTGGTGGTTTAGCTCTGCCCTTGCTTAACCTCCAGGAGCTAGGAAGGAAGTACAAATGGGATGTGACATGATTCAGTGGAGCTGGGAGAGGGGAGGGCCCTGCTCCCACCTCCCTTTGGCCACTGGTTGGCAAATGCCTTTAGTTCAACATTGCGTGAACCGA
seq10469	potential enhancer	chr11	62803230	62803430	+	chr11	63035758	63035958	+	AGGACCGGATCAACTACCGATCCATGCCTTGGTGGCTCTTTTCACATACAGCTTTCATTCTTGCCAATGTAGTTATGCAACGATTGTGTCAAGTACTGGAACATTCCACTAGAGGGCAGTAGAATATAGTGTTCAGAGTTAGGGATCTGAAGCCATTGACTGCCTTGCCATCTATTCCCTTCCAGGAATCATTTTGGAGAGAGGGCAGCGATCATCATTGCGTGAACCGA
seq1047	potential enhancer	chr1	27293490	27293690	+	chr1	26966999	26967199	+	AGGACCGGATCAACTGTGGAGCCGGCTTCAGTGGACCTGCTTCCCTTCCTTCCCTGGGTATCTGCTGCTTGCCTCTGGTGTGCTTCTCCCATAAGGGCACTAGGGGACAGCACACAACAGTGGAAATTGCCAGAACTTCAGGGTCACAGGTTCTGACTTGGAATACTAGATGCTCAGCTGTGGTGTGAACTTAGCCTCTTTGGACCTCAGCATTTCATTGCGTGAACCGA
seq10473	potential enhancer	chr11	62994330	62994530	+	chr11	63226858	63227058	+	AGGACCGGATCAACTGACAAAATCCTTTCCACTCTTCTCTCCCCTTTCCACCAGAAGAGGAATCTGTCTGTGTGTCCAATACCGCCACAGGCCCATGTGGAATACTTCCAGGGTGATTATTAACTTATGGTCCAAGGGCTGTTTGGTCAGCTTGTGGTGAATGCTTCCAGACCTGGGACTCACCCTTTAGGGCAGTGGGCTCCCATCTGGCCCAGCATTGCGTGAACCGA
seq10479	potential enhancer	chr11	63015260	63015460	+	chr11	63247788	63247988	+	AGGACCGGATCAACTGCAACAGAGTAAAATAAATTCTGTCTCAAAAAAAAAAAAAAACTTTTTAGCGCCTAGTTATTCTAAATATTTACTTAAAAGAAAAAGCAAGGTCCCTATGTGGGAGGGAGGTAATGATTATCTTGCAGTCTGGGGTGATTCAAGAGAGAGACTACTGCTTAGATGGACCAGCACCCTGTCTCTCTCTCTTTTTTTAAATCCATTGCGTGAACCGA
seq10487	potential enhancer	chr11	63246380	63246580	+	chr11	63478908	63479108	+	AGGACCGGATCAACTCAGAACTACTCCCTTGCCCCTGCCAACAAACCAACTCTTTCTTCTGCCTTAAAGGGAAAATGTAATGGCAGCCACATATCCACTAGAGGGCTCCCCATACCAGGCTTCTCACCCAGAAAGCAGAATGATATTGCAGGAGACTTCAAACTGGACTTCATTTTCTTTTGCCATAAGCCCAGGGAAAGCAGTAGGGATATCCCCATTGCGTGAACCGA
seq1049	potential enhancer	chr1	27317150	27317350	+	chr1	26990659	26990859	+	AGGACCGGATCAACTTGATAAGCAAAACCAGTCAAGGGGGAGAGACTATTAATAATTAAACAATAAACAAATACATACATATGACTCATAGGAAATACCACAGAGGATAGCAACAGGGAGCATTGTCAGAGAACAGGGAGGTAAGGAGTGACCACGGAGTGGGTCATATCTGTGTTTGAATTCTTGCTTGGCCATTTACCTGCTGTGTGAACTTGCATTGCGTGAACCGA
seq10503	potential enhancer	chr11	63623580	63623780	+	chr11	63856108	63856308	+	AGGACCGGATCAACTACTTGCTTTGACTTCATAAGGAGCTCTTGTTTTGCTGGTTCCCAGCCCCAGTATAATCCCTGCCTGGGCCTCAAAGAGGCATTCAGTACTTTGGTTTGCAGTCCTTCTGGTTCCAGAAGCTAGTTCTCTGTGATGTGAGGGACTTTGACCAAAGATAACTGATTTCCTCCTTCTGATACATACACCACTGGCCCTGTGGGCATTGCGTGAACCGA
seq10506	potential enhancer	chr11	63639610	63639810	+	chr11	63872138	63872338	+	AGGACCGGATCAACTCTCCGGCCACTCCTGACAAATATTTCTGTCACTAAACAGCACCTCTCTGTGGCAGCCTTGGGCTGTGTTCTGGAAAGGGAGGAGCTTTCCTCTCCCTGTGGGAGGGCCTGTCATCTGTGGCTTCTGCTTTGCCCTTGGCCACAGACTAGATTGCACAACACAGCCAATGAGAGTCCCTCTTCCCTCACAAGTGCTTGGAGCATTGCGTGAACCGA
seq10513	potential enhancer	chr11	63775350	63775550	+	chr11	64007878	64008078	+	AGGACCGGATCAACTCACAGCCCCGCCTCCAGAGGGCCGAGGCTGGCCACAGGCCACGGAGGTCACGTTTATCTGCTCGCAGAGCAAGGCCACGGCTAATCGGAGCGGCCGGAGCTGAGCCTTTTCCTAGCGGCCGCGGGAAGCAATCACGGATTAGCAGCGGCCGGGCGATGGGAGATAGCGCCAGAGCAGGGCGCGGAGCGCTTGTGAGCCGGCATTGCGTGAACCGA
seq10516	potential enhancer	chr11	63852880	63853080	+	chr11	64085408	64085608	+	AGGACCGGATCAACTGGAGGGCGGGGGAGACTGGCAGGGAGGCCAGGCCCAACCACGGGGCTGCCGGGACCAGGCCATGTGTCTGGGGCGGCCGGCTTAGCTGGCTGGGATTGTCCACCCAAATTAAATTTTAACCCAGCTCATAAATCTTCCACTAAGTACGTCCCCTGCCGCCCGCCCGGGTCCACCCCAGGCCGCAGCGTGGGCCAGCACAGCATTGCGTGAACCGA
seq10521	potential enhancer	chr11	63924190	63924390	+	chr11	64156718	64156918	+	AGGACCGGATCAACTGCCCACAGGATTGCTCCACTTCCCAGAGACAGCATGCTGGCTCTGCCACCAGCTGGCTGGGCGCCGACCTTGAGGACATCTGTCAGCCCGTCCCTTCTAGTCTATGGACCCAAGTGCATGCCTCAGAAGGCCAGCAGGCCAGACAGCATGTCTGTCCTCACCACCAGAACAAGGCTGTGGCCTGGCTGATCCCCAAAGAGCATTGCGTGAACCGA
seq10525	potential enhancer	chr11	64102610	64102810	+	chr11	64335138	64335338	+	AGGACCGGATCAACTGCCCCTCTCCAGCCTCCCCTCCTCCCCACAGATTCCCTCTGCCTGACTCAGCTGAGGCGAGTCAGATAACCAGATGGAGGTGCAGCCAGGCTTGTCTGGAGTGACAGATGTGAGAGCAATAGAGACATGGCCCTGCCCCTAAGGCCTGAGGAAGGGTGTGACTCAGATATTGAGCAAGACAGAGGCCCTCAGTCACCAGGCATTGCGTGAACCGA
seq10527	potential enhancer	chr11	64153910	64154110	+	chr11	64386438	64386638	+	AGGACCGGATCAACTTTGGTACCTCAATGTGAAGACTGTGGTCTGGAATGACAAGATTCCAGAATACAGCCATGAGTCACTTAGCCATGGGGACACGTTCTGAGAAATGCATTGTTAGGTGATTTCATCACTGTGTGAACATCAGAGTGCACTTACACAAACCTGGATGGGTAGCCCGCAACACAGCTAGGCTAGATGGTACAGCTGATTGCTCCCATTGCGTGAACCGA
seq10535	potential enhancer	chr11	64387300	64387500	+	chr11	64619828	64620028	+	AGGACCGGATCAACTGGAGAAGAGGAGGGCCCAGGATCCAGCAGAGATCTCCTCTACTAGTGGCCTAGAGAGCACCAGGCCTCAGGGGCAGGTGGGAGTTGTGGTTCTGGACCCAAGAACTGATGGGAGTTGTAGTTCCTAAGCCATGTTCACCCTCCCCCACCCCAGGGACTCATGGGAGCTGCAGTTACTCATCCTCCTAGGGAAACGCCTCCCATTGCGTGAACCGA
seq10544	potential enhancer	chr11	64660910	64661110	+	chr11	64893438	64893638	+	AGGACCGGATCAACTAAGGAGGAAGTGGGGACACCCTGGGCCCAGGGCCTTTTGAGCCGTTGACCCAGCCCCTGGTGGTGGTTAATGATTATCCCACCACCGTCAATACTGATCACAAGTGCGGTTCGAAGGGCAGGAAGCCCTGGACTGTGCCCGGGCAGGGTGGGGCGGGTCCAGGAAGCATCAGGCTGGGCCCCATCTGCCTCTCCGGGTGGCATTGCGTGAACCGA
seq10545	potential enhancer	chr11	64661820	64662020	+	chr11	64894348	64894548	+	AGGACCGGATCAACTCCCAGAGCCAGGGGAAGGCGTGCAGGGCTGGGTGCCTCTGGGTCCCCCTGTGCCCTGATCTGCTGGGCAAGGCCAGGAGGCATGGCGACCCCTGGTGGTGACATGGGAGGTGCTGGGTGCAGAGGTGGGATCTGGGGCGGGGCCAAGGTCAAGGCTGAGGCCAGGGTTCACAGGGACAGAGGATCTGAGAGGGGGGCTGGCATTGCGTGAACCGA
seq10565	potential enhancer	chr11	65183910	65184110	+	chr11	65416439	65416639	+	AGGACCGGATCAACTGCCCGGCTCCTCTCGCCCCCACTGGGCGGACAGCGTGGGTGGGGCGGAGCCTACTCCCATCTGCAGGTTGCTGGTTCGGCTGCGGCCAGCAGGGGGCAGCTGAGCTCACCCTTTCCTCCTGCCGGGCTGCAGGGACAGTGACAGTGAGCAGCACTGCCCGCCCAGGCAACCTGGAACCAGGGTCGTGCCCCACGACAGAACATTGCGTGAACCGA
seq10567	potential enhancer	chr11	65186520	65186720	+	chr11	65419049	65419249	+	AGGACCGGATCAACTAGGGCCGAGAGGAGCCTCAAAATGGGGGAAGCAAGGCTGGGAGGGGTGGCCTACCCTGGTCACATGAGAGGTGGGGGCAGAGCAGGCCGGAGCCTCACAGGAAGAGGCCGGTTAGAGTTGGGGGTGGGGCCCAGCTTGTGTTTCCTGCACTGGCTGCGAGGCGTGAAAGGCGGGCTCCCGGCCAGCACACAGTGACAGTGCATTGCGTGAACCGA
seq1057	potential enhancer	chr1	27400790	27400990	+	chr1	27074299	27074499	+	AGGACCGGATCAACTGGAGGTTAAAAAATGATTCCTCTGAAGTGGAAGCTGAGACTGTCACCACCACTGAGAAAACAGATGATAAAATATGAGTCATTATGGTGTGACCCTGAGTCTCAAAGGGAAATGGAAGCTGCTGTTGAGCAGAGATAGGGAGGATCTGAAGAGCCCAGGGTGGGGTGGGATCATCTGAGATGCGTCCTGGTTCCCCCATGCATTGCGTGAACCGA
seq10570	potential enhancer	chr11	65189040	65189240	+	chr11	65421569	65421769	+	AGGACCGGATCAACTGTCAGATGCCATTTTCCATTCTGGTTACTTGAACCGGGGTCCTTTTTCATCCTCTACCTCAGGGGCCAGAGCTTCCTCATCACCCTGCACCCCCTAGCAAGGGAGGTGCCCGCTACACGGTCCAAAGTCCTCTCCAGACATTCGGGCCCTGCCCGCCTTGCTGGAGGGCTCAGGAGTTCACCAGGTTTGCTTCCAGAAGACATTGCGTGAACCGA
seq10571	potential enhancer	chr11	65189750	65189950	+	chr11	65422279	65422479	+	AGGACCGGATCAACTGAACCACCGCCCGAAAGTCACGCGCGCCTCCCGGCGGGACGTGCCCTCTGCAGAGATCCCTCCGCCGCCGCCTGGAATTTTCCAGATGTCCTGCCGGCCCTTCTTTCGGGCCTCGGCTGGGCGTGGTGACCTCAAGCGACCCCGGCGGCTCCCGTCGCCCACTCAAGAGGGCGCCCCCGCCCGCCACGCCCCCAGCCCCTCATTGCGTGAACCGA
seq10572	potential enhancer	chr11	65190170	65190370	+	chr11	65422699	65422899	+	AGGACCGGATCAACTCTTTTTTGCCGGTGGCCGTGGAGGAATCGTCCCGTTGAGCAATGACCCCGGTGACGCGGCTGAGGGCTATAAAAGCAAAAGTTGTGGCAAGTCCAGCCGGAGTTAGCGACAGGGAGGGATGCGCGCCTGGGTGTAGTTGTGGGGGAGGAAGTGGCTAGCTCAGGGCTTCAGGGGACAGACAGGGAGAGATGACTGAGTTACATTGCGTGAACCGA
seq10579	potential enhancer	chr11	65255120	65255320	+	chr11	65487649	65487849	+	AGGACCGGATCAACTGGCTAGCTCCAGCCCAGCAACTGTCCTCAGCCAATCTCCCACCAGATTTCGGTGGCAAGAGGAAGGTGGCAGCCAATGAAGAGGCTCGGAGCTTGCATCATCCTCCTGACCAGGGTGGAATAACCAGGAGGCAGGCGCACGTGACCGTTTCCATGGTGACCTCCCTTAGCAACCCTGACTGGTCCTGTTTATGAACGCTGCATTGCGTGAACCGA
seq10580	potential enhancer	chr11	65256790	65256990	+	chr11	65489319	65489519	+	AGGACCGGATCAACTGCACTCAGTCCCCAGCTCCACATTCTTCTAGGCCCTGCTGGGCTGAGTTCCGCTTGTGGGGGCTGCAGGCTTGAAGAGGCCGAGGACAGCCTCCAGGTCACGGGGACAGCCACAGAAGGCCGGTGGAGTGGACGCATCAGAATTTCAGGCATGTGGGGCATTGAGCTGCCATGAAATACCAGAGCCATCCCCCGTGCCTGCATTGCGTGAACCGA
seq10583	potential enhancer	chr11	65264880	65265080	+	chr11	65497409	65497609	+	AGGACCGGATCAACTAGCGCAGAGTAGCGACCGAGAAGTTCCCAGGCCAGCTGCCACCCCGCCCCCATGCCATTCCCCAGAACAGGCACAGGCGTTAGGGCGGGGCGCGCGTGCGCAGTCACGCGCTGCGCCAACCGCCACAGCTCCGGGAAGGCGGCCAGGACCGGCTAGAGCCGGTTAGAACCAGTGGCGCCCGCCCACGAGCCAGCGCCTCACATTGCGTGAACCGA
seq10584	potential enhancer	chr11	65265080	65265280	+	chr11	65497609	65497809	+	AGGACCGGATCAACTCAAAGGGAGGGCGGCTCACGGCCCTCGCGTATCCCTGCGCGGCGCTCGCGAGCCGCCCCTCCCCCGGCGTTTGTCCCTGACGCAGCCCCACCGGTTGCGCAGTCCCTCCCCGCCCCCGCTCTCCCCTCCGCAGCCTGCAGCCCGAGACTTCTGTAAAGGACTGGGGCCCCGCAACTGGCCTCTCCTGCCCTCTTAAGCGCCATTGCGTGAACCGA
seq10586	potential enhancer	chr11	65266390	65266590	+	chr11	65498919	65499119	+	AGGACCGGATCAACTCTAGAACCTATTTTTAACCGAAGAACTACTTTTTGCCTCCCTCACAAAGGCGGCGGAAGGTGATCGAATTCCGGTGATGCGAGTTGTTCTCCGTCTATAAATACGCCTCGCCCGAGCTGTGCGGTAGGCATTGAGGCAGCCAGCGCAGGGGCTTCTGCTGAGGGGGCAGGCGGAGCTTGAGGAAACCGCAGATAAGTTTTCATTGCGTGAACCGA
seq10595	potential enhancer	chr11	65531980	65532180	+	chr11	65764509	65764709	+	AGGACCGGATCAACTGCTCCTGGATGAGGCCTGGTCGCCAGAAAGATCAAGCCATAATGAGAAGCTTGAACCTTTCAGTCCCACCCCCCATTCTTCAGGAAGGGGAGAGAGGCTGGAGACTGAGTTAATAATCAACCATGCCTGGGTGATGAAGCCTCCATAAAAATCCTGGAACTACAGAATCTGGAGAGCTATTGGGCTGCTGAACACGTGAACATTGCGTGAACCGA
seq1061	potential enhancer	chr1	27518590	27518790	+	chr1	27192099	27192299	+	AGGACCGGATCAACTTGGATCAGGGTTAAGTTTTTGGGACTTTATCCTGTGGCATGGGGAGTCATTGAAGGCTATTGAGCAAGGGTGTGGCCTGATTACATAGTGATTCAGCCAAGGTCACACAGTCCAGCTTCCCTCGATCCTTCCCTCCCCCTACCCACTGCCCCTCCCTTCCACGTGCTCTTCCATCTTTGCCTCCAGAGGCCTAGCTCTGGCATTGCGTGAACCGA
seq10624	potential enhancer	chr11	66175960	66176160	+	chr11	66408489	66408689	+	AGGACCGGATCAACTGAATGAGTCCCGCGTTAATCAGGGTTCTGGTGTGAAAATTGCTGAGTTCTTTTATGCTCTTCCCCTCTTGCAGACGCCAGAGGGCGACATAGACGGCGGGACTCCAGCCGCCAAGCACGCCCGCCGCAGCCCCACAATCGGCCACGCGGTGGCGCTAAGCCACACAATGCTTGGTTTGCCGCAGGCTTTGGGGAGCAGAGCATTGCGTGAACCGA
seq10636	potential enhancer	chr11	66659730	66659930	+	chr11	66892259	66892459	+	AGGACCGGATCAACTCTGGGACAGTCTCAGTTGTAAAACAGCCAGTGCTTGGCCACAGGTGTCACCCAATACACTGACTCAGCCAGGGCCTGGGATGACTAAGAGCTTTTTCAATGTGACTCATCAAGGCTGACAAGCACAGGCATCACGTTCCAGAACGCACAACCAAAAGGGCAAAGCAACAGTCCAGGCAGGTCAGCCTGTAGAGACAAGACCATTGCGTGAACCGA
seq10637	potential enhancer	chr11	66669560	66669760	+	chr11	66902089	66902289	+	AGGACCGGATCAACTGAAACAGCTTCAGTTCCTGGAAGAGGAAAGTAAACAGCAACCCAGGCAGGACATGGCCTTGACTGTGTTTGCTGCTGTTTTCTCTCCCTATTCGTGACTCCTAGGAGAACATATCTTCATAGCCCCATGATCTGACCTTTCATCCTATGCTTTGGAGTTTGAGCACAAACACTGACTGGCTCAGAGGCTTCCCGGAGATGCATTGCGTGAACCGA
seq10665	potential enhancer	chr11	67384780	67384980	+	chr11	67617309	67617509	+	AGGACCGGATCAACTGGCTAATGAAAAAAAGAACACTTAAAATGTGCTCTTCAGGCAACTGTGAAATACACAAGGCGCTATTGTTAGGGATGTTTGTCATGCTGTGCAACAGGGCCTTCAGCTTACTCTTCCTGACTGGAACTTTGTACCCTAAGAGCAATGTCTCCCCTCTCCCCATCCCTAGTCCCCCACTCTCCAGCCCCTGGTGACCACCACATTGCGTGAACCGA
seq10679	potential enhancer	chr11	67894330	67894530	+	chr11	68126863	68127063	+	AGGACCGGATCAACTCTGGGGCTGCCATAGTAGACCCTGGCAATGACCTAGTGACCGTTCCTCTACTGGAGATGATCCCCTGGGCCCCTCAGAATGCATTTCCTGTGTCCACATAGCCGGTGTTTTAAGTCAGGTGATCTTTTTTTTTTTTTTTTTTTTTTTGAGACGAGGCCTCTCTCGTTGCCCAGGCTGGAATGCAGTGGTGCAATCTCGGCCATTGCGTGAACCGA
seq10682	potential enhancer	chr11	67905420	67905620	+	chr11	68137953	68138153	+	AGGACCGGATCAACTACGAGGGCTGCCGCTACTGCTCTACGGAGCAGCCATTTTCCTGCACTGTTGCTCTAATAAACTTGTGTTTGCTTTGCTCTGTCTTGTTTGCTCACCCTTGAATTCTTTTCTCTGCAAAGCCAAGAGCTCTCCCAGTCTGAGCCCCAATCATCAAAGATGATTTTGAGGGCTTCAGTATTTAAAGGGGAAAAGCAGGCTGGCATTGCGTGAACCGA
seq10692	potential enhancer	chr11	68065690	68065890	+	chr11	68298222	68298422	+	AGGACCGGATCAACTTCCGGCTCAGCGAGGGCAGCGAGAGGGCCTGTGATCTGTCCCTTTCCTTGTATGGTGAAAACAAAGTCCGGGTGCAAAGTCCGCTGCAGAGTTTGTTGACTTTGGGGCGAGGGCTCTGGCATCAAAGGCACTGCGTGCCCTGTCCACTGCTCCCGAGGCCGCCGCCCACTGTGATCTTTGCTCCAGTGGCCATGGGATTGCATTGCGTGAACCGA
seq10696	potential enhancer	chr11	68082710	68082910	+	chr11	68315242	68315442	+	AGGACCGGATCAACTATCCCTGGCAGAGCTGCAGTGAGCGCAGTTGTGTGTCAGCGTCCTCGATCTTTCTGGCCCCAGCCGGTCTAGAGGCTGTTATTACAATAGTCTGGATTTTTCCTGTATGACCTTGGACATCCAGTCCACTGACAAACTCACTCACTCACCGCTGCAGCCCTCGGGGGCAGGAGTAGTTAGTTAGCACTGTGGACAGAGCCCATTGCGTGAACCGA
seq10699	potential enhancer	chr11	68095860	68096060	+	chr11	68328392	68328592	+	AGGACCGGATCAACTTTTCCTTCCCCAGATGTTCTTTTCTGCCAGTTCTAAAATGCGTTCTGAGCTCGGTCCTCCAGTTTCCTCCCTGTGAGGAAGAACAATGAGACCTTTGTAACCACACAGGGGAAACGGCCGCTTCCCTCTGCAGTGGGCATGGGGGAGGGGCTGGGACGTCCCACCTCCTCCCACCTCGATGGAAACCACGAGTCTGTGCCCATTGCGTGAACCGA
seq10700	potential enhancer	chr11	68099040	68099240	+	chr11	68331572	68331772	+	AGGACCGGATCAACTCCAGCTACCTCATTTTCTTTTTATCTTTTGCAAGTGATTTCTTATTTCCTGCTCCACCCCCAAACGTGCCCCCTGTATGTTTCCTGTTCGCCTGCTTCCCTGACCTTTGAAATGTGGTCCCTGCTCGGGAAACTTGCCTGGACCTCAGTCAATTATGGTTTTCCTCTGGGCTGTGTGTGTGTGTGTGTGTGTGTGTGTGTCATTGCGTGAACCGA
seq10702	potential enhancer	chr11	68141690	68141890	+	chr11	68374222	68374422	+	AGGACCGGATCAACTCGTCTGTCCGGGCGGATTAGCTCAGGAAGCAGGGCCCGCTCAGCTCGGGGCCGAATAACGGGCGTTTGTTCCCAGAGTCTGGCTGTCTTGTCACTTATCAGGGAAGTAGGTCAAAGGGAAAAAAGAAAGGAGGTCCTGTGGGGCCGAGTCTGCCGCGGCCGGGCAGTGATTGGCGTTGACTTTGCAAACAGAAGGCAGCTCATTGCGTGAACCGA
seq10703	potential enhancer	chr11	68147920	68148120	+	chr11	68380452	68380652	+	AGGACCGGATCAACTTCCCAGAGTGCTTGCCGACCTCTGTCCGACAGCTAGAAGGAAGGATAGGACCCGTCCGACGATAACCACTGTTGACATTTGAGCGCGTTTCCTTCCCGGCTTTTGTGTGAGAGTGGCAGTCTGTTTGCTTTTGTGGTCGGGATCTGCTGCACGCACGGCGGGCTGTTTGCATGAGGCTTCCTGGAGGATAGGGCTGGGCTCATTGCGTGAACCGA
seq10714	potential enhancer	chr11	68625070	68625270	+	chr11	68857602	68857802	+	AGGACCGGATCAACTTCCCTGTGACACAAGAGTCTTCCCAGTCTTTTGCTCCTATAAACATTGTTGCAATGAATAACTGTACAAAGGTCATGTTTTCACCTGTAGGCCTCATCCCTTGGGTGGATTCCCAGAATTGTGATTGCTGAGTCAAGGCCATGTGTACAGACAGTGTTGACGTCCTTCACCGAGTTGCCCTCTGTATTAGTGAAGACCTCCATTGCGTGAACCGA
seq1073	potential enhancer	chr1	27763150	27763350	+	chr1	27436636	27436836	+	AGGACCGGATCAACTTTACCATGCAGCAACTACAAGGAAGAACACTTCATTATAAGCTTAGGCACCCACCCACTTCCTGTTGAAATACAGGGTGGGGCTAAACTAACAAATATAACCACACTCTCTCTCCAAGCACAAGGAATGACAAATCTGTTTAGGTCACTAAAACAATGTCCAAAGGAGCTAGTAGGACAGAAATGGAACTCCTGCGGTAGCATTGCGTGAACCGA
seq10733	potential enhancer	chr11	69019450	69019650	+	chr11	69251983	69252183	+	AGGACCGGATCAACTCATGTGCTTCCAACGCCGGCGGCTTGGACACACCTGGGAGCAGCCACGGCCCATTCACGAAGCACTTTGGTGAAGGTCACCAACTGCAGGGACAGAGCGGGTATTGTCAAGGACGCCAGCCTAGCCTTTGTGCCCCGCCGTCTGCCCCGACCACAGGAATTCCTCACACTCACCCTCATTCACACCAGGAGGGTGCCCACCATTGCGTGAACCGA
seq10734	potential enhancer	chr11	69028670	69028870	+	chr11	69261203	69261403	+	AGGACCGGATCAACTGATTATGTCTACAGGCCAGTCTCCTGCCCCATCTCCTGCACCCCCTACAAAGGAGGAGATTGTTCTCTGGTTTCTGGCTGACCTTGAGGGATTATTCACAAACACAGGGATCACATTCACATCTCGCCACCAGCATGGTCTCTGGGACCCAGCTGCAATGTTAAATGAGAGGGCAGCCTGGAACCTGGGAGGATGGGATCCATTGCGTGAACCGA
seq10737	potential enhancer	chr11	69167570	69167770	+	chr11	69352802	69353002	+	AGGACCGGATCAACTGAGCAGAATGGCTACAGGCATGTCTCTTACAGCCACACAACCCCGACTCAAATCCTAGCTCTGCTGCAGACCAGCTGTGTGACCTTGGGCAAGTGACTCACCCTCGCTGAGCTGCAGTTTCCTCTTCTGTGAAGTGGAGATTATGGTAGCAGTACTTACTCAGAGGGTTGTCATGAGGATCAAGTAAGAAGTCACATGAACATTGCGTGAACCGA
seq10752	potential enhancer	chr11	69356730	69356930	+	chr11	69541962	69542162	+	AGGACCGGATCAACTGCATTTCCCTTGGAATACACTCGGGGTTAATAATTACATGAGAAATCACTTGGCAAATCCATGTGGGGTGTTGCTGAACCCAAAACATTCAAGAAGATGTTTGACTAATCCCATCCCTGGGCATGGCCCATTCTTTCCAAGAGGGCAGGGGATGGCTTTAAACAACTATGGGCCACATGCTTGCAACCCACAAGGCCTGGCATTGCGTGAACCGA
seq10759	potential enhancer	chr11	69469780	69469980	+	chr11	69655012	69655212	+	AGGACCGGATCAACTACTGCTGTTTGCTCTGGATGAATCATGGTCCTTTGGCGACGCCAGGCTCCGGGAGAGCAAAGCACCGTGTCAGGGCCATGATCCGGGGTGGCCTTTCACTGGGATCGTGGGGACCTGGAGGCCGCCTTATAGGACACCCATGACGCCCACCTCTGGATTTCAGGTGCACGTGACTGGACTTAACTTCAAACCCCAGGGTGCATTGCGTGAACCGA
seq10762	potential enhancer	chr11	69515670	69515870	+	chr11	69700902	69701102	+	AGGACCGGATCAACTTACCCCTTGGCGACCCAGGACAGGCGCAGGCGGGAGCCGGAAGGGCTGGGCAGTAAACACACTGCAGGACGGCCTCAGTCAGGTTCCTGCCTAAGTCTGCAAAGGTCACTGAACTGCAGGTGGGTGACGAGGTACCTGTGCTAATAAGCTCCTGATAAGAGGCTCATTGCAGCAACCCAGGCTCCTGCCGAGCCCACGGACATTGCGTGAACCGA
seq10773	potential enhancer	chr11	69816550	69816750	+	chr11	69970444	69970644	+	AGGACCGGATCAACTTCATGTTAGGAAAGGTTCGTGAACTGTGGTCCCGACCAGCACGCGGGAGGCAGGGGCTGTTTGCTTTAGCAACAACTTCACACAGGTCTGAAGCGAAATGTTTACATAAGGGGAACTCTGTGACCTCGGGAAGGTCACTCCCCTTCTCTGGGGCTGTTTTTTCATGTCTGTCATGATAAGGGAGGAGTTCAAATGTGGCCCATTGCGTGAACCGA
seq10776	potential enhancer	chr11	70019240	70019440	+	chr11	70173134	70173334	+	AGGACCGGATCAACTCTGTCTTGTAGACTAAAAGAGATGAAATCGTCATTTTCACAGGTCAAAGACCATCAGATAGCAGTGATTCACCCGGCAGCTTCACATTTGCACTGCGTAAGGCCCTGGCTTTGAAAGGGGCCTGGAAACATTGGTGCTTTGTAGGGAGGGACATCCCAGGGCTCCTGGGTAAGAGGTCATGGCACTGTGTTTGGACACTTCATTGCGTGAACCGA
seq10778	potential enhancer	chr11	70037720	70037920	+	chr11	70191614	70191814	+	AGGACCGGATCAACTCTTCGGGCTGGGGACAGTGTCCTTGTGCGGCCCTCGGCGTCGGCCACCTTCCCTTCACCGCCAGGACAAGGCAGGGCCTCTTTCGACCTGTGGCAGGCCTCGGGCGCCCCCTTGTGCTGGCTCTCCTCAGCACAGCGCCTTGCCACCTTGGTCAGGCGCATCCTCCTAAAGCTTGGGCCCCACATTCTCGATCCTGTAGGCATTGCGTGAACCGA
seq10784	potential enhancer	chr11	70150110	70150310	+	chr11	70304004	70304204	+	AGGACCGGATCAACTAAAAAAGAAAAGACAAAAAAAAAAGAAAAAAGGAGTGGTCACTGGAAAGACCTAGGCAGGATTAGAGGGTTAGGACTTTGAGCTCCATGCCCTAGCTTCTGTTTGAAGGTTGGGTTATCCAGTGGCCAATGATGTTAATCAGTCATGCCTATGTAACAAAGCCTAAAACCCTAAAAGGATAGGATTCTGGGGGCTCTGGGCATTGCGTGAACCGA
seq10788	potential enhancer	chr11	70421620	70421820	+	chr11	70575515	70575715	+	AGGACCGGATCAACTCTCAAAAAAAAAAGAAAGTACAAAGGCCAACAGAGTCAGCCCCAAAGCGGGGACACAGAGTCCCCTGGGGTGGGGAGGAGACACCAGGCTTTTCTTTATCATTCCCTCTGCCTCCACCTTTGGTGTTTCCACATGTGTTTTGCAATGTGTGAGCGCTTTACAGACTGCAAGTAAGTCGACACTCAGGTGGTGGGTGGGGGCATTGCGTGAACCGA
seq10799	potential enhancer	chr11	70863830	70864030	+	chr11	71152784	71152984	+	AGGACCGGATCAACTAGAGATCTGACTGGGAGGGTCTTGACCTTGGTAAGGGTCTTGAGTAACCTGATTAGCAGCTTCCTGGGAACAGCAGACACCTGATCACTGCCTGGGAAAACATTTAATTATTAACTCCCGGGGAGAGCCACCAGGCAAGGCAGAAGGCGCAAGTCCCATCTGCATTTCAGACAAACAACAAAGACACTTTACTGCATGTCCATTGCGTGAACCGA
seq1080	potential enhancer	chr1	27868980	27869180	+	chr1	27542469	27542669	+	AGGACCGGATCAACTACAGGCTGGTCAGAGGCCCCGGAGTTCAGCCTCTGTCGGGTATTTACCTACCCATCACCAGCCGCTGACTACGTGCTCACTGTGTACCAGGGACCTGGCCAAGGGCTTCACGTGTAATCTCATTTAATTCTCACAAGAGATGCAGAGAGGTGACGTGACTCATCAGGTGACATGACTCACCAGGTCACCTAGCTGGTAAGCATTGCGTGAACCGA
seq10801	potential enhancer	chr11	70864610	70864810	+	chr11	71153564	71153764	+	AGGACCGGATCAACTAGCTGACCTGGGAGAGAAGATACATAATAAAAACAAACAAAAAACCTCACGGCCAGCGCTGACTTTGTCAAGGTTAGAGTTGCAAAACCTTTGTAAACACCTTTAAAACTGCAAGAGTTCAGCCGGGTGCAGTGGCTCACGCCTGTAATCCCCGCACTTTCAGAGGCCAAGGTGGGTGGATCACCTGAGGTCACTCAGGACATTGCGTGAACCGA
seq10803	potential enhancer	chr11	70979890	70980090	+	chr11	71268844	71269044	+	AGGACCGGATCAACTGTGTTCCGCACAACATCAGTGGATGCGAATTGTGCCCCTGTGACTTTTTGGACTTTAAAACCACCCCACCCTCACACTCTCCGCAGAACAAACAGAACATCGTGCTGTCCTTGTGTTTGTGGCAAGACAGGCCAGCGGAAGAATTCATTTCACACTTTGGAACACTGAGAATGGGAACAGCCTCATGGAGAGGCTGGCTGCATTGCGTGAACCGA
seq10807	potential enhancer	chr11	71010450	71010650	+	chr11	71299404	71299604	+	AGGACCGGATCAACTTGATCCAGAGCTCAGAGCCCAGCCCAACACTGGGGGACGTGACACAGTGAGGAAGTATGAAGCTCCAGCAGGAACGCCAGCCAGAGGGAGCACCAGGAATGAGTCATGTCAGCCTGGACGTGCCCAGCCCCAAATTCCAGCATAGCTGCTCACCAGCCAGTCACTCGACCTCCCCAAACGTGCTTGTTCTGTTTGTCATCCATTGCGTGAACCGA
seq10808	potential enhancer	chr11	71017450	71017650	+	chr11	71306404	71306604	+	AGGACCGGATCAACTCTGGGATTACAGTCATGGTCCACCATGCCTGGCTGTGGAGACTCATTCTAACCAGACAACTTAATCGCTTCTATCTGCAAATACACAATTCCTCTGGAAGCAAAGAATGAGGCCGCAATTGCGTAATTTGAACTTTTGTGCAGCCTTATGAACTGATGCCTGGAAAAGACTTTGCCTGGTTTTCCTGTGCAAACATAAAACATTGCGTGAACCGA
seq10811	potential enhancer	chr11	71054670	71054870	+	chr11	71343624	71343824	+	AGGACCGGATCAACTTGCAGCAGGCTCAGGCTCAGGGACAGCATTGTCATCACCCTGAGCACCCGTTGTGGAACCCCAAGGCCACTCCATGCTCCTCCCTCCCACCCGGAACCCAGTCAGCTGCCAACTCCTTTGACCCACATGCTCCCTCTGCAGGCTGGGATTAGAATTCGCGTCCTGACCTGGAGGCCAAAGCCCCTGCTGGTCCCCTGCCCCATTGCGTGAACCGA
seq1083	potential enhancer	chr1	27894980	27895180	+	chr1	27568469	27568669	+	AGGACCGGATCAACTCTTGGAAGGGCGAGGCCTTCAACGGTCTCCCCGCCCCTTAGGCCGGCCCTGCCTTTTCCTCCACCTCCCGCCGACTCCACCCACGGCGCGTCCCGAACACCAGGAGCGGTGCCCGCGAGGGGGCGGGCCGCGCGGGCCGGGCTCCCGGAGATTGGTAGCACCTGGAGTGATGTCGCTAGGGGCGGGGTCGGGGCTTCGGACATTGCGTGAACCGA
seq10836	potential enhancer	chr11	72109180	72109380	+	chr11	72398136	72398336	+	AGGACCGGATCAACTCATTGTTCACTGGGAAAGGTAGGAGGCTCCCAATCCATCCCTCAGTGGAAGAGCAAATAGTGGGGCCTGTGGCTGCTTGGACATCAAAGTTGAGCAAACAGGCCTGGCAGGCCCTGCCTCTCCGCCTACACATCCTGCAAATGCCATCTGAAGGAGCTTCCCCAAGGGGGTCATGACTTTCAGCCTGTCATAGAACACATCATTGCGTGAACCGA
seq10839	potential enhancer	chr11	72128920	72129120	+	chr11	72417876	72418076	+	AGGACCGGATCAACTAGCCCTTGGGAATTCCGGGGGCCTCCCTCAATTGTTTGTGCTTTACATCCTGCCCCAGTACACTGTCCATCTGCAAAGGCTGGTCAAACACACAGGCTTCGCAGGAGGCCTGGGTGCTATCCCTTCAAACAAAAGGGCATTGAGATGGAAGCCTCAGCCCAGCCTCAAAGAGGATTCTTATGCAGCCTTCCTGAGCCTTCCATTGCGTGAACCGA
seq10855	potential enhancer	chr11	72500520	72500720	+	chr11	72789475	72789675	+	AGGACCGGATCAACTAATCCAAGCAGAGCTGCGAAAGGCCTGGTGTCAATGGCATTTGCTCCTTGCACCCACACAGCCCCTCCTCAATGTCTGACAGCTGCATGCTGGGACAGCAGTGAGGCACAGGGGGTCTGGCCATGTCTAGCCAGAGGGCAGCATGGCACTGAGAGGTCCACATTCCAGGGGCTGGCTCCCAGGACCGCGTGAGGACTGGTCATTGCGTGAACCGA
seq10856	potential enhancer	chr11	72518140	72518340	+	chr11	72807095	72807295	+	AGGACCGGATCAACTCCCATGACCCAAGCACCTCCCATTAGGCCTAATACTGGGGATCCTATTTCAACATGAGATTTGCAGGGTACAAACATCCAAACTATAGCAGCATACAAATATCTGTTCAAGTCCCTGCTTTTGATTCTTTTGATCTTGTGGATATGAACCCAGGAATGGAATTGCTGGATCATATGATGGTTGTACGTTTAACCTTTTGACATTGCGTGAACCGA
seq10861	potential enhancer	chr11	72696810	72697010	+	chr11	72985765	72985965	+	AGGACCGGATCAACTAGTAACCATAATCTAACAATAGGTAGTACAAACATGTTGATTTTACCCAAACAGCTGCAGATAACCATATGGAGAAAGTCAACAGACAAATGCTAGGGAACAAGCAACACTCCCAGGACCAGTGATTTTTTTTTTAAAGCTGCAATGTTTGTCCTGACTTCAGTGTCAGGGTGATTTCCATGAGAGAATTCAATACATGTCATTGCGTGAACCGA
seq10863	potential enhancer	chr11	72770110	72770310	+	chr11	73059065	73059265	+	AGGACCGGATCAACTAATTCAACAAACATGGATATAAATGTAAACAAGAAAATGAGACTACTTTCAGTGAGAATGCACACTATAATTCATAAGGTAAGTCTAGCTCAAATACTGAAAAGTCAACCATTTGGGATGAAAGCAAAATGATTTCAAAATACAGAGTCTATTGACAATGGCTGAAGACTTTACATTACACTGTGTGAACTACGGTTTATCATTGCGTGAACCGA
seq10866	potential enhancer	chr11	72868690	72868890	+	chr11	73157645	73157845	+	AGGACCGGATCAACTAGCGCTCAGACATCTGGGAGGTGCTGGGTGGCCTGGGTATTTTTAGAAGGCCAGAGGCAAACATGCCTGGAATCCTGGGTGTTGCTGAGCCAAAGAAGCTGGGAGGCCAGCAGAGGGTGAACCAGAAGAGGTGGCCTCGGCCCGGGTCCTAACTTCACCAAGGTCAGCTGGACTTGCCTTTCCCCAGAGGCTAGTGTTCACATTGCGTGAACCGA
seq10867	potential enhancer	chr11	72869520	72869720	+	chr11	73158475	73158675	+	AGGACCGGATCAACTTCATATTACAGATAAAGACTCAAGGTCCAGAGGGGCAGGTCCAGCCCAGGTCGGCTCTGAGCTATCCGCGACCTGCAGATTCCCAGATGGTTGAAACCACAGGAAGGACGCTCCCAGGCCTGCCTATCAGAGGAAGAGGGCTAGGGCATGGAGTGGGCAGAGGGCAGGAGTCCAGCCCCACACTGGGCCCCATCACAATTCATTGCGTGAACCGA
seq10870	potential enhancer	chr11	72886710	72886910	+	chr11	73175665	73175865	+	AGGACCGGATCAACTTACAGCCTGCACTCTTGTTCTTACCCAGGCTGGGTTGGGTTTAGGACCCAGGGCTGACAATGCAAGGACATGGTAGGGAGGAGGAAACCAGGAGTAAATTCCAGGCACTGCCCTTGCTCCCAATCTCCCAGTTGTCCCAGTGACAAAAATAAACCGAAGTGACCTTGGACAGCGGAGCCCTGCCTCCCACTGAAAGTTTCCATTGCGTGAACCGA
seq10880	potential enhancer	chr11	72953720	72953920	+	chr11	73242675	73242875	+	AGGACCGGATCAACTCTGTCCCCAGAATCCTTGGGAGCAAAGGGAGGCGGACAGGGACAGTCCACTCTGTGCTCTGCCCTGGCTGTTTAGTCTACGAAGGGCCCCAGGTTGGTTGGTGCTGCTCTGCTTCCCCCTGGTGGCCAAAGCTGGCAGCAGTGGCAGGAAACGGGGGCTGGGATCCAGACCTTCGCCTATGGGGTGATAAGAAAATGATCCATTGCGTGAACCGA
seq10883	potential enhancer	chr11	73025660	73025860	+	chr11	73314615	73314815	+	AGGACCGGATCAACTTGTCTGCAATAGCTGCATGAACCCAGGAGAACAGGGAGTAACAGTAGCTCATGGGTCATTTATTCCAGGAATGCCTGTCTGTGTGCCGGGAGGTGAGGAGGCAGAGCTGTCAGGCCTCCCTGCCCCGCCCCTCCCACACTCTTGTTACCTCCACTGAGGCCCACTGTAGCCTGGTTGGTCAACAACTCTTCCTGTGAGGGCATTGCGTGAACCGA
seq10900	potential enhancer	chr11	73266130	73266330	+	chr11	73555085	73555285	+	AGGACCGGATCAACTCTAGGAAAAAGGGAGAGCCTAGAGAATAGAAACAGCTTAACATGCCTTGGGAAATGACATGTATTTCAGTGTTGCTAGAGTCCAAAGTGCAAGGCAGGCTGTGGTGAAAGATGTAGTTGCAAAAGTCATCAGGGGCCTGTCTCAGAGGACCTGAATATCTGGTCTACCATTAAGCCAAGCAGCTATACATGAGTCAGTCACATTGCGTGAACCGA
seq10908	potential enhancer	chr11	73461370	73461570	+	chr11	73750325	73750525	+	AGGACCGGATCAACTAGCATGTGTCAGATTTCCTTCCCTTTTTTTTTTTTTTCTTTTGAGACAGAGTCGCACTCTGTTACCCAGGCTGGAGTGCAGTGGCATGATGTCAGCTCACTGCAAACTCCACCTCCCAGTTCAAGGTTCAAGCAATTCTCGTGCCTCAGTCTCCAGGGCAGCTGGGATTATAGGCATGTGCCACCGCGCCCAGCAAATTTCATTGCGTGAACCGA
seq10909	potential enhancer	chr11	73490670	73490870	+	chr11	73779625	73779825	+	AGGACCGGATCAACTCGGCCAGAGGGCGGTGAGGTTGACTTGAACTGGCGGGTCTTGTTGTGCCGGGGCTGCCACGTTATTTCCAGCTTTTGAGGTGGATTTTGCCCGCTGGTGTGCCACCGTCAGCGCTTCCGGGTTGAACTCCAGCTGAGCTGAGCTGATCAGATCCCACCCTACCCAGTACTTGTCCCTCCTCTTCCAAGCCAGCCCTAATCCATTGCGTGAACCGA
seq10919	potential enhancer	chr11	73767080	73767280	+	chr11	74056035	74056235	+	AGGACCGGATCAACTCTATGGCCAGAATTTCTATAATTTCCAGTAGCTCACTATAGATAGCACTGAGTTTTCACTGCAGTTCTAGCTCCTGACTCATCCCAGCCTCTCAAATTACAAATCACTGAACCTGTGACCAACTGCTGAGACTCAATAAGTACACAAACACTGTGAGAAAACAGAAGACCAGACACCATGGGTATGGCTAGTGTTGGTGGCATTGCGTGAACCGA
seq10924	potential enhancer	chr11	73858290	73858490	+	chr11	74147245	74147445	+	AGGACCGGATCAACTCTCTACAAAAAAATACAAAAATTAGCCAGGTGTCGTGGTGTGCACCTGTTAGTCCCAGCTACTAGGAAGGCTGTCGTGGGAGGATCACTTGAGCCCAGGAGGTCAAGGCTGCAGTGAGTCATGATCTAACCACTGCATTCCAGCTTGGGCAACAGAGCAAGACCCCGTCTTAAATAACAACAGCAACGACCACAACAACGCATTGCGTGAACCGA
seq10936	potential enhancer	chr11	74270730	74270930	+	chr11	74559685	74559885	+	AGGACCGGATCAACTTGGGCTGTCTGGCCTGGAAGTACTGCCTGGCCAACGACAATGGAAAGGTTTATTTGCAGAGGCCAGGAAGTCCCCATGACCCCTCTCCATTCACCTCTGAGACAGGAAGCCCCAGGAGGAAAAAACAAAAGATGAAATGCTGGCTGACTTCCCAGCTTCCAAGTGCTCAGCCGCACTCTGGACTGGAGGATCCCTTCTGCCATTGCGTGAACCGA
seq10941	potential enhancer	chr11	74437690	74437890	+	chr11	74726645	74726845	+	AGGACCGGATCAACTGAACTTGAGAGGCCAGTCCTGGAACAGGTGCAACAGCTGGAGCAACTGCGCAGCTGTTGCCGGGCTCAGGCTCAGCAGCCTGTGCGCCAGTGAGTGAGGCAGAGACCTCTGCTGGTGGGAGAGGAGAGGTGCAGAACGGCCCAGTCAGAGATCCAGAGAGAAGTCAGCCTGGAGCCGGACTTCAGGCCTTCACTTAGGTGCATTGCGTGAACCGA
seq1095	potential enhancer	chr1	28143850	28144050	+	chr1	27817339	27817539	+	AGGACCGGATCAACTAGTGATGACAGAATCCAGCAACTCCTCACACAGTTCCAGAGTCAATCCCAGGGGAAAAGAGGCTCCTTACTTGTAGCTCCTCCTTGCATTCCTCAGATAGCATGATCTTGTATAAACATTTAAATTCTGTAGTCCAAAGTCCCAGTGGTTGTCATCGGGAGGCACTCAACAGGCTTTTGTCACAAGGCCTAGCAGTCTCCCATTGCGTGAACCGA
seq10964	potential enhancer	chr11	74959760	74959960	+	chr11	75248715	75248915	+	AGGACCGGATCAACTTTGGGATCTTTGTCCAGGGCTCTGTTTGGGCAGCCCCTGCTACTGGCTTAGTCTTGGTTCCTCCCCACAGGGAGCTGCAGCGACATCTATTGGCCGATCCGTGTGGGAGCCGAGTCAGCTTTAACTTTTCTTGGTATACATGCGTCATCTGCTGGTGGAGATGGGAAAGTGCCTTTCTTCGTTCAGTCAACAATCCAACACATTGCGTGAACCGA
seq10965	potential enhancer	chr11	74977230	74977430	+	chr11	75266186	75266386	+	AGGACCGGATCAACTGCCGGTACCATCCTCCTCTTCCTCCTTGTCATCCTTCATGCCTTTCAGTCTCTGGCGAGCAAAGTCCTCAAATACAATGTCGTCATCACTGGTGGGAGAGACAAGGAAAATGTGGTGTGTTTGCAGGGGCAGGGAGAGTAGGCTTATCCAGAGGCCCGGCCAGATGTGACTCAGAGTATGGCTCTGGGGCCGGGGAGAACCATTGCGTGAACCGA
seq10974	potential enhancer	chr11	75097360	75097560	+	chr11	75386316	75386516	+	AGGACCGGATCAACTAAAGTGTTGACATTAGAATGGTGCTGGAAATTGGCCGGGTGCGGTGGCTCACGCCTGTAATCCCAGCACTTTGGGAGCCTGAGACGGGCAGATCGTGAGGTCAGGAGGTCAAGACCATCCTAGCTAACATGGTGAAACCCCGCCTCTACTAAAATACAAATATTAGCCAGGCGTGGTGGCGGGTGCCTGTAGTCCTAGCTCATTGCGTGAACCGA
seq10981	potential enhancer	chr11	75288330	75288530	+	chr11	75577285	75577485	+	AGGACCGGATCAACTACAGTGTCATATGGGAAGATATGGACAATTTAGAGGCCCCCCCCCGCCCCCGCCCCCGCCCCCGCCCCAACAACATCTACTCCACCGCGCCTCCTAGTGGCAGAAGCAGTCCTTGCTCCTCTACCTGCGGAGGCTCCTGCTGCCTTGCCCGAAGATCTTGCAATGACCTTGCCTGGAAGTTATCCTGCAGCGTTTTAGTTCATTGCGTGAACCGA
seq10984	potential enhancer	chr11	75339000	75339200	+	chr11	75627955	75628155	+	AGGACCGGATCAACTGCAAGAGCTCTGTGTGCTGTGACGGGGCTACTTCTCCCTTCGACTGAAATCAAGAGAGAGGCTCAAGGACACCCGGATCTCAGGGGCTGTGCTGGAGCCATAGCTGACTCATCTGAGAGACAAGGCCCAGGAGACAGCTGGCTAGCTGGTCTTGGAGCAGAGGGAGAGAGAAATGGTTGTGTTGGGGGTGGCCTGTACTCCATTGCGTGAACCGA
seq1099	potential enhancer	chr1	28266930	28267130	+	chr1	27940419	27940619	+	AGGACCGGATCAACTGAGTAACCACTGCTTCCCATTTATGAAATCATCTCACATTTCTCATTTTAATTCTCACGAGGGCCCCAAGGGGTAGGGGGCGCTGTTATCTTGATTTTACAGAGGAGGAAACGGGCCCAGGGGAAGGTTCCGCTGTTCACACAGCTATGGGGTGGTGCAGTAGGACTCCCTCCCAGGTCTGTGGCCTCAGCTACTCACTGCATTGCGTGAACCGA
seq10990	potential enhancer	chr11	75446010	75446210	+	chr11	75734965	75735165	+	AGGACCGGATCAACTACTTGCTGAGTCTCAGCTCCCAAGGGGACTGTGCTTTGTGAGGGTTCAGAAGCAGGAAGGAGGGAGGAGGGCATCCAGATGGAAGCTGCTGAGTGAGCAAACACAGAGGGGAGGGAAAATGTGGGGCACAAGTTGGTGACAGCTGCAGGTGTGAGTCACGGTGCAAGGGTGAGTTTCAAAGAAAAGGAGGCTAGAGGTAGCATTGCGTGAACCGA
seq10991	potential enhancer	chr11	75474010	75474210	+	chr11	75762965	75763165	+	AGGACCGGATCAACTACCCCACCCCCCAATTCCTGCAGGGAAGAGGCCTTGAGAGAGTTGAGTAAGAAATAAGCAGGCAGAATGATGCAAGGGGAGCTGTCTGTACACATTGCAACAGAACTTTCTAAAACAAGCCTGGGGCTGCTCCCAAGGGTCTCAGTCCTGCCCTATTCCTCTACTGTCATCCAGACCTGTCACACAAGATAGGGCCAAAGCATTGCGTGAACCGA
seq11003	potential enhancer	chr11	75959400	75959600	+	chr11	76248356	76248556	+	AGGACCGGATCAACTCAGCAGGCCAGTGTCCCAGGTCCAAATGTACTTGAGTCACACGTCCTCTCAGGTCCAGTCACCTATGGCCATGTCACATGATCACCATGGTTGCCAGGACCACTAGGGGGCAGTTCTCAGAGGAGGAGGTTAACATCTCAGTGAAGGCAGATGACTTCTGATGGGGCAGACCAGTGAGCACTGGATGGCAGAGCTCCTAGCATTGCGTGAACCGA
seq1101	potential enhancer	chr1	28269950	28270150	+	chr1	27943439	27943639	+	AGGACCGGATCAACTGCTGTCCACTGAATGTCCTGTGGCCTGGGTGGGGCCCTGGCTATCCAACCCTGAGATCAAAAGAAGTCCAGTCTCCCAGGCCCAGACACAGCTTCTTGGGGCCAGTGATGTTGACTTGTGGCTCTAGGTGACACAAGAAATGGGGGAGGAAGTGATTGCAATAGCAGAGGGTGAGGAAATCCTGGGCGTCATTCTTGTTTCATTGCGTGAACCGA
seq11022	potential enhancer	chr11	76510430	76510630	+	chr11	76799386	76799586	+	AGGACCGGATCAACTGCCCGTGCGGAGGCTCCCGGCCCGCAGCGCCACCTCGTGCTCACGCATGGCCAGACACCCCAGATCCCAGCGGGGCCAAGAGCCAGGACCGGGGCGGCTGGAGGCCAAAGTGGGCTGCGCTGTTTGCTTTATGCGGCCAGTCCCTTCCCGCCCACCAGACTACCCTCGCCCTGCCGGACTCCGCCCTCCAGGAACCCTGGCATTGCGTGAACCGA
seq11028	potential enhancer	chr11	76627880	76628080	+	chr11	76916836	76917036	+	AGGACCGGATCAACTATCATGGTTATCTGTTTTAAATCTTTCTCAGTGTGCTCATCTTTGATCCTTCTCTAAAGCAGCATTTTAGACCTGTAAATGCTGTTTGTACAGAGTCATTCCCCTCCCCTGTAACCTCCCTCTTGTGAGGCCAGAGTTTACCTAAGCCGTATCTGATATGGAGCTCCCAAGTTCTTCTCTTAGCTCTTTACCACTGTGTACATTGCGTGAACCGA
seq11031	potential enhancer	chr11	76674100	76674300	+	chr11	76963056	76963256	+	AGGACCGGATCAACTGTGCACCTGCACAGATAAGCCACAGATAAGCAGGCAAGGCAGGAAAAGTCCAGCATAGAAGCCTTTTGCTCTTTGTATGATTAGCGAGCTCCCAGGAAGTTTCCTCCCCTTTTCAGACATGTACACAGTGGGCCCCATGGAAACTTGCAGAGGGAGGAGGGGGGCTTACTTTAAACAAAACCACAATTATACAAACAAAACATTGCGTGAACCGA
seq11041	potential enhancer	chr11	76842230	76842430	+	chr11	77131184	77131384	+	AGGACCGGATCAACTGTGATCAGTCTGAGGCTCTAATGAGCTCCTGGCCTCCAGAGCAGGAGCCAGGAATGTGGGCCCTGAGCCAGGTGGGCCTGGCAGCAGGCCGTAGGGCTTGTGGGGCTGTGCATTATGGGGGCTTGGCCAGCAGCTTCTCGGTCTCCAGGGTCACCAGAGGCCAATGGCTCAGCCTTGCCTGGCCACCCTGAGGCTGCACGCATTGCGTGAACCGA
seq11050	potential enhancer	chr11	76964000	76964200	+	chr11	77252955	77253155	+	AGGACCGGATCAACTGGTCTGACACGGCCTACAATCAACTGCCATGGTGCTGGATTCCAGGTGCAAATGTTTACATTGGCAGAGTCCTAGGATCAGAGTCTCACAAACCTATTTGCCCTCTCTGTGAACCTTTCACTCTCTGTGGCAGAGTTGGACATAGGTTGCCCACACCATCAGACTCCAACCCCTTAGCAGCTTGAGTCCAGGAAGTTAGGCATTGCGTGAACCGA
seq11073	potential enhancer	chr11	77730900	77731100	+	chr11	78019854	78020054	+	AGGACCGGATCAACTGATGATGTCAGAATCTGAACTCAGGTCCGTTTTACTCCAAGCTTGAGCTCTTAGTCATTACATAAATTACCTTCAGTCTTCCAATACCTTCACTCTTCATTCCCTTAGTGACTCATTCATTCAACAAAATGTATGTTGGGCCTATTACATGCAAACCTTGTGCCAAACAGAAGAACAGGACACAGTCCCTGCTTTCAAGGCATTGCGTGAACCGA
seq11079	potential enhancer	chr11	77762280	77762480	+	chr11	78051234	78051434	+	AGGACCGGATCAACTTGGCCCCCAGGGCTAGTTGCATCAGCTAGAGGAAGGGCTGTGTTTTCCCAGAACTGGGGGAGGGGTGTGACAGGGGGGAAGTTGGGGGTGGGGCTGGACGGGAAGACCTGCCCCTGCTCCTGGTCCACTCTGGTCAGCCCTTCATAAGGTGCCTTTGTAACAGTAGAGTTCGCAGCAGATTCTCCGAACAGCAGAGATATCATTGCGTGAACCGA
seq11081	potential enhancer	chr11	77797730	77797930	+	chr11	78086684	78086884	+	AGGACCGGATCAACTGCCAGTTCCTGCCTTAACAGATTAACCAACATTCCACCATTCCACCATTGTGACTGGTCCCTGCCCTACCTTAATGGATCGATTGACCTTGTGACATTCTTCTTCTGGACAATGAGTCTTATGATCTCCCTACCATGTACCTTGTGACCCCCCTCCTCTGCTAACAATAGATAACCACCTTTTAGTGTAATTTTCCATTACATTGCGTGAACCGA
seq11083	potential enhancer	chr11	77801670	77801870	+	chr11	78090624	78090824	+	AGGACCGGATCAACTAGAGAGTGCAGCAGCCACCGAGAGAGTGCAGTCCCAATAAGCTGGCCCTGCTCGCATTTATGTAGTACATATTTAATGACAAAGGGTTGAAGCAAACACAGTTTGTGGGTAATAAACATTGTTGACCCCCCAGGTAGAGAGCAGTCCTGTGCTCGAATGATCAAAGGTTGGTTTCTGGAGACAGAAGTAAACAAATTTATCATTGCGTGAACCGA
seq11085	potential enhancer	chr11	77867590	77867790	+	chr11	78156544	78156744	+	AGGACCGGATCAACTGCTTCAGGTCACCAGGCCAAAGGGTAGGCCAGACCCGGGCCTGTGCCTAGCCTGATGATGGAAATGCAAACAAGCCAAGTTCTATAATAGAACACAGAGCCATTGCCGGGAAACCACAAATTGCTGACTTGCTCCTGCAAACAATCAATATTCAGAAGCTGAGTCCAGGAATTCTAACGATGCATCCTGCACAAAGGGCTCATTGCGTGAACCGA
seq11092	potential enhancer	chr11	77988700	77988900	+	chr11	78277654	78277854	+	AGGACCGGATCAACTACACACTGTGCATGCAGCCCCTCCTAAGTGCTGGCAGGCCACTGCACATGCAGATAGCCCTCTCCAAGGGAAGAATCAGGAGAGAAGGGACACAACCCCCTGGAAGCATGCCAATATATAAAACTCCAGATCAAAGGTCAAACAGTGCACTGAAATCTCTCAAGTTGCCCGCTTGGCCCTCTTCCAAGTGTTCTTTACTTCATTGCGTGAACCGA
seq11093	potential enhancer	chr11	78001340	78001540	+	chr11	78290294	78290494	+	AGGACCGGATCAACTAATTTGTGTCTAGGATCAAGGGTATGCCACTCCCATCTCTGATGAAATAGAAGTGACTGTTTTCCTTCTGTCAGAAAACAAACCATTTCACAACCATCAAGACCACAAAGTGTGGGTACATATGACCTGGAAGTTGCATCACTCCTAGCTGTTGAACAGACAGTACATGTCACATGAACCTGTCTCTATCCTTTGGGTTACATTGCGTGAACCGA
seq111	potential enhancer	chr1	3237150	3237350	+	chr1	3320586	3320786	+	AGGACCGGATCAACTGAGGGGCAGAGAGGAGGAATCAACAATGTGGACCTGCCTATTTAAGGAAAACTCTCACGCTGTTGGAAAGCCCAGTGCCTTCCTGCTGAACCCACCCCCTTGGCCCCGCACAAAGGTCCTCCTGAGATAAGGCCAAGTTCTTTGATCTCCATCGATCTCCAGGCAGAGGTGACTCAGAGGCCCTGCTCACACAGCCCAGCCATTGCGTGAACCGA
seq11103	potential enhancer	chr11	78324400	78324600	+	chr11	78613355	78613555	+	AGGACCGGATCAACTGTAAGCAGATTGCCCTTCCTGACATGGGTGGGCCTCATCCAATCAATTGAAGTCCTAAGTAGAACCAAATGGCTGACATTCCTCATGTAAGAGAGAATTCCTCCTGCTGGCCTGTCTGCCTTTGAACTGGGACGTGGACTTTTCCCTGCCTTCACATTCAAACTCAAAGATAGGCATTTCCTGGTTCCCAAACCTGCCAGCATTGCGTGAACCGA
seq11128	potential enhancer	chr11	82393340	82393540	+	chr11	82682298	82682498	+	AGGACCGGATCAACTTAGAAAAGTGCAACGAGGAAAAGTTGTGAAACTACAATGTGCTGCAAAGCACCAGCAATGTGTCTTATGAAAAGGATTTCTATTTCCACTAGGTGGCACTGTTGGGTTAGAAATACCATGTGTTTGCCAGACGAGAGAGGAGAGTGAGAGGAGAGAGAGAAAGGAGAGAGAAGAGAGAGAGAGGATTGGGGGCGGGGTGGCATTGCGTGAACCGA
seq1113	potential enhancer	chr1	28617480	28617680	+	chr1	28290969	28291169	+	AGGACCGGATCAACTAAACAATAGCCTCCTGCTGCTGTGGACATGGCCTCTGCTCTGGCTGTCTCTCCCTGCCTGGTTGTCTGTTAAATGGCCAGCTCTCAGATACTCAGCACCAGTCTGGTGTCGGGGAAAGAGCTTGGACTTTGGAACCAGACAAATGAGGCTCAAATCTGAGTGCAAAGCCATCTGGAATGAGGCAGAATTTAAATAAACAACATTGCGTGAACCGA
seq11136	potential enhancer	chr11	82575380	82575580	+	chr11	82864338	82864538	+	AGGACCGGATCAACTATAGTTTTCAACACCTAATGGCCAGGCACACTAGGGGCAGCATGCCCTCTGCTGTTGAGAAGTGGGACCCACGTGCCACTCCCTGTTCTGGGCTCCTGAATAAAGATTTTATGAATTACAACACGGAAAGGTCACAAGGGCCTTAGAAACCATTCCGTCTGTGTTGCTCAACTGAAGAAATTAGGCTCGAAGAGGTCACACATTGCGTGAACCGA
seq11143	potential enhancer	chr11	82719030	82719230	+	chr11	83007988	83008188	+	AGGACCGGATCAACTAAGAGCTCTGGGCTTTGCCCCATTGCCTTCCCCCTTGTATTCTCTAAATCAGGGACCGTGTCTAATCTTTCCTCTGCAGAAGCTTCCCTGCGCCTGCTTGGCTGGACCGGAAGAACCTTCTTATCAGCTTATTCAGTCTCCTCCCACCGGGCTGAACACACAAAGCAGCCTGGCCAGGGAGCCAGAGGTCAGGGCCACGGCATTGCGTGAACCGA
seq11146	potential enhancer	chr11	82803970	82804170	+	chr11	83092928	83093128	+	AGGACCGGATCAACTCTGATTACATCTGAGCCTCTGGCCCTTTTTCCTGCCAGCTGACTCAGAGCTGGCAGATGGGCCAAAGTCCAGGCAGGTTGATTTCATGGGCTGTATACTTCAAAGGATCTGATTCCTGGTGCTACTAAGCACATTGCTTTTCCGAAGGCACAGTCTTGTGGGGGAGGGAACAGGATGGTCTCCATGAGGTGTTTGTGAAACATTGCGTGAACCGA
seq11148	potential enhancer	chr11	82826670	82826870	+	chr11	83115628	83115828	+	AGGACCGGATCAACTCCACAGAACTGACAGGGCTAAGTGTGAAACAGACTCTGCACTTTATCCTGTGAAATGTTTTACTAGATGGCTCTTGTTTCTAGCTCCATTTAGACTGCTCAGAGCAGAAGCTGGCCCCCGCCTGTTTGCCCCCTGGAGGATTCCCATCACATGTCAGTGATGTATGTGTTCCCACTAGCTCTAGTGACCTGCCTCTGCGACATTGCGTGAACCGA
seq1115	potential enhancer	chr1	28623320	28623520	+	chr1	28296809	28297009	+	AGGACCGGATCAACTCTCCTCCCCCGCCAGGCAGCATCTCCCCTGGCTGGAGTTCCAGCTGTTGTCTGGGTCAGCGCAAACAGAGACCTTTGGGCTGCCCAAGATCCAGGATTTACAGCCCACAGACTCCTCCCAGTTTACCGGAGTGTTTGGAAGACATTCCAGGTCAGCAGGAATTAAGTAGGGCCCCCGAGGGGAGTGTGTGTCACGTGGTCCATTGCGTGAACCGA
seq11150	potential enhancer	chr11	82952490	82952690	+	chr11	83241448	83241648	+	AGGACCGGATCAACTTAGGCCTCTCTGAGGTGGTGATGTTTGAGCAGAGACCTGAGTGATGAGAATGAGTCATATTAAGATCTTGGAAGAACGTGCCAGCAGAGGGAGCAGTGCACGTAAAGGCCATTATGTAGCATTGAGAATGGTCAGTGTGGCTTGAGTAGAATCCCTAAGGAAGTGGCGACAGATTGGTCTGAAAGGTAAGCAGGGACCCACATTGCGTGAACCGA
seq11171	potential enhancer	chr11	84275670	84275870	+	chr11	84564627	84564827	+	AGGACCGGATCAACTTTAACAAAAAGCTATTCTTACAGAACTATGCTGAATCATGGCTCTGGGTCTCAAGTTGCCATAACTGTAAAATGGTTTGGGTTAAATATTACCTAAGGTGTCTCCTAAGAGTATGATTCAGTGATTTTCTCAAAAAGATGTGAGTGCCTGGCTGCTGCCACCTGGTGTCAGCTACCTGAACTACAGTTACCAAAGAAGTTCATTGCGTGAACCGA
seq11179	potential enhancer	chr11	85576020	85576220	+	chr11	85864977	85865177	+	AGGACCGGATCAACTTGGAAGCAATCAGGATAGAAAGCCAGTATTAAGTCCCAGAGGTACCTTATCTAGAGTAAACAAAAGTAGGGAGGCAAAGATGGAATTTTTCACTTTCGTATGTCTCCTTTCTAAACAGGTATATTTCTTCATAGCTAACCAGCACAATGGAAAACTCAGGGAAAGCAAATAAAAAGGATACACATGACGGGCCACCAAAACATTGCGTGAACCGA
seq11201	potential enhancer	chr11	86002630	86002830	+	chr11	86291588	86291788	+	AGGACCGGATCAACTCTGCAGGGATGCTTGGCTCAGCAGTTCTTGTGTTACAAGGGCATGACAGGACAAAGACCTTATGGCCCTAGAATGTTTGCTATCTGACCTTTTACAGATAATGTTTGCTTAACCCTGACCTAAGAGAGCATCCTCTGATCATAGAAGCATATTCTCAGCCCTCTCTAACAGGTGCTGGAAGCTGGGATAGGACAGACACTCATTGCGTGAACCGA
seq11202	potential enhancer	chr11	86002950	86003150	+	chr11	86291908	86292108	+	AGGACCGGATCAACTAAAAAAAAAAACAAAAAAAAAACAAAAAAAACCAAAAACTTCCCAGAGCCCAGAATACCTGGTTATGGGCACCCCCTGCTGGAGAGTTGGCAAAATTCTGTGACATTGGTCAATTTAGTCACCAAATGTGTAGAGGTTGACTGTATGCCAGATTGTGGAAAGCAAAGGTAAAGTTCTCTTGAAGAACTGACTCACAGTCACATTGCGTGAACCGA
seq11208	potential enhancer	chr11	86219840	86220040	+	chr11	86508798	86508998	+	AGGACCGGATCAACTTTGTCTTCTGGCCAAGAATTCAGCATTGTTGCAAGATGACCTTTGTCATGAATGGTGATGAACAGTCCACTAAAAGAAATAAAACACGTACACACAGAGAAACCAGGCAGTCAGATTAGGAACTGAGCAAAGTCCATAGTACTAGGTATTGCATTAATTAAATTTGCCCATAGACCTGGGCAAGAAAGATTCCTGCCCGACATTGCGTGAACCGA
seq11209	potential enhancer	chr11	86235200	86235400	+	chr11	86524158	86524358	+	AGGACCGGATCAACTTCCTGACGTCTAGAAGGCCTCTAGTGAATCTGGGTCTCTGGGCAGTAAGTTGTTTGGAATGTGTCTCTGTTCTAATACAAACATTTGATATCCAAAGCAAATAATCATCAAACCTGCGATTCTGAAATTACTGTCCCCCTGACTCAGAGGCGCAGCCAATGAGTCATTTATTTACATGTAACTACAAGATAAGGAGAGAACATTGCGTGAACCGA
seq11217	potential enhancer	chr11	86417520	86417720	+	chr11	86706478	86706678	+	AGGACCGGATCAACTTCAGTCTCATCTTCTTTCCCCTTCTCATTGTCGTGTTTGCTTTGCTGTGTTTGCCATTAGAGCTCTGTGTATTGAGCAAACTTTTTAGCCTGTGTATGCCTGCGGATATATTTGCCCTGCTTTGTTTCATCCTGAAGGACTGTTTACATTCTAGCCTTCAGAACTTTTTGGAAACTAGAAAAAGATATAAGCCCTTAGCCCATTGCGTGAACCGA
seq11227	potential enhancer	chr11	86711370	86711570	+	chr11	87000328	87000528	+	AGGACCGGATCAACTGTTTCCCTGTCTCTGCAGCCATGCATTCCTCAGCTCTTTAAGTGGTGGAGCCTGTCTGCCTGGATAGAGTGCAAAAGCTACAGTGTAATCTTGCTTTCTTTCAGGGCCACTGACCAGAGGAAATAAAAACTGGACTGATTGGGCTCTCCTGATGTAGACCAGCCAGTGGCCCTCTAAGTTTCCTTCTATGTTTAAAATTCCATTGCGTGAACCGA
seq11245	potential enhancer	chr11	87784590	87784790	+	chr11	88051422	88051622	+	AGGACCGGATCAACTTAGGTGGAGCACAAGCAGGACGGATAGAAGCAAAGGCTTTGAAAACTCAACTGACATTGGAACAATAGACAACCCCCACAGAAGGTGAAACTGAACTTGCAGCCGGAACCTAACAAAAAAAAAAAAGTCAACATTTTGTATGCTGTTTAAACAGGATACAGTCAAAAATTAGTCATCATGTGAAAAACAAGGAGAATCTCCATTGCGTGAACCGA
seq11248	potential enhancer	chr11	88025750	88025950	+	chr11	88292582	88292782	+	AGGACCGGATCAACTAAGAAAATGTATCTCATCTCCTTGGAGGCCTTCCAATGATTCCGACCCTGGCTATGCCTTCCAGTGCTGTTTCTGTGCCACCATGTGGTGAAAAGATCAAAGGTATGTGGCAGCATGCCAGGAGGTCCAGGAAGCCAAACTTTAAATGGTGCATACTCCTGGAGCCCTACTGCAGTTCAAGGAGGGTAAAAACATCATTACATTGCGTGAACCGA
seq11262	potential enhancer	chr11	89938110	89938310	+	chr11	90204942	90205142	+	AGGACCGGATCAACTTTTTTCCCCCCTTTTGATAAATATCCCATTAGCAAGCAGAGGCATTCAAAACAATTCCACTGAAACAAGACTGCAATCCTCCTCTCTGGCCACTAGATGGAGTGTTTGTGCATCTGTAAATGATTGAAGTTTTAAGTGGCCAAAAGAATAACAGAGGTCTAAACGTTTAACGTCATCAAATTCATAGAAAAGTAATTTTTCATTGCGTGAACCGA
seq11264	potential enhancer	chr11	90019910	90020110	+	chr11	90286742	90286942	+	AGGACCGGATCAACTGGGTGATGGGAGACAGTGACAGATCATCAAGCATTAGAATCCCAGGAATGTGCAACCTAGATCCATTGCATGTGCATTTCACAATAGGGTTCAAACTCCTATGTGAATCTAATGCCACCATTGATCTAACAGGAGGTGGAGCTCAGGAGGTAATGCCAGAGATGAGGAATAGCTGTAAATACAGATGAAGCTTTGCCTTCCATTGCGTGAACCGA
seq1127	potential enhancer	chr1	28908340	28908540	+	chr1	28581828	28582028	+	AGGACCGGATCAACTCTTGCAGCTAGTAAGTCGACACCGGGAATGCGGCGGGGAGAAAGGGCGCTGAAGCCGCGAGCAAGAGCTTATATAGGCCGCCCCTCGCGGCCACACCCGACAGTAGGCCGCCCGCGTGGCGCACAGCTGCCTGGGAGTTGTAGTTTGCTCGCCCCGGCGTTGTCCGCGCGTCACCTCCCCAGCCCTACGCGCGTGTCCATCATTGCGTGAACCGA
seq1129	potential enhancer	chr1	28929420	28929620	+	chr1	28602908	28603108	+	AGGACCGGATCAACTTTATGGCCGAGAAGCTGGACTCAAACTCCTGCTGATGTTATGGCCTCCCTTGGGGTAAAATGATGGAAAATCCCTGAGTTTTTCTCAAACACCAAAATGAATAACGATGCTGCCACCTGCTGACTAGAGAGCTACAATCCAGGCTTGCTTGTCCTGACTCCCTCTGGGATTTCAAAGGTACCCTGTCTTTCGATTAATAACATTGCGTGAACCGA
seq11293	potential enhancer	chr11	93078050	93078250	+	chr11	93344884	93345084	+	AGGACCGGATCAACTTGCATGTTGAGGTTTGTTATCTAGGTAAACTTGTGTCATGGGGGTTTGTTTTACAGATTATTTCATCATCCACATACTAAGCCTGGGACCCATTAGTTATTTTTCCTGAGGCTTTCCCTCCTCCCATCCTCCATCTTCTGATAGGCCTGAGTGTCTATTGTTCCCTTCTATGTATCCATGTGTTCTCATCATTCAGCTCCCATTGCGTGAACCGA
seq11295	potential enhancer	chr11	93220390	93220590	+	chr11	93487224	93487424	+	AGGACCGGATCAACTGCAGAGTGGGGGTAGGGGGCAGACAGGCTGACAGGAGAATTGTGCAAGATGGGACTCCGGACACCCGCAAAGCACCTGCTGATAACATAAGCGTCTGCCCCAGGAACATATACATGAACAAACAATGACAGCCACACAGGTGCCAGCTCCACTAGCTCCCTGCTGCCGACAGGCCACAGGGGTCAGGAAAGCTCTTGACCCATTGCGTGAACCGA
seq11296	potential enhancer	chr11	93225940	93226140	+	chr11	93492774	93492974	+	AGGACCGGATCAACTGGGACTAGCCAAGGAGCTGAGACGGCCGGTCCAAAAGGGATTCTGCAAACACACTGTGCACTCTCAATGCTTACCATGTGTGCTTCACTGCAGACCTTTGATTCCTGACAAAATTCATATATTTTGCAAAAGAAAGGCAGTAAGCTAAGCTGCTATCAAATATTTACATAGCGGTGTGTCAATGTTCTCCAAGGTCTCCTCATTGCGTGAACCGA
seq11299	potential enhancer	chr11	93263450	93263650	+	chr11	93530284	93530484	+	AGGACCGGATCAACTACACAGTTTCCTAGCAATTCCTGCCACCACAGCCTTGTCTGTTTGCTCTCTCTTCTTCGTGTTTGTGGTTTATGTGTGGGTGGGTGGGTAGGTGAAAAGCATACAGAAAGGAAAGGGTGGTGGATCAAGGGTCAGTACAGCACTAACATTTTTTAAAAACCTGCCTAGAAACAGCTGCTGCAAAATATCTAGGCACACACCATTGCGTGAACCGA
seq11300	potential enhancer	chr11	93286140	93286340	+	chr11	93552974	93553174	+	AGGACCGGATCAACTCTATTCAGATGTGTCAACAGTGACCAGAACGTCAAAGGCCTGGCCACAGATGGAGCTTACTCATTCCAGGCATGGGATGTAGACAAGACTGTCCAGAGCTTCTGCTACAAAAAGCCTCTAAAACCACATGGTTCCAAAGTCCATTTCTGTTATTTACAGGCAAAGAATTCTAAATGGGACAGTGCTTTTTGCTGATAGTACATTGCGTGAACCGA
seq11311	potential enhancer	chr11	93654970	93655170	+	chr11	93921804	93922004	+	AGGACCGGATCAACTTATACTTGGGCTTTGGGGCTGGGACGCTGCAAATCACCTTTCTCCTTTACCAACTGCTCACTCGTTGACTCTGCCAGTAGAGGGTGCTAGAGGAAGGCTGGAGGAAGAGAAAGAAACATGACTCTTCTCATTGGCTTATTGTGCCTCTCAGATACCCCAGCAATGCTTCTTCACCTTGGCAGGGCCAGTTTGTTTCAGTGCATTGCGTGAACCGA
seq11312	potential enhancer	chr11	93656140	93656340	+	chr11	93922974	93923174	+	AGGACCGGATCAACTCCTTCCACGTGGGAGAAGGGAAATACCCACCTCCAGTTCACTCTAGCCATCCTGTTCCACATAAAGGGGAGAGAGGAATGCAGAGACGTGTGAAGTTCATAGTCCAGAGGCACAGGCTCACTAAATGACTGAACCTAGTCACAGGACTATAGCATGCTTCCCTTTCCCCCACACGATACTACCACCTTGCTAATGGCCTACATTGCGTGAACCGA
seq11313	potential enhancer	chr11	93685700	93685900	+	chr11	93952534	93952734	+	AGGACCGGATCAACTGGGCCTGTATAGTGTACAAAGTCCATAAATACTTGTTGACTGGATGGGTGAGTATGACGGTGAGGCCATGGGAAGACCAGTGACCCTTCCTGCATATTAGTGCATTGCTGAAGTGGGGCAAAGCTGAAGGACGCGTTTGCTTCAAAGCATGAGCTTTGATTCCTGACACATCCATGCTGTGTCTTTCTCACCACAGGGAGCATTGCGTGAACCGA
seq11318	potential enhancer	chr11	93904930	93905130	+	chr11	94171764	94171964	+	AGGACCGGATCAACTCCTCCTCCCTTTCTCTCCCACTCCATGCACTACTGATGACCTCTAAGGACACACTGTGAGGCCTTTGCTGGAGATGTGGGTACAGTCTCGGGGGGTGGGGGGCACCCAGTAGGTGGCGCTCTAACACTGCTTGAGAACTGGCTTTTTTTTTTCCTTTGAGTGTTCTGTTCCCTTTGTTCAAGTTTAGAATGCGGGAGGCACATTGCGTGAACCGA
seq11326	potential enhancer	chr11	94250010	94250210	+	chr11	94516844	94517044	+	AGGACCGGATCAACTGAACAGAAGGGCCATGTGTCTGGAGCTCAGAGAGCAAGAGAGAGAGGCTGACCGGAGAGATTAGGGATATGGGTAGGCCCAATAGCACAGAGCTCTTTTGTTTCTCTGGAGTTCTGACATCTGGGCTGAGCTACATTTCTGAGAAGAAATGTAGCTACAGTGTTTAAAACAAACAATTCAGTCCTTGACTGTAGTAGTCACATTGCGTGAACCGA
seq1133	potential enhancer	chr1	28974790	28974990	+	chr1	28648278	28648478	+	AGGACCGGATCAACTTTACTGCAACCGGAAGGAGCGGTTCCTCCCTCGCTCGCGCAGCCGCTCTTCCCCGCCACTCCCTCGGTGCCCGCCAGCACATTCCCAGCAAGCCCTGAGTATATTTGCATATCAACTCACTACATTTTTTTCTTCTAACTAAAAAATCGAAAGGACAAATTCCAGATTCTCCTTGTGAAGTCTTCCTTTCAGTTCAGAAGCATTGCGTGAACCGA
seq11337	potential enhancer	chr11	94826130	94826330	+	chr11	95092966	95093166	+	AGGACCGGATCAACTACTCAGTGCTTGCCTCCAGTGATGAGTCAGGCAGGGCAGCAGTGACACTGAATTCCCAAAGCCCAGTTCGGCAGCTTTTGAGTCCACACTGCAGTTTCCCTTTGAAAAGAATCTCCTAAGTCAAAGATCACAGAAACTTAGTCACTCTTGTGCTGAAAATCTGTAAAGTGTTGCCTGCCCAGCCCCTACAGGACAAAGTTCATTGCGTGAACCGA
seq1134	potential enhancer	chr1	28975110	28975310	+	chr1	28648598	28648798	+	AGGACCGGATCAACTCAAAAAGGGCTTCTGTCGTGAGTGGCACACGTAGGGCAACTCGATTGCTCTGCGTGCGGAATCGACATCAAGAGATTTCGGAAGCATAATTTTTTGGTATTTGGGCAGCTGGTGATCGTTGGTCCCGGCGCCCTTTCTTTACTGTTATATGTTAGGCGAAATATTACGCGTTTGGAGTAAGTGGTGCTTTTTGTAACTGACATTGCGTGAACCGA
seq1137	potential enhancer	chr1	29090950	29091150	+	chr1	28764438	28764638	+	AGGACCGGATCAACTTTTTTTTTTGTTTTTTTTAGTAGTGGGGGTTTCACCATCTTGCCCAGGCTGATCTTGAACTCCTGACCTCGTGATCCACCCACCTCGGCCTCTCAAAGTGCTGGGATTACAGGCGTGAGCCATCGTGCCCGGCCCCAATTTTTTATTTTTAGTAGAGATGGGGTTTTGCCATGTTGGCCATGCTGGTCTTGAACTCCTGACATTGCGTGAACCGA
seq11372	potential enhancer	chr11	95878310	95878510	+	chr11	96145146	96145346	+	AGGACCGGATCAACTTAGTGAAACTGAAGCTCAGAGAGGTGGCATGCTTTATTTAGGGCTAAGACCAGAGTCCAGCTTCTGTTAGAACTAAGCCTTGCTTCCTGTTTTCCCTTTGGAGACCTTGAGGAAGACCATGAGCCGCCAAATAGCTACCATGATATTGCTAAACCCTGTACCAACTCGTGGACAGTAGTCTCATTAAACGCTCAAGATCCCATTGCGTGAACCGA
seq11377	potential enhancer	chr11	95953260	95953460	+	chr11	96220096	96220296	+	AGGACCGGATCAACTCCCACAGTGTCCATGCGTTATCAGGCCCTACGTGAATTGATCAAAGGATCTTTGCCTGAGAGTTGACAGAGGCTCCAAATTCCTTGCTGTCTAGAGAAGGGGGTGGGGGAACACTGCCTGTAAACAAATGAGTGACCCTCCTTCACTCTCTTAGGGTACAGATTTCATTCTCTTATTTCTCTTTCTCTGTGCTCCTTTAACATTGCGTGAACCGA
seq11379	potential enhancer	chr11	95961810	95962010	+	chr11	96228646	96228846	+	AGGACCGGATCAACTTCAAGGACAGGGTTTCCTTGCTCAGTCGGCCAGACCAGACCAGACAAGCCTCATGCGCCTGAAGGTCCTGGCTCCTGGACCCTCACTGTATTTATAAAGTCTTAACAGAGTGACTGTGAATTCCATTGTGGTGATGCTGCCTCCGGCTGGCAGATGGCCATGGTTTCTAGACTTCATAAGCAATTTTGAGGCCTGCAGATCATTGCGTGAACCGA
seq11386	potential enhancer	chr11	96065650	96065850	+	chr11	96332486	96332686	+	AGGACCGGATCAACTTCTTTGGTGCAATGGCTCTAGGACTTGGGCCCAAACTTTACTAAACGGTTGCCTCTGTCTGTTGTTTCTGTCAGGATAGCTCCTCTTTCCTGTTTACTCTCATCTCTGCACTTTGCACTTTAACACTTCTGCGAAACAACCAAATGGGATAATACACTAGCACATACTTTGTGCTGTCTGAAATTAAGTAGCACGGTGTGCATTGCGTGAACCGA
seq11392	potential enhancer	chr11	96438330	96438530	+	chr11	96567320	96567520	+	AGGACCGGATCAACTCCTTTGTGTGATACAGCCTAGGCCTTTGAAGTGTAAAGTCTGGTAGCTCAGCAAAGTGAAAGTATCCTATTTATCTGCTGACTAGCCCCGGTGTAAGATTCTTTATGCCGCTCGCATTTGTGAAACCAGGACCTGAGGAGATCTACCTTTTGAATAACAAGAAGAGAAGAGGAGTCTAGTGGCTAAATTATTACCCTGATCATTGCGTGAACCGA
seq11397	potential enhancer	chr11	98366490	98366690	+	chr11	98495761	98495961	+	AGGACCGGATCAACTAGATTTAGTAAAAATGAAACTACATTCCACAGTGTGGGAGTGGGCCCGAGCATAGGAGTTCAAAGTCCCTGTTACAGAATTTTTGAGAGTTTAAATACCTGCTAGGATTCCATTGGTTATTTGAGGTATGCCCTATGTAAATGGAGAGGAAGAAGTAAAGTTACAAAGTCGTTTACATGGCCTATACCCTATGGAGAGGACATTGCGTGAACCGA
seq11399	potential enhancer	chr11	99127930	99128130	+	chr11	99257199	99257399	+	AGGACCGGATCAACTTATTGTTTGCAGAGCATCTTCACAAATATTTACTCTGGAAAAGGTGCCATGTGAATAAAACCAGGAAGGAAGGGTAGGTCAAATTCCATTTCACATGTGAGGAAGTGAACTGTCACAAGCTAAGAGCATTGCTCAACGTTGCACAACCTCACTGTAGACTGGTGGAGATGAAGACATGTCTACAAACTGTTTTTATTGCTCATTGCGTGAACCGA
seq11411	potential enhancer	chr11	101086910	101087110	+	chr11	101216179	101216379	+	AGGACCGGATCAACTAACTATTAGTCCAGTAGGGGAGTTCAATGAAGTGAAAACCAGAAGCTGTAAAGGCTGAGACGGCTGTACCCTAGACAACTGGGCAGTTTGGATTCTTTCCTCCATGAATTCCAGTTCCAGTGAAGCCTCAGGGGTCAAAGTCCTGGGACTGCAGAGATTGGAATCTCTGCACAGCATAGAAAACAAGTTAGACAGTGCCTCATTGCGTGAACCGA
seq11420	potential enhancer	chr11	101733230	101733430	+	chr11	101862499	101862699	+	AGGACCGGATCAACTGGGTGCAAGAGAAAAGAAAAACAAGTGTTATCCAGCTTGTGATGCAATCACAGGCCAAGCACCCATGGATGGAATCACTTAACAGGCTCTGGGGGAAAACAGACTGTCAGGTCCACTGTAGTGCCACTGGAGGGAGCAGGAGTGAAATAGTGACTGATATCTGTGCTAAATATACTGATGTTCTGAGATTATTGGGGTCACATTGCGTGAACCGA
seq11444	potential enhancer	chr11	102139450	102139650	+	chr11	102268719	102268919	+	AGGACCGGATCAACTACCGGGGCAGCGCTGAGTAGGCGGGGCATGCGGGTGGGGCGGGGCTCCAGCCAGGGTGGGTGGGGCCTCTGCACGAACACCTGCCTGTACTTGGGCCCGGAGCTTGGATCTCTGCCCAGAGAGCTCCGGCAGCCCCAGTCATCCCCGGCAATCAGGAGGCAGCGCCGCTCGGCTGCTGCAGAGGGCGTTGCCCGACTTAGCATTGCGTGAACCGA
seq11450	potential enhancer	chr11	102180980	102181180	+	chr11	102310249	102310449	+	AGGACCGGATCAACTAAAGAGCACCCTGTAACACACGCCCACTGGGCCTTCAGCTTGAACATTCACCCCTAGACACTGCAGTGGTGTCAGAGCCCCACAGCCTGCCCGTCTGCATGCGCCCCCTAGAGGTTTGAGCAGCAGGGCACTGAAGAAGTGAGCCATTCCGTCTGTCGCAAGCCCTGCGAGGGGGACAAGGGAACTTTTTCCATTTATTTCATTGCGTGAACCGA
seq11462	potential enhancer	chr11	102424660	102424860	+	chr11	102553929	102554129	+	AGGACCGGATCAACTAGACTCTCCATAGGGCAGCTCAAAACAAGGCAGCGGCTTCATCAGAGAAAGCAAGCAAGAAGAGTGAGAGTGAGAATGAGCAAGAGAGAGAGAGATCCCCAGCAAGTCCAAGGTCATGGCCTTTAATAACCTAATCTTAGAGAGCAACGCTCCATCATGTTTGCCATATTCTGTTTGTTATGAATCACTACATCCACTTCCATTGCGTGAACCGA
seq11466	potential enhancer	chr11	102473910	102474110	+	chr11	102603179	102603379	+	AGGACCGGATCAACTTCAACAGATCATTGTTGGTGACGGGGAATTCCAGGCTGTTGAGTGGGAGAGAAGAGACTGGGAGCGCTTTCATAATCAGTGGCTCCCTGGTTGCCATTAGAACTGTGGCTTGAAAGAATTCTTTGTTCTTTGTCCAGGCTTAGCAAGCACTCTGGGACTTTTAGCGGCAGCTGGTAGGGGATCAGAGCTATAGAGTCATGCATTGCGTGAACCGA
seq11469	potential enhancer	chr11	102493110	102493310	+	chr11	102622379	102622579	+	AGGACCGGATCAACTGGGACCCTCTTTCCTGACCTCTGAGCTCTAGTCACATGGGCCTGATGATTGCATTCCAAGCAGCTGCTGTTTCCTCCGTCTGGACTGCCCCATCTCCAGGTCTTCACGTGACTGGCTCTTTCATGCAGCTCAGGTTCATCTCAAAGTTCACTTCCTCCGAGAGGACTTCCTGGACTACGCCATTAAAAATACTCCCTCACCATTGCGTGAACCGA
seq11471	potential enhancer	chr11	102537160	102537360	+	chr11	102666429	102666629	+	AGGACCGGATCAACTGAGACCAGGGTATGGTTCTGGACTGCTTTGTAATTTAAAAGTTAGCCTTGGTGGTGGCCTCCGGGATTTTATGGTCTTTGAGCTCAAATACCCTGGGAGGCAATTGCCATCTAGTGGCAAGGAGAGAAAACACACCTGGTAGCTTGGGAAAGAAAAGAAGTTTCTTTAGGATATCAAGCCTGTAGCTCGTCTTTCAATCTCATTGCGTGAACCGA
seq11477	potential enhancer	chr11	102906780	102906980	+	chr11	103036051	103036251	+	AGGACCGGATCAACTAGAACACTGGGTCTCTTCCTCTTCTTATTATAAGGACACCAATTCTATGAGATAAGAGTTCCAACCTTAGGTGTCATCTTCAATACAGCCACATGGGGGAGTCATTCAACATATGAATTTTTCAAGGACACACTTCCGTTCTTAACAGCCTTTAAGAGAATGACACATATTTTCCACTACAGAAGATATTACTAGTTAGCCATTGCGTGAACCGA
seq11480	potential enhancer	chr11	103385430	103385630	+	chr11	103514702	103514902	+	AGGACCGGATCAACTAGAAAATGTTTTCAATGGAGAAGTGGGTAATATTTTTATTTCTATAGAAAGTTCAAAGTCCACAGCATAGTCAAATAACATCTGTAGTGAAAACTGACCACTGGACTTTGCAACTAGATTATGTGTAGTCCCTAGTGAGAACAAACATTATAAAGCAGTGGAGGGCAATGCAGGTAAACCAGAGATTTCTTTCTAGATTGCATTGCGTGAACCGA
seq11499	potential enhancer	chr11	105073680	105073880	+	chr11	105202953	105203153	+	AGGACCGGATCAACTGAGTCGCTATTTGCTGACAATCGTGCTATGAGATAATCTCCCTTGCAGATTTATGTTCTTCCTGGACCTTTTCTCAGAAAGACATATGCCTTGCTCACAATTTTTTGCATTTCCAGGTACTTTGGCTGCTGCTGTGGTTTTATCTGAACTTCAGCTTTAGTGAATCATTAAAGCAGTTCTTTGATCTGCCCTACTTGCCTCATTGCGTGAACCGA
seq1151	potential enhancer	chr1	29460230	29460430	+	chr1	29133718	29133918	+	AGGACCGGATCAACTAGTGACTTGTTACTCCAGTGTAACCCACTGCCAACAGCCTGGTACTCGAGGCCGTAGTAAGCTCTTGTTAAATAGTTGGAAATGGGATGATTGCCAGTTACAGAACAATGGGCCTGGCTCATGCTGCCAGAGTAGTTTGAGAGCGGGTTCTTGCTAGAGCAAGAGAGAGGGGAGTTAGTCTTCGCTTGCAGCTGGAGCAGCATTGCGTGAACCGA
seq11520	potential enhancer	chr11	107114710	107114910	+	chr11	107243984	107244184	+	AGGACCGGATCAACTCTTTTACTATTAAGCTATACTATCAGATCATCAGTTTGCTATGTTCAAAGATCATAATTGAATCAGCAAAGCTGAAGGCCAACCCTGGATTCCATACATAGTCCCTATAATTCTTTAAGCTGCAAATAATTCAAACTAGCTCAAACAAGAAGAAAGTGTATTGACTCACCTAATCAAAAGACCAAAAATAGGATGAGCTTCATTGCGTGAACCGA
seq11524	potential enhancer	chr11	107366830	107367030	+	chr11	107496104	107496304	+	AGGACCGGATCAACTGGAGCTAGGCAGCAAGAAGCAGATGGAAATGGGTAGAGAGAAGTAATATGTTCTCTTCCTGAGTGGAAAATGTTGGGTAAGTTGCTCTAATGCCCTGGCAAGAACAATGGACTTACTGCTTAGTGAATTCTTGACTGTCAGCCAAGGTTGCTATTTCAAAGCAGAAAAGCAATGAAGGGAATGATGCAAGGAAAGTGCTCCATTGCGTGAACCGA
seq11538	potential enhancer	chr11	108104410	108104610	+	chr11	108233683	108233883	+	AGGACCGGATCAACTAAAAACTAAAAAAATTAGCTGAGTGTAGTGGTGCTTGCCTGTAGTCCTAGCTACCTGGGAGGCTGACATGGGTAGATCCCTTAAGTCCAGGAGGTCAAGGCTGCAGTGAGTCATAATGGGGCCACTGCACTCCAGCTTGGGTGACAGAGCGAGATATTCTGTCTCAAAAACAAGCAAAACTATGAAAAAAAAGTCAACATCATTGCGTGAACCGA
seq11544	potential enhancer	chr11	108519110	108519310	+	chr11	108648383	108648583	+	AGGACCGGATCAACTAAACTAGGGATTATACTTTATTTTACCCAAGCCCATCAAGGCAGTGCTTCTAGGAGTCTGCAGCAGTTGCAGCGTTACTGGGCTTAAGGCGCCTCCTAGTGCTGATATGGCTTCAGTGACCACAGGCTTAGATCACAATACTAAATTCCTTTTCAGTACAGCCTTCCCAAGAACAGGCACAGACAAGCCCAGGCTGCTAACATTGCGTGAACCGA
seq11564	potential enhancer	chr11	110174270	110174470	+	chr11	110303545	110303745	+	AGGACCGGATCAACTAAAAGCAAACAATGCTGTGCAATAGGAGCTATAATAAAGATAGACACATAGTGTCAAGGGAGACCGAGAGGAGGGCAATTCACTCTGCTTAGAGAAGAGAACATCATGTGGAGGAAGGGACAGTAGAAGTTATCTAAGACAGGGGTCGCCAACCCCTGGACTATGAACCTGTCCATAGCCTCATCTCAGCAGGAGGTGAGCATTGCGTGAACCGA
seq11588	potential enhancer	chr11	111205450	111205650	+	chr11	111334725	111334925	+	AGGACCGGATCAACTGGATAAATAACTATGTCATGTTGCCCTTACAGCACGGGCCAGGGGCCTAACACTTTCCTTGGCACTCCTCCAGAGTCTGCAAACACAGGCCTGAGTGCTGCCTTTACAGAGCCGAATCCTGTGCATCTTGATTAAATATTGACAATAGCTCTACCTGCCTTATCTTGATCCAGTGGAAACCCAGTCCCCGGGGAGCTGTGCATTGCGTGAACCGA
seq11589	potential enhancer	chr11	111205920	111206120	+	chr11	111335195	111335395	+	AGGACCGGATCAACTGCTGGATCATCAGGCTTCCCGGTGTCTGAGGCTGCCGACAAAATCCAAGCCTATCAGCCCAGAGATCAGTGGGGCCAGCCCAGAGGTCAGAGGGAGTCTAAGAGTCCCAGGCCTCTAGCAAAAGACAGGCTTGAAGTGAAGTTACAAAGGGGCAAAGGTTATCCTCAGCTTCCAGCTGGTGCCTTTGGACCTTTCAGTGACATTGCGTGAACCGA
seq11599	potential enhancer	chr11	111457140	111457340	+	chr11	111586415	111586615	+	AGGACCGGATCAACTTATCTTTGTTCACAGGGATGGATGGATGGATGGATGCCTATTTAGAAAAACATTTATGACAAAATGAGGCTGACCAGTAGAGGGGGCATGGGACTTACATTTGATGTTCTTTAAAGAACTAAGAAACAAAGGTGCTTTAGTGAGGTCACAAAGCAGAATTCATTAGGTGTGTAGCAAATTTACAACTGCTAGAAAAGTTTCATTGCGTGAACCGA
seq11610	potential enhancer	chr11	111656810	111657010	+	chr11	111786086	111786286	+	AGGACCGGATCAACTTCTCCGGTCTAGTAAATAATTGAACAGAGGAAAAACAATGAGATGTGGAGCAATATATCTATCTGTGCTTTAGGGCCTTTCTCTGCCTAGCTGCAAAAAGTTTACATGCAGAACAGAGACACACACAGGGAGCAAATGTGACTTTGATTAGACTTTGAAATAGACTTTGACTAGCCCAGAGCACCCAGATTCCAGTATTCCATTGCGTGAACCGA
seq11611	potential enhancer	chr11	111660960	111661160	+	chr11	111790236	111790436	+	AGGACCGGATCAACTCAGGAGAATTGAACTTGGAGATGGAGCTTGTAGTAAACCAAGATTGCGCCACTGCACTCCAGCCTGGGTGATGAGGCAAGACTCTGTCTCAAAAACAAAGCAAAACAAAATAAAACACAGACTAGGCAGGTGTTGTGGTATGTTCCTGTAATCCTGGGTACATGAAAGAATTGCTTGGGCCCAGGAGTTCAAGGGCAACCCATTGCGTGAACCGA
seq11621	potential enhancer	chr11	111984770	111984970	+	chr11	112114047	112114247	+	AGGACCGGATCAACTGCCGAAGTACACCAAGTGAAAAATGGCTAGAAACTGGGAATGAGGCTGGGACACATGCACATGACCTGCCCTCCAGATAGAGACTTTATTTGTTTTGACTGATTGATTGACACAGGTTCTTGCTCTGTCACCTGGGCTGGAGTGCAGTGGCACAATCATGGCTCACTGTAACCTTGAACTCCTGGGCGCCCGTGATCCTCCATTGCGTGAACCGA
seq1165	potential enhancer	chr1	29798540	29798740	+	chr1	29472028	29472228	+	AGGACCGGATCAACTAAGGCTTGAGCAGCCCTTCCTGGTTAGTGTTTAACTTGCAGTTTCTGAAGGCCATCAGGAGCCCCATGGAGTTAATGTTTTCTCTCTTAATGACACTGCAGCACATTAAAGAGGGACCCATCTTCCAGCTGACATTGAAGAGAGGCCATTCATTACCCAGGATGGCCTGGGTTGGCAGCTGGAATAACTTTCCCAGAGACCATTGCGTGAACCGA
seq11654	potential enhancer	chr11	113949220	113949420	+	chr11	114078498	114078698	+	AGGACCGGATCAACTACAAAAGAGTTTAGACTGGCTGCTAAAGCTAGGAACCCAGCTGATAGCTTTGTTTTGATGTCCTTGTAATGTTTGCGGATCGCAGAGGGTGCTATTTAGAGCAGGGGGCATCTACTGGGACAGACTCACTGGGAAGTTGAAACAGCTAGCTCAAAGTCCAAGAGATGCTAAAGATAGTGAAATACAGCCCAGGAATTGAGCATTGCGTGAACCGA
seq11655	potential enhancer	chr11	113953100	113953300	+	chr11	114082378	114082578	+	AGGACCGGATCAACTGGGGTAGTGTACTTAACACACTCTGCACAGTGCCTGTAACAGTGTAGTTGCTCAATAAATATAACTGCTGTTTGTTTTAACTGCTGTTTCTTTTTGGACTTTATCCCGGGAGAGTTGGAGCCTTGGAAGGCATTTGAAAAGGAGAGTGACGTGACTGGAGTGCTCCATACTGATGTGACATCCACTAGGCATGTGTCTGACATTGCGTGAACCGA
seq11663	potential enhancer	chr11	114186710	114186910	+	chr11	114315988	114316188	+	AGGACCGGATCAACTTGAAATGACTCCTCCTCCTGGTAGCAGCCTCCTCACAGGTCTGTTCTCCGACGGAAGCCGGGACCTAAGTAAATATTTGGCTTCTGGTTTTTCATTTGCTTTCCTTGAAATCAAACAGACCGACCAAGTCATGAGCAAACAAGGACTAGGGTCATTCTGGTCCTAACTTGTAAATCTCTTTGACCGCTGACCCAGCTCCGCATTGCGTGAACCGA
seq11675	potential enhancer	chr11	115093230	115093430	+	chr11	115222510	115222710	+	AGGACCGGATCAACTCATAATACATTCATGAATAATTTTCACTGCCGTTTATTTTGTTTGTTTGCAAGGTGAAGAACCTCCTGCTGTTACATCTGTTGTTATGACTCATAGTACTGAAACTGGGCTTCCTGAAGAGGGCTGAACGATTGTGAGTGGGATGAGTCAAATCTGGTGGGACTGACGTAAGACCAATACCACAGTAGAATGCAGTCTTCCATTGCGTGAACCGA
seq11683	potential enhancer	chr11	115205710	115205910	+	chr11	115334991	115335191	+	AGGACCGGATCAACTCTTTCTCTTGATAAATTTCCAACAAGTAGTCATTAGAAATCACTCCAAGTCCTTAAAGATGAGCTTTTCAAAAATACTTGCATTTCCCTATTTTGTCACAAGATGGCAATCTCATGCACTGGTAAACCATAAAAATTCATAGGAAAATTTAATTTTACCACGTCAGGGGTGTGGTTCTCAAAGTTCATAATGTCAGGATCCATTGCGTGAACCGA
seq11684	potential enhancer	chr11	115227920	115228120	+	chr11	115357201	115357401	+	AGGACCGGATCAACTGGCATTCGCTCCTGCTGTACCCCAGCCTGCTTCCCATTCAGGTTTCTGCCAGTATAAACAGAGCCACGTGTAGGAAAACAACGCTGCTCTATTAATACCGGGAAAGTAAACAGAAGGAAAAAGATTTTCCCAGACTTTCAGCACTGGGTTCATTCATTCAGTTTTAAATGTTTACTGAAGTTCCCATTGTGTTGAAAGTGCATTGCGTGAACCGA
seq11729	potential enhancer	chr11	116531930	116532130	+	chr11	116661213	116661413	+	AGGACCGGATCAACTCAGCAGTTCCACCATTCCCCACAGCCCACTCTGCACACAGCAGCCAGAATGGTCTTTCAAAATCTGATCTTATCACTCCCTGCTCAATAGTGTCCTATCACGCTCCGGACAAAGTCTGAAGTCCTTACTGTGAGCTAGAAGTTCCTAAGTGATCTGGCTTCTGCCCACATCTTAGCACTCCTGACACTGTAACATACATACATTGCGTGAACCGA
seq1173	potential enhancer	chr1	30702490	30702690	+	chr1	30229643	30229843	+	AGGACCGGATCAACTTATAAACCCAGGCATTTGAGCTGGATTGGGCAACCCCCTTTGGGTCCCCTCCTGTTGGATGGGAGCTCTGTTTACACTCTATTAAATCTTGCAACAGCACACTCTTCTGGTCCATGTTTGTTCCGGCTCGAGCTGAGCTTTTGCTCCCTGTCCACCACTGCTGATCAATGCTGTTGCAGACCCACTGCTGACTTCCACCCCATTGCGTGAACCGA
seq11736	potential enhancer	chr11	116679070	116679270	+	chr11	116808354	116808554	+	AGGACCGGATCAACTTGACAATGAGCTCTCTATGGACCTACCTTGTGCCCAGTATTTACCTTTCTTATCTGTAACGCTCAAGTCAATACTCTAAGGTAGGAATTGTTATCCTCATTTTATTTACAGAGAAACTGGAGTTCAGAGAGATTCTTGCCCAAGGTCTTGCCCTGGGCCAATTCCAGGTCTATCTAACTCCAAAGTCCATGCTCAGTACACATTGCGTGAACCGA
seq11740	potential enhancer	chr11	116750630	116750830	+	chr11	116879914	116880114	+	AGGACCGGATCAACTCAGTTACTTAAGAGGACAAAAGTGTTCTTAATTTAGGAAGTTGTTAAAGACTCCTGTGTAGGGAGAAGGCTAGGACCAAACTGTTGTTAAGGCCTCTAGATGGCACTCTCCTGTTTTCCTTTGGTCTCCACACACAATTTAGTGCATAAGATGACCAAAGCTGAATGGTGTTCAGTTACAGGCTTGCTTTAAAACAGATTCATTGCGTGAACCGA
seq11745	potential enhancer	chr11	116860910	116861110	+	chr11	116990194	116990394	+	AGGACCGGATCAACTCACTGTTGTGATCCCGCCTAGCCAACTACCAGCAAGTCTGCACTAAGTCTACAATTCAAAGGTGAGAACTTTCCTGAATAAAACCACTGTGGAGGCCAAGAGTGTCTAGACCTGAGGAGGAGTAGACCTGCCAACATCAGAGCACTCCCCAGTTCAAAGAATGAACTTCTTTTTCCCTTTGAGAGATAGAGATAATGCTGCATTGCGTGAACCGA
seq11755	potential enhancer	chr11	117297020	117297220	+	chr11	117426304	117426504	+	AGGACCGGATCAACTTGCAGGGGAGGTGGGGTTGGGGGTCTTCTATGCGGACAGCTCAGGTTTGATCGTTGTGCCTGCAGTTCTGGAGGCGACCTGCAGATGGCGTGCGCGTCCTTGGGAGGCGTTCCGTCCTCCCAGAGATGGAACGAAGCTGGGCTGTCACCAGGTGTCTGGAATGCAGAGCTTTGGTTTTCAACTGATGCCGTTAGCTGCTTCATTGCGTGAACCGA
seq11765	potential enhancer	chr11	117678270	117678470	+	chr11	117807555	117807755	+	AGGACCGGATCAACTGGAACAGAACACCGACCCTGCAGCGTGGCTGTGAATGTCTAAGGAGATGGGCAAGTTTTCTCCGCAGAGTTGTTTAGCTAGAGAAGGTCACAGTACCTGCCATGGCCAGCAGGTGTCGCCCAAAGACTGAGTATGAGAAACCTTTGGGCGGGATGGGGGCTCCTCCATGGAGATTATCTTTCAATATTAGATACAGCTGGCATTGCGTGAACCGA
seq11771	potential enhancer	chr11	117955080	117955280	+	chr11	118084365	118084565	+	AGGACCGGATCAACTAGGAAAGCAGTAAAGGAACTTCAGGTTATGCAACTGCAAAGTCAGAGAGGCAGAGAAGACACTGAAGCACTATTAAAGCACTATTTATAGGATCCTGAGCTCAGAGTTCACAGGAAACAGATCTAGGAGTCACTGAAACCTGTGCCAGGAGATTGGCTGCAGCAGCCACACCAGCCCAGCAAGGCTGGTTATCACTGGGGCATTGCGTGAACCGA
seq11775	potential enhancer	chr11	118065970	118066170	+	chr11	118195255	118195455	+	AGGACCGGATCAACTCCATTCAGCTGCAACTTCAGGGTGGAGTTAATGTTTCACTCGGTGGATCCAGGCCAGGCCTCTGATCTCACACTTCCCTGGCAGACCTCTCTCTGCTGCAATCAGCTGGGAGTCATGTGTCCTCAGGGCTGGTACGATAGGAACAAACAAAGCCCATCATTCCACAAGCAGAGGAGGCCAGCCTTCCCAAACCCACAGAACATTGCGTGAACCGA
seq11789	potential enhancer	chr11	118560850	118561050	+	chr11	118690141	118690341	+	AGGACCGGATCAACTATTCCCGTGACTGTGGGTGGGGCTGGACTGGGAGCCAGGACGCTGGGCCCGGCGGGAAGCCAGATGTCCCTTTCCTGGCCCTTCTCTTCTCGGCTCACAGCTGCCCCCCGGTGGCTCCGCGGGACCTGCCGGCTGGGACAAGGGGCACAGCCGGAGGAAGCGGCCTCCCCTGCAGGTCCTGCTCAGGGTCGGGAGGGGGCCATTGCGTGAACCGA
seq11799	potential enhancer	chr11	118801020	118801220	+	chr11	118930311	118930511	+	AGGACCGGATCAACTGGGGTTAACGCAGCTACTGCGCTCGAATGGAGCGCCAGGTGAGGCACCACCCATCTTGGCCTTCAGGTGTGTGGGTGGGGAAAGAGGAGGGACACTGACCTTAAGGGCTGCTTTTTTGCCCCCTGGTGGCTAAATCTGGCTTAGCAGCCGCTGGAAAAAATACGCTCACATGGGGATTCGCGGAAGAAGAACACTGGCGACATTGCGTGAACCGA
seq11803	potential enhancer	chr11	119062070	119062270	+	chr11	119191361	119191561	+	AGGACCGGATCAACTTGGTGGGATTACAAGTGTGAGCCACCGCGGCTGGCTGGTGTCTTCATCTGTAAAGAGAGAATGACACATCCCTCAGGGGCATGCTGTGACCTTTAAACATGATAAATGGATGACAAAGCACCTAGCTAGTATACAGGAGGTGCTCAGTAAACATTGATTCATTGGCCGGGTGCGGTGGCTCACGCCTGTAATCCTAGCACCATTGCGTGAACCGA
seq11813	potential enhancer	chr11	119352000	119352200	+	chr11	119481289	119481489	+	AGGACCGGATCAACTTCTAATACACCGTCTGTTTTACGTGTTGACCTTACTTATGCATTACCTCTTTCCCCCATTAGGATGTAATCTCTGCAAGGGCAGGGCTTTTAGTCTGTTTCTTCACTACTGTATACCCAACCTCTAACATCACTCCTGTCCCAAGGGAGGTGCTGAGTCAATATTTGCTGGATGCCTGATTCAAGGCCTGCGGTCTGGAACATTGCGTGAACCGA
seq11816	potential enhancer	chr11	119485440	119485640	+	chr11	119614728	119614928	+	AGGACCGGATCAACTGCCCTGGAAGTTACAGAAAACTGGTAATAACACAACGAGGAAAAGGCATGTGAGGCCATAGCAAGAGGACACACAAGCCAGGAAGTGAGCCCCCATCAGACACCTGAACCTTGATCTTGGACTTCCAGTGTCCAGAACTGTGAGAAATAGATTTCCCTTGTTGAAGCCACCAGCCTATGGTGTTTTCTTATGGCAGTTGGCATTGCGTGAACCGA
seq11821	potential enhancer	chr11	119534860	119535060	+	chr11	119664150	119664350	+	AGGACCGGATCAACTACAAACAAGACTCCCTGGGAACTGGGGAGAAGCCGCACCCCTCCCCCTACCTCTTGGGCGCACCAGCTGTCTAGACCCAAGGTCCAAACTCCCAGCTGCATCAGATTTCACTGGTGGGTGTTGGGTTCCCTCTAGCCGGGAGGAGGAGCAGCATCTGGGGGTGTGGGGAGCTTTTCCCTCTTAGAGCCCCTTGAGCCCTCCATTGCGTGAACCGA
seq11823	potential enhancer	chr11	119555220	119555420	+	chr11	119684510	119684710	+	AGGACCGGATCAACTAGGAACTGGCAGAAGGGGACAGGATGTCCGGTGAGAAACCGGCTAAGTGGTAAGTGGGAGTGACTCACCCACTGGGAGGGGCAGGGCCTCCATCTGAAACCCTGCTGAGGCAGCACAGTGACCTAAAGGTTATAGGCCCCCTCCTCCCAGTGCAGCCGCTTCCCTGATTGTCAACTCCCAGGGCTGGCCAACTCCATACCCATTGCGTGAACCGA
seq11824	potential enhancer	chr11	119565230	119565430	+	chr11	119694520	119694720	+	AGGACCGGATCAACTGGAAGCTCACTACCTCTCATTGCAGAAGGTTCCTGACCTTCTATCTATTTCCTGCTTGGCTCACAGCCGCCTGCCTTGGCCTGAAGTGATGTGGGCTGAAGAGGGCAGTGTGGGCAACACGTTTGCTCTTTGAACTTGATGGTGACACACCAGTTTTGTATTACTCTGGGGAGGGGAACCCTGGAGGAAGAAATAGGGGACATTGCGTGAACCGA
seq11853	potential enhancer	chr11	120581180	120581380	+	chr11	120710471	120710671	+	AGGACCGGATCAACTAGTGCATATAGGCTCTGAGTCTGGCCTGCTCTGTGGGCATAACGGCCCCCCCATTCCAGCTGTGTGAGGCAGCAGTGGTGCGGGCTCTTTCTTCTGGGCACGTGACTCACAATAGAGAGTCTTTCTTCACAGATTGGAATGCGCCCTGCGGTTTTTCTGTGCAGGGGTCAAAGGCGATCCCTTTCTCCAGGGAAGAAAGCCATTGCGTGAACCGA
seq11861	potential enhancer	chr11	120764200	120764400	+	chr11	120893491	120893691	+	AGGACCGGATCAACTCACCAGCTCTGCGAGTTAGGTAAATTATTAACTTATCTGGACCCTGCTTTCCTTATGAATACAGTGGGGGTGGGAATGGGATTAGTATGCATCACCTTCTAATGCCCAGCACAGAGCCCCTGTGAGTATGGCGGGCACCAGTCATGTGCTAGAGCTGGCTTGCCCCAGCCTGCAAGAGTCCGTTGTACACATCCGTTCCCCATTGCGTGAACCGA
seq11865	potential enhancer	chr11	120804910	120805110	+	chr11	120934201	120934401	+	AGGACCGGATCAACTCTCAAAAAAAAAAAAAAAAAAAAAAAAAAAGGTCAGCGTCATGGTGCTAGGGCACTGCTGAGTGGGAGGGAGGGAATTTTGCCCGAAAGGGGGCAGCAGCTGTCTGAAAAAGAAGGGAGGGAGATGAGAAGGCTTTGCTGTCTTCGGATGCTCCCAGATCTGGTATTGCCGTTAGACCACTCCTCATGCCATTCTCAGGACATTGCGTGAACCGA
seq11873	potential enhancer	chr11	121102420	121102620	+	chr11	121231711	121231911	+	AGGACCGGATCAACTGGCCTGGTGGTATCTGGCAGGAAGGGCAATTTCGATAAGGTCACAGAAATCACATGGACAGAATGTGCCTGCCAAAGGCTGTTCCTTCAGTCGGAACTGTAAGCAGGGCTTTTGCCCTTTGACCAGGCCAAGGGAAGCAGGCCTTGTCATGCAGGGGTTCAAGGTCCAGCTCCACCACTTACTAGCCTTGAGTAAGCTATCATTGCGTGAACCGA
seq11875	potential enhancer	chr11	121264670	121264870	+	chr11	121393961	121394161	+	AGGACCGGATCAACTATGTCCAATTCTCAGGAAAGTTCAAAACAGTTTCCATTTCATGCAGTGGTTAAACAGCAACTTCCTTTGTCCTGCAGTCCTTCCTGTGTCCCCTCTGATCCTGACCGCAAAACCACCTGCATTTCTCTCCCTGCCTGAGAAGTCCTTGGTCTTTTGCCTGCCTCCTGGCTATTGTTTCTCCCTTCCATGGTGGGGCAGGGCATTGCGTGAACCGA
seq11876	potential enhancer	chr11	121330340	121330540	+	chr11	121459631	121459831	+	AGGACCGGATCAACTGGCCTTGCGCAAACACTGCACTTGTATCGGGCTTTGCTAAGGTGGAGCGCAGACCCTGCACGTTCTGTTTAGCAATGAAAGATGTAAACAGTGCCTTAACAGTGGGGCCATCTCCCTGCCCTGCCCTTTGCTTCCTGTGCTTTTGTTGACTTACCTTGATGTAGCTGGGTCTGTCTTTCTTCCCTTCAACCCTCCAGATTCATTGCGTGAACCGA
seq11877	potential enhancer	chr11	121331740	121331940	+	chr11	121461031	121461231	+	AGGACCGGATCAACTGGGTGAGTGTCCTGTGAAACCAGAAGTGTTTGGAAGGACTTGCATGCTTTGAACCTGTGCTCAATTAATTGAGTAACCTGAGACTCTGTACCTATGACTTACCTCATCTGTGTACATTTAGTTCCCTGAAATTCTCTCACTGAGTGGTTAAAAAAAAAAAAAATCTGCAGTTAACTGTGCACATGGTTTGCTGAATTTGGCATTGCGTGAACCGA
seq11879	potential enhancer	chr11	121347200	121347400	+	chr11	121476491	121476691	+	AGGACCGGATCAACTTTACATAGGGCATTGTTTGCAGACATTTACATGTTTACATGCCCATCGTGTCTAAAGACTATGTCTTTTATTAGTCTTTGTCTGTCTGGTGTCTAGACAATACCTGGCTCACATGGAACCCTCAAAACATGTTTGCTGATGACTCAGACAAGCAAGGATTGGAATACACCCTGCTCCACTTTGAATTCACCTGCCCTTCCCATTGCGTGAACCGA
seq11881	potential enhancer	chr11	121434700	121434900	+	chr11	121563991	121564191	+	AGGACCGGATCAACTGGAGGAATTTTCCAAACAGGAAATGTGAAAATGTTCTGAACATGCCCAGTGAAGACATCACGGGGCTATGTGTTTGATCTTCTAAGGGAATGTCTTTGAAGATGATTGTCCACTCTTCACATTGAGATAACGGTTTTCATATTGCCTGGTCCACTCAAGACAATTGTCATCCTGTATAAAGGGTCTGTGGCTGTGGTAGACATTGCGTGAACCGA
seq11896	potential enhancer	chr11	121802760	121802960	+	chr11	121932052	121932252	+	AGGACCGGATCAACTGGTCCACTTCCCTTGACTTTGCCCTTTTGGCTTATGGGCAGCTTTAGTGCAGAGTCAGTTTGCTCATTTTTTCAGGATTGTGCAAACTGACCCTGCATTTACTGGGTTTCTGAAGTTACTAAGGATTAAAACTGACTAAGTCATGATCTCTGCCCTCACAGGCCTCACAGTCTAATAGGGAAGGCAAACAAATAGTTGCACATTGCGTGAACCGA
seq11933	potential enhancer	chr11	123278170	123278370	+	chr11	123407462	123407662	+	AGGACCGGATCAACTAGGTGAAACCTGCAGGCTCTTGGCTTCCAGGGTGCTTAAATTGAAAGCCTTAGGAAAGCTGTGGGGACTTGGACATCTGGAATCATCCTGGCCACCAGAGGGCATTAGGAACCTGTTGGTCACACCACCAGGTGATCTGCCATTTCTGTCTGGGTTATAGCTTGGCAGTTTTACACGGGGTTAGTTTCATGACCTTTTCACATTGCGTGAACCGA
seq11935	potential enhancer	chr11	123346350	123346550	+	chr11	123475642	123475842	+	AGGACCGGATCAACTAGGACATTCCAAATCCTAGTTTAGAGTTTCTTTTTCAGGGTTTCCAACAGACAGTTTCATCTGTTAGTGCCCTCTGCTGGACTTTCTCCAAGTTCTTTTCAACCTCCTGAATCCCAGAGTGGACGCAGACTGGATGTCTTCTCCCACTAAGGCCTTGACTAATCTGGAGTGGAGGGAGGTGTGCTTTTTGACCTTGTAGCCATTGCGTGAACCGA
seq11939	potential enhancer	chr11	123458910	123459110	+	chr11	123588202	123588402	+	AGGACCGGATCAACTCTGTTTTCTCCTGGGCTCCTCCACCCCCTCCTTCTCGCCATCCCTGGGAAGAGGGTACCACTTGGTCCCAGCTCCTGGTGTTTGCCGTAGAGTTAATGTTTAGCCCAGGGTCAATTCGTTCTCTGCTGGCTCTCACCCAGCCCTGCCCAGCCCTTGGCATGGGTGTGGGGGAGACAAAGCCTTCTGCGTACGGGACTCATCATTGCGTGAACCGA
seq11943	potential enhancer	chr11	123940180	123940380	+	chr11	124069473	124069673	+	AGGACCGGATCAACTAGCCCCCTCACAGGGTGTGCGAAGGGGGTGTGGCTCGCTTCTACGGTGCCCAGCTGCTCAAACCTCTAGGGGGAGCTTGCAGACCGGCAGGCTGTGGGGCTCCGACCTCATGGCAGCGTCTAAGGGTGGATGTTTACAGCTGAAGCTCCAGTGGGCGTGTGTTACAGTGCGCTCTTTCAGTTTAGCCGTCCGTTGGCAGCCATTGCGTGAACCGA
seq11955	potential enhancer	chr11	124636140	124636340	+	chr11	124766244	124766444	+	AGGACCGGATCAACTTGTACTTAGGGTCAAAAGGATTATCCTAGTCATTTTTAGTCATTTTTCAAAGAATTACAAAATGAGATGTTCAGTGACCTTTGGTACTCTGACAGTAAATAATGACATTGGTCAGTGAGGTATAGAGAATGAAAGGATGTGAAGATACCCTGCTCTGTTTGTTCTCTTCATTCTTAGCAGTCAAGTCAGAGCGCAGCCCCCATTGCGTGAACCGA
seq11964	potential enhancer	chr11	124940770	124940970	+	chr11	125070874	125071074	+	AGGACCGGATCAACTGCACCTCATTGACCTCGGGTGGGGCTGTCTGACTCAGGCCCTGTGGGCTGGTCTAGAAGGTAGCAGCAAGGTTTCGAAATAGTCTGTATGGTTGGCCAAGGCCTTGTTTTTTCCATTCAAGCTTCTGTATCAACTGAGAGCTGGGGTCAGGGTTGACAGTCCCAAAGTAACAGCAGAATTGAGGACAGACACCAGAGGTACATTGCGTGAACCGA
seq11969	potential enhancer	chr11	125104970	125105170	+	chr11	125235074	125235274	+	AGGACCGGATCAACTTCTATCCTCCATGCTGCTCACTAGAAAAGGGGCTGTGAACTGTAAGTAACTTTGATTGGCGTTTTCCATGCTGACTCAATAAGGTTAGGGGTTAAAGACCAGCCCTGAACCTGATCTTTAACAGCCATGCATTGTGCAAGAGAAACACTCAACAAAGAGCTAGTCAGAATGTAATATACAGTGGAGCTCTAATTAGATTACATTGCGTGAACCGA
seq11980	potential enhancer	chr11	125795240	125795440	+	chr11	125925345	125925545	+	AGGACCGGATCAACTTCCCTTTGTCTCACCACCTAGGAGGCAGCAAAGCCATCCTGTGTCACAGCTGCATTAACACGAACTGGCTAGTTTGGTGAGTCAACAATCCAAAGGCTGTTTTTTGCAGGGTGCAGCTCCTGTCAGAGCTGTAAGCAATTTTCCCGTCTTCCTGCATGGCCTGGCCAAGGTCATCTCTCTCAGTGCCTGCCTGAGGACAGCATTGCGTGAACCGA
seq11982	potential enhancer	chr11	125838470	125838670	+	chr11	125968575	125968775	+	AGGACCGGATCAACTAATTTCCTATTACCTACTCTTTAGCATCTGTTTTTCAGATAAGTAAAACAGGAAATCATAGCAGTGTTTACTTTATTCTGAACTATGATCCTCAGTCACTAGAGTGGTGTTGACGGTAACATACTTGGGAGTTAGATCTGTAAAGCAACTGTGACCTGAATTTCAGCATCAACCACATTGATTTAAAATTTTCTAGTACACATTGCGTGAACCGA
seq11988	potential enhancer	chr11	125958920	125959120	+	chr11	126089025	126089225	+	AGGACCGGATCAACTCAAGGCCAGTCACAGACCCTCCAGAGTCCCTTGCTCTGCCTCATCAATGATTAGCTAAGCTGCTTGTCTCCACGGATCAATTGGGACAAAATGCTTGTAACCAAACTTCATTGAAGAGTTTCTTTTTCAAGGCCCCTGGACTTTGGGCACCCTCAGCCTGAGCCAGCAAACAGCCCTTCCTGACAAGAGGCAGGCCTCTGCATTGCGTGAACCGA
seq11996	potential enhancer	chr11	126056720	126056920	+	chr11	126186825	126187025	+	AGGACCGGATCAACTCAGGGGCCTGGGGAGGCTGCAAGGGAGGTATAGAGGGGACCGGTCATCAAACATTTGCAGAGCAGGCTCAGTTTGTTTGTTTGAGAGAGGAGCTGGTGGAGACCGTCCGAGGCTGAAGTCCACTACGGCCCCACAGAGCCCCAGCTGCAGGAAGCCAGAGAAAAGAGCGCCATTCCTGCCTCCGTCTCTGTGAAGGGCGTCATTGCGTGAACCGA
seq11998	potential enhancer	chr11	126063000	126063200	+	chr11	126193105	126193305	+	AGGACCGGATCAACTGTGATGAGGACAAGCTGGCGTCTTCCCGGAAACCTGGATGGGAGAGGAGACAGTGCCAGCCGCTCTCCCCGTGGGCCTCCCCCCTGCTTGCTCTCTGACCTCGCTGAGCACATCAAAGCGGGAACCCCTTCCCCCAGGCTGGCTCCCTGAATGGCCCAGGTCATCACTGGCTCCTTGAAGCTGCTGATGGACAGATGGTACATTGCGTGAACCGA
seq12002	potential enhancer	chr11	126301710	126301910	+	chr11	126431815	126432015	+	AGGACCGGATCAACTGGGCCAGGGGACAGGAAGACCGGAGATGAGGGGTGGGGCTGGCACGATGGAGCTCTCTCTGGCATTAAACAGGAATGCTCTATCACACAGCGGCCAGTGAGTCATAGGCCCTGGCTTTTTTTGAAAAATGACTATGGTCACTGCCCTTGTTTGTTCCGTATGTTCTCTCCTTCCCTTCCCTTTCTCGGGTGAATATAGAGCATTGCGTGAACCGA
seq12005	potential enhancer	chr11	126350690	126350890	+	chr11	126480795	126480995	+	AGGACCGGATCAACTAACGGACGAATGTTGTTTGTAGTCCGCCCAGCTCTTTGCTGCCTTTTGTGGTTTTGCCCGGTTCTCTGGTTCTGGGCCGCGTGTAATCCCAGCTTCCGGTTTCCTCACGTATACAGATGCGCCACCTAATGGCCACAATGGAGAACTGCAGGATGTAGAGACAAGAGGGAGCTGACCTGGTTTTAAGAGTCAGCTTCCCACATTGCGTGAACCGA
seq12021	potential enhancer	chr11	128212500	128212700	+	chr11	128342605	128342805	+	AGGACCGGATCAACTCGCCTCTGGGAGTAACAAAAATGCACTTCAAAATAGCTTCTGTAATCAAGCTGCATGGGTGGAGTACTCCCCAGCTGACTCCAGGAAGTTCTCTATCCAAAGCTATTCATTAGGCCAGAGCTGTGCAAATAATTAGTCACCCACTTGCTCCATAACCCTCCATGACAGCCCAGGCATTGAGTCCAGGTGGGACCATCAAGCATTGCGTGAACCGA
seq1204	potential enhancer	chr1	31574060	31574260	+	chr1	31101213	31101413	+	AGGACCGGATCAACTACACACAGAAACCCCAGGAATTAAATGACTCTCCAAAATGATAAGTAGGAAGAAGGGGGTGGGGTAGAGAGGGAGGAAGGGGGAGAGAGGAGGCCTTTTCCCCTGACCTGGGGAGGAGCCCTAGTCCAGGAGAGGTCAGGGTGTGCAAAGGCCTCTGGGTAGGAATAGGAACAGGGCCATTGGCCAAGTGCCCTCTGCTCCATTGCGTGAACCGA
seq12041	potential enhancer	chr11	129013330	129013530	+	chr11	129143435	129143635	+	AGGACCGGATCAACTTCTCACACAGTCCCGCACCGCCCCACTCCGTCCCGCCTGGAACATGAATCATTCCTTTGTCCAGTGCATCTACACTGTGGACTACCCGCCGGTGACTCACTTGGGAGTCATCTCAGTGACCAGACCAACTCTCATGGTATTGCAGTGCTTGTATTCAACTCACGCTTCTTTGACTTAATAATAGCCCCAAAGCACAAGAGCATTGCGTGAACCGA
seq12045	potential enhancer	chr11	129194550	129194750	+	chr11	129324655	129324855	+	AGGACCGGATCAACTTGGGGACAGGGCTGGGACTGGCAGGGAAATTCACTCGCACTGTCAACGCTGACCTTTTAGGATCATGTTTGAGTAGTGACTGTGAGTAAACACCAGCAAGAACGTTGCAGACAGGGCCAGAGGTAATGACATGCCGTTCACCAGGGAGTGTCATGAACTTGGAATGGATAGCACAGGCTGGACCCACGCTCTGGGGCTCACATTGCGTGAACCGA
seq12047	potential enhancer	chr11	129234110	129234310	+	chr11	129364215	129364415	+	AGGACCGGATCAACTCACTAGCGCCGACGCAGCACCTCTGGAGAGCCTGTCTTTGATAATGTACCTGCTTCGTGCCGATAGAGGGAGACCGGATTCCACAGCACACACGCCATGCGTCCCTGCTGTCCGGTAGAGGGCAGTAGCGGCCACGCTGCAACCCTGAGAAGTGGCGGGTACCTTAGGATCCTTTCTGATTGCAGACGTGGTCCAGAGCCCATTGCGTGAACCGA
seq12059	potential enhancer	chr11	129693840	129694040	+	chr11	129823945	129824145	+	AGGACCGGATCAACTATCTGTTCTAATGGTCATTTTTCTGCCTCCTCCCCTACATTGATCTACAATCTGGCATATTTTATACATTATACAAAGCTCATTGTTGTGCTCATTTCAGAATACCTACCTGTCAATCACACAGACATCTTTTCAAACCTAACTCAGACCCACAATGAAAGTCCCTCTCTTCTGGCCATTACTGAGATAGCTCCTGCTTCCATTGCGTGAACCGA
seq12063	potential enhancer	chr11	129723830	129724030	+	chr11	129853935	129854135	+	AGGACCGGATCAACTGTAGAAGGGATAAGAACTAAGAGCTATCCTGTGTCGCAGTTTCGTCATTTTCTGGCCCACATCCTGGGGCCTCTGCCTTGTTTACCCGGTGTTTTAAAACACACAGCTGGGAGGGGCGCAGGGCTTGCAGAGCTGGCTCTGTGCCCAGGAAGGACACGCACTCAAAATCAGCCCTGCAGACACGCACCTGGGAGCCGCTTCATTGCGTGAACCGA
seq12066	potential enhancer	chr11	129830220	129830420	+	chr11	129960325	129960525	+	AGGACCGGATCAACTTGCAGAGATTTGCCTTCGCTAAGAACAGCCAAAATAACATGTGGTTGGTTCTAGCAGCAATCTGAAAGGCAAAGGTCATCGATGACAGCAGCATTTGGTCAAGTGACTAACCTCTAAAGTGGCTGACTCATAATGGAACAACTTTGACTTAGAGGTTTACATTCTGAATTTAAAAAGAAAAGAAAAGGCCACTCACTTTACATTGCGTGAACCGA
seq12081	potential enhancer	chr11	130014100	130014300	+	chr11	130144205	130144405	+	AGGACCGGATCAACTACATTCTTCACTGTCTGTTGTTTACCTACCGTAGCTTTTTACCGTTCACTTCCCCTTCCAACTATGTCCAGATGTGCAGGCTCCTCCTCTCTGGACTTTCTCCAAAGGCACTGACCCTCGGCCTCTACTTTGTCCCCTCACCTCCACCCCCTCCTGTCACCGGCCTTGTGACATTCACTCAGAGAAGACCACACCAAGGACATTGCGTGAACCGA
seq12083	potential enhancer	chr11	130016280	130016480	+	chr11	130146385	130146585	+	AGGACCGGATCAACTACTGGGGAGGCCTGAGAGATGACGTGGAAATGAATGAGAGGCAGGGCTGCCAGGCGGCCTCACCCTAGGCAGGCTCCACTCTGCTCCCTGGTGGCTCACCCACCTCCCGGGAACTGAGAGAAGCTCCTGGTTTCTGCCTTGGTGACTCAGCCTTGACCTCTGGGGAATGTGGCCCTGCCCACCTTGCGGCCAGCCTCAGGCATTGCGTGAACCGA
seq12085	potential enhancer	chr11	130051540	130051740	+	chr11	130181645	130181845	+	AGGACCGGATCAACTCCACCTCCCCCACCCAGGAGTTAAAAGAGCTTTGCTGCTTCACTGACTTTATTAACTTTGTGACCTTGGACAGGCCACTCCCTCTCTTTCATCCTCAGTGTTCTTATCAATAAAACGATGGGATTATGCAACAGTATCTCTGTTACACCTGAAAATGGAGCCAAGAGCTAAGGTTATAAAAGGAAGCAGCCCAGTTACTGCATTGCGTGAACCGA
seq1209	potential enhancer	chr1	31643640	31643840	+	chr1	31170793	31170993	+	AGGACCGGATCAACTAAGCAAAGTCCAGCCCTCTCATTTCACAGATGACATCACCAAGAGCAGAGTGAGAGTAGTTCCCCAAGGTCACAGGTTGTTGACAGAGAAAGAACTAGTGCCAACAGTAGTGTCGGATACCCAACACAAGGCTCCCTGGAGCTCCAGCTGGCCTGGGCCTGCTCAGTCTCATTCCAGGGCTGACTGAGGGGAACTGCTGACATTGCGTGAACCGA
seq12108	potential enhancer	chr11	130969020	130969220	+	chr11	131099125	131099325	+	AGGACCGGATCAACTTTTACTCTGAGGGATGCAGGAAGTCACTTGAAGTGTTTTGAGCAGTGTAGAACACCGTAACTAAGCATTCATTAAACATGCCTTCAGATAAATATTTGTTGAATGAATACATGAAATACTTGTTGGATGACTGAAAGAACAAATAGCACTGAGTCACATGAGTAAGTACACAGAGATTTCGAGAATAACACATCTGTCCACATTGCGTGAACCGA
seq12117	potential enhancer	chr11	131898640	131898840	+	chr11	132028746	132028946	+	AGGACCGGATCAACTGTAATATAATTTCTATTGAGGGCAGGCCTTCATAAGAACAGGATGCATGTGTCATATTTCAAAATGGCTGCCTTTGCTCTCCCCCTGCTGGATGCATGAGGGGATTTTTCTTTGATCCTTACTGTGAGAACCTCCTAGGGCTCTTGAACCTCCTAGGGCTCCTATTGAAGTGTGGAGTCTCCCAAAGTCTGGAGCTCTCACATTGCGTGAACCGA
seq12118	potential enhancer	chr11	132574770	132574970	+	chr11	132704875	132705075	+	AGGACCGGATCAACTAATAATAAAGTAAAACATGGTTACAAAACAGAAGGTTAACATCAGTGGAAGTTAATGTTTAACCAATGGAGGTTGGGAGATGGAAGAGTGAAGTATGCAAACAAGGCTGGCTCAGTGCTGAGTTCCATTTTGTAAATGTTGAGTAAACAGATCTGGCTGAAAGTTAATCATACAGAACCAGCGAGTGTGTATTTATTTATCATTGCGTGAACCGA
seq1213	potential enhancer	chr1	31890080	31890280	+	chr1	31417233	31417433	+	AGGACCGGATCAACTCCCCATGACCTGTCTTTTTGTGATCAAAGTGATATTTCTAAAATGCAAATCTGCTGTCATTCCTCTTCTTTCGCAATCATTCCCCATTGCTTTCAGGGTGAAGTCCAGACTCCCTGGCATGGCATACAGGGACATTGACCACCACTTCCGTGACCTCTGTAGCTTTTCTCACCCTTTCAGCTGCCCTGAAAATACAGTGTCATTGCGTGAACCGA
seq12135	potential enhancer	chr11	134612910	134613110	+	chr11	134743016	134743216	+	AGGACCGGATCAACTTGTGTGAGAAAGATAAGGGAGAAGATAATCTATGATGAAGGTCAACAGTGAAGAGGGAGGGGGTTGCCCCTTGTGCTCTTTAGTTATCTGCAACGTTTAACCAAACAGTGTATGTGAGGACTAAGGCTAATCTATAATCAGAGAAACAAAGGTTACAGCTGCCTGTCACGTGACTCAGGCCCCTTACATTCCTTTAAGTCCATTGCGTGAACCGA
seq12136	potential enhancer	chr11	134667680	134667880	+	chr11	134797786	134797986	+	AGGACCGGATCAACTAAAGTGTGTTGTGCAATATTTATTATGCGACAGCCGAATGGACCGGAATTTTCCAGCCACATGCCTCAGAGGTGCTGTGGCTGAAAGGGAACGGCCACATAACTGGGCAGCTGTGGAGAGGCGAGCGGGGGGCAGGCTGCTGTGTCAGTGCGGGGCCTCCGCGGCTGGGCTTAATCACTGTGTGGCCAGCTGACGCCCTCCATTGCGTGAACCGA
seq1214	potential enhancer	chr1	31894370	31894570	+	chr1	31421523	31421723	+	AGGACCGGATCAACTAGCATCTGTGTGAACGAGAGATAGGCGAGGAGCATTTCTAGTTTGGGGGAGAGTAAGAGGGGAGGCAGATGCCCGCCAGCAGGGTGTGCTGTGTGCCTTGTGACCAGTCCAGAAAGAAAAGCAGAGGTCTCTGAGGAGCAAGGGGCCCCTGCCAGCCTGCTCTTTTCAAAGCTCATCTTTCAATTCCTGACCCTTGGCTCCATTGCGTGAACCGA
seq12150	potential enhancer	chr12	679670	679870	+	chr12	570504	570704	+	AGGACCGGATCAACTAGCAGGGTGGCCCCCGCTCCCGCTCAGAGGAGCTGGCCCTTTAAGGCCAGGCCCAGGCGGGTCGGGAACAGAGACCCGGGAATGTGGGCTGGACTGGGGAGCAGAGCCACCCAGCATGAGTCATTCCCGTTTCGCCGGACTCTTCGCCGCTGGCTCTCGCTTGCCGCCCTCCCCTGGCCCTGGCCCTGGCCTCTGCGCCCCATTGCGTGAACCGA
seq12151	potential enhancer	chr12	685450	685650	+	chr12	576284	576484	+	AGGACCGGATCAACTCGCCAGGAAACGGCGCGGCGAGGCCCCAGCTCAACCCGCCCGCGCGGGCACACCCGGGCTTTGACCCCTTTGTGATCGAGGACACGGACGGGTTTCTCTCCAACAAAAGGGGGCCATAAATTACAAACGGAAGCAGAGTGTGTAGGGAAGAACAGGAAAGCACGTGCGTTGAAACCGGAACTCGGGCCTGCTTGCTTGCTCATTGCGTGAACCGA
seq12153	potential enhancer	chr12	694790	694990	+	chr12	585624	585824	+	AGGACCGGATCAACTGTCAGCAGCATCGATTAAGCACCCACTGTGTGCAATGTCCTGAACTCTGTGCTGAGATGATAGCTCTGTTTGCTTTCCAGCCAATCAGCAAATATTTATTGAGCATCTGTCTATTTGGGGCAAGTCAGAGTACAGAGGGCATGGCTTAGAAAGGAATAGCTCAGACGGAGTTTGTGATTAATTACGGGAATGGGTGCCAACATTGCGTGAACCGA
seq12166	potential enhancer	chr12	1202440	1202640	+	chr12	1093274	1093474	+	AGGACCGGATCAACTGTTGTTTGACCGCTTATTCTTAGCTTTTGTATTATTTCGCTGTAGCTCCTTTCATTTGACTGTTAGAAGAGTGGGGACATCTCTTGGACAAATGCTGAATTACAGGCAAGACTTGGTTAGTGCTGAGGGCTTGACAGGTGATTCTGTTATACACCAACATTTGAGGCCCCAACTTTGGTTTTCAGTCCGCTAGCAGAGGACATTGCGTGAACCGA
seq12170	potential enhancer	chr12	1387200	1387400	+	chr12	1278034	1278234	+	AGGACCGGATCAACTATCAGTCACTTGACAGACCCTGAAGTGAGACTGCTGGAAATACGTCATGTCTGCCTTCATGGTGACAGCTGGTTACAAAACAAACCCCACCACAGCCATTCTGCAATTGACAAGGGACTTCAAAAGCCAACAGGGCTGCCACTTCAAAGAGAATTCTGCCATCTCTGGCTTGTTGAAAGAAGTTGTTAAATGGCTGTACCCATTGCGTGAACCGA
seq12175	potential enhancer	chr12	1513870	1514070	+	chr12	1404704	1404904	+	AGGACCGGATCAACTCTGGGTATATTGCATAGTACCCTCAGGCCTTTTTTACAGGGATGCTAATCTCATTCATGAGGGTTCCACCCTCTGACCTAATCATCTCCAAAAGGCCCATTTCATAATACCACCAAATCAAAGGTTAAGTTTCAACATCTAAATGTGGGGAGAGCCGGGCGCAGTGGCTCATGCCTGTAATCCCAGCACTTTGGGAGGCTCATTGCGTGAACCGA
seq12186	potential enhancer	chr12	1769530	1769730	+	chr12	1660364	1660564	+	AGGACCGGATCAACTGGTGCCTGTTCCAAGCCTTCCTCCCAAGGAACACACCTGCGCATGTGAGTCACATGTCCCGCCAACGTGCCACCTAACCTTCACCCTGAGCTGGGGAGTATTGAGTAACTGTGTCGTCAGCAAAGTCACCCCACTGCTTGGGTAACACCTTCAGATAGTATCCAGGCCAAAACATGTTAAGAAAAAAAATTCACTCACAGCATTGCGTGAACCGA
seq12195	potential enhancer	chr12	1854230	1854430	+	chr12	1745064	1745264	+	AGGACCGGATCAACTTTGAAACCCTAGCAAAACTGCCCATTTGAGAGGAATGAGCAGGAACCTTGTGGTGGTGAAAGTCAACAAGATTCCTTGAGCATTCCAAAAAGCTTTTGTCATGACCTTCGCTCTTGATGGGTTTGCTTTTGCTCTAACTGGATCACTTTCATCTCTTGGTACCCATTGCTTTGTTTTTTTCTTTGTCTTCAGGATCACACCATTGCGTGAACCGA
seq12201	potential enhancer	chr12	1940310	1940510	+	chr12	1831144	1831344	+	AGGACCGGATCAACTGCCTGCAGCGGTTGGACCTGTCCAACAACTTCCTGGACCGGCTGCCCCGCTCCATTTTCGGGGACCTGACGAATCTGACTGAGCTTCAGCTGCGCAATAACAGCATCAGGACCCTGGACAGGGACCTGCTGCGGCACTCGCCGCTGCTCCGCCACCTGGACCTGTCCATCAACGGCCTGGCCCAGTTGCCCCCTGGTCTTCATTGCGTGAACCGA
seq12203	potential enhancer	chr12	1949400	1949600	+	chr12	1840234	1840434	+	AGGACCGGATCAACTTTTATGATGATGACGATGATTGATAAAAGACCTAGAATAAAAGAGCTCTGCCCGCCAGCCTTTCTTTCAGCTACAGAATGCCTCAGTAATGCTCTATTAACCCGCCAGCCTTCCTTTCAGCTACAGAATGCCTCAGTAATGCTCTATTAACCCGCAGGAAGTGTTTCTCAAGAGAAGCTTGCATACGGTAAATATATTATCATTGCGTGAACCGA
seq12205	potential enhancer	chr12	2102630	2102830	+	chr12	1993464	1993664	+	AGGACCGGATCAACTATTCTGATGTGTCTCTCAACCTTTGTTTGTATATGCAGCTTTATATAAGCAGCCTGTACACGTACTTCTTCACCACTGGCATCATTATGGACTAATTCCCATGTAATGCAGCAGCACTGGCATGATGATTCATTTGGTAAAATTGAGTCATACTTCATTTGTGGTGTGTGTGTGTGTGTGTGTGTGTGTGTGTATACAGACATTGCGTGAACCGA
seq12213	potential enhancer	chr12	2278070	2278270	+	chr12	2168904	2169104	+	AGGACCGGATCAACTCTGAGCCTCAGGATGCCCTACCCTTTCTAAGGCTTCCTGGAGAGCAAAGAGTTCCTGCTCTGCCCTGGTGTGAGTCAGAGACTGTGATGACACACTGAACAGCAACACCTGTCCTTGCTGGGGAGGGGATCCAAAGTCCAGCCGCTCGCCTTCAGCATGACACATTTTTCTGTGCTTTGCCTCGTTAAGAGCTCAGGTCCCATTGCGTGAACCGA
seq12217	potential enhancer	chr12	2394060	2394260	+	chr12	2284894	2285094	+	AGGACCGGATCAACTGCCTCCTCCTTGTTACCTTCCTGGTAGCCACAGAATGGGCCAGGGCCATGTGTCTCCTTTCATTTCTCCAGCCTGCCCTCTGGTGGGCGATGCCCTTCAGTGAGCGGGGCCTGGGGTAGGGCCGTTCTGCAGATCCTGGGTTGGCTTCCAGTGGTGCCTGGCATCTCTCCTGCTCTCTGGGAGGAGGGACGGGCCGCTAACATTGCGTGAACCGA
seq12219	potential enhancer	chr12	2504640	2504840	+	chr12	2395474	2395674	+	AGGACCGGATCAACTTCTCAAAGTGACCAGCCTTATTTTAACTGAATAAAGGGAAAGGGGCTTTTTTTTTCATGACCCTGAAGACAGAGGGACTCAGTGCGCCCCCAGTGGCCAGAGGCTGTAGTTACAGGGAAAGCAAGTCGGGTCCCTCTGAGCCTCTGGAAGAGCCAAGTGGCTGGCTGCTGGAACCATCCAGGAGAAACCAGATTTTCCAGCATTGCGTGAACCGA
seq12228	potential enhancer	chr12	3072390	3072590	+	chr12	2963224	2963424	+	AGGACCGGATCAACTACTCTGGAGTCTTGCCCCGGTGACTGTCACAAAGCAATGCCTGTTGCCAAACCTGTGGCTCCTCCTTCTCCTTCCCAGTGGAAGTGGAGGACGTTGGTCCCCAGCTTTGGACCTTGCCTTTCCTGCAGTTGAGGTCAGTCCAGTGGCAGTTGGAAATTCAGGGCTTGTGAGGGTGGCTTTACCTTGCCTGTCTTCCTTTGCATTGCGTGAACCGA
seq12231	potential enhancer	chr12	3143400	3143600	+	chr12	3034234	3034434	+	AGGACCGGATCAACTGTATCTGAGATGGGGGTGGAGCTGGGGCGCAGAACTCTCAGGGTGAGCAGGACAGGGTAGGTTCCTGCTTGCGCCTGAGGGACCTTGCTCTTCCCACTGGTGCCACCCGGAGGTGAGAGGGTGAACAGCCGCCTGCAACCTTGATTGAAGGCCCACCCTACTAAGGCCCTGGGAGAGCTTAGTTCTTGCCTCCAGGGAGCCATTGCGTGAACCGA
seq12239	potential enhancer	chr12	3200030	3200230	+	chr12	3090864	3091064	+	AGGACCGGATCAACTCTGTTCATCCCCAGATGGGTCATCCAGGGAAACTGGCAAACACTCGATCTTCATGTTGGGTGTCCTTTGAAGTGGAGTCAGTGTGTTGTGTGTGTGCACGCGGCTAGCGCTGGCAGAGGCTTGGACTTTGTAGTAGACAGTGTCTCCTGCCCTATGGCTCTGAGAGCTGTAGAAGTCAAACCTTCCTGCCCTCTGCAAGCCATTGCGTGAACCGA
seq12242	potential enhancer	chr12	3213930	3214130	+	chr12	3104764	3104964	+	AGGACCGGATCAACTAGTTCAGAGAAAGTAAACATTTTGTCCGAGGATACAGAGCTAAAAGGTGGTGGAGCCAGCTGTCAGCTTAGGTCAGGCAGGTTCCAAAGGTTGTGCCCTGGACTCTTGTCCATATTTCCAGAGCAAAAGGGCCGGTCATTTAGGACAACAGTGGACAGGCGTGTGGGGGTGATGGGCAGGGGGACCCTGTTCCTGTTGTTCATTGCGTGAACCGA
seq12246	potential enhancer	chr12	3306240	3306440	+	chr12	3197074	3197274	+	AGGACCGGATCAACTGACTTTATGCTTGTAACACCTCTAGGGGGTAGGCTCTTTTAATCCCCATGTTAAAGAAGAGGAAACGGGAGCTCAGAAAAGCAAACTGCCTTGCCCTTGATCACACAGCTAAAAAGAGCTCAAAGTGAAAAACAGGTCTCTTGACTCTTGGTCCAGCTGGTAAATGATCTATCCCTGCATCAAAGAAGTAATGTTGTGAGCATTGCGTGAACCGA
seq12249	potential enhancer	chr12	3350910	3351110	+	chr12	3241744	3241944	+	AGGACCGGATCAACTTGCCCAGTGGGGCTGGGGAGGCGGCTGGGCACAGCGAGCCTGGGCTCCGGTGTGTGTCACTGGGCTCAGTATAGAATGGAATGCTGCTCACTGGGGCCGTGTCCTGGCCGAAGATCAGTGGAGGGCAAAGTCCTCTCCCCTGCCCCCTCCCCACCGTCTCTGCCATGCAGCTGCTTCGGAGTTGGGGCTCCAGCACACAGCATTGCGTGAACCGA
seq12257	potential enhancer	chr12	3444360	3444560	+	chr12	3335194	3335394	+	AGGACCGGATCAACTTTTGATCGGTGCGAAGTCTAGAGGAAGTGTCAACAGTGGCCATTCCTGGGATGGCCAGTGGTATGGGTTGGACTGTGTCCCCCCAAATATATGTTGAAATCCTAACCACCGGAACTGTGAACATGGCCTTATTTGGAAATAAGATCTTTGCAGATGTAGTCAAGTTACAATGAGGTCAGAAGGGTGGGCCCTAATCCAACCATTGCGTGAACCGA
seq1226	potential enhancer	chr1	31974930	31975130	+	chr1	31509329	31509529	+	AGGACCGGATCAACTTGAGCTTGGGGTGGGAACTGGCCCCAGGGAATCTCCCTTCCCCTGTTGACTCACTGAAGTCAAAGTGTCCATCTGACCTTTGGACTCTCATCTGCCTCTGGCCCCCCTCCCAGGGAGGTGGAGAATTGCAAAGAGATCCCCAGGCCCTCTAGCCACTGGCTGGCCCTACTCCTGCTTCAGACGCCCACTGTCCCAGCTCTCATTGCGTGAACCGA
seq12267	potential enhancer	chr12	3994750	3994950	+	chr12	3885584	3885784	+	AGGACCGGATCAACTTCCAGATATTCTAGGGTGCAGAAAGGAGTAGTGGTCCCTCACAGATCGCCCAAAATGGATTTTTTCCACCTAATTGGAAAATATGCTCATTTCTAACACAAGATGGCGCTGGGACACAGGCAAGAACGTTTCTGATTAAAACAAAACCAAATGAAACAAAACAAAACACAAAGCAAAACAATCCATGAGCACAAAAGTTCCATTGCGTGAACCGA
seq12268	potential enhancer	chr12	4029590	4029790	+	chr12	3920424	3920624	+	AGGACCGGATCAACTAAGCTAATGGAGAACAGGATCAAGGGCCCCCCTTCTCCCTCCCCAGCTGCCTCCTGATCCCCTCTCCTTTGGTGCAAATACCATCCCCAGAGCCGGAGCACCACGGTTTATTTTTATCTGTTTATTTTGCAATTAACAAAGAGAAGGGGCCCCTTTCTGATGTGCTGGTTCAGAGGTTCAAAGTGTCTAGCTACCTTGACCATTGCGTGAACCGA
seq12272	potential enhancer	chr12	4101440	4101640	+	chr12	3992274	3992474	+	AGGACCGGATCAACTCTTTTGTGCCTCCTTGATGTCTTTTAGAGTGGATATCCTGTATTAGTAAATATATTTCATGTCATGGGCCAATTTGGATCTATTTGCATTGTCTACTCAGGTTCCAAGTCCAACTCTGGGTTTACTACAGAAGAATGTTGGAACTAATAGGAATGCTCACCATGGATGAGGAAAAACTGCAACTTCTGAGCTTGGTCTCACATTGCGTGAACCGA
seq12277	potential enhancer	chr12	4124610	4124810	+	chr12	4015444	4015644	+	AGGACCGGATCAACTTGAATGAGGCCTCTCCCAGCGACCTGAAGGTCACCCCAGGGCATGTCCCAAGACCTTGTACAGACAAGGCTTCTGATTACTCATTAGCCAGCCTGGGGACTGGCCTCCATGTTGCTGTCCTTGGCCATAAACAGATGAAAGCCCCAGCCGCCAGCTCAGGGCAGGCGGGCCTGATAGTCTAGTAGCTATCTCAGCCCCTGCATTGCGTGAACCGA
seq12300	potential enhancer	chr12	5758000	5758200	+	chr12	5648834	5649034	+	AGGACCGGATCAACTGCTCAGCGGTGAGCGCTCCAGGGCCCCTGCTCTCTCTCCTCTCCCCTCCTCACCACTGATACTCAGAACACACCTGATTTGGTGCTAGCAACAGTGCCATCTAGCCTTTGAAAGCTTGTACTGTAAGTGAAGGACATTCTTATACTAAAAGATTTCTTTCTAAAAATCCCTCTGGGGCCCACTGTGCATTGATCTTGGTGCATTGCGTGAACCGA
seq1232	potential enhancer	chr1	32038340	32038540	+	chr1	31572739	31572939	+	AGGACCGGATCAACTTACACTCAGCACCTAGCACAGAACCTGGCACATCGTAAATGCTTAACAAGTATTTGTTGAATGAATGAGAAAATCAAATAGTAAAGCATGCCATTGCGTGGCGCAACACACTTCCACATGGCCTGGAATTTTGTCTGCTGCAAGCTCCAGCGTGCTATGACAGCACCACACTCTGACTGTCATGCAGCCCTTGATGTGGGCATTGCGTGAACCGA
seq12329	potential enhancer	chr12	6389260	6389460	+	chr12	6280094	6280294	+	AGGACCGGATCAACTCTCTTCCCTGCTTTCCAGGTCAGCAACAGGAAAAACAAATGATTTGCTCAAGGCCACACAGCCCCAGTCCTCAAACACCAAGTTCTGGCCTTTTTCCATTTCCGGCCACTGCCACTCCACCTTTCCCCACCCCTAGGCAGCAAGAGTGACTCACTCTCTGAACTCACTCCACATCCCAATTCCAGCACCCATGAGTAACTCATTGCGTGAACCGA
seq12333	potential enhancer	chr12	6403720	6403920	+	chr12	6294554	6294754	+	AGGACCGGATCAACTAGCTCTAAATTCTAGTCCTGTTTTTGACCTTGGCTGTGTTAAGCAACCTTTATAAGCCAGTGTTTACTCATTTTCAAATGGATTGATATTTCTTGCCCTGGCTTCCTCACAGGGCTTCTGTGACAAGCAAATGAGAAAATAGATGCACAAATGCTTTGTAACCTATAAGACTTTGTGCAAATGTGTGAAATGAAATAATCCATTGCGTGAACCGA
seq12340	potential enhancer	chr12	6480400	6480600	+	chr12	6371234	6371434	+	AGGACCGGATCAACTACTGCGCTCCCGGTGATTCACTCACAGGGGCTCATTAACCTGTTTACCTCCCTGCCACTCTCCTGAGTAGGAGTGGCCCTGGATCCCTCCCTCCTGCACGCCTGACAAATTGTCCTCCAATGACTGCTGCTCTGCCCGCTGGGCTCCCACCAGCTGCCCCCGACCCTGGGAGGTCTTTGCCTGATCCCTACTTAAAGTGTCATTGCGTGAACCGA
seq12345	potential enhancer	chr12	6651550	6651750	+	chr12	6542384	6542584	+	AGGACCGGATCAACTAGGGCCCAGGCAGCACAAACTCAGTGCCAGGGACAGTCGACTGCCTCTCTTTGTTTTGGGTACAAAGGGCAGGGGCCGCAAGGGGAAGCAAAATGAAACTTCCTGGAGATGACGTTCGTGACTGCCTGAGTGAAGAGAACGGGGAGGATACCAGCTGCCATAATGTGGATTGGACAGAGAGGGTGGGAACTTAGAGAAAGCATTGCGTGAACCGA
seq12352	potential enhancer	chr12	6901740	6901940	+	chr12	6792574	6792774	+	AGGACCGGATCAACTGGGAACTCTGTCCATTTCCCTTTGTCCATGTGTCCCTCCCACCCTGCAGCCGGCTCCCTCACATCCACCCTGGGCTGCAGGCGTGCTCGGCAGGCTCCCCACAGATCAAAGCTTGTCCAGGGTCTGCATTGCTGCCAAAGGCCAGGAGGACTGTGTACAGACCGGAAGGAGCTAGAGCTTAGTGGCAGCCTGAGAGGGGACATTGCGTGAACCGA
seq12358	potential enhancer	chr12	7186650	7186850	+	chr12	7079346	7079546	+	AGGACCGGATCAACTAAAAAAAAAAAAGTTTAAAAAAAGTTAAAAAAAAACAACTCATCACTTGGGAATGTTTTAACTCTGCTGGTCTTCTGAAGTTCAGGCCTGTGTGTGCTGGGTCATGTAAAGTTGTTTAAACAAGTCTGGAACAGTCAATTGTGCAATAACACCATGATACTGTTCTATTACAAATACTTATAATGCTTAATCCAAGTTCTCATTGCGTGAACCGA
seq1236	potential enhancer	chr1	32166750	32166950	+	chr1	31701149	31701349	+	AGGACCGGATCAACTTGACCCCACTGCACTCTCCCTCCCCCAGGTCTGGTCAGAAAGACCATCACTGTCTTCAGCATCACAGCAGCAATGGGTGACTCACCCCTTGGCAATGGGCCCAGATTCCTTACAGATGTTGAAATTATCTGCCCCATCCCCCCCAGGGGACCCAGTGAGGGAGAGGAGAGCAAAGCTCACGCACACACAAGCAGAAACACCATTGCGTGAACCGA
seq12360	potential enhancer	chr12	7276440	7276640	+	chr12	7123844	7124044	+	AGGACCGGATCAACTCTCAGGGGCTCCTTCCCTTTGCCTGCTTCTTTCATTTGGGACGCCAGACCTTGACCTGGAAGTGAGGTCACTATTGGGCAGTGGAGTGTGAGAAAGGACTTTGGCCTGGGGGCTGCAAGTTACAGATTAACACGGGGAGGGGTGAGGAGGGACCCAGAGGGAGGAAAGGTGGCCAGAGGAAGGGACAGCTGACCTGGCACCATTGCGTGAACCGA
seq12376	potential enhancer	chr12	7951270	7951470	+	chr12	7798674	7798874	+	AGGACCGGATCAACTATTAGTGAATTTCAAGCTCAGTTCTCGGGGTGAAGGACAAGGTTAATTCTACTCTGAGTAATTCTACCGTTCAGAAAACCTGGTGTGTCTACAGGAAAAAATACAGGCTGTGACTACAAACCTAAAAGTAAAGGCAAACAACTGCCAGACAGAGGCAGGAAAGTGGGGGAGAGCCCTTGGTAAATATTGCATGCCTCCTGCATTGCGTGAACCGA
seq12378	potential enhancer	chr12	8004260	8004460	+	chr12	7851664	7851864	+	AGGACCGGATCAACTGAATTTGAAGAATCAGAAGCATGTGAAAACAGTGACTTAGTTGTATCTGGGTATGGCTGAGAAAGAATTTTTCTCCCCTTTCATCTTTTAATCTCCATTAGACATTGCTCCTCTCAGGTAGCCTGAGAATGAAGCTATTTACTTTTGTCTCATTAGCTCTTCTTTGATCCTGACAGCTGCAGTCAATACAAAAGAAATGCCATTGCGTGAACCGA
seq12379	potential enhancer	chr12	8004490	8004690	+	chr12	7851894	7852094	+	AGGACCGGATCAACTCACGTGGAGGACGTGCAGAGACAGCATCATTCTTTGTCTCCCACATTCTTATCTACCTGGTGACGGGACAGTGACTTCTGCCCCCATCTCTCTCACTAATAAGTAGCTAGTCAACATGATTAGTATAGCCTCATTCCAAAATAGCTACATGTCTCACTAGGGGTCCTAAAAGATAAGAACAGAGCTTCTAGTTTAAGTTGCATTGCGTGAACCGA
seq12395	potential enhancer	chr12	8179220	8179420	+	chr12	8026624	8026824	+	AGGACCGGATCAACTTCTCAGCCAATCAGTAGTTGGGGTAGGAGGTACCAAAATAATCCTCACTTCCTCCCCCAAATACCACCCCTCGCGTGCGTCATCCTGTGATAGATTACCAACGCAGCCAATCAACAAGCGATCTTGGGCCGGGCCTACCCGAACCCCAGCCAATTAAGAGGAAGATGAAGAATTGGGGCGGAGGATGGAAAACTTGCCACCATTGCGTGAACCGA
seq12396	potential enhancer	chr12	8179610	8179810	+	chr12	8027014	8027214	+	AGGACCGGATCAACTCCAGAAAGGAACCCAACCCCAATGGCCCGTGCTTCACACGCTCCTCCCCGCGCCGGTGGAGTAGGGGGCAGGAGAGACCTGCTGCCTCTGGCGCCAACCTTTCCATTCAGTGCGTCTTTCCTGCCTAGCCCACGTTCCCGGGCCGGAGCTGACACGGGGGTGGGAGGAGCCGAGTGCTTGCTCGTCTTGGGCAGAGGCGACATTGCGTGAACCGA
seq1241	potential enhancer	chr1	32254160	32254360	+	chr1	31788559	31788759	+	AGGACCGGATCAACTCCTGGTAGCCTGGGGCGCCTTCCACTAAAACCCAGGGCGCGAGGTGTCCCTTCCGGGTCCCGGGCGATTCCGGCTCCGGCCTAGCAACAACAAGCCCCGCCCAGCGTTGCATAGCAACGTCCCTGGAGCCTAGCAACCGTCAGTCACGCCCCCTAGCAACGTCATGCCTAATCCTCGCTCCAGGCTTCTGCCGAGAGAGACATTGCGTGAACCGA
seq12411	potential enhancer	chr12	9274830	9275030	+	chr12	9122234	9122434	+	AGGACCGGATCAACTTACAGGATTACTTTTCCTTTGATGAACAGAAAATAAGTGTATGCGTGTTTGTGTGTGGGTTTGCACAAGGTTGGTTCATGACCCTTAACCATAGGAGCCCCTTTGTTCACTGTAGTGCTCATGTTCGCTGTGGAACTTTCCAGTGTCAGAACTTTCATTTTAGAGAGTTCTACTTAGTTTGGGAGCAAACACTGGGGTTACATTGCGTGAACCGA
seq12412	potential enhancer	chr12	9284840	9285040	+	chr12	9132244	9132444	+	AGGACCGGATCAACTTTTCCTATTTGTTTAAGCAGCTGCTAGTTGCTTTTCTGTTATTTATTGCCAGAGGGATTCCAGCTGATACAAAATATTTTCAAGATAGGTCAGTGTGATAAACGACATGGGTTGTGAAACAACATACAGTGTTAAGTCATCTGCAAGTACAGAAAGGAGGTCAACTTGACTGTGGCTTAGGGATTAGGCTAAAGAGAGAGCATTGCGTGAACCGA
seq12414	potential enhancer	chr12	9288600	9288800	+	chr12	9136004	9136204	+	AGGACCGGATCAACTTTAAACATAGTAGTACTGGAAATTTTACGACAAGACTTTTACCTAGCAAATATTTCTAAATGTACATAAAGACAAGCTAGCAAACATGACCTGGGAAAATGGTCAGACTTTGTATTGTGTTTTTGACCTTGAAAGTAGCAAGTGACCAGAATCTGCCATGGCAACGGGTTTTTAAAAAGACCCTTAGAAAGACTGTTTCACATTGCGTGAACCGA
seq12421	potential enhancer	chr12	9495490	9495690	+	chr12	9342894	9343094	+	AGGACCGGATCAACTTAACAATGAATAGGACAGGTGGGATGTCTCCCATGCAGTTTACTGTTTGCCCACGAGCCTTTCCCCCATTTTCTACCTCCAGTGGCCTTGGTGCTCTGGGGCCTATTCTATGCCTCCACTGTCACTGGCTCTATGTGTTTGCTCTCTGCAGCTAGCCTTCCTGCTGTTGACAGTGTCCTCCCTTGTCATCACAGTTGATTCATTGCGTGAACCGA
seq12424	potential enhancer	chr12	9560120	9560320	+	chr12	9407524	9407724	+	AGGACCGGATCAACTCAGTATTAGCCAAGCCTTTGTATGAGGTCACAAAGGGGGTGGGGACCGGAAAGCTTTCCAATGGGGATCCCAACAACAGGAAGGCTTTCATGAGTTAAAGGAAAAACTTCTGGCAGCCCCAGCCCTGGGGCTACCCGATGTGACAAAGCCTTTTCCATTGTATGCTTCACAGAGAGAAAAGATGGCAGCTGGACTTTTAACATTGCGTGAACCGA
seq12432	potential enhancer	chr12	9800680	9800880	+	chr12	9648084	9648284	+	AGGACCGGATCAACTCGGGGCTGCGGCGGGGACGCTTCTCTGGAGGGTGTGGCGGAAACTTGAGGCTTGGAGTCCGCGGGACCGGAAGGGGCTCCGTAGCTCGGGGCAGGGTGGGCGCGAGAGAGCCTAGAAGCCCATGTAGCCGCGAATCCCGCAGCCCCAGTACACCTCCCTCCGTGCCTCCCCGCCTTTTCTGCAGAGCTCCGCCCTGGAGTCATTGCGTGAACCGA
seq12438	potential enhancer	chr12	9903990	9904190	+	chr12	9751394	9751594	+	AGGACCGGATCAACTATGTTATAACTAAAATATTAATCGCAAGACATTGTTTTCTAAGATGACTCGGGAGTAGATTGTTGGTAATGATAGAATATTACCGCTAGGAGGCTGCTTGTTTCTTTTTTCCCACAGCTGTGGGAACTCAGGAGCACAGAGGTCATTATTTTTCACTAAGCAGTGTCTGAAATCCACATTTCTGTTTGCCGTTTGCCAATCATTGCGTGAACCGA
seq12447	potential enhancer	chr12	10517580	10517780	+	chr12	10364981	10365181	+	AGGACCGGATCAACTCCCTGCCTAGCAGTTTATTGTAGAATGCTCGCAGCTCACGCCGAGATAAACCAACTGTGCTGGCAGCTACGGAGTTAAAGGGAAAGTCACAGAGGCTTCTAGCACCACCGATCCAAAAGTGAAAGTGAAAGTCAGCTGCCCTGGAAGCTATGCAGACCAAAAAAAAAAAAGAGTCTCAGGAAAGAGAAAACCAGTTTTGCCATTGCGTGAACCGA
seq12449	potential enhancer	chr12	10715010	10715210	+	chr12	10562411	10562611	+	AGGACCGGATCAACTAGTTTATGAGAATATAGTTATTACTTCATTCTGACCAGCAAGACTAATTTTCAAATAAGCCTTGATTTTAGAGCTTGGTTTATGTGGTGATGCCATCTGGTGGCCTAGTACAAAATTACAGAATCAGAAGTGAAAAACCTTTTGAAAACTGTAATGAGCAAAATTAAATTTATAAGGTGATGGCAAATAGCACAAGTCTTCATTGCGTGAACCGA
seq12454	potential enhancer	chr12	11044670	11044870	+	chr12	10892071	10892271	+	AGGACCGGATCAACTGTAAAAAGGCATTCAATAGGTTGCAGGGCCCTAAAACCAAGTGGCTCCTCAAACTTTGCACCCTGCATGCCTTGCTCACCTGATCCTAGTTGAGGCCCTTCTGTTTGCTCATCAAACATACTGTTTGCTCACAAGATAAGAGCTAGACCATGCAGAAGTGCAATACATTCATGGAGAATTTTTTTCCCAACATCCATTCCCATTGCGTGAACCGA
seq12463	potential enhancer	chr12	11639590	11639790	+	chr12	11486656	11486856	+	AGGACCGGATCAACTGTCCATGCTTTCCGGTTTTAATACAAATCTGCACTCACATAAAATAGTGATTGCGCATCCGTTGTGACGTGGCGCTTTGGTGTCAGACAGCACCACCTGCTGGCTCATGAGGGTTAAAAACGTTTAGAACTGCAAAAGTTACTTTTAACAGCAGGGCTCTGCTGCCACCTATCGGTTTATTTTTAAACTTTTCAAATGTTCATTGCGTGAACCGA
seq12472	potential enhancer	chr12	11880040	11880240	+	chr12	11727106	11727306	+	AGGACCGGATCAACTGTAGGTGAACTACGGCTGGAACACCAGCATGCAGAGGACTTGCCTTTTAGCTCTGAGGAGGTCGCCTGCCCTTGCATATCTATAAACAACCACCCTGGATTGAGAGCTGTTGAATGGGGAGTTTGTCTGACTCCCAGAAGAGAGCACAGTACAGGAGAAACCTTATATAACGCAGACATGCCCGGCATCCCGCAGGCGGGCATTGCGTGAACCGA
seq12492	potential enhancer	chr12	12367220	12367420	+	chr12	12214286	12214486	+	AGGACCGGATCAACTAAAACATCTCAGTTAATATTTACAAGCACTGGATACAAATACTTCCTTTATGTTAAACCTAACACCCCCTTACCAGTAAAGATAAGCTTCCTTTTCATAACAGGTGAATACAATGTGCCATTCAAAGGCCCAGTCAGCTTACTAAAAACCCATTCTTCAGATATCTCATAAATCAACTATGTTATATAGTAAGAACCTGACATTGCGTGAACCGA
seq12496	potential enhancer	chr12	12372690	12372890	+	chr12	12219756	12219956	+	AGGACCGGATCAACTAACTGAAAACCAGGTATTTGCTTTCCACATCTCTCTCCTAACTGGGACAGGGTTACGTGTAAGTCCTGAGCTTTTCCAGTCAGACAAACCAACCCCGACTTTGAAAAACTGAATCAACAAAAGGAGGAGGACGTAGAGGTCAAAGAGGAAGCAGCGACAGAAGCAAGCCCCATAAGCAATCCATTCTGGTGAGGTTGAAGCATTGCGTGAACCGA
seq12498	potential enhancer	chr12	12393980	12394180	+	chr12	12241046	12241246	+	AGGACCGGATCAACTTCAGTCTAGGCTAAATGGACTGATTACACAAAGAACTCCATACATCCGAAAGCACACAGATGTCTGCACTAGTTCCCAGGGCTCAAACAATACCAGTCATTCAATAGCTTTCCCTTTACGTAAGTTGCTATGAGAGAGCTCAATCAGCTCTTGTGAACCTCATAATCCAGGATCCTGGAACTCTGAAAAGTCTACATTTTCATTGCGTGAACCGA
seq12503	potential enhancer	chr12	12467040	12467240	+	chr12	12314106	12314306	+	AGGACCGGATCAACTTGTTTGTTTGTTTGTTTTTCCTGTGTGCTGCGTAAGCAGACCCAAGTTCAGTTGGGTAACAGCTAGGATTCTAAAGGTTAAGGGAAGCAAGTGAACTTTGTTTTGGCTTTTTCCCACTACACCAGAGATAAACCAGTACAGGGAGTAAAGTCCCATTTTTACAGGCTGTATATGAGAGGACCTGTGTGCAGTGCAGAGCACATTGCGTGAACCGA
seq12509	potential enhancer	chr12	12537980	12538180	+	chr12	12385046	12385246	+	AGGACCGGATCAACTATGGCTCTGCGTGGCAGGGTAGCACATTCAAAGTTCAGGCCATTTTCAAATCTTATCTTTTGTTCACTGCTGAACCCTTTCACCTCTCCCCTTGGAATACACACACCCTCAGTGTCAGCTAGGAGCACGTGACTGGTTGCACCCTTTCAGGTCTCTGCTGCAAATGCATACAGCCTTAGCTAGGAGTAAGCTTGCCCTGACATTGCGTGAACCGA
seq12514	potential enhancer	chr12	12602630	12602830	+	chr12	12449696	12449896	+	AGGACCGGATCAACTAACAGGGTGACTTCAAAATGTCCAGTATGTGGAAATCGATGCCGTTCAGCCTGTGGTGTAATTAATGAAAACATTGGCGACAGTCGGCCTCATTGTTTGTCATTGTGCAACAGGAGGTGGTACACTAATAAGGAGCCGGGGAAGGTTTACGTAATTCAGAAGGAAGCAGACGTGTGCAGTTTTGACTGATGCCCTTCTCACATTGCGTGAACCGA
seq12519	potential enhancer	chr12	12687160	12687360	+	chr12	12534226	12534426	+	AGGACCGGATCAACTTTCACTGCAGGATCCTAGTCTGTGCTAATTTAAGTCATTGCATCTGTCCGCACACTTCCCCCTGCTGGGGCCCTGGAAGTTAATGATATCAGGAAGCTGTATCAGGAGCAAAGTACCACAAAGTGACAGGCCAAGACCTAGGCTGAAGAATCACAGCACCACAGGAAAGCAAGGACACTAAAGGCTAGCGGAGTAGCCCCCATTGCGTGAACCGA
seq1252	potential enhancer	chr1	32420380	32420580	+	chr1	31954779	31954979	+	AGGACCGGATCAACTGCCTGCCCACGTGGCTCCCCTGGAGACCGAGGTAGGGGAAAAGGCAGAGAGTGCGTCAGTCCTGATGCAATCACAGGCTTAGTGCTTGGCTCACTTCCTCCTCTTTGGGTGTTTACGGGAGCCTGGATTCCACAGGAACCCTTGGAAGTGTGCACTGACAACAGAGTAGGGGGCAGACAGCATACAAAATTATCCCTGCTCATTGCGTGAACCGA
seq12520	potential enhancer	chr12	12699380	12699580	+	chr12	12546446	12546646	+	AGGACCGGATCAACTTGACCATTATGGCAACTTTCCACAATGTAGTTCTTTGAAGCTGCCTCAGTCCTTCCATTACCTCCGCTATTTACACACCCAGGTGTTTTTAGTATTTTGTAAGAAGGGACTGGTAATGGTCAATCAAGACCTGGCAATAGGCCAGAAAGCAATATAGATGTCACAGATGGTCAAGCACAAAGACAACACTAGATAGACATCATTGCGTGAACCGA
seq12526	potential enhancer	chr12	12823280	12823480	+	chr12	12670346	12670546	+	AGGACCGGATCAACTTGTTTTAAATCTCACAGTGTAGGCATACTGCAAAGTGGATATGTATGTAGGCTTTGAAGTCAGTTGCATCCTATTCCTGTCACTCACTCACTAGCTGGGTGACCTTGGGCAAGTTACCTAACCCTCTTGAGCTCCAGTTTTCTTCTGTAAAATGAAGATAGTCAGTTCCTATCTCATTTGATTATTATAACTAGATGAGACATTGCGTGAACCGA
seq12551	potential enhancer	chr12	13394810	13395010	+	chr12	13241876	13242076	+	AGGACCGGATCAACTATGAGAGGCGATTTATGAGGGGAATTGGCTCACATGATTTTGGAGGCTGAGAAGTCCCATGACCAGACATCTATAAACCAGAGACCTGAAACACCAGTAGCATGACTCAGTCCAAGTCCAAAGGTCTCAGAACTAGGAAAGCCTGGGTGTAACTCTCAGTCTGAGACTGTAGGTTTGAGAACCTGGGTGATTGCTGGTTTCATTGCGTGAACCGA
seq12558	potential enhancer	chr12	13724040	13724240	+	chr12	13571106	13571306	+	AGGACCGGATCAACTTTGAGACAAGGTCCAAGTGCTGTTAGTCATCATACAACAAAGAAAATCAGCTACGAGACCCCTTGACCTCCAAATCCCAACATCTATAATGCTCTGTTATCCATTATCTTCCATAGCTGTGGCTTGTGGAGGCCAAATGAACAAAGGGACCAGTGTGGCTGGGACTGTGCAAGCCAACACATGTGTAGGTCATGAACTCCCATTGCGTGAACCGA
seq12580	potential enhancer	chr12	14894170	14894370	+	chr12	14741236	14741436	+	AGGACCGGATCAACTGAGGATCAAACTAAGTAAAGCAGATAATGTACTTAGCACAGTGCTGGGTACATAGTTAGCCCCACATCTGTGGTTAATGACTAAACCTGGAAATCAGTGCCGGGCATGGTCGCTCATGCCTGTAATCACACTTTTGGAGGCCAGGGCAGGGTGATCGCTTGAGCCCAGGAGTTCAAGGCTGCAGTGAGCTATGATCATGCCATTGCGTGAACCGA
seq12595	potential enhancer	chr12	15769590	15769790	+	chr12	15616656	15616856	+	AGGACCGGATCAACTCTAGACGGTAATCGACATTGTGGACTTCCCGAGTAGAAAACAATTAAGCACCCACAGTAGATCAAAGGTTAGTCTTAGGACCACATGAGTAAACAAGCTAGTTAAGTAAACTCCCCACATTCCTTTGTTTCTACTCTAATTTATTTAACTAAGGGGACAAGGCTGCCTTCAGCCAAGTTTATTACTGGAGCTTACGCAAACATTGCGTGAACCGA
seq12597	potential enhancer	chr12	15885630	15885830	+	chr12	15732696	15732896	+	AGGACCGGATCAACTTCTTAAAGATGAAAAAGAATATGATTTGCAATAAAGAGAACACAAAAGTACTTGCCAGATTACTCATAGTTTGGAGGTTACAGTGGCCACAGGAGAATAAAACTCTTGAGCTAGCGCTGAAGATTAAAGGACATGTTGTTAATCATTGTTAAGGCTTTGAATACAGCCACCTCGGTCATTATGCAAGGAACAGAATAAGTCATTGCGTGAACCGA
seq12599	potential enhancer	chr12	15950840	15951040	+	chr12	15797906	15798106	+	AGGACCGGATCAACTGACAGCCATGGCTAGGGAAAGGCTAAAAGAGATGAGACAGAATGACGGAAGAAGGACAATGGAATTGTTGCTCTAATTTGTGGTGAAAGTGCTCCAGTCATATTCTCTTATTTACCTGGACTCAGGTCATCAGAATGTCTCATTCCCTATTATCTCTGACCTTTGAATGACTGATGAGCTCTGTAGATTTAAAACAAAAACATTGCGTGAACCGA
seq12607	potential enhancer	chr12	16084790	16084990	+	chr12	15931856	15932056	+	AGGACCGGATCAACTTCTTCTGTTGCTTCGTCTCTTGAGGAAGATCTTGTGAGTTTTTTTGCACATACCTGCTACCTTTCACGTGTCCGCTTCCCCTTTGACCTTTTGCCATGTTATGACTCAGCAGAAAAGCCCTTACCAAAAGCCAGCACCACACTCTTGAACTTTGCAGCCTACAGAACTGTAAGCCAAATAAACCCCTTTTCTTTGTAAATCATTGCGTGAACCGA
seq1261	potential enhancer	chr1	32721040	32721240	+	chr1	32255439	32255639	+	AGGACCGGATCAACTCATGGTGTATGCGGGATGTCTTTCCGTGTCAATACATGTCAATACAAAATACCTCATCCTTTTAACTGTTTCACTAAACGTTAGCTTGGTAAATGGTTAACGGTGGTGATTTTGAAATGTTACTTCCTGGCAAGTGTTGCTGTCATGTGCGGCCATGTTGTCGGCAGTCACAGATATTATTGATCAGTGAGCTAACTACACATTGCGTGAACCGA
seq12611	potential enhancer	chr12	16239510	16239710	+	chr12	16086576	16086776	+	AGGACCGGATCAACTTGCCTGCAGTCCCAAATACTCAGGAGGCCATGGTGGGAGGATTGCTTGAGCCCAGGAGTTCGAGGTTGCAGTGAACTATAATTGCGCCACTGCACTGCAGCCTGGGTGACAGAGCAAGGCCTTGTCTCACAAAAGCAAACAAAGAGGAATTGGTATGTGATCACCACGGTATAGTGTTTATAATTTGTTGTCTGCCATTACATTGCGTGAACCGA
seq1263	potential enhancer	chr1	32787420	32787620	+	chr1	32321819	32322019	+	AGGACCGGATCAACTAGGCAGGCCAAACTCTGTGCAGGAGGAAGTGGCCAGAGAGGGAAATCAGTTGCCAATGGATAAACAGCCGGGGCCCAGGGACCAAAGTTCTTATTTACACAGCCTCCCAGTGTTTACCCAGGAAGTGAGGAAGAGACCCACCCGCTGCACACTCCCTCATGCAGCCATGCTTCTTCCTCAGAGCACCGGATCTTGGCACCCATTGCGTGAACCGA
seq12632	potential enhancer	chr12	19058190	19058390	+	chr12	18905256	18905456	+	AGGACCGGATCAACTCCTAGCTGAGACTGGATGAATGGTTGTGTGAGGAGGAATCTGTAACTCACAGAAACCTTACTGTCAACTACCCAGTACCCACGTGGTTATGTGAACAAATATCTACTTGCCTGTCATCATATTGAAAAGGCTTTGTTCTGCTTACCAGCTTTGTGCTGATTTGTTCCAAGGCCACAAAGAAAGAAAATAAAACAGAAGGTCATTGCGTGAACCGA
seq12635	potential enhancer	chr12	19250090	19250290	+	chr12	19097156	19097356	+	AGGACCGGATCAACTTCTATTACGCAATTTTTTAGAGCAGCTCTTTTTTTTTTTTTTACACAAACATGATAAGGACACAAAAGACTTATTTTCTTTTCCTCTGGCCACTGTGTTATGAGAACCTCATGTCTTACCACACCAACCCCCGCCCTTGACTGGATTGCCAGTAAAGACCAGATTTTTCCAAATATTATGTTCTAGCTGGATTTGCAACACATTGCGTGAACCGA
seq12645	potential enhancer	chr12	20342310	20342510	+	chr12	20189376	20189576	+	AGGACCGGATCAACTTTCGCTGCGTCCAATTGGGAAGGAGGTGACAGCTGTAGGCTGTTGCTCACCACTCTCCCTTCAGCTGGTCAGTAAGTCCTTGAAAAGAATTCTGGTTCTTTGTACTTGTTTCTACTGCAGTTGTGCTGGGGCACAGAGGAGAAAGGAATGTTTGGTGAAGATGGTACAGATAAGATTTGTTTTTCATGAATTCAAAGTTCCATTGCGTGAACCGA
seq12653	potential enhancer	chr12	20782490	20782690	+	chr12	20629556	20629756	+	AGGACCGGATCAACTATGAGAAAATTTTAACTATTATTTCCATGTCAGAATGACAAGAAGAAACAAAAATGGGAGGAGAAAATAATATCCTTCTGTCCTGAAGTTACTCCACGACACCAGGGCTTTGGCTGTATGTGCCAACATTGCCACTATTTTTTTTATGATGATTCATTCCTCCCATTTAATGCTGTGGAGACACCCCAACCACACTGGCTCATTGCGTGAACCGA
seq12659	potential enhancer	chr12	21290380	21290580	+	chr12	21137446	21137646	+	AGGACCGGATCAACTAGGCAGGTGTCCTTGAGCTGTGGTGGGCTCCACCCAGTTCGAGCTTCCCAGCCGCTTTGTTTACCTAATCAAACAACTAACTCAGCAATGGTGGCCGCCCCTCCCCCAGCCTCGCTGCCACCTTGCAGTTTGATCTTGGATGGCTGTGCTTGCAATGAGCGAGACTCTGTGGGCATAGGACCCTCCAAGCCAGGTGCAGGCATTGCGTGAACCGA
seq12672	potential enhancer	chr12	22274260	22274460	+	chr12	22121326	22121526	+	AGGACCGGATCAACTCTATCTTATTGAAATGGGAGAGTTCCCCAGTTCCCCTCACAGGACATGTGCCAGGGTGTGGCTCATCTGCTTGGTCACCCCAAAGCTCAAACCGCTAGGGGGAGCATGCAGATGGGCAGGTGCAGAGGCCACCTGTGCACTTTTGGGCTCTGGCCCCACAGCAGCATCTAGGGGTGGGTGTCCGTGACTCCCAAAGCCCACATTGCGTGAACCGA
seq1269	potential enhancer	chr1	32914470	32914670	+	chr1	32448869	32449069	+	AGGACCGGATCAACTAAATGATGACGTAAGCTGTCCCCTCTCTCTCTCCGCCTCAGCTACCAAATAGGGAAGGGCCCCCTGTCCAGTGGACATGTGACTTGCATGACCTTACCTATCTTTGGAGATGACTCACACTCCTAACCCTGCCCCCTTGCCTTGTATACAATAAATAGCAGTGCGGCCAGGCATTCAAGGCCACTACCAGTCTCTGCGTCCATTGCGTGAACCGA
seq12692	potential enhancer	chr12	24191270	24191470	+	chr12	24038336	24038536	+	AGGACCGGATCAACTAATACCAATTCTAGAAACCAGGAGTAAAGAGGGAATTGCTCTATTGTGATTCCCAGTGACCCATAGAACAGGATTTCACTAGTCCTATGACATGTGACTGGGCTTGGGAAGTTCCCGTGTCAGTTCCAAAAATCCTAAGGTGGGATCTTCGCTTTGTGAAGCAAATTAATTACACAACCAAATATTGCCACATTCTTGAGCATTGCGTGAACCGA
seq12696	potential enhancer	chr12	24222900	24223100	+	chr12	24069966	24070166	+	AGGACCGGATCAACTATGGGGAGGAGCTAGCCAGGCCTAACATTACACCAGTTAAATCTGTCAACAACCGGGGAGAGCGCTCTGCTGAGCAAACATACTGATCCCTCTCACACAGCCCGTCTTTGTCCTGAGTTTGCCGCAACAACACTAATCTTCTCATACTATCTTCAGCAGTGCAAGCAGAAACTTCTCCTGCGACCAGCTGTAACAAAAGACATTGCGTGAACCGA
seq12702	potential enhancer	chr12	24513910	24514110	+	chr12	24360976	24361176	+	AGGACCGGATCAACTTGACAAAATTGAAAGACGCTGATGACACACTAAACATCTATGGTTCATTAACTCGCTTGTTTACTGTGGTTACAGTGAAAGCAAGGTCTTAGGTCAGCTCCTCGTATCGACCAGCACATTCCTTTCTCTTCTGTGGCCATAGAATATTCCATGCAGTTTTGACTGGCTCTCTCAAAAAAAAGTTTGCCATTGGTCACACCCATTGCGTGAACCGA
seq1271	potential enhancer	chr1	32920440	32920640	+	chr1	32454839	32455039	+	AGGACCGGATCAACTATGGAGGTTTTCAGTTTCAGCTCTGGCATTAGAAAGCAGAGCATAGACAGTGGGTTTAAAGCCAAGAGTCAACAGATTAGTAATCAGCACAGCTGGGCAGCTGCCAAGAACATTGTCTCCAATGCCCCCTCCCCCCAGAGGTAGACATAGAGAACAATGGACTAGGGAGATCCTTCCAGAGAATCCATCCAGGGGCTGGCCATTGCGTGAACCGA
seq12710	potential enhancer	chr12	24907860	24908060	+	chr12	24754926	24755126	+	AGGACCGGATCAACTCTGTTTGTGTAATGCTTATTTCTCTGATATTTTGAACTCCTTCCATAAGCAGGTGCCCCAGAAGAGCAAGTGGGGCTATTGATCTGGTGCTACATGCGCAGGAAGGCTCCAGTTCACATGCCTGAACCCGTTACCCTGCTTTGTCACACATTAAAAGCCTGGAGATTACCAGAAGTATTTGGTTTGGGTTGTTCTTTGAACATTGCGTGAACCGA
seq12717	potential enhancer	chr12	25113260	25113460	+	chr12	24960326	24960526	+	AGGACCGGATCAACTGGAGGAAGAGCACAGTGACTGTGGGACTTTGCGTTGGAACTCAGTGCTGCCCTGTCAGCAGAAAGCAACACTGGGCAAAACTCAGCCAGCACCAGCAGAGGGAGCATTTAGATCAGCCTTAGCCAAAGATGAATCACCCACCCCAGTGGTTGGAACCTGAGTTCTAGCAAGCCTCACCACAATAGGTTAAAGTGTTCTGGCATTGCGTGAACCGA
seq12724	potential enhancer	chr12	25361580	25361780	+	chr12	25208646	25208846	+	AGGACCGGATCAACTGAGTGAGATTGTATCTTGTTGAGCTATCCAAACTGCCCTAGTCCCTCCCCATTTTGACTAACCAATGCATGACAACACTGGATGACCGTGGGGACACAGTCCATGCTGTGAAACTCTCTATGAAAGCTCAAAGGTTCACACAGGGCCTGGCCTTGCAACCTTGGTCTCTTCAACACCTAATAAGCTATAACTGGCCCAAACATTGCGTGAACCGA
seq12732	potential enhancer	chr12	25611030	25611230	+	chr12	25458096	25458296	+	AGGACCGGATCAACTTTTAGTCAATCCACTCGATGGCATGCTTTGTACAGAAACATGAGTTGATGCAGAGATACAATTCCAATAGGGATGAAAATGAGTCATAGTAGTCAATTAGCTTTTGGTGATGATGAGTCACAGGAATCAAAACATTTTGCAAAGCGTTTGGCAGACGACCAAATGCTCTAGCTTGAGCTACCGAGATGTGACATTTTAGACATTGCGTGAACCGA
seq12763	potential enhancer	chr12	26929030	26929230	+	chr12	26776097	26776297	+	AGGACCGGATCAACTAGACCCAAAAATGCTAAGGACTCTACTTCTAACAGTATGGAGAACACTGATAGTCCTTAGCATGAGCTGTTTAAAGAGTTACGCAAAATAAACGCATTTGACACTCCTGACTCACCACTCATGAGAGGCAAGGAATTTAGTGACTCTATATATAATACCTTTGATTATATGTGGAGAACCAAGGAACCTAATGAAGTTGGCATTGCGTGAACCGA
seq12776	potential enhancer	chr12	27430790	27430990	+	chr12	27277857	27278057	+	AGGACCGGATCAACTGTAATTTTGGAAAGAATTGCCTCTTTCCACAAATAGATGAGCTTACATACTAGGTCTTCCAAGTGGACTAGTAAATTTCCGTGATGTCAGGAAACTGGGTGGAGTTTTTATGGATGCAAGTCCAGTGGAGGAGGGACTTTTCAGGTCATGTATAAGGAGAGTAGGATCAGATTCTGGTTTTGAATAACCTATAAGCCACACATTGCGTGAACCGA
seq12783	potential enhancer	chr12	27702730	27702930	+	chr12	27549797	27549997	+	AGGACCGGATCAACTCCTCTCCCCTTCTTTGGCCCCCATTCACCTGGTGTAGGAGGGTCTGACACCCTCACCAGGGAGAGTGCTATTTGGCTGTTTTGAAGGCGAGACCTTGAAGCGTGGGAGAGCTTCGCCTCTTTCGTAAGCTGATGTTGCGTAACCTCCCGGAGAGTCAGGACCTAGTGGTTAAGGACACAGGCTTTGAAGCCAGGCAGATACATTGCGTGAACCGA
seq12787	potential enhancer	chr12	27856690	27856890	+	chr12	27703757	27703957	+	AGGACCGGATCAACTTCTTTTAAAGTGTTAAGTAATAACGGTTCCCATGTTCAATGCTTCTGGGAGGTTATAGTCCTCAGTCAATTAATGTTTCCTCGGTGTATAGCGACCCCTGTCTGCAGGAATGCTGTGTGGAGTACACTCTCAAGAAGGAGGTGATGTAAAGAACATGCAACTTGGAATCAGATGCGGATTTGAGTTTCAATGCTCATAAGCATTGCGTGAACCGA
seq12794	potential enhancer	chr12	28052360	28052560	+	chr12	27899427	27899627	+	AGGACCGGATCAACTCAAAGGAAAATGTGAGCTGAGTGCGTAGGCTTGGATTTTCAGTCGCTTGCTCAGATGTTGTAACCATGATGACTCTTCATCTATGCATGTTATGGCTCGAGAGCCTGAAAACATAACCCAGGCTTTGTCAACACTGTCAGCTGTGTGTGTGTGTGTGTGTGTGTGTGTGTTGGGGCAGGGGAGGAATTCATCCTCTGCCTCATTGCGTGAACCGA
seq128	potential enhancer	chr1	3583170	3583370	+	chr1	3666606	3666806	+	AGGACCGGATCAACTCACCTCCTGCCCACCTCCCTGGCCTTGGCTGCAGGCTAGGGTGCCCTTTGACCTCAAAGAGGCCTGTCCTGTGTGTCTCACTGAGCAGGAACAAACCGTCCCAGAAGCCCTTCAGCTCGGAAGTGAGTAAGCATTGGCGGTGGGGATGGTGCTCTGAGCAGACGCGACTCAGTGCCATGCGGGCGTCTCTCCCAGGGCGGCATTGCGTGAACCGA
seq12809	potential enhancer	chr12	30042740	30042940	+	chr12	29889807	29890007	+	AGGACCGGATCAACTGAATGAACTGCCACTGCTGCTGTGAAGAAAGATTGGCAGGGATGGAGGTCACAGGAACAGGAAGAGCAAATCCTTCTTCCTTCTCTAGCAAGGCAGTCTCCTCTGGCGCCCCCTATTGACGAAAGTCTTCATGGAGTCAGTTGGCAAAGCACACATCTGAATTTGCAGTCTCCTGCCTGCAGTCTCATGCGTTACATCAACATTGCGTGAACCGA
seq12820	potential enhancer	chr12	30752670	30752870	+	chr12	30599736	30599936	+	AGGACCGGATCAACTAAGGATTTTTGCCATTACATCACTTAGATCATAATCCTTATAATAAAGTCAACCATTGCAGTGTTTGCAAACGATCATAGGACTGACCTTTTTACCTAAGATGAAAGAACCCATCTGGAGAGATCACATTACAGCAGCAGCCTTTGTTGTCACTGTCATATCCCATCTCAGCATTTCATGGTAGGCATTCCCATCTTGTACATTGCGTGAACCGA
seq12827	potential enhancer	chr12	30916100	30916300	+	chr12	30763166	30763366	+	AGGACCGGATCAACTTTGCCTGATACCTGGCCCTGTGATGATTTAGGGTAGGGCAAACAGTGGCTTGGTATGTGAGAGTTAGATAAGAAGGTATGTGGAGCCACAACCTTGGTTCAGTTGGTCTGCACATGAGTTCCCGGCAAGCCGACTTACAGGACAAAAGTAAATATGGTTTACCATATTTACTTATGGTTTGACCCTGCGATAAGTAGATACATTGCGTGAACCGA
seq12844	potential enhancer	chr12	31424910	31425110	+	chr12	31271976	31272176	+	AGGACCGGATCAACTTGGGTAACCATTAGGTAAGCTTCTGCATCTATAAAAACTGTGTTAAACTGGATGTGCCTACAACACTGAGTATGACGTGTAACTAGCACCACCTAGTGGACATTCATATGGCAATACGCGATAAAGGAAGCTGCATGGCCAGGATGGAAAAGTTGCTGGTCACAGTAGCAGCAAAGGGCTTAGCTAGTTCTTCCTGGCAGCATTGCGTGAACCGA
seq12856	potential enhancer	chr12	31773360	31773560	+	chr12	31620426	31620626	+	AGGACCGGATCAACTGCCTTGAAAAAAATGCAATGACTAGCAAGTTATGGGAGTACTGGAATGCAATGACTGTTCAAAGGTTGGTTTCACCCATAGCCATGAGTGTCATAGTCCCAGGAAGATGGGTTGAATTCAGGGCCACTCTAGGAATTTTGCTTGCGGTTTCATAAGCATAGACTATTCCAGACTCCACATCCTTTTTACCTACAATGAGTCATTGCGTGAACCGA
seq12859	potential enhancer	chr12	31804920	31805120	+	chr12	31651986	31652186	+	AGGACCGGATCAACTCTTTGTCAGCCACGTGTACTGTAAGGAGCAGACAAGATGGTGTTGATCAACTAGAAAGTCTATTTCCATAATAAGATTAGGGTGGGGTAACCAGGCTTCCCCTGCGCACAGTGTAAACGTCATACCTGATCAAACCAATCTATGAGCCCTATGTAAATCAGACACCGTCTCCTCAGACCTGACTATAAACTTCGGCGCATCATTGCGTGAACCGA
seq12865	potential enhancer	chr12	31902260	31902460	+	chr12	31749326	31749526	+	AGGACCGGATCAACTGCTGAGTCATTTCCTGCAGGGGAGTGGTCAGAGGACCGGTTGAGTCAGTTCCTTTGTTGCAGTCACGGTCACTGTTCAAGCTGGTGTCAGTTGATTCACCTGAAGGCAAAGTCTGAAAAATATCTCAGAGATCAGTCTCAGGTTTCACAATAGCGCTTGTGACTGCCTGTTACATAACTCCTGAGCAATAAGCAATTATACATTGCGTGAACCGA
seq12870	potential enhancer	chr12	31998630	31998830	+	chr12	31845696	31845896	+	AGGACCGGATCAACTTCCCTTCCAGAGAGAAACATTCTACACTGGAATGTGAGCAAATATTTCTGGGGAAAGATGTCTGTAAATCTCTCGGTGAAAGTTACCGTTTTGATCTTTATTTATCTAGGAATGTAAATACATTTGCTTCAGGGGAAGTCCTTGTCTTTATCTCTCCAGGGCTGCCTGCTTGCACTAGGCATTCCTAGAAAGATAATCCTCATTGCGTGAACCGA
seq12876	potential enhancer	chr12	32206900	32207100	+	chr12	32053966	32054166	+	AGGACCGGATCAACTCCCAGCCTATTTCTTCCTTTGCTTATTGTCCATGACTGCTTTTGTGCCACAATGGCAGTCCTGAGTACACACAGCAGAGATTCTAAAGTCCACAGATTTAGACTTGAGTTCTCAACACAGAAATCCTAAAGCTCACAGTAGAGACAGGGTTTCTACCTGACTCAGAGCCTGAGAAATTTACTATGACTTAGAGCCTGAGACATTGCGTGAACCGA
seq1288	potential enhancer	chr1	33294050	33294250	+	chr1	32828449	32828649	+	AGGACCGGATCAACTTAGAAAATCATTTTGTTGTCCCTCCCAACTTGCATACAACTACCCTTGCGGAAAAATTCCAGTAGGGGTTGCAAATTTGCGTCATCTTTTCAATTTATTCTCTGGTTGCCAGGAGATGGCAGTATCTTTACATGGTCCTTTTAAATTGAATCTACTAGAAAAAGCTTTTTTTAAAATGTTGGATCAGATTAGCTTCCTTACATTGCGTGAACCGA
seq12880	potential enhancer	chr12	32289000	32289200	+	chr12	32136066	32136266	+	AGGACCGGATCAACTCATTCTTTAGCTGGTGCTCCTCTGTGTTCCCCTGTAAAGACTGAGGCAACTATAATGTTCCACTGTTCTGTGATTATTGATTTTCAGGTCTGTTTCCTCCACCAGATTATGTGTGTCTTACTCAACTTTGTATCACCAAGCACCTACGTGGCATTTTTTCTTTTTTGAAGGTAGGGACCATGGCTTTCTCTTTCTTTACTCATTGCGTGAACCGA
seq12889	potential enhancer	chr12	32597920	32598120	+	chr12	32444986	32445186	+	AGGACCGGATCAACTATAGCAAGGGTCATTGATGAGTAAGTTCCATGCAGATATGTACCTTCCTGTAACATTTACCAGATGGAGACTTTTGGGTGTGTGCCAAAAGTGATGAATTAACCGTGAAAGAATGTGAGACAAATGAAGTGTGAAGGTAGTTCAAAGGTCCTTAAAGAGACAGAACAGCCCACTCTTGCCTTCATAAGATTTGCTAGAGACATTGCGTGAACCGA
seq12892	potential enhancer	chr12	32614490	32614690	+	chr12	32461556	32461756	+	AGGACCGGATCAACTATTTGCACAGAGCACTGAAAGCTCCCTTAAAGCAAACAGAAGAAGGCTTCCAGGGAGAATTTCAAGAATGTTGTACATTTTAAAAATATAAGTCTCTGCTGTGCTCTGTTCCCACAGTTTATGCCCTTTGCCTTGTGACTGTTATCCTTTCTTTTCATCTTTGCATCAGTTTGTTTGTTTTTGTTTTTTAGATGGAGTCTCATTGCGTGAACCGA
seq12914	potential enhancer	chr12	34371480	34371680	+	chr12	34218545	34218745	+	AGGACCGGATCAACTGAAGGACAACTGAAAGTACTGTGGAAACAATTGGAGAGGAAGAAACGACGTAGTGAGAGAACGACATCTAGTGGATGCAGGTGGTAGTGCTGCTGACCAGAGAGATCTGTTCTACCTTAGAAATCCCAAGTTAACCATCAAAGCCAGCGCTCGCCGCCGACATTTGGTGGACCCGGCGCTCGCGGACGGAAGCGATCAGACATTGCGTGAACCGA
seq12927	potential enhancer	chr12	39285980	39286180	+	chr12	38892178	38892378	+	AGGACCGGATCAACTCACAAAGGAACGTGGGGATTAACACCTAGTCCACTTTGGCTGGTGCCCATGTCTGAGATAAGGCTGGGAAAGGAATCTGGGCAGGATGAGTAAGTACTCTGAACACATGCTAGCATACTTGGACTTTACTCTGTAAACAAAGGGGACACGCTGAAACAGTGGAAGTTTCTGCAAAGAAAAATCATGCAATTCAACCTTTGCATTGCGTGAACCGA
seq1294	potential enhancer	chr1	33399670	33399870	+	chr1	32934069	32934269	+	AGGACCGGATCAACTTTCTCTTTTTCACACAAGTACACGCCCCCTTCAGGGAACATTCTTCCAGAAATCCAAAGTCCACTAACAGCATTTCCTGTCCTAGGTGCAGGGAAATGTGTGAAGTCTGGCTGCAGTGCCCAAGAGATAAGAATCTTCTAAGCTGGCTGTTGTCCAGACTTGCCATCCTCATTGTAGTAAAACACTGGCCAGGAAGACAACATTGCGTGAACCGA
seq12942	potential enhancer	chr12	40140130	40140330	+	chr12	39746328	39746528	+	AGGACCGGATCAACTCACTCATTGCTCACTGAGATCAAACTGCAAGGCAGCAGTGAGGCTGGGGGAGGGGTGCCCACCATTGCTGAGGCTTGAGTAGGTAAACAAAACTGCCGGGAAGCTCGAACTGGGTGGAGCCCACCTCAGCTCACTGAGGCCTGCCTGCCTCTGTAGACTCCACCTCTGGGGGCAGGACATAGCCGAACAGAAGGCAGCAGCATTGCGTGAACCGA
seq12945	potential enhancer	chr12	40306510	40306710	+	chr12	39912708	39912908	+	AGGACCGGATCAACTTGGCAGCTCTGGAGCCCTGCCATAGTGTGGGGCCATTGCCAGGAACTGCTGATCTGGCCTCGAGTATCCTCTGCCCCTCCCTGCTGTGTCTTGTGTAAACGTTAGTAGGCAAAGATTTTTGTTGACTTTCTTTTCTCAGGTCTAGGACAAGTACGTGGCCTACATACAACATAGCCGTTGAACAAATGAGTAAAGAAACACATTGCGTGAACCGA
seq12962	potential enhancer	chr12	42766060	42766260	+	chr12	42372258	42372458	+	AGGACCGGATCAACTAGGGGAGAAGAGACATTATTCTACTCTGAGCTATTGACATTTGACACTTGACATCCCCCAAGTGTATCCTGCCACCTTAGGCCACTGATAGCTCTGTACTGCTGTGATTTTACTGCCATCTGGTGTCAGATTAGGAAACTGTAGTTCAGCATTTTGTCTCTTCAATAGAGGAAGGTAGGCAATCTTTCCTCTCTATCCTGCATTGCGTGAACCGA
seq12963	potential enhancer	chr12	43355270	43355470	+	chr12	42961467	42961667	+	AGGACCGGATCAACTAACTAGAAGTCAACCTCAGACCTCTCAGCTGCATAACTTGGCAGTTCCAAATACTGCGCCCACATTCCTTGGCAAAAACAAGCTCCCAAGAATTTTGAGTTCTTAACCTCTACATTTTCTTGGTGGTATGTCATCAACCACACCTGTAGGCACGATCTTTGTTCCTTTAACATTCCATTGAGCTTTGTACAAACAGTTAACATTGCGTGAACCGA
seq12980	potential enhancer	chr12	45324890	45325090	+	chr12	44931107	44931307	+	AGGACCGGATCAACTACTTTTATACAAAGGAAGGAAGGGGAGGATACTTTTAAAAATAAAACCCTGAGCTGCTCTATTCCAAATAATTGGAAGAACTACAGCGCCATCTTGTGGAATAAAGTAACTAATTAGTGAAATGCTTTGATTCTGTTAGGAAAAAAATTGAATTTCTTGGCCATCAACTCTAGTTTCTTTTAATGATCTATTATTTTACACATTGCGTGAACCGA
seq130	potential enhancer	chr1	3634700	3634900	+	chr1	3718136	3718336	+	AGGACCGGATCAACTTCCCGGGGTGGGTGGTCCGGCCGCCGCCTGCACCGAGTACCAGGGACAGCTCCCGGCGCGCCCAAGCTCCTCCCCGGGGCGGGGCGGGGCGGGGCATCCACAGTGCTCCCCGCGCCTGGGCCCCCAGGACCTCTTGCAGACGGGAGTCCCTCAGACAGTGCAGAGACGGGAGCACGCACTGGGCCCTGCACCCACTTCGTCATTGCGTGAACCGA
seq13001	potential enhancer	chr12	46157260	46157460	+	chr12	45763477	45763677	+	AGGACCGGATCAACTAAAAGGTCATAAAATGTTTTGCCTGTGGAAGAGGGAAATAATTGGAGGAGATTGTTACTGTTGTTATTGTTTTCAGACACAAAGTCTCTGTCACCCAGGCTGCAGCCTTGAACTCTGCTCAAGGGATCATCCCACCTCAGCCTCCTGAATAGCTGGGACTACAAAAAAAAAAAAATTTTTTTTAAAATTTTTTTGTAGACCATTGCGTGAACCGA
seq1301	potential enhancer	chr1	33510940	33511140	+	chr1	33045339	33045539	+	AGGACCGGATCAACTCTGAAAGGGCAGACTCTTGCCTGCCTTCTTGGCAACAGGGGAGTGAGCACGTGACCAGGCTTGGCCAGTGGGATGTCCTGCCCAGGACTTTGACTCTTGAGGGAGAGAGAGGAAGGGGCAGGGCCTGTTCTTGGTGGGGAGGTAAGAGTCCAGCCTCAGTGGGTGGACCGTGGCCAGTGGTGGCTGTCCAGGTAGGCTTTCATTGCGTGAACCGA
seq13012	potential enhancer	chr12	46777190	46777390	+	chr12	46383407	46383607	+	AGGACCGGATCAACTGGGGCCTGCGGCGCGCAGCCCCAGTAGATCTCCGGAAATTTTCCACTAACGCTCCGAGCGCCAGAGCCGCCCGGGCGCAGCCCGCCTCTGCGCGCCCGCGACCCACGTGACGGTGATTCATTCGGCACCGCCTCCCCAGCCCGCGCGCGGACTTGGAGCCAAGAGTGGGAGCAGGGGTCGGGGGGAGGAGAAGGTGGAGGCATTGCGTGAACCGA
seq13019	potential enhancer	chr12	46867470	46867670	+	chr12	46473687	46473887	+	AGGACCGGATCAACTACTCGTCCTTTCTGGCAATGATTAACACTAGTGTTTAATGCACGTTTTAAAGTGTGTTCTTTAAACTCTTTTACCAAACAGAACTTCCTTTTTATGTAATGAGTCAGCTCTCCGGGTATTTGTAGCCCGGGGAATTGCCTCTCCAGTGGTGGAGATACGGAGCCCAGCTGCCAGGGTAAACAGCCACTTCCTAATATAATCATTGCGTGAACCGA
seq13022	potential enhancer	chr12	46886360	46886560	+	chr12	46492577	46492777	+	AGGACCGGATCAACTCCACTAAGGAATATGAGGTCCAAAAATCCTACAGTTCTTTCCTTTATCCCAACATGTTTATACAGACAAAACCAGGTTAAAATCGACACAAGGTCAACTTGAAATGGGGAAAGAGGAAGGTGACGTCACAAAATAAACATGAAGTCTTGTGTACAAGCATCTGCAGAAGAGTTCAGCCTCACCACTTGGGTAATGCTGTTCATTGCGTGAACCGA
seq13027	potential enhancer	chr12	46917820	46918020	+	chr12	46524037	46524237	+	AGGACCGGATCAACTAAACCTTGTTTGAACTAGCTTCCGCCAGAAGGAGACTGAATGAAAGTCATAGGGCAAAGATGAAAGGTAGAGTAAGCCTCACAGGGTGGGGCTGGGAGCTAGAAGGCACAGCTGGGCTACTCTATCTTTTCATATCATCGTGGCCTTCCCATCTCTGCCTCTGTCTATGCTTCTGTTCCCTCCCGCCCCGTCTTGACCAACATTGCGTGAACCGA
seq1304	potential enhancer	chr1	33521370	33521570	+	chr1	33055769	33055969	+	AGGACCGGATCAACTCATCAGGGAAGGAGAAGTCAGATGCCCTCTGGTGGCACCGCACACCTGATGAATGATTCTTTTGGCTCTGTTCCAGTTAGCTACTGTCCTAGTTAGCTCTGTTCCAGTTAGCTTGTGTAACTAACGGATCAGCCTCAACTTCGAGGTATAACACAATCACCATTTCATCATGGTCATGGAATCTGTGGGTCAGGAGTTTCCATTGCGTGAACCGA
seq13043	potential enhancer	chr12	47208050	47208250	+	chr12	46814267	46814467	+	AGGACCGGATCAACTAAAGGTGAAAAATGTGAGGATTTGACCCTGACCCCTGGAATCTCAGAAAACAACCTCATAACAAGGCACAGTTTGCAATATGTGTTTGTTTAATATTAACCAACCTGTGAAGCTGAACAGCCCCATGGTACATATTTACCCCTGAACCTGTCATCAGCGCCAGTGTTTAAACATGCAAGTGTACTGGCAGATTTGGGGGGCATTGCGTGAACCGA
seq13060	potential enhancer	chr12	47740520	47740720	+	chr12	47346737	47346937	+	AGGACCGGATCAACTGTTATCGCATTTGCTTAATTGCACAACTAATGTTTACTCAGTGTTTGGTACTTCTTCTAAATGCAGCTTAGCATAGTACAGAGGTTGTCAAATGTCAGTGGACTTTGGAATTACCTAGAGAGAATGTGACAAATGTGTCCCCACCTCCAGAGTTGCTGATTCAGCTGATGGGGATGAGGGTTGAGAATCTGCATTCCTAACATTGCGTGAACCGA
seq13076	potential enhancer	chr12	48343590	48343790	+	chr12	47949807	47950007	+	AGGACCGGATCAACTGACTGAAATTGTCCCTGTCCCAAGGTGCTCTCTGTTCACTCAACTCTGTTCAATTCATTCAATAAATATTTACGGAGCTTCTGCTCTCTGCCAGGCTCTTCTCAAGGCCCCAAGGACACCATCCTGCCCTCGCAGAGTTTAGTCTAACAGGACCTATGGCCTGGTAAACAGACAATCATCATACAGTAGATGAGCCACAGCATTGCGTGAACCGA
seq1308	potential enhancer	chr1	33592930	33593130	+	chr1	33127329	33127529	+	AGGACCGGATCAACTGCCTTCTAGGCTTCGAGCCACGCGATGTCGCGCCCTCTGGCGGCTGGGAGGAGGGACCGACTTTACCAAACGGTGAGAAGGAACAGGGAAGTCCATTGGTTGAAAGACGGAGAGGCGCAGCTCAGTCTTCCAACCTCAACCAATGTTAAACCGAACCTTCGCCGAGGGCGGGGCTCTCACGGGAAAGGGGTCAACCCGGGCATTGCGTGAACCGA
seq13083	potential enhancer	chr12	48680560	48680760	+	chr12	48286777	48286977	+	AGGACCGGATCAACTTCCCCTTCTAGTGCCTGATGTCAGACGTGTTAGGGTGTTGAAAATGAAGGGAAAAGCAACGTCTCAGAGACAGACCACTCTCCATCCAAAGCGCCCACTAGAAGGTGCTAGAGAGGGAGAGAGTGAATGAAAGATCATGCCTTCCCTCTTCTCTAAGCTATTACAAACCTGATAAGCATTGGAGGATAGGAGAGGAACCACATTGCGTGAACCGA
seq13096	potential enhancer	chr12	49294310	49294510	+	chr12	48900527	48900727	+	AGGACCGGATCAACTGTTAGTCACTGCGCCCGGCCTGTAATGGTTAATTTTATGTGTCAACCTCACTGAGCCACGGAGGGCCCAGACATTTGGTCAAACATTAATCTGGAGGTCAGGCACAGTAGCTTGTGCCTGTAATCCCAGCACTTTGGTTGGCTGAGGTAGGAGGATCGCTTGAAGCCAGGAATTTAAGACCGGCCAGGGCATCATAGCAACATTGCGTGAACCGA
seq13119	potential enhancer	chr12	49974350	49974550	+	chr12	49580567	49580767	+	AGGACCGGATCAACTCCACCTGCACCTTCCCAGGAACTCACCAGCTCCCCTCCTGTCAGTCTTCCCGCAGTTCCCTCCCTTCTAATTCTTGAATTCCCGGCCCCTCTCCAGGCCAGCTGAGGCCCTTAGACAAGCACTTTGCTGCCTCCTTGTGGCTTCTGCAGGAAAGGCTTCTCCTCTCTTCCAGAGAGTGAGGATACGGGGCGCCTAACAGACATTGCGTGAACCGA
seq13138	potential enhancer	chr12	50381800	50382000	+	chr12	49988017	49988217	+	AGGACCGGATCAACTGCTGCCCCCTCCTGGGAAAAAAGCCAGTAGGTTGCCTCCTCTCTCCACAGTTACATATTAAGCCTACAACTGTTTACGTTCAATCTCAGATACATTCTGTTCACCAGCTTCAGAGTTCCAAGTGCAGGTGCCCTCAGTTAATCATCCCAGCTCACTCCAAAGTCACTTCCAGCAGTGAAGGATGTTCTAGGCAGTCAGCCCATTGCGTGAACCGA
seq13141	potential enhancer	chr12	50460300	50460500	+	chr12	50066517	50066717	+	AGGACCGGATCAACTCCAAGTGCCAATCTTAGGTGAACCCACCACTGGCTTTCCCCAGGGTCACACCAGGGCAGTCAGGACCTCCCTGAGGAAGTCACATACCAGGGCAGCTTAGTATCACATTGCGTTCATGCTCAACATCCTTAAATGGGCGTGCAGTGCTGCCTGGCAACCCCACTGTGTTTTCCTGGTCAGCTTGCTCTCTCTGATGACTACATTGCGTGAACCGA
seq13155	potential enhancer	chr12	50903180	50903380	+	chr12	50509397	50509597	+	AGGACCGGATCAACTGTCTTTCAGTGTCTGAGAACAGTCCAAAGATGACAACTGGAAAGGTATTTAAGATAAAATAACACTCACAGGAAGGGATCCTCCCTTTTCTTGTTTGAACACTTCTCTGAGTACAAACAGTAAACATAGTCCCATCCTCCCTTTCTCCTGTCTGTTTCATCACGTAGCTTTGTGGTCCTTAAAGCATGGCACAGGGTCTGCATTGCGTGAACCGA
seq13160	potential enhancer	chr12	50926690	50926890	+	chr12	50532907	50533107	+	AGGACCGGATCAACTAACTCTTTGTTAGTGACTCCTCTGGCCCTCACCGGGCTGGTTTTTCAGTGATCTATTTCTGATTCATTTGACAGGAAACTGCTTTCCCAACTTTTACAAGCTGTTATCTAAAATGGTTTGTGTGCTTAACAGCAAAGGTAGTAGTGAGAAGGAGGATGTGACAGAGTCACAGTGAGTCATAAAGAACAAGACATGACCATCATTGCGTGAACCGA
seq13171	potential enhancer	chr12	51180720	51180920	+	chr12	50786937	50787137	+	AGGACCGGATCAACTAACAATGAGAAAAACCCTCTGACATACCAGCCCCACCCTAAGCAGAAAGTCATACTAGAGGAATTTGAAGCTGGTAGTACACTTAAGGTAATCCAAACAACAACAAAATCCAAACCCAGCTCAGTTCCTGAATAGATGACTCAACCCCTTCCCTACGCACACACACACCCTAGTGAAGAGGTGTACTCTCTTGTTTTCCCCATTGCGTGAACCGA
seq13184	potential enhancer	chr12	51640810	51641010	+	chr12	51247026	51247226	+	AGGACCGGATCAACTATGGATTTCTCCCTGCATAATATAGTGATTAAGAGTAGGGGCTATAGAGCCTGACAGACTGGGTTTCAAATATGAACTCTGTCCTTTACTAGCTGTGTGACCTTGGGAAAATTACCTAACCTCTATCTGCAAAATGGAGGTAAGAGTACCTACTTTAAAACGTTGTTGTGACATTTAATAAGTCACTCAGTAGGATAAGCCATTGCGTGAACCGA
seq1319	potential enhancer	chr1	33807970	33808170	+	chr1	33342369	33342569	+	AGGACCGGATCAACTCTCAGGACACAGGCAAAGAGAACGGCCCTTCTGACTCACCCACAATCCCCAGCTAAAGTGTACATAAGCTGAATTGTAAACAGCTGAATGTGCTCCAAGCTGCCACCCCCAGCTATGCAGGAAGGAATCAATGGAGCGAACAGCCACCCTCCCCCCACCCCATGCAGTTCAGGACAACGGGAGCAGTGGGGGATTTCCAACATTGCGTGAACCGA
seq13203	potential enhancer	chr12	52370720	52370920	+	chr12	51976936	51977136	+	AGGACCGGATCAACTTGTGAGGTGGTGACAGCTAATCATTGATCTCTGAGCAACCACAAGGGGAGTTTAAGGACATCCAGTAAAGCTTAGAGTTGGGATTTGGTGAATCATTGACTTGTACCAGTTGCCCAAGGGTTTTTGGTGGGGGTGAAAATAAAGGCAGTGTGGGCCTCCAGCATAGCATCAGCACTATTTCCTGTACTGCCTTTTGTTGACATTGCGTGAACCGA
seq13207	potential enhancer	chr12	52426750	52426950	+	chr12	52032966	52033166	+	AGGACCGGATCAACTTGCAGCAGACCCGAAGGAAGCTTCGGCTCAATGGTTCATTTGCATGCGCCCGTGCTATTGGTCGGAGGGGCGGCACCGTAGCCAATGGTGTGCAGGGGTGTTGACCGAGCCGCAGCTCTGCGCCGCCGGGTGAGGTAATGGAATCCTGGCTGGACCTGCTGCGGCTCCCTCCGGACTGGCTAGTGACGTAGCGGCTTCCCCATTGCGTGAACCGA
seq13209	potential enhancer	chr12	52475890	52476090	+	chr12	52082106	52082306	+	AGGACCGGATCAACTGGGCTCAGCTTTCCTGGCCTGAACCTGAGGGGGGATGGGCTTAGAGGGTCAGCTGGAATAAACATCCGTGGAAAAAAATCCAAGCGGTCAGAGCCGAGGGATCAGGGCCGAAGGCTGATGACCTTCCGTTTGGCCTTTGGGCTCAAGTTCCTGTGGTGTGAGGGTGTAGAGTGATTTGGTGCCGGGAAGGGCTGTGCCCCCATTGCGTGAACCGA
seq13219	potential enhancer	chr12	52609450	52609650	+	chr12	52215666	52215866	+	AGGACCGGATCAACTGGACCAGCCATGAGTCAGCTATGGCTGGGCAGCAGGGATCCTCGAGTTCCTGTTCTGGAAGCATGAGTCAGGCCCAGGTGGGAGAGGAGGGAGGTCATACTGGGGTCAGATGCCGGACCCAGGCAGGATCAGACAGGCGCCTGGCTGCCACCTTATCATGATGCTTGTTGCTAGTAACTGGATCTCAGAAGATAAGGCCCCATTGCGTGAACCGA
seq1322	potential enhancer	chr1	33906760	33906960	+	chr1	33441159	33441359	+	AGGACCGGATCAACTGGCACCAAGGAAACATGGCCCGACTTTGGGCAGACACTGCTGATTGCCTCCCAGTATCCATTATCCTCAGTGCTGACAAGTGTTTAACAATGGGCCCTTGGTGTGTGGAGGGTGTGGCAGGGGCAGAGTCCAAATCTGTAGTGTTTGCCAATTTCTGTGGTGTAAGTACTCCTATCAAGGTTGATTTCAAGTCATGACAACATTGCGTGAACCGA
seq13237	potential enhancer	chr12	53273330	53273530	+	chr12	52879546	52879746	+	AGGACCGGATCAACTCGCGCTTCTGCCCCCAGGCCCGTGCAGGCGTGGACCTCCCGCGAGGGCCTCAGCAGTCTCCAGGACAGAGAGTGGAACCCGCCACCTGCTGGAAAGGCCGGAGCCGGCGCAGAGCTAGCGCGGGGCAATGTGGCGCCCTCTGCGGGGAGCCCCTGCTGCCTCGCGCCGGCACTCAAACCTCCAGTACACAGTGCAGTGGACATTGCGTGAACCGA
seq13247	potential enhancer	chr12	53374720	53374920	+	chr12	52980936	52981136	+	AGGACCGGATCAACTCCTTTTTGACTTGGTGACTCCAGCTGTCCCTGAGAAAAGCAGTCTTGCCTCCCTCTGCCCCCTGGTGGCCTTCTAGGTGCAGAGACCATTGTTCCAGTCATCCTGGCTACTAGAATGGCTTTGATTTTCTGGCTTATAGCACCACCATTTGGCCAAATTTGCTAATAGGCGGCTGCTCCATCCACATTGACTTCCAATTTCATTGCGTGAACCGA
seq13248	potential enhancer	chr12	53386510	53386710	+	chr12	52992726	52992926	+	AGGACCGGATCAACTTAAGCTAAAGCTAGAAATACATGGTTGAAAGGTTGAAGGCATTCACTGAGCTCACCAGGAGCTTTGACACAAAGATAGGGTCTTTGCCCCCATCTGAACAGGAGTGACAACAGAAGCTTTGGGAATTGATAAGTCACTAAGGAAAACAGGGCAGGGCACAAGTTGCAACTGGTGGCCCATGGGCTAAATTGGCCCCAGGTCATTGCGTGAACCGA
seq13249	potential enhancer	chr12	53386900	53387100	+	chr12	52993116	52993316	+	AGGACCGGATCAACTAAAGTACATAGAGTAGGCTAGGCGACAATGACAAAATATCAGCAACTTAACACAATGAAGATTTGTTTCTTGTTCGAGCAAAGTCCAGGGTGAATCAGGCAACTCTCCAGGGTAGCTTTCTTCCTTGCAATGACTCAGGGATCCAGGCTGCACATATCTCATGACTCTGCTATTCCAATTTACGCTCTGGATGATCCCTTCATTGCGTGAACCGA
seq13252	potential enhancer	chr12	53539270	53539470	+	chr12	53145486	53145686	+	AGGACCGGATCAACTAATTATGGAGGTCAAGAATTCCCATGATATGCCATCTGTAAGCTGGAGAATCAGGAAAGCTAGGGGTGTTACTCAATCAGAGTCCAAGGGCATGAGAACTAGGGCAGCCAGTGGCAGAGCTCCCAGTCTGAGGCCAAAGGCCTGAGAACCAGGGCAGGAAATGGTGTCATCCCAGAGTCCAAAGGCCTGAGAACCAGGACCATTGCGTGAACCGA
seq13254	potential enhancer	chr12	53553250	53553450	+	chr12	53159466	53159666	+	AGGACCGGATCAACTTCCCCATCCCCACCCCTACCGAAAAGAGAGCATCCACGCCTCAGAGCAAGAGACCAGCAAGGAGACCTGCCATGCCACTCCCAGCCAACAGGGGGCAGAAGCGCATCAGTTGCATCAGCTCCCTAACGGGTAAAGAGAGCAGCACAGCACGCCTACCTTTGACAGCCTTTCGTGGTAATCTGGACTCTCCTGCTTCCCTCCATTGCGTGAACCGA
seq13256	potential enhancer	chr12	53746470	53746670	+	chr12	53352686	53352886	+	AGGACCGGATCAACTAGTGTGCAAAGAGCTTCTTCTACTCTTTTCTAGACAAGACCTTCCCTTGGGTCCACTGCCCTGGAGAATAAGAAAGGCTTGTTACTACCACCAGGTGGCAGAAGTGAGCCGCTCAACAACACCTATCACGGACTGCTTGGGGCTCATGGCTGGAGACAGAGTTTTGGTACCTTTTTTGCAGGGGACAGTGGCAGAGTTGTCATTGCGTGAACCGA
seq13261	potential enhancer	chr12	53870730	53870930	+	chr12	53476946	53477146	+	AGGACCGGATCAACTTAATGGCTATTCCCCAAGGAAGGATTCCACATGTTTAAGGGTCTAGCTACCATCACTACCTCCAAAGGGCCTCAGTTTTAAATTTTTTTAAACCCTAGAGCTCCCCCATGTGGTCTTTTATCCTAGAGTACCTGACTCAGTATTTCATAGCATCCCCTTCTCCCTGCGTCACCTCCCCCACCCCAGCAAATCCCCATTCGCATTGCGTGAACCGA
seq13265	potential enhancer	chr12	53985870	53986070	+	chr12	53592086	53592286	+	AGGACCGGATCAACTGAAGTTGGTTCGGCACTTCAATCTGCCAGCAGAATCAGCAGTCACACAGGGCACATGGTGTGCCAGACTGGGAATGAGCTAATTTCACAAAATTCATTCTCATTCTCTTTGTACTTTCACATGACAATTGCAAACAGTCCACATTCTTACCAAAGCACAAATACAAAGGTAGCATATTTCACTGCACAAAGAAATTTCGACATTGCGTGAACCGA
seq13268	potential enhancer	chr12	54090140	54090340	+	chr12	53696356	53696556	+	AGGACCGGATCAACTCCCTCTTGTCCGCATCAATCTCCAGGACCCGATTTCTGCCTAGCAACATCACAACCAATCAAGATGCAATTAAACCTGTCAGTTCGGCTCATCCTTAACTGGGATTGGCTACTCGCAGTATGCTTATCCCAAGTTTTCATTGGCTGACGGCCACCTGTATGGAAATAAGAATTACCCGGGACTCTCAGGCCCTTCTCAGCCATTGCGTGAACCGA
seq13277	potential enhancer	chr12	54261530	54261730	+	chr12	53867746	53867946	+	AGGACCGGATCAACTGGTAAGTCCTGGCTATCAGGATAGACATCTTATTCCAGCAGCAGTTGTCCTAGATGTGGCCTGTTTCCCAGCCCACTGACCTTTAGGGCACAGTGGGGGGTTGGGAGCATGAGTCAGAGAGGAATGTGGGACTGGTTGCTTGGGAGTTTCACTCTCTGGGGAGAAGCTGGTTCCCCATGCCTATCAGTTTTCTAATGGCACATTGCGTGAACCGA
seq13286	potential enhancer	chr12	54547510	54547710	+	chr12	54153726	54153926	+	AGGACCGGATCAACTAAAAAGAAAATGCATAGCACTTAGGACCTGGCACATCCCTGGGGTCAAAAAACACGGGCTATTGTTGTCATTATTACGTACTTATTTACTTAGGGTTCACAGGCCTGACAAGAACCTTTGAAGTTCAGGGAATCTGCTCATCTGGCTTTACCCATGAGGAAGCTGAGGACCAGAGAAGGGAAGTGACTTGGGTCAGAATCCATTGCGTGAACCGA
seq13296	potential enhancer	chr12	54722150	54722350	+	chr12	54328366	54328566	+	AGGACCGGATCAACTGGAGACCAGCCTGACCAACATGGTGAAACCCGGTCTCTGCTAAAAATACAAAACTTAGCTGGGCGTGGCCACGCCTGTAATCCCAGCTACTCAGGAAGCTGAGGCAAGAGAATCACTTGAACCTGGGAGGCAGAGGTCGCGGTGAGCCGAGATGCGCCACTGCACTCCAGCCTGGGTGACAGAGCAAGGCTCTGTCTCAGCATTGCGTGAACCGA
seq13299	potential enhancer	chr12	54752980	54753180	+	chr12	54359196	54359396	+	AGGACCGGATCAACTGCGGCTGCTGAGCCATAAATCAGGGCCAAGGTGGTTTGGCCAATGGTAGAGTGACTCGTAAATCGGCCTGTCAAGCTCAGCCAATGAGAGGCGGCGTTAAATCAAGTTCTGTCAGCGCTTGGCCAATGAAAGGCCCTGGGCTGACCATAAATCTGCCTGTAAGAGACAGCGAAAGAGAGAGAGCGTGCGAACGAGCAAGACATTGCGTGAACCGA
seq13315	potential enhancer	chr12	55285950	55286150	+	chr12	54892166	54892366	+	AGGACCGGATCAACTGCCATTCTTATTTCAGTGATGTTTGCACAAGGCCACAAACGCTTCTGGCAGTTCAGTGAAATGAACCAAGGGGCGGATCCCTGGGAGAACAGCAAATATAAAGGCTGAGAGAAAGCAGGCCCTTTTGAGTTAAATGTAAACAATATATTGGATCTGGCATGCTGAGGGTAAATATGTTGGATCAGCACAATGTGAGTTAACATTGCGTGAACCGA
seq13326	potential enhancer	chr12	55893100	55893300	+	chr12	55499316	55499516	+	AGGACCGGATCAACTTTGGATCATGGGGGCAGATTTCTCATGAATACGTTACCACCACCCCCTTGGTGCTTTCCTCATGATAGTAAGTTCTCGTGAGATCTGGTCATTTAAAAGTGTATAGCACCTCCCCCTTGCTCTCTCTTGCTCCTGCCCTGGCCATGTGACATGTCTGCTCCCCCTTGGCCTTCTGCTATGATTGTAAGTTTCCTGAGGCCCATTGCGTGAACCGA
seq13327	potential enhancer	chr12	55893690	55893890	+	chr12	55499906	55500106	+	AGGACCGGATCAACTTGCACAAATAAGCCACAGATAGGCAGACAGGCAGGCAAAGTCCAGCATACAAGCCCTTTGTTCTTTGTATGATTAACAAGCTCCCAGGAAAAAGTTTCCTTCTCTTTTCAGACAAGTACACAGTGGGCTCTGTGGGCTCTTGCACAGGGAGGAGGCAGGCTTACCTAAAACAAACCCACACTTACACAAACAAAAAAAGCCATTGCGTGAACCGA
seq13341	potential enhancer	chr12	56312920	56313120	+	chr12	55919136	55919336	+	AGGACCGGATCAACTAAACATTATTTGCATTTTATTTTATTTATCTTTGAGATGAGGTCACTGTCACCCAGGCTGGAGTGCAATAGCTGGACCTTGACTCACTGCAGTCTCCACCTCCCAGGCTCAAGCAATTCCTCCCACCTCAGCCTCCCAAGTAGTTGGGACTACAGGAGTGTGTGTGTCACCACACCCAGTTAATTTTTTGTATTTTTAGTCATTGCGTGAACCGA
seq13365	potential enhancer	chr12	57153190	57153390	+	chr12	56759406	56759606	+	AGGACCGGATCAACTGCTTTCCTGATTAATTTTCAAAGGTTCATAAGGACAGTTTCAAATATGTTCTATTGACACAGGAGCATAATAAACAAAAGGAGAATGGGGCCAAAGTCACATCTCAGTTTAAATATGATAAGCTCTGTCTCTTGTTATCATAAACTACTGAAAAGTAGCAGAGAGTTCCATCATATTTGTTTAAATGCCAGAGTTTTGGACATTGCGTGAACCGA
seq13368	potential enhancer	chr12	57271830	57272030	+	chr12	56878046	56878246	+	AGGACCGGATCAACTGCTTACCATGGTGCAAAAGCAAGGATACAGAGGCAGAACAAAGACAGTTAATCAAATTGTGACAGGCTCATAACTCAGGATTACACAAGACCATTGCTATGCAGCCCAGATGTTTGTTATCTGGGTTTGCCCTAGTGCCTAGCATTCCATGACCTTCACTATGGCACCCAGATGGCTGTATCTCACCCCTGCTCAGATGGCATTGCGTGAACCGA
seq13369	potential enhancer	chr12	57308630	57308830	+	chr12	56914846	56915046	+	AGGACCGGATCAACTCAAAGCTAAGCTGTTAATAGAACCTTGGACTCCTGGCTACAGTCAGTTGATTCAGGGACTTGTTACAGGCCAGGTTGGGTTCATTCTGCCCATGCATGGTAAATAAATCTTCATGACACAGGTTTTGCAAGAGAGAAAAGATTCGTTCGCAAGGCCACTGAGTGAGGAGGCAGGAGAACAGCTCTCAAATCTGCCTCCTTCATTGCGTGAACCGA
seq13372	potential enhancer	chr12	57335540	57335740	+	chr12	56941756	56941956	+	AGGACCGGATCAACTTCAGCAATGCTTCCCTAGTCCACAAATTTCTCTCTGCATTGCTGTGCCCACACAGATGTTTATGTGGGTGCAAACGTGTATTGACACAGGCTTACACACAGCAGCCCCCACACACTCTCCATAGCAAACACACCCCTCTGCTCTAAGTACAAGGGTCAGAACTGTCTCTACAAAGCTGCTGTACTGACACTTCTGGTCCACATTGCGTGAACCGA
seq13384	potential enhancer	chr12	57543750	57543950	+	chr12	57149967	57150167	+	AGGACCGGATCAACTGATCCTGGCAGTAGAAGAGAGGGGGAAAATGATGTCCCAGCTCTAGAACAACAGACTCAGTCTTCAATAAATATTTGTTCAATGGATCAATACATGTGTGTCAGACGCCTGAGACAAAGACAAAAGGCAGCGCTCTCCTTACAGTATTTGCAGTCAGGTGAAGAGGCCATGATCAAAGAAGCTCCAGAGGCCTATGGAGCCATTGCGTGAACCGA
seq134	potential enhancer	chr1	3692580	3692780	+	chr1	3776016	3776216	+	AGGACCGGATCAACTGGACCCTGCGGCACACACAGCGCACAGGGCACACGCGCTGGCAGCCAGGCACACGAAGACACCAGGTGCACAGCTGTCATCGGCCCCACACGGGGGCGCACAAACACCTGGCACACAGCCCTTCAAAGGACCTACAAACAGCTGGGCACACGTGGCTGGGAGGCCTGGGCCCAGCCTCAGCAGGAGCTGCAGGACACACCCATTGCGTGAACCGA
seq13403	potential enhancer	chr12	58299180	58299380	+	chr12	57905397	57905597	+	AGGACCGGATCAACTTTCAGGGAGCGGGAATAAAGGAAAACGATTGTCGAGTGCACGTGATTTAAATTAAGTCCTGGCCTCCATCAAAGTGGTGTTGGGAACCATCTGGTGGCCAGAAAGGTTTTAACACAGGCCAGGGCTCCCTGCTGTCCTCTCGTGGCAAGAGGTGGTATGACGCCCTAGGTAGGAATCCTTGCCCTGCGTTGTTCAGGATTCATTGCGTGAACCGA
seq13404	potential enhancer	chr12	58329870	58330070	+	chr12	57936087	57936287	+	AGGACCGGATCAACTACCGCAGATAACGGTCAATCGCCTCCGGTTGTCCTGGTAACAGCCAGCAACCACAACCCTGCCTGCGTAACTCCTCCCAGAACACCGTGCGTCTTATCGCTTCACTTCCGGGTTCGGAGGGCCGACTTCTTCCGGAAGTATCTGCCTGCCAGTCACCTGGCGTTTTCTGGCTGTGTGGCTTTACTAGACAGAATGTGGCGCATTGCGTGAACCGA
seq13409	potential enhancer	chr12	58619470	58619670	+	chr12	58225687	58225887	+	AGGACCGGATCAACTAGAATTAAGGTACTTTCTGTATTGCAGCTGTGTTTTGTTAAGCTGCTAATTGTGTCCAACTTCTTCCCTGAGGAAGTTCTTGGACTTTGGCTTGGCAGATGACAGTTAATTTGTCAAAATGTTTGAATGCTTTATGTAAACAAGACCAAAGCTCTGTCTACACACAGATAAAATTTCTTGAAAAATATAGCATTCAGTCACATTGCGTGAACCGA
seq1342	potential enhancer	chr1	35309950	35310150	+	chr1	34844349	34844549	+	AGGACCGGATCAACTTGAATTAGCCTCAGGCCATTGTGGTTGCTGGGGTAGGAGACGTAGTGGGGGTGGGGGATACAGGTCAAGAGGTGACAACCCATTCATTCCCTCCTAGTCATTGGAGATCTGAGAGCTGCAGCCCAGTCAGTCAGGAGCCCTGAGCCCAGTGTGTCCAGGAATCAGGGAAAACAAAGAGGTCTCTGGAGATGAAAGGAAAGCATTGCGTGAACCGA
seq13422	potential enhancer	chr12	59797150	59797350	+	chr12	59403369	59403569	+	AGGACCGGATCAACTGCCTAAGTGCATTAAGCAATGTGGAAGGGCATTTGTTTCTCCCAGTTCATTCCTGACAGTTGGACATCTCTTGAGGCAGCACCTCAACGATCTCTAGAGGGCAGTGTTGCTTAATTCCAAATGCCGAACTGATCATCGTGGGTCTCTGAATGCAAAACACTGGTGCAATAATTAAAATACAATTTCTCAGAAGTTTCCTTCATTGCGTGAACCGA
seq13433	potential enhancer	chr12	60971480	60971680	+	chr12	60577699	60577899	+	AGGACCGGATCAACTTACATAGCTTGTAATAACTGAACAGGCTGAAGGCAGCCAACTCTTATCTTAATGCATTAGGTCATAGGGTAAATACTAGGGACAAGATAGGCTTCCATAGTAAGTCTGTTTATCCTGCCTCCATTAATTAACCTTTGAGCTGGGTGGCCCTCTCCCGGGGAGGTCAACCAGGGAAATTACCCTCTAATGGTATTCACTTTCATTGCGTGAACCGA
seq13441	potential enhancer	chr12	62832000	62832200	+	chr12	62438220	62438420	+	AGGACCGGATCAACTGAGCTGGCTATCTTTTATTAGAAAAGTTGAGAGGTTTCAAAGTGTTGTTCCTACAGTTAACTTAAAATCGTCTGGTTTTAGTTAATTCTAGCCAGCAGGGGGCAGGAGTGTCCAGCTGTGTGAACCCAGTTATTCTGATCTTTCCAAGACTTCACTAAAGAAAAAGTGCTTCCAACTTGATGTACGGGAGCTTCAAATTCCATTGCGTGAACCGA
seq13445	potential enhancer	chr12	62996980	62997180	+	chr12	62603200	62603400	+	AGGACCGGATCAACTCGGAGCAGGGAGGGGCGCGAGCGGCGCAGCTCGGGACGTGGCGGCAGCTCCTAGCGGGCGAAGCGCGGGAGCGCTGCTCGCTGCCTCTCGGGGGCAGTCCAGAACCAGTTGGTGTCTGACTGCGCTTTTGCCGCCCATTTCCTGCTTTCGAGCGGCTGAGGCGACGCGCTCCCCTCGGGCAGTGGAGGGAGCGGCTCTCTCATTGCGTGAACCGA
seq13449	potential enhancer	chr12	63154630	63154830	+	chr12	62760850	62761050	+	AGGACCGGATCAACTGGTAAGCACTGAGTCCCAGGTTAAAGATTACATTCTAACCACACACCAGTCATACTCTGCTCCGGGAAAAACCTTAAGTACTTGTGACCTTCTGTCCCTAACTTAGATGTTGTTTACTTTCAGTTTACATACAGTGCAAACACCAGGGTGTACATGATTTTCAAGTCAAAAAAGATAAGGACTAATCCAGAAAGGAGAAGCATTGCGTGAACCGA
seq13453	potential enhancer	chr12	63260370	63260570	+	chr12	62866590	62866790	+	AGGACCGGATCAACTCCAACCACAGGAGTGAGCCATTTCAGATAGGATCCTCCAGCACCAGTCAAATCTTCAGATGCCTATGACTCCAGCTAATATCAGGATGGGAACCTCATGAGAGGCTGAGCCAGAAATACCCAGATAAGCCGCTCCCAGATTCCTGACCCACAGAAACAGTGTGACATAATAAATACTTGTTTTAGGCCACTGAGACTGGGCATTGCGTGAACCGA
seq13461	potential enhancer	chr12	63351040	63351240	+	chr12	62957260	62957460	+	AGGACCGGATCAACTATTTTGTAAGTAGAAGCACTTTTCTTTGAAAACAAATATCTGCTTCTTTGTTTGCTTAGCTTGGAGGTCAGTAAGAAAGACTCCACTGCTTAGTCAGCAGCCCAATTCCAGGGTTAGATTACAGAGGATGGCAGAACATAACAGGCAACAGTTAACTCTTTATGACCATGTTTAAGAAAAGAGCATGAACTGGGAGAGCCCATTGCGTGAACCGA
seq13474	potential enhancer	chr12	63814000	63814200	+	chr12	63420220	63420420	+	AGGACCGGATCAACTCAAGACATTTTTTAAAAAACATTTTCATTCACGTAGGGGGTTCTAGAAATCTGCGGGCTGGGCTGATCAAGAAAAAACATGTGACCACGAGGTGGCAGTAGCACACACATCTTTACTGAGCAGCACTTCACTTTGACGGATTTACATGGTGAGGAAGTCCCTCACAGCAGGAGTCTATCTGGAGGCTACAGCTTGATAACCATTGCGTGAACCGA
seq13510	potential enhancer	chr12	65190090	65190290	+	chr12	64796310	64796510	+	AGGACCGGATCAACTAAACTTGGAAAAGTTGAACTTTGCTGAAACTCACTCAGCTGGTTAGTGACTCAGGAGTTTTTTGTTTGTTTTCTCTTGTCAGTTATGGCAAGAGAAAACTATATATACAGCCAGCAGGGGGAGCTCCTTCCCTTAAGCTTACGTGAGAGAAGTATTATACTATTTATGTTCTCTGTATTGCCACAAGGGTAAGACAGCCTCATTGCGTGAACCGA
seq13513	potential enhancer	chr12	65283670	65283870	+	chr12	64889890	64890090	+	AGGACCGGATCAACTTCCTGGTAGACGACCTGTGTTCCTCAAGGTCTCCCAAAGGCATGACTAACCACTCTCCTCGGTGTTATCCCGATTCTCCAGTGAGCCATGACCTCATATTATTGACACTAAGAGCAATGTTCTCAGGCCAGGATGGGATTCTGGAGCTTCACAGACCAGTAAAGTCACATTCCTTCCCTCACGGAGTTTAAAGTCCCGCACATTGCGTGAACCGA
seq13520	potential enhancer	chr12	65576230	65576430	+	chr12	65182450	65182650	+	AGGACCGGATCAACTTTATGACATGTCCTGTCAGTAATGTTAATAAGTAATAGAGTTGGCTAAATTTATAGTCCTTATCAGTATTTAAACCTTTCAAGCTGTCTGAGCAGATAAAAGGGAGTTATCTTTTCACGTTACATAATTAGTGCCTTCCTTATCTCCAGGACTGAAAAATAATGTGGTTTTTTTTTGCAGCTATATTAAACAGGTGATGACATTGCGTGAACCGA
seq1353	potential enhancer	chr1	35709340	35709540	+	chr1	35243739	35243939	+	AGGACCGGATCAACTGACTTCATGGGTTACCTGGGTAATTCTGTTGATCTGAGCTGGGCTAAGCTAATCTCACCTGGACTTTGTAATGAATCTGCAAGCAGCTACAGGGTTGACTGGCAGCTGGCTGGTCTAGGATGGCCTCAGCTGGGTTGACTTGGCTCCATTCCACATGATCTCTCATCTTCCAGCAGGCTAGTCTGTGTTTGTTCTCATGACATTGCGTGAACCGA
seq13533	potential enhancer	chr12	66089420	66089620	+	chr12	65695640	65695840	+	AGGACCGGATCAACTACTGAACACTATTGCTTGTTAATGTTCAGACACTAATAGCACTGGAAAGAGTCGTTCCTTGTGTCAACTCATCAAGTAGTCTAAACAAGCCTGTTGGAGGCTGGCCAGTTCTGGCCAGTCATTGACCACAGACATGATCTAGAAGGCTATTACAACTTGTGGAAGTGAGAGGTAGCTCTGCTTCCTGTCTAGCCCACTTCCATTGCGTGAACCGA
seq13538	potential enhancer	chr12	66232480	66232680	+	chr12	65838700	65838900	+	AGGACCGGATCAACTGTCAAGAGACAAATTATCATCACTTCCTACCACTAGGCTCCAGGTGTTTACGTAGAACACTTTTCTTTCCTGAAGGTGGACTCATTTTTCTATCTCTTATCAACATCAAAAGAGGCTCCACTCTTCCTTCAAATAGGGTAACAATGAGATGATTTGTTCAGTAGATTGAGTAACTAAAGTTAAAGGGTATTATGAAGCCTCATTGCGTGAACCGA
seq13545	potential enhancer	chr12	66320420	66320620	+	chr12	65926640	65926840	+	AGGACCGGATCAACTCCATTTTCTTTCGCCCTTTAAACCTGCTTTCAATCAGCAAATGCTGATTTGGATGCTGGTTTACAGTCTCATTAACCATGAAGATCACAAAGGAAAGGTTGTGGCAGCAGTGGGAAGCTCTGAAGCACCCTCATTGTCACAGGAAACATTCAGTGAGACATTCAGCTGTCTCACAACACACACAGCTCTGAGAGAGGTTTCATTGCGTGAACCGA
seq13550	potential enhancer	chr12	66355010	66355210	+	chr12	65961230	65961430	+	AGGACCGGATCAACTCTGGGGACAAACGAGGTGTGTATCTGCCTAACAGCTTAGTGACTTTCTGGAATTTAAATATTAAGTGAAAGGACAGGGTCACAGGGCAGCTGATCTTTGGCTCGTCTCTCTTTCGTCTGCCCATGGCTTTGATCATGCTACATCCTCCTTTGTGGCCAGGGCTCCACAGAGAATCTCAGGGTCATGGCCTGTTGCCTAGTCATTGCGTGAACCGA
seq13554	potential enhancer	chr12	66430170	66430370	+	chr12	66036390	66036590	+	AGGACCGGATCAACTTATTGGTCAGGCAACCCTCCAGTGCCGCAAGCCCGGCCCTCCCTCTTCATGTCCCTGAGCTGTGTCCAAAAATAGAAAATGAGACATGATGATGGATTGAGAGTAGGAAGAAGGGAGGGATCTCGGGGTGAGTGTTTAAGTCAACACAATGGAATTCCACCAGCAAAGGCTTGCTGCATAAATCACTCTTGAGAGAAAGTCATTGCGTGAACCGA
seq1359	potential enhancer	chr1	35820350	35820550	+	chr1	35354749	35354949	+	AGGACCGGATCAACTAAAAAAAGTTGAATTGTTGGGTCAAGAGTTCTGTGTATTCAAAGTATCAAAAACATTGCCTAATTGCTCTTTATTAGTTTTGTACCAGTTTGCATTCCTACCAGCAGTATTTGACTGCAGGGGTTGGCAAATGTTTTTCTGTTAAGGGCCAGATGGTAAATATTTTGGACTTTGCAGCCTACATATGGTCTCTTTCAAAACATTGCGTGAACCGA
seq13592	potential enhancer	chr12	68738000	68738200	+	chr12	68344220	68344420	+	AGGACCGGATCAACTGTTTGAAAGCGTACAGTTAAAGACCTCTCTGATAAGTGACATCTGAGCAAAGAGGGTGAGAGATGCAAGTATGCTAGGAATGTAAGCCCAGCAAGGGCAAGGTTCTTTGTCCACCTTGTTTACTGACATATCCCAACGACCTGCAGCATACTTGGTACTCAACAAACATTTGTTGAATAAATGAATCTGTTCCATATGCTCATTGCGTGAACCGA
seq13600	potential enhancer	chr12	69181300	69181500	+	chr12	68787520	68787720	+	AGGACCGGATCAACTCACATGGGTTTTCCCTCTAAAAAAACAAAACAAGCCGGGCAAAAAAAAAAAAAAGAAAAAAACAAACAAAAAACATTCTGTGCTGGCCCCAGTAATTACTTGTACCCTTGCTCTTTCATTTCCTCTTCTAATGATAAAGGAAGCTGCAGTTGCTCAACTTGTGAACTGAAAACATGGGACAGCAATGACACAGGAAAATGCATTGCGTGAACCGA
seq13601	potential enhancer	chr12	69182930	69183130	+	chr12	68789150	68789350	+	AGGACCGGATCAACTCGTCCATGTGACTCACCAGTCTTCTGGAAAGGCCTGGGATTTTTAACCTTATGCTTGCCACCTAAACCTCTGCTGGATGAGTGAGGCCCTAGAGATCAATAGACCTCTCTAGTTAATGATTACTAGTCTTCTCCCATTTCTAAGTACACACAGCTTGGTTTCCCCACCTTTATCAACATGCTGCTTAGAACATCTAACTACATTGCGTGAACCGA
seq13621	potential enhancer	chr12	69678010	69678210	+	chr12	69284230	69284430	+	AGGACCGGATCAACTCCGCTGAATCATTTGAGCTGCAGCGGGCGGTTTCGGCTCTTGGCCAGGAGCCACTTGTGCGGCTGCCCAGAGAACCAGAGGTCCTCGATCCCGTGTCGTCTTCCTCTTCGCCCCCAGGAGGAGCGAGAGGGAGCCGCGGTTGATGTGAGAAATAGACTTCCGGGAAATGGCCTCTAAATCCTGGCTGAATTTTTTAGCCTCATTGCGTGAACCGA
seq13623	potential enhancer	chr12	69723900	69724100	+	chr12	69330120	69330320	+	AGGACCGGATCAACTTAAAAACAGGATGTGTACGTTGGTGTAGCAATTGCTGAAGTCGGAGAAAAAGAGCACACAGAGTGGTCTCCAGAGCTAACTTCATGCTGTAAAAGTTCTTTAATAAATAAACAGAGTAACCTCAGCTCTCTGAGTGCTAGTAAACTCTGAGTGATGGAATTGTGTGGTCTCTACTAGACTGCCGCTTTTCCATGTTTACCCATTGCGTGAACCGA
seq13624	potential enhancer	chr12	69726530	69726730	+	chr12	69332750	69332950	+	AGGACCGGATCAACTTCCTAACTCCACCGCCTATCCCAAAACCTTTAAGAACTAATGATAATCCACCACCCTTTGCTGACTCTCTTCAGACTTAGCCCACCTGCACCCAGGTGAAATAAACAGCCTTGTTACTCACACAAAGCCTGTTTGGTGGTCTCTTCACAGGGACGCGTGTAACAAATACCATTAGGGGGCAATATCCTTGGTAGACCTCCCATTGCGTGAACCGA
seq13625	potential enhancer	chr12	69726700	69726900	+	chr12	69332920	69333120	+	AGGACCGGATCAACTATTAGGGGGCAATATCCTTGGTAGACCTCCCCAGAGAAGGCCATCTGGCTCAAAGGTTAGTTAATTGAAGTTGGGTAAACAGACTTAACTGGGGAAGCCTCTGTTGTCCCTTGTATTTACCCTATGACCTAATGCTCTAAGGTAAGAACTGGCCGCCTTGGCCTGTTCAATTATTACAAGCTATGTAAACTTTCGGCCTTCATTGCGTGAACCGA
seq13627	potential enhancer	chr12	69748450	69748650	+	chr12	69354670	69354870	+	AGGACCGGATCAACTTTCTACATCCCAAAGCAGCAGTCATACCTTCCCACAGGCCCATCCTTCCTTCCTTCCCTCCTATTATCAGGATGAAGAGCCTCTGCTCCTGCCAACAGCACTGACTCCACATGCAGTTTCCCTCCCATCCCTCTCACTACTCCAAGTCAGGCTGTTTCCTGCATCCCTAGTTTGTCCCTTTTAGCTGGATCACCTCCATCCATTGCGTGAACCGA
seq13629	potential enhancer	chr12	69799350	69799550	+	chr12	69405570	69405770	+	AGGACCGGATCAACTTAAAATAAGGGTTACTTTGAACACAAGCACTGTGATACTACGACAGTGAATTTGATAACAGGCTGACTACTAAGTGACTAATAGGCGGGTAATGCAGACAGCGTGGATCTGCTGGACACAGGGATGATTCATGCCCTGGGCAGGATGGAGTGGAACTGCAAGAGATTCCATCCTGCTACTCAGAACAGTGTACAATTTAACATTGCGTGAACCGA
seq13648	potential enhancer	chr12	70446850	70447050	+	chr12	70053070	70053270	+	AGGACCGGATCAACTCTGGAACAATGGCAGGGCAACCCTTATCTGGTAACTGAGTAAGGTGGGGTAGAAAGGCTTTGCCAATTCAGCAGATTGCAACACAATACCGATGAGTCATTCTTACTCCAGAATTTCTCTTCGGGTTAGCTGAGGCTTTGTTGGATTGCATCACAGTTCAACTTCGCCCCTTGACCAGTCCTGCTTCCTCCCTCTTTTTTCATTGCGTGAACCGA
seq13655	potential enhancer	chr12	70943670	70943870	+	chr12	70549890	70550090	+	AGGACCGGATCAACTATGTGTTACATCCTTAGAGCATCTTGGCTCATTCCCGTATTTGTTCATAAACATTTCACAAGCACATCCTTTGTGCCAGGAACTTGCCATATTGTTTTGTAACCAATGACACATCTGTCTCCCCTGTTGGACTGTGAGTTCTTGCAGTCTAGTAAAGAGGGCAGGTAATTCGATAAAGGGTTAAAAGCCACTGTAAATGTCATTGCGTGAACCGA
seq13661	potential enhancer	chr12	70970890	70971090	+	chr12	70577110	70577310	+	AGGACCGGATCAACTGGGATAGCTTCAATTTTTTTGTGATGAAGTTATTCATTCCTGGGAAGTAATAGCTAACACAACCAGAGGGACCGTTTTCCCTTTGCAAGGCATTTCCTGCCCTCTAGTGGTAAGAAATAAGCCTAAAAACCTATCTTGGAAGTAAGAAGTCTGGAAGCTGGACCAACCAAGGGCAGAGAGAACTGTTATGGCGATAATGGCATTGCGTGAACCGA
seq13680	potential enhancer	chr12	71930730	71930930	+	chr12	71536950	71537150	+	AGGACCGGATCAACTTAACTTTCTGGTTTGACACTGACCACATCCAAACTAAAGGATCTAGATAGATACTCGGCCCCCAGTTCACACTGGATTGTATCAGCTGGGTTATGCAATGTTTGTCAGGGGCCCCTTTGTCCAGAGCACAGACAGACCAGTGTGAGTGTTGAATGTTGACAATGTGTGCCAGTGTCCCACTTTTTCTCACTGATATTTTTCATTGCGTGAACCGA
seq13682	potential enhancer	chr12	71988140	71988340	+	chr12	71594360	71594560	+	AGGACCGGATCAACTTTCTAATAAGATATGTCACGTATCCTCCCTATGGAAAAATCAGTAAGAGGCTGGCATGCTGCCAGGGGTGTTACTCTAATAGAGCTCCCTCCTATGGAAGGAAACATCAGGGAGTGAGTGTGATTTCTCCCCTAGACTTCATTACGTTTTGTTCTTTCAGTGTAATCTATGAGGCTCACCCTGTGGGACTGTGATAAGCCCATTGCGTGAACCGA
seq13683	potential enhancer	chr12	72020580	72020780	+	chr12	71626800	71627000	+	AGGACCGGATCAACTACTCTCTCTCAAGGCCAGCTACTGCAAGTACAAAATATCAAAGCTTTCAGTATAATAGTTCTTTTCAACGGTCAAGGGCTTGCTATCTCTTGGAGAAGATAATTCTTTCTCATGATCCTATTCATAAAATAATGTATGGTTCTTTTGGCCTTCACTCAGTAAATGAGTCAGAAAAGAAAACACTGTAACTTATCCCATTACATTGCGTGAACCGA
seq13695	potential enhancer	chr12	72826080	72826280	+	chr12	72432300	72432500	+	AGGACCGGATCAACTCTTTTATTCAGTGCAGGCACAATGCCGAAAACCTGGAGCCAACACAACCTGTAGCTAATTAACATTTATTGTTCCCCTTTCAGGCAGTGTCACATGTGCAGATGATCAAAGGTCAGTTCCTGGTCAATATAAGTAAACAACCTTGTTTAAGATAAATTCCCCCACAGTCCCTTGTACCTACTCCTTGCCGTCTGCCTCAGCATTGCGTGAACCGA
seq13702	potential enhancer	chr12	74731810	74732010	+	chr12	74338030	74338230	+	AGGACCGGATCAACTAATACAACACTAAGTGATTGATTCATAAAATGTATAATGTTTGTTTTAAACTGCCTTTTGAACAGAGGATATGATTCAGTCTGAGTCATTCATACTTTCTCTGTGAGCCCTGGATGGACAATGACATAGTTCTGTACAATGGCTGAGGTGCTATCTCTTGTCCCTAAACAGACCAGATGAGATGAACTATTCTTGAAAATCATTGCGTGAACCGA
seq13707	potential enhancer	chr12	75241100	75241300	+	chr12	74847320	74847520	+	AGGACCGGATCAACTTCTAGCCTATCTAAGGGCTTTGGAGAGCAAAAGCAAAAGATTAACTAACTGCTCACATGGGTCCCAGGAAAATACAAAAGCACTACTGTTTAACAGGAAAGTTACTATCCAGAAATTAACCCACAAAGGTGGGAAGAGTATTTACCCGCTAATCTCTTTATTCCCTCGCCTGACAAAATATCTGCATTCCTGGGCGGCCTCATTGCGTGAACCGA
seq13710	potential enhancer	chr12	75571870	75572070	+	chr12	75178090	75178290	+	AGGACCGGATCAACTCACATTATAATTTACACCCAGGAAAATACTGAAGGCATGTCCTGGCATGAAATACTAATGAAATAGTCAAGAGACTCTTCTACTTTCATCACAACCAGTGAGTCATTGTCTGACTCACAGTAAGACATGTACATCTGTGCTTAGTAATACAATTCCACTGTACCAAAGAAATTAGCACTGATGCATAGATTTACTAGCTGCATTGCGTGAACCGA
seq13711	potential enhancer	chr12	75831440	75831640	+	chr12	75437660	75437860	+	AGGACCGGATCAACTGCAGAGGCCTCAGGAAGCTTATCTCATTCCCTAGCACTGTGCTCTTCAGTCAGCAGGTTTTATATTTGGTTGGGCACTTCAATTTCCAGTCCAGTAGGTGGTGCTTATGGGTAAAAGCTGGCTACCACAGAGGTTGATGCCTATGTTCTTTTTCTTTGTTCACTGGGAGGGGATTTCTGTTGTCACAGGCAGTTGGCTGGCATTGCGTGAACCGA
seq13724	potential enhancer	chr12	76060150	76060350	+	chr12	75666370	75666570	+	AGGACCGGATCAACTGGACAGCTGCCCGTGGATCCCAGGCCACAGAAGAAAAAACTTATTTGCGGCTTTTGGGCCTTAGCTAAAGAGACTCTCTCAGTTGATCTTTGGAACTTGTGCTACTGATTTTTAATTTAGTCAATATTGACTAGTTAACCTCCTGGACTTTGAAATCATTGTTTACTCTCTTTTCTATCACTTTAGCTTGTTTGGATTATCATTGCGTGAACCGA
seq13725	potential enhancer	chr12	76060780	76060980	+	chr12	75667000	75667200	+	AGGACCGGATCAACTCCCCTCGGTTAAGGATTACACATCAGGCTGCTTCTCACCATACTTTGTTTCTGCTTTTCTAGGATAAAGTGCCTCCCTTCAGCAGATTGAGTAGGCGGTGAGTCCTATTCTGGAGAAAAAAGGTTTGTAGCTCTGCCAAAGAATCAGTGAAACAGGATGCAGCATTCCAGATGAAAGAGGCCTTCTCATCACTGTGGAGCCATTGCGTGAACCGA
seq13729	potential enhancer	chr12	76116510	76116710	+	chr12	75722730	75722930	+	AGGACCGGATCAACTAATCTGTAGTTGTATTTCATCAGTCTCCTACAAACAGATGACAAAAATGTCCACACTATTCAGTAAGTTGAACATTTTCATTGCGCCCCATTGTCCCAGCAACGAAAGCACATGTTCAGGATGAGTCATCCATTTCCTGCCAAGAACAATTGGCAAGCATACTGTGGCTTCCTTTAGTTTGTCACTTCTTTGTCTCAGCCCATTGCGTGAACCGA
seq13735	potential enhancer	chr12	76230470	76230670	+	chr12	75836690	75836890	+	AGGACCGGATCAACTAATTTAATTCTTATTTGCTCAAATGCCAAAGTAATTTTTCCATGAGGAGAATGAGGTCATTCTTCACAGAAAGGGATCACTGTCTCAAAATTCATATGACCAGGAAACACAAGACCAATATAATGAGAGGTTTCAGAAATGTGAACTAAATAAAGTGGACTTAAGATACAAATCTGTACATGTGACTTAAGCCCAGAGATCATTGCGTGAACCGA
seq13737	potential enhancer	chr12	76256840	76257040	+	chr12	75863060	75863260	+	AGGACCGGATCAACTAGAAACAAATTACATGTCTATTTGCCAGAGCCATGGTTTCTGTATGGCATCATCTCAGATGAGTCAGGACCAAAGAGGTCATCAGTATCAGAAATGCAGTGACTGATTTCCTGCACCGTTGAAGGCTGAGAAATAGGATTTGGGAATTGAGCTTTATAGTCCAAATATTCCTTCCATCACCTTACCCCCCCATAAATGCACATTGCGTGAACCGA
seq1374	potential enhancer	chr1	36705900	36706100	+	chr1	36240299	36240499	+	AGGACCGGATCAACTGAGGTGAAAGGGCCCGAGAGCCCCTGGGAGGCCTCTAGTGCAAGTCCTAGAGTCCAAAGGCTGAAGAACCTGGAGTCTGATGTCTAAGGGCAGGAGGAGAGGAAGCCAGGCATCTGTCACAGCATGAGAGAGAGAGCAGACTCAGCAAGCAATCTACTTATCCCCATTGTTTAGCTGTGCTTAAAGCTGATTGAATGGTGCATTGCGTGAACCGA
seq13744	potential enhancer	chr12	76338000	76338200	+	chr12	75944220	75944420	+	AGGACCGGATCAACTAGAACAAAAATAAAATGGGAGGAACTCCAGAACCAAAGTCCTAGAGTCCCTATTTGCTTGTGAATGAAAGAGACTAGTATGTAAATAAGAGCTTTGCATAAGCCAGACATTCTTTCAAGTCCAGTTTATCTGCAGTATGAGTCACTTCCTTTTTAAAAGCAAGAACTAAAAGAGAAAGAGGCACATAGTCATTACCCAGCCATTGCGTGAACCGA
seq13746	potential enhancer	chr12	76347940	76348140	+	chr12	75954160	75954360	+	AGGACCGGATCAACTAGAAGGGCTACTCAGCATTCTTGGAGGATGAATGGTAAATGTCCTCCCAGTTGCCTAGAGACGCTGAATATACAGACAGCTATGGCTCATGGAGGGATTTTTTTTTTTTTTCTCCCTCTGACCTCTAGCCAGACTTGGGCTGAATATCAAAGGCCAAGTTCTTGGTCACATTCATATCTCCCTGGGCCTCTAGAAAAAGGCATTGCGTGAACCGA
seq13748	potential enhancer	chr12	76371820	76372020	+	chr12	75978040	75978240	+	AGGACCGGATCAACTTGGCATCTGAGTGACTCACCCAGAAAACCATCCACTGCGTGCAGCAAAGAGGAAATGAATCATGGAAGCTTCTGACCTTTGCACTTGTCATCTCTGCACAGGGAAACCACCCACAGACAGTCTCAGCAGAACTGGAGTCAGGGCAGTCAAACAAAGCACACACAGAAATGATGCAAATTCACTGGCAGGGAAGAGCAAGACATTGCGTGAACCGA
seq13749	potential enhancer	chr12	76384240	76384440	+	chr12	75990460	75990660	+	AGGACCGGATCAACTCATAGTATCTAGAAGAGATCCATGCAATCTTTATCTAGGCCTCTCTCCACACACTCTTTGAAGTTACATTATTTCTTAATCACTCTTCAGCCATTGGTAAATACACTGCCTTCTCCAAATCAAACAAAAAGTCTCCATGTTCTCCAGCTAGTGGATGATGTCAGAAGAAAAATTGAAGGAAACGTTTATATTTATGCCACCATTGCGTGAACCGA
seq13756	potential enhancer	chr12	76728590	76728790	+	chr12	76334810	76335010	+	AGGACCGGATCAACTTGCAGTGAGCCGAGATTGCCCCACTGCACTTCAGCCTAGGCGACAGTAAACTCTGTCTAAAAAGCAAAACAAAACAGGCATTGTTCTCTCTTGGGTCAGTCACTGTGGGGAAAGCCGGCTGTCATTTGAACACATCAAGCAGTCCTATGGAGACGCCCACAGAGCGAGGGACTGAAGCTTCCTGCCAGCAGCTATGTGAACATTGCGTGAACCGA
seq1377	potential enhancer	chr1	36735060	36735260	+	chr1	36269459	36269659	+	AGGACCGGATCAACTTGGACTACTTCATGTCCTGTAATTGGGGGAGAGTTTAAGGTTGTACTTTGGAGTTTACTTTAGATGTGTTTGAGTTTGAGTTAGAATGTTATTTGCTGTAACTGATTCTCTTTTTAGATGTATTTGCAGAGCACACACGTGGAAAAGCACATAACCCAGGCTGTTGTGCAGTGGAGCAATCATTGCTCACTGCAGCCTGGCATTGCGTGAACCGA
seq13771	potential enhancer	chr12	78236330	78236530	+	chr12	77842550	77842750	+	AGGACCGGATCAACTCATTGGCGGGATACTAGATGATGCCAAATAGGTGACTGCATTGTTGTGTAAGGAGGTGTCCTCTCTCTTGGCTTGGAGGTATTGTGAAACTTCTGTCAGCTCATTGCAAAGTGGTTCCAAGGGTCACCGAGTGGGAATGTGTGAATGGATCACTGGAAAACTCAGCATCAAAAGAAGAAGCTCATATTACAATCCTTTCACATTGCGTGAACCGA
seq13782	potential enhancer	chr12	79738730	79738930	+	chr12	79344950	79345150	+	AGGACCGGATCAACTATTACATGAATTTTACACTTACAGAAGAGTAACTTGGTTTAAGCTGTTCAAGGGGTATAGTACTGTGTACATGCATTCCTGTGCCTAGAACACTCATGCCCTCTTGTGGACAGGGTTCATCCTGACTTCCTGCCGAACCTTCCTTATCTCAGCTCAGGTAACCGCTCCTCCAGGACACCTATATGTCCCCTGCCCTCCTCCATTGCGTGAACCGA
seq13786	potential enhancer	chr12	79814050	79814250	+	chr12	79420270	79420470	+	AGGACCGGATCAACTATATCCTTGCCATGTTGGCACTGTTAGACTTTTAAATGTTCAGCCAATTTTAACTGGTGAGTTTTCCCTTAAAAACCCTGAAGAGGGCAGCATATCCTGGTAATTGCTGCATCTTATACCTGCATTCCAGTTTATGGGTCCCTCCCTTCTTTACTGGTTGAAATCCTTTGACCTCAGTTACTCTTCAACCCACTCTCTCACATTGCGTGAACCGA
seq13791	potential enhancer	chr12	79924040	79924240	+	chr12	79530260	79530460	+	AGGACCGGATCAACTTGTCTCCTCCCACTAAAGTGGAAGCTATGTACAGACAAGGAGTCATCTGTGTTGTTCTTTTCTCTGTCCTCATGAACACAACAGTTCCTAGCACAAAGTATGCATTAGTAAATATTTGCCAACTAACCTAGTACCACCATAAAAGGATATTCTTCTCCAAATAACAAAGCTTCGTGTTCAGAATTAGCACACCTGGAAGCCATTGCGTGAACCGA
seq13794	potential enhancer	chr12	79941820	79942020	+	chr12	79548040	79548240	+	AGGACCGGATCAACTGCCATCACTAATTGCTGAAACTTTCCTGCTTTCCTCTGGCTTCAGCATTCAGCAGGCCTATCCACACATCCTGTGACAGGATGTTTCTGAACTTTTCCTTCAATTCTCATTGTAAATAAACAACCTCAGGGTGAATACATCCAGATGCACATCATAGCGACATGCAGCATGAATTGCACAGGCCAAAGTTTCTGGTCTATCATTGCGTGAACCGA
seq13795	potential enhancer	chr12	79943390	79943590	+	chr12	79549610	79549810	+	AGGACCGGATCAACTGTGGTGTACTTCTTCAAGTACAGTACTTCTTCAAATATTTGCTGATGTCAAGCTTATCCTCCATTTATCAGCAGAGGCAGATAAGGTGAGGAAAATATTTGTAGGCAGAGAGATTTCTGGAATTTTCCTACAGTGCTGAAATACCATCCAGAGTTCAAGTGGGCCATATTTGGACAATGATTACTATGTTATTTTTTCTACATTGCGTGAACCGA
seq13804	potential enhancer	chr12	80238590	80238790	+	chr12	79844810	79845010	+	AGGACCGGATCAACTCTGCTCTGCCTCTAGCTGCTTCTCTGCATATACAAGACAACCTCCCATTCTTGTATTCATTGCTCCCCTTGTCTGGAATGCTCTTTCCCCAGATCATCATGACTCATTCCCTCATTGTATTCACATCTCAGCTTAAATGACCCCTTATCAGTGAGCCTTCTTGACCACACTATTTAACTTTGCAATGTGCCACTTACCCTCATTGCGTGAACCGA
seq13816	potential enhancer	chr12	81155660	81155860	+	chr12	80761881	80762081	+	AGGACCGGATCAACTGGAAGTTATCATGGTGATTCAGGTGGGAGATGATGGCCAGGACTGAAATGACAGCAATGGAAGCAGTGCAAAGGGCGCAGCTACTGTTTATACCTTGAAGGTTGAGTCAACAGAATTTCCTAACAGACTGGATGTGAGTGTGAGAGAACGCGTGAAGTAGGGGAATCACTCCACTAAGTATTGCTTAAACAAGGGGCAGGCATTGCGTGAACCGA
seq13825	potential enhancer	chr12	81480190	81480390	+	chr12	81086411	81086611	+	AGGACCGGATCAACTTCAGCAGCTTGGTACTGTGCCGTATCTAATTTTCTCAGCCTGTCATGCTGCTGAACCTTCAGGACAGAACAGAGTGAACTACAGGAATGCTGCAATTACATAAGCAAGGATGGATTGCCTGGCAAATGGCGCAATCAATGAACAATGGAAATTCAATCGGCTGTGACTGATCAACTACTAGGTGTTGGGGGAAAATCCACCATTGCGTGAACCGA
seq13830	potential enhancer	chr12	81540730	81540930	+	chr12	81146951	81147151	+	AGGACCGGATCAACTTGGTAGATAAGGCCTTTTGTCCTGATGGGCACTTACTTCCTGCCCCAGAAAAAAAAAAGAGTGAAAGTCAAATAAAAAACAGCAGTGAACTTTTTTGTTTGATCTGTGGTACGCTCTTGCAGTTAAAGTGCTGAACTGGTTGCACCCTTGCCCCTTAGCTCACAGTTGTTCAGATCGACAAAAAAATTATACAACTGCCACATTGCGTGAACCGA
seq13839	potential enhancer	chr12	82021440	82021640	+	chr12	81627661	81627861	+	AGGACCGGATCAACTTTTTATACATTCTGACAATAATGCTAAGTTCATGATCCAAGTTACCTAAGACGCACATATTAAACGTTGCAGAGGTTTTTCCTTGGAATTTCAATTACTTTCATAGGTTGCCCTCTTGTGGCCATCTGTAAAGCTACTAACAACAAAATGAAAACATTGTATGTCTTTTTTTCCATCTAGTAAATGCTTCGAGGGTTTGTCATTGCGTGAACCGA
seq13849	potential enhancer	chr12	83146230	83146430	+	chr12	82752451	82752651	+	AGGACCGGATCAACTCTCCAGCCTGGGCGACAGAGCGAGACTCCATCTCAAAAACAAAACAAAACAAAACAAAGAATCTTAGGGCTGGAGTTACCCTGAGTGACGATAGGGGCGCTGTTTATAGTCTTGGGAGCATAAACTGGGGAGTGGCGATTCTTTTGGTAAATTGGCTTAGAGACTTCATAAAGACCAACTACCACCTCCAGCAAATTAATCATTGCGTGAACCGA
seq1385	potential enhancer	chr1	36840250	36840450	+	chr1	36374649	36374849	+	AGGACCGGATCAACTTGGGCCGTACTGGCTTGGCCTCTCCATCCAGAGAGGTAGCCTGGGAAAGCAGCCAAGCACCCTGGCTTAGGGATGTTTGCGGTGGCCCCTTGGCTCTTCAGGGTGCCTTCTGCCATGCGCAGTGACGGCAGACTGAGTCACTGGCAGGTCTTCCCTGTCATACTGGCCTGCTCTGGCTCATTTGGACTAGAAGAGGAGATCATTGCGTGAACCGA
seq13851	potential enhancer	chr12	83454870	83455070	+	chr12	83061091	83061291	+	AGGACCGGATCAACTTAAATAGTCCCATTGCTTCTACCATTGCGAATGAATTCTGGCCTTGCTTTCATCTTTCTGTCACTTAGGAATGAAAGTCCTAAGTAACGAGAACATCCATTTAGCTGAGGTTAAGTCATGTGCTATAACCCTGGTGTCCAAAGTCCAAGGGGACACATAATCTGGACTTTTTATTTTTTCTGTTAACTACACAGGAAAACCATTGCGTGAACCGA
seq13854	potential enhancer	chr12	84493470	84493670	+	chr12	84099691	84099891	+	AGGACCGGATCAACTGGTCAAAATAAAGGGATGGAGGAAGATCTACCAAACAAATGGAAAGCAAAAAAAAATAGGGGTTACAATCCTAGTCTCTGATAAAACAGACTTTAAACCAACAAAGATCAAAAGAGACGAAGATTGGCATTACATAATGGTAAAGGGATCAATGCAACAAAAAGAGAATAACTATCCTAAATATATATGCACTCAATACACATTGCGTGAACCGA
seq13861	potential enhancer	chr12	85624610	85624810	+	chr12	85230832	85231032	+	AGGACCGGATCAACTAGGTCAGGAGATCGAAACCATCCTGGCTAACACAGTGAAACCCCGTCTCTACTAAAAATACAACAAATTAGCCGGGCGCGGTAGGGGGCGCCTGTAGTCCCAGCTACTCGGAGGCTGAGGCAGGAGAATGGCACGAACCCGGGAGGCGGAGCTTGCAATGAGCCGAGATCGTGCCACTGCACTCCAGCCTGGGCGACAGACATTGCGTGAACCGA
seq13876	potential enhancer	chr12	88347120	88347320	+	chr12	87953343	87953543	+	AGGACCGGATCAACTGACTCCTACTGCTAGTGTCAGTGAGTTAGAAGTAAATGTACCCAAATAAAATGTTTTACTGTCAATGCTTGCTAGATTCGTGTTCTATTCCTGTGATCGTCCTGCCCTCTAGTGTTCAGCACACTGATATCTTTCCTCACTTATTTGTTTTTATCTTCTTATCAAGATTTCTTCAGGGCTTTGCCTCTTCTATTAGTGAACATTGCGTGAACCGA
seq13884	potential enhancer	chr12	88947720	88947920	+	chr12	88553943	88554143	+	AGGACCGGATCAACTCCTCAAAGGCAAAGGTCTTGCTTAATTTTCATTTTTGTTGAGAACAAACATCAGCAGACTCCAGTGGACTATTCACTCAATAACCAATCCCTCCTGAACACAGAGCTTTCCTTACAGTAAAAGGCCACATGCCAGGAAAAGGAGCTACAAACACCCAAAACAAACCATGGACTTAATCTGAACGTGTGTTGCAACACATACATTGCGTGAACCGA
seq13885	potential enhancer	chr12	88948190	88948390	+	chr12	88554413	88554613	+	AGGACCGGATCAACTCCTACGAAATGGTATTAGAGCTGCCCTGAACAAAACAGCAGCTGCTGCCAAAAACAACATTCATCTTCTCTTTAATCCTGCATACCAGCTATTGAAGCAGGCAGTTCCCTTGTAGCCCAAATGTATTTTGGAAGAGAGCCAACTGGCTCAACTACCCAAAGACAGGAAAGCAAGTTACCAAGATACAGGTATGGTAATTGCATTGCGTGAACCGA
seq13888	potential enhancer	chr12	89190310	89190510	+	chr12	88796533	88796733	+	AGGACCGGATCAACTAGTCGTTACTCAAATAAATAGTCTTTTTTTTTTTTTTCTCTCTGAGACAGAGTCTCGCTTTGTTACCCAGGCTGGAATGCAATGGCGCAATCTCAGATCACTGCAACCTCCCCCTCCCAGATTCAAGCAATTCTCATTCCTCAGCCTCCCAAGTAGCTAGGACTACAGGGACATGCCACCAAGCCCAGCTAATGTTGTTTCATTGCGTGAACCGA
seq13890	potential enhancer	chr12	89250030	89250230	+	chr12	88856253	88856453	+	AGGACCGGATCAACTCCGTGATAGGTTGGATATGTTTGGGGGCAGATTGTTTGCTTTTAATTTTAGCAACTGCCAGACCACAAGAGTACACATAATCTAGAGACACTGCAGTGATCTCTGTGTGGGACTTTGGAACTGTCTATTTTGCAAAAGGCATGACTGGGTTCTGTGTGTCAGAAGAAGGGTATGGCAGAATATTGGGGTAGGCAAATAGCCATTGCGTGAACCGA
seq13906	potential enhancer	chr12	89641380	89641580	+	chr12	89247603	89247803	+	AGGACCGGATCAACTTGGTAGACCAGTTTGGCAACCCTGAATTGTTTTTACTGCAGCTGTGGACTACCTGTGGTTTCAAATGAACTACTGTGTGTGCTTTGTTTATTTTATCCCTTCTTCCTGTTGGAAAAACAGCTGGAGAACAGACATCCTGCTGTTCAGAGCCTCCGGCCTTGGAATATTAACAGGAAGCCACAATAAGCATCTTCATTACTCATTGCGTGAACCGA
seq13913	potential enhancer	chr12	89778200	89778400	+	chr12	89384423	89384623	+	AGGACCGGATCAACTGCTCCTAAGGAGCAGCCCAGCAGTTTGGAAATGTTATGAATTCAGGGGAGGCAGGAAATGTGAAAGTCTGGTTCATTGCTACTATTGTCTTCCGGGGATTTTTGGCCTGGAGGTGAAACAGGCAGGGTTTTACAGCTGGTATTGTGCAATGACTGAGCACTTGCTCGCTCCCAGTTCAGTAAAATTCTTCATACATGGCACATTGCGTGAACCGA
seq13923	potential enhancer	chr12	89968530	89968730	+	chr12	89574753	89574953	+	AGGACCGGATCAACTCTCTCCTCTCAGGGCCTTTCTCCTGTCTAAATTTGGTGGGTGACCTCTGGCTGGAAAGAGGAAGTGAGGTGGTGGAAAGAGACAAGGTTTCTTCCTTCCCTGCAGGAGGCTGTGGCAAAAAGCCAGCATTCACAGTAAGTTCTTCGGTTTACAAACTATTTCTTCTGTGGTGGGTTATTTCCACTGCATTCCAAAGCAGGCATTGCGTGAACCGA
seq13930	potential enhancer	chr12	90891820	90892020	+	chr12	90498043	90498243	+	AGGACCGGATCAACTGAGGCACAACTGTTTCTATCTGGCCTTTCTGGGCATCATGCTAGATCTTATCACCAGGGTCTGTGGTCTCCACTGTTTATCTCTGGCACAAAGTCCCTGCACTGTTGACTTTGTGTACTAATCCGCTGGCCATCTGAAGACCTCTCTTTTATCTTACTGGAGTATGACACATCCATGCTACATGCAGACCAAGGGAATCCCATTGCGTGAACCGA
seq13941	potential enhancer	chr12	91749270	91749470	+	chr12	91355493	91355693	+	AGGACCGGATCAACTTAAAATTTGCTGAATATGGGAAATTGCCTTGGGCACGGCTTTCATTAGATGCTGGGGTTACAGACCTGGGTGCTGAGTTAAGCTGCATCGCCATCTCGTGGTCAGTTGATGTGGTGGCCAGAGACAGAGCGTTTAATGAGTATGTGAGTGAGCAGATTTCATATGCTAGAGTTGAAGGGAACTTGGGGGTCACCTTGTAGCATTGCGTGAACCGA
seq13956	potential enhancer	chr12	92897520	92897720	+	chr12	92503744	92503944	+	AGGACCGGATCAACTGTGCAGGCTGGGCTTGTTTTGAGAAAAGGTGAAATGGACAAGAGACAGAGTTCAGAAAATAGTGATTAAATACAAACAGCACCAGCTATTAAGCAAGAGTCAAGGCCAGGAAATGCAAATAAAATTGCCGAGGGTTGTTTAGACAGTGGCCACTCAGAAGGAGAGGTAATATTTGGTTGTAAAGTGAGGCCACAGACATCCATTGCGTGAACCGA
seq13968	potential enhancer	chr12	93279990	93280190	+	chr12	92886214	92886414	+	AGGACCGGATCAACTGAACTAGCTGGACATGGTGGCACATGCCTATAATCTCAGCTACTCAAGAGGCTGAGGTGGGAGGAATGCTTGAGCCCAGAAGTTCAAGGCTGCAGTAAAAGCTATGATTGCACCACTGCACTCCAGTCTGGGTGACAGAGCAAGATCCTGTGGAAAAAAAGAAGAGGCGAGGAGAGGGGAGGGGAGGGGAGGGGAGGGGTCATTGCGTGAACCGA
seq1397	potential enhancer	chr1	37169390	37169590	+	chr1	36703789	36703989	+	AGGACCGGATCAACTGCTTCTTCTGCTTCCTGATTCGAGTCCCTGTGATAAAAGGCCCCAACCCATGAGGGGCGGGAGGAGTTGAGCGCAGCGATGCCTGTGGCCAGTTGGGGGCAGCAGAGGGCAGCAGAGCAGGAATCACGAGGTGCTGGCAAAGAGGGCGGGTGGTGCTGCAGCTGCAGTGAGAGGCCCTGGGTGGAACGCGTGGCCACTGGCATTGCGTGAACCGA
seq13981	potential enhancer	chr12	93399730	93399930	+	chr12	93005954	93006154	+	AGGACCGGATCAACTACACCGAGCAAGAGTTTCAGGCATTCTGAAAATGCAGGGGACATATCCCAGTAAGAATGGTAAGCCCTGGGACAGAGGGTGAGCGGTTTACATGGATCAAAGGGCTCGCTCATGATAACAACAGCCTTCTCTAAGCCAGGCACTGAATACTGTGGATACAAAGAGCCCAGAGTCATCAAGAGGAACCAGGAACTCTAACACATTGCGTGAACCGA
seq13982	potential enhancer	chr12	93402260	93402460	+	chr12	93008484	93008684	+	AGGACCGGATCAACTATGCCTTTAATTGTCATCCAAAGGCGCTTTCCAGCTGAAAAATTCCATGATTCTAAATGTGTATCATCAATTTCATGTCAGGCAGGATCAGAGGCTTGGTCAATATTATTTTTTCCACAGTGAAATTGTGTAAGGCAGGAGATCCTACTTAAGCTAACATATGTGTATCCTTCACAATGGAAGAATAAATAAAAGTATAACATTGCGTGAACCGA
seq13993	potential enhancer	chr12	93481280	93481480	+	chr12	93087504	93087704	+	AGGACCGGATCAACTGATCAGCAGGAATTTCCTAATGCAAACAGAGAAGTTATTTGTTGGCTTACAGTCTTATCTATTCTATGAAAAGTTTTCAGAACAAGTAACTTAAGTTATATTGACACAGGTGGTCTGAGTTCTAAGTCCAAATAGCAATGTCATGTTGATGGCAGTTGTCACAGTTCTCAAGAGAATGATATCTACTTTCTGTGGCTGTTCATTGCGTGAACCGA
seq13997	potential enhancer	chr12	93521560	93521760	+	chr12	93127784	93127984	+	AGGACCGGATCAACTTCTCCTGTCAGCCCCATCAAGCAGCCTTAGCCACCTGGCGGAGACAAGCTTTAGTGTTTTTAAAGTGTGTGCTGCGTGAATGTTTCACATTTTTGGTAAAGATGTGGGGTCATGTTGCAACACTTAAGTGCTTCTGCGTAAACCTTGCGCAATTCCGACAGGCACTGGGTTCCTAGCATCAGTGGCATCCTCTGCTCACACATTGCGTGAACCGA
seq14	potential enhancer	chr1	994930	995130	+	chr1	1059550	1059750	+	AGGACCGGATCAACTGGCCGGAGCTTCCGCCTGCAGCCCAAACTCCCAGGCGCCCGGCAAGAGTGGCGGGCGCGGACCCTTTAAGAAGGCCGGGGGGCGTGGCCTCGGGGCGTGGCCCGGGGCGTGGCATCGGGGCGAGGCTTCGGGGGCGGAGCCCAGGCAGCGCCTTCGCGGAGTTGCCGGAGGGTGCGGCCGCCCAGAGCGCACCCCGAGCGCATTGCGTGAACCGA
seq14000	potential enhancer	chr12	93570670	93570870	+	chr12	93176894	93177094	+	AGGACCGGATCAACTCAACAATCCTGTGGCTCACAGAGCCATCATGATTGCCAGTGTCCTCGTAGAAAGTCAACAATAGCTATTTGCAGTTGATTCGGTTCCTCTGTTTAGGAGATTTTTTGTAGCATAAATAGATTACAGTGTTTGCAAAAATGTGTGTTTATGGTTGACCCTTATGCTTCTCAGAATCTGTTTGGAGTACTAAGGCATGCTATCATTGCGTGAACCGA
seq14002	potential enhancer	chr12	93591970	93592170	+	chr12	93198194	93198394	+	AGGACCGGATCAACTTGATACAGTAGCCAGACACTTGCTAGTAAAGGCCAGAACACTGACTCACTAAGCTCTGAACTCCTCTGCCCCCATGCTGCCAGGGGCACAACCCCAACAGACTGCCCAGCACACTGCCCTAATGGCCATTGACTCATCTGCTCCAACGAGCAAGTCACTGCACAAAACTCCTCCCCCACAGAAAGGTGTTGGTCCTCCGGCATTGCGTGAACCGA
seq14018	potential enhancer	chr12	93920670	93920870	+	chr12	93526894	93527094	+	AGGACCGGATCAACTCCTCTAAAATAAAGACAGGCAACTGTGGGCATTCCTGAAAATTGTTTGCCTTGTCCATTCAAGCTCATTTTTAAAGAATGACTCACGGCCAATCTGCACTCCAGCCTTTGATACTTAAGAGTGTGTGTGTGTGTATGTGTGTGTGTGTGTGTGTACGCAGAGGAATGGTGGAGAGAGGTATAAAAAGAAAATGAACAAAGCATTGCGTGAACCGA
seq14020	potential enhancer	chr12	93957690	93957890	+	chr12	93563914	93564114	+	AGGACCGGATCAACTGCCAGCCTGCAGGTTGGTTCACTGGGTGCTGCTGCTTCTCAGAATTCCGTGACTAAGCCAGGAGTGGTGTTTGTTCTTTACTGATAGGTATTCTTCTGCCTGCTCTGCTTACCACATCATCACACCAGGCCTTGACCTTTGTGAACCTCTCTGGAAAGTCAAACATACCTAGAGGCTGACCAGGCTTAGGTCTAATAACACATTGCGTGAACCGA
seq14027	potential enhancer	chr12	94093140	94093340	+	chr12	93699364	93699564	+	AGGACCGGATCAACTCCCTTTTGTGCTCTGCACATTCACACGAGGATTTAGTTTCAGCTTATCCTGTGTATTTACTCATGGTTTAGTCTCAAGATTTTTAAGTATTGGCATGATGAGATAATGTTAGCATTTGAATACTAACCACAGAAAGCATTAAGCAAGGTCTGCAGTCATGAAGCATTTGCCTTTTGTTCCCATCCATTAGGTATTTAATGCATTGCGTGAACCGA
seq14038	potential enhancer	chr12	94451610	94451810	+	chr12	94057834	94058034	+	AGGACCGGATCAACTTTGGAGACTCCATATCCTTCATCTCAGTAAGGTCATGGACGTCCCCTCAGGGCTCTCTGGAGAAAGTCCATTGTCAACATACTTGTGTACTGTCAGTGGGATCAAAAGAGCATCAAATCTTTTGGGAATATTTGGAACTAGAGATCTGAGGGTTAGAATGAGTCAAGGAAGGTGAAATGGTAAATGTTCATAGACTAGGCCATTGCGTGAACCGA
seq14045	potential enhancer	chr12	94566860	94567060	+	chr12	94173084	94173284	+	AGGACCGGATCAACTGGAACATGATTGCATGCCGGGTTTTTTTCAGTCGTCAGCATCTCCACTGAGATCAGCTGAAAAGTATGGTCACACTGAACTCAGCTTTGGGGAATTCACACTGCACGTGTTGCACAATGTATGCATTTCTGTAAACACACACCGAGTCTTTCTCCAGATTATAGTACAGCCTATCATGTGGTTTGGATTCCTTTGAGCTGCATTGCGTGAACCGA
seq14047	potential enhancer	chr12	94577550	94577750	+	chr12	94183774	94183974	+	AGGACCGGATCAACTTTCTAGCCTCTGATCATTCAAAGCCTGAAGTCCTGGGAAGAGTTTTTGACTGGGCATCAAAGCTGGTTAGCCCTGCATTCTTCACTGAGGATTACTGCTAGAGATCCTACTGTTTGAACTCTGGCTGAGCAAATATAACGCCTAAAGAGACAAAGTCCAAGGAAGGCTCTTGGGGAGATAAGAACAGCCAAACTAATAAGCATTGCGTGAACCGA
seq14062	potential enhancer	chr12	94910910	94911110	+	chr12	94517134	94517334	+	AGGACCGGATCAACTTAGAGGCTAAGTTCCACTATAGACGGTCTGCAAACTGGAGGCCCTGGGATGCCAGCAGTGTGACTCAGTCCAAGTCTGAAAGCCTTAGAACTAGGGAAGACAATGGTGTAATTGTCAGTCCAAGGCTGAAGCCCTGTGAACCTGGAATGGCTGCTGATATACATGCTGGAATATCCTAAGACCAGAGAGTCTGGGATTCTCATTGCGTGAACCGA
seq14063	potential enhancer	chr12	94912160	94912360	+	chr12	94518384	94518584	+	AGGACCGGATCAACTCTGCCACCCCTCAACCTCCTCTTCCACCACTCTTTGCCCCTACCATACCACTCTGCTGCAGCCACACTGACCTTGCGATTCCCCAGACAAGTCAAGGACACTCCCGCTCAAACATGCCTAGCACTGTCCTGCCTTAGGCCTTTTCATTGGCTGTTCTTTCTGCCTGAAGTATTTTTCCCCCTAGAAGTTTGCATGCTTATCATTGCGTGAACCGA
seq14081	potential enhancer	chr12	95497010	95497210	+	chr12	95103234	95103434	+	AGGACCGGATCAACTCAAAAGCGTTTGCTTCTATTTTTATTAGATCAAAGGTTAGGTCTGAGAAGACAGTGTCTCATTATTTAGATTGTGCAGTGGAGCATGCTATGACTATTGGCATCTCTCCCTTCACCAGTCAAACCTTCCCAAATACCCACTTCCGCCACTCAGTCAGTAACTCAGTAATGTATTTTTATGAGTCATAGAGTTTCAGGTTTCATTGCGTGAACCGA
seq14091	potential enhancer	chr12	95734030	95734230	+	chr12	95340254	95340454	+	AGGACCGGATCAACTTGATTTAAGCTGAGCTATTTTGGTAGCCTTCTGTTGACCCTATGAATAATCCCCAAGTCATGCAAACATCATACACAACAGCCCAGTCAAAAGAGTCATTATATCTCAAAGCACATACCAAAAAAATTCCTGGGATTATATTGTGCCTTTGAACCAGAAGAGGACAATTGTTGCCCATGAATTTAGAAGCAGATACAATGCATTGCGTGAACCGA
seq14096	potential enhancer	chr12	95894780	95894980	+	chr12	95501004	95501204	+	AGGACCGGATCAACTGGATTTTTTTTTTTTTTTTTTTTTTTTGAGACAGGTCTCCCTTGTTACCCAGGCTGGAGTACAGTGGTATGAACACAGTTCACTGCAGCCTTGACCTACTGGGCTCAAGCAGACTCCTGCCTCAGCTCCCAAGTAGCCGGGACCACAGGCGTGTACCACTACACCCAGCTAATTTAAACAATAAAATAATATTTTAAATTCATTGCGTGAACCGA
seq14102	potential enhancer	chr12	96048020	96048220	+	chr12	95654244	95654444	+	AGGACCGGATCAACTTTAAAAGATTATCCTATTATTGAGAATTTCCATTGCATCAAATAGCAAATATTAGTAAGATTCCTCTACAGGGAAAATGATGTAAGAAGAGGGTAAGACTGTGTTGACCTCAGGCAAATCACATGGATAGGTATGTGGCAATTATGAAACTCAGTGCTGACTAATAAAGCCCAGCGGCACACAGAGTAAAGGTCCAGGAGCATTGCGTGAACCGA
seq14104	potential enhancer	chr12	96156000	96156200	+	chr12	95762222	95762422	+	AGGACCGGATCAACTATTAAGGTTTAAAAAATTTTCAAGTTTTAAACCCTGTTACCCTGGTGGAGAGATCCTGGCTACCAAACAGACTTCAAAGGCACCTCCAACTTGCCCTAAGCCACAGACAAATATTTGCTGTTACTCTAGTACTAGGCAGCATAGGGCCACTTTGTCCTTCACTTGTAGGAGACCTTGAGGATAAGTATTAATCACATCATCATTGCGTGAACCGA
seq14107	potential enhancer	chr12	96190110	96190310	+	chr12	95796332	95796532	+	AGGACCGGATCAACTTTTTTGGTTTCTGTTTTGTTTTCAAACAGGTCTCACTCTATTGCCCAGGCTGGAATGCAGTGGTGCAATCTCAGCTCACCGCAACCTTGACCTCTGGGCTCAGATGATCCTCCTGCTTCAAGTCTTCCAAGTGGCAGGGTCTATAAGTGCACACCACCATGCCCAGCTAATTTTTTTGTTTGTTCGTTTAGTGATGGGGTCATTGCGTGAACCGA
seq14112	potential enhancer	chr12	96242890	96243090	+	chr12	95849112	95849312	+	AGGACCGGATCAACTTGAGGTTTTGTTTTGTTTCCTTTAGTGTTTTGAGAACAGTGAAGTCCTATTTGTACTGATTAACTTTGAAGTGCTTATGTGGCAAACAGAACTCTTATTCCAAATTCACCACTGCCACCCGCTGGAACCATGGCAAAAAACAGAAAAGTGTTTAAAGTCAGTATTGAACACTGATCATCTACTTGAGTGGTTTCCAGCCACATTGCGTGAACCGA
seq14116	potential enhancer	chr12	96343690	96343890	+	chr12	95949912	95950112	+	AGGACCGGATCAACTTGAGAGAACCACACTGTTGAAAGGTAGATAAGCATGGGATTAGTGGGGTCAGGAAGAGGACCCAGTGCCCTCAAAATTCACCTCCTGCACAGACGGAGAATGTTAGAGATTTATTTCTTAGGTTTGACTTTGTTAAAACAACCTCTCTTAAAGCAGTGTCAGTCATTAACTCTTTGCATAAGAGCATTCTCTTTGTTCTTCATTGCGTGAACCGA
seq14120	potential enhancer	chr12	96368230	96368430	+	chr12	95974452	95974652	+	AGGACCGGATCAACTTCAAAACATACTCTATACATGACCAGACACAGCTGCTGTTTGCTTGCTTTTATTTTAAGCCATTTGACACATGACCTGTGTCAATTAGTCTTTGGTTGCATTAAAGACTGTAAATATACAAAGTCCAAAACTTTCTAAAGTCATCATAAAGATTTTAAGCTGCATACTTTTCCTAAGCAAAACAAGCAAGCAAATAACAACATTGCGTGAACCGA
seq14129	potential enhancer	chr12	96609090	96609290	+	chr12	96215312	96215512	+	AGGACCGGATCAACTCTTTGCATAAGGGGTCTGTGCGGCCCTTGCTCACATTAAGACGTCGGGCGCCACCTTGTGGCCGACAGGAAGGAGGTCAGCTTCCAAGAAGAGGCCAGTAGCTTTTCGGTGACAGAGGCAGGAGGCAGCTGGGACACCTGAAGCTGGGATCGTGTCATGTGACCTGACAGCTCTCACGTAGGCGGAGGCGGGCACAGCGTCATTGCGTGAACCGA
seq14131	potential enhancer	chr12	96613630	96613830	+	chr12	96219852	96220052	+	AGGACCGGATCAACTTCATCGAAACTGGTGGATCCACCAGGTTGAAGGAGTGGCTCAAGAGAGCGCGAGAAGAGGAGAACGAGGCCCTCAGCACGGGGCGAGGCTGGGCATGCCTCAGACAGGAGAGGCTGGAGCCCTTAGTCACCTCCGCCGGAGCAGTGTTGCGCATAGCAACCCCTCTGAGTAATCCTCTGATGATCCCCTGTGCCTGCAGCCATTGCGTGAACCGA
seq14157	potential enhancer	chr12	97962510	97962710	+	chr12	97568732	97568932	+	AGGACCGGATCAACTGCCAGGAGTGAGAGACACAGGACTTTGGTGACTCACGTCAGCACCTGCAAATATTTGAAAACCATGAGTCACCAAATAGGAATCAAAGTACACCATGCTAACTCTTAAATACCAGTGTCTACCTGTTCCTTGTTAAAATTAAGGTCAAAATGTCCACAAGAGTATCTCTCGATGTTGAGAGATTAGCTCTGTTTGTGGTGCATTGCGTGAACCGA
seq1416	potential enhancer	chr1	38297570	38297770	+	chr1	37831898	37832098	+	AGGACCGGATCAACTAGACTTTAAGTTCCTCAAGGACAAACTATACCAACATTTTTAACTACTATAAGCTCAGTACTGGCACAGTGCCTGGTCAATAAATATTTGCTAAATGAGTAAAAAAAAGAAATTTTCTGGGGCCAGGTTACCGAGTGAGTGACCTGCGTCAAAAGGAATCAGGCATCAGAGAGAACAGGCTCTAATAGAACTCTTATCAGCATTGCGTGAACCGA
seq14161	potential enhancer	chr12	98293820	98294020	+	chr12	97900042	97900242	+	AGGACCGGATCAACTCTGTGAACTCGAAATCCTATTAATAACCATGCCAATTCCTTTCCCTCTCCCAGTAGCTACAGCTTCAATAGAAAAATTCCAGACAGTTGTCTGCACAAGTTCAAGGTCCAAGAGCCTGGGATGATTCATGAAGCATTCAATCACAGTTTCCACAACAGGCCATTATCTGTGTTCCTTTCAATGAGCCACAGGAATAAGAACATTGCGTGAACCGA
seq1418	potential enhancer	chr1	38406100	38406300	+	chr1	37940428	37940628	+	AGGACCGGATCAACTCCTATCCTGTGCAACCCTGCCCAGAGCCAGGAGAGCAAAGGGGCCCTGCTGTAGTTAACACTCAACTCCAGAAACTGTAAACACAAAAGCAAACACCATGGTTGGCTGGCAGCCTGGGGGCACTATGGCTTTACACCAGCAGCTTCGAAAGGACACAGAAACCATGGGGTAAGAGTCCAAAGGGTGGAGAGTCAACTGGGCATTGCGTGAACCGA
seq14181	potential enhancer	chr12	98897660	98897860	+	chr12	98503882	98504082	+	AGGACCGGATCAACTAGGTCGCGAACTCAGCGCGCGGAACCTGTTGGGGGAGGGGAGAGAGGGCGGAGTCTCGCGACTAACGGGGCGGGGGCAGGGCGGGTAAGAACGGAAATCATTTGGTAAAGAAAAGGAAGGGCCAATTTCCTTTGATCCTGGAGACCCGACTAAACGGGAAGCCCCGTTCTCCCGCTTCCGCTGGTTACGTCCCAGCCTTGCATTGCGTGAACCGA
seq14186	potential enhancer	chr12	98967980	98968180	+	chr12	98574202	98574402	+	AGGACCGGATCAACTCTATGACTCTGTAACATGGTGAGTACAAAGAATGTAACTGCTCTCTAGTGACCCTTGAACTTAGAACTGGAACCATATCTCAAATAGGTTTCTCTAAGGTAGGCTTGGCAGCATTAAATCATTCAGAAAATATTTATAGAACATTTTGGATACACATGGCTGGCACCCTAGGGGCAAGAGTCCACCGATGAGCAAACCAGCATTGCGTGAACCGA
seq1421	potential enhancer	chr1	38492370	38492570	+	chr1	38026698	38026898	+	AGGACCGGATCAACTCTTCTCAAAGTGCTGGGATTACAGGCATGAGCCACTGCTCCTAGCCAATCTTTTTCTGATTTCTAACTGCTTCCTGGTGCCAGGGTGGAAAAGGGCCCAGCAGGTGGAGCTGCTGCCCCTTTGCTGGGATTCCTTCTCAGGGACTTGGTGTCCACCCACCCAGCACACTTGTCTTCTTTCAAAAGTGTCCTTGTACTTAGCATTGCGTGAACCGA
seq1422	potential enhancer	chr1	38497160	38497360	+	chr1	38031488	38031688	+	AGGACCGGATCAACTGGGCTTGTTAGGTTCAGCATAAGGCTGGGCTCTGGAAGACAATGGAGTGTTGATGAGGCTTCGGTCCTGGTCTCACATGACCTGACCAGGCAGGGTGGGTGGACTGCACGTGGCTGAGTTGCCTGGGCTGACCTTTGGTCGCTGGCTAGGGAAGAGAGGAAGCCATGAAGGCTCCTGCCCACTCCATGCCCTGGGCACCCCATTGCGTGAACCGA
seq14222	potential enhancer	chr12	101046420	101046620	+	chr12	100652642	100652842	+	AGGACCGGATCAACTATATTTCTCTTGTCTTTTGAAGTGCAGGTGAGCGCCCCATGTCATGACCTTTTGTCTGAAAAGAGATCTGAGGCGTACAGAAAGTACGTTGAAAGGTTGTTCACTTTGTACTCTTTGTGTGGTTTTAAATCTCAAGGTTATATGCTCTGGTTGGCTTTGTCTGAAGTTAAATGGCCTGACTTGCAAATAATATTGATGGACATTGCGTGAACCGA
seq1423	potential enhancer	chr1	38503420	38503620	+	chr1	38037748	38037948	+	AGGACCGGATCAACTCCTTGGTCCCCAGCTTCTCTCCCTGGCCCAGTCCTGAGTCCTGGAACCTCCCCTGCCTTGGGCAAATACCCAAGCACTGAACACAGTGTTTGCCCCAGCAGGGGGTGCCATGGACCTGGGAGTCCATGTCCCAGGTCCATATCCAGGACATCTGAGTGGGCTCTGGGAGTCAGAAAAAGTGGGCTTTATCCCAGCTTCTGCATTGCGTGAACCGA
seq14239	potential enhancer	chr12	101993910	101994110	+	chr12	101600132	101600332	+	AGGACCGGATCAACTTCAAACAGTGAAGTCAGGAGTAAGGGAGACTGTGGACTGGTCAAAGGTGGAAGTTAGACTCACTAGCTGGTCTAAGGAATCCAGGAGGGTGGAAAACATGAAGAACTTACAATCCTTTATGCTCTCAATGACTCACTTTATTTTGGCCATGAGACACAGCCTTGAAACTTTTTTTTTTTTTTAGGCTCTGTATACACACACATTGCGTGAACCGA
seq1424	potential enhancer	chr1	38506260	38506460	+	chr1	38040588	38040788	+	AGGACCGGATCAACTCGAACAGCCCACTTGAAGCTGACTTTTTAAGGGCATGCTTAGGTTCAAGGTGGCTCTGGTAACTGCTACCAGGTCCCAGTTCAGGGACCAATAGAGGGCAGTCCTCCCACATGGAGGCCTCAAGAGGCAGCAAGGGGAGCCCTAAATGGCCAAACACCATTTCAACTCCAGAGCCTTCAAATGTGACAGGCAGGGACAAACATTGCGTGAACCGA
seq14242	potential enhancer	chr12	102002200	102002400	+	chr12	101608422	101608622	+	AGGACCGGATCAACTAAGAAAGGAGAACAAAAAACCAACTGTATTTACCTAGCAAGAATGTTCCACAGAACTTTGCCCTTTGGCTTTTGAATAAGCAGAAGTACAGCAGGACCTCACCTCAATAAATATCGGTTTGCTTGTTTATGATTTAGAGAGCTTGCCAAAGGTGGGTGCCTCCCGACCATTGCAACACAGCTAACCTTGTTGACAACAGTCATTGCGTGAACCGA
seq14245	potential enhancer	chr12	102063900	102064100	+	chr12	101670122	101670322	+	AGGACCGGATCAACTCCACACACACACACACACACACACACACACACATTTTGAACCAGTTACTATATATCGTCTGTTAGTGGCACATCTCAGAGTTTATTGCAGAGATATGCCACAAGGGTACGCTGGTGAGCATCATGCCATTTTGCTTTTGTAAGGCTATTTTCAGACACCAGACTGATTGCAAAATTGTGCTATTTTACCCTCTCTCAGAACATTGCGTGAACCGA
seq14257	potential enhancer	chr12	102933760	102933960	+	chr12	102539982	102540182	+	AGGACCGGATCAACTTTTCAGTTTGATCTGTGCACATGGGGGTTTCCTAGCCAGGGTTGGCATGCATATGAGTAATGTGAAGACTTCGCTGGAATGTCACAGGGATTACGATCCTGCCCTTCTGACCTCCCAGGGATACTGTGAGCAACAAATGAGATAATGAGAGGCAGCCCGGCAGAGTGGGAAGCCAGAGGCTTGAGCTCAAGTGCACTTCCCATTGCGTGAACCGA
seq14260	potential enhancer	chr12	103204990	103205190	+	chr12	102811212	102811412	+	AGGACCGGATCAACTTCATGGGTCCATAATTTGGAAGACTTGTGTTTGAAAGCCAGGAGCTCAGAAAGCCAATTGCTTCCTTCGAGGTACTTTTCTGTGTGAGGGTCTGCTGCCCCCAGGTGGACAGAAAGACCTTGGCTGGAAACCCAGAGTCTGCCCCGCCAAGCTCCCCACAGGTGTAATTAAGAGAAAGTAGAATAAATAAATAATTTTTTCATTGCGTGAACCGA
seq14266	potential enhancer	chr12	103292830	103293030	+	chr12	102899052	102899252	+	AGGACCGGATCAACTTGAAGCTTTCTCTGGCAAACAGAGATTACTTGTTAAACAAAGCAAAGAGCAATGTCATCCTTCTTGGCTCAGGAATAAAGAGAATGGGTAGGTTCCACCTACTATTTACCTAAGATGAAACTTCAAAAGGAGACATAACCAATCCCTGCCTTATGTAGAGCTGAGAGCACAGCAAATCCAAGAACCGAGAATGGACACACCATTGCGTGAACCGA
seq14272	potential enhancer	chr12	103522960	103523160	+	chr12	103129182	103129382	+	AGGACCGGATCAACTAGAGGGTAGAAACACGGAGAGAGAGAAACTGCTGAAGCAAGGCCCAGGGGAGTGCTTGGCACTACAGGGAAAGAGATTATGAACTGATATGGGAGGAATGACTATTGATTTTTTAAACTTTGCACATGATCCCAGCGTGTTATGCTACATGGAATGAAGTGACGTCAGGGCCTGTTGACCCTGGAACTTGCCCAGAGCTGCATTGCGTGAACCGA
seq14292	potential enhancer	chr12	104508690	104508890	+	chr12	104114912	104115112	+	AGGACCGGATCAACTTATATATGCATGAATGAGCCTCCTTGGCATACCTGTCCTGGCTGAAAGGCACTTTCTGTTATGACTTTTCCTTGCCCAGTAACCTGTTTTCAACAACTGCCTAGTGTTCAAAGTTCAGAAATATCTTTCATTCAGATGTACTCTGAAATTGAGCCCTGGAAAACAGTTGCAAAAGTATGACACAAACCTGTTACTGCTTGCATTGCGTGAACCGA
seq14306	potential enhancer	chr12	105065580	105065780	+	chr12	104671802	104672002	+	AGGACCGGATCAACTAATGTGAGAAGAGGCTTTCAACAGCCAAATGGAAACCCCCTTTGTCACCTTGTAGGCGTGTGGCATTGGGACACTGAAGTTAGCAAATCGGCCAGTGACTCATCAGTTTCCTCTCCATAACTGGGGTGTGGTTGGGGGATGGGGCAAAACTGGCACTTGGCAGGAGGCCTTGGCACAGTTCCCAGGCAGCATTCCTTCTGCATTGCGTGAACCGA
seq1431	potential enhancer	chr1	38731860	38732060	+	chr1	38266188	38266388	+	AGGACCGGATCAACTGCCTGCATGCTTACCTCCACCACGTCACCTTTCCAGTGAGGTCCACCCTGATCCTTGGACTTCAAATGCCCCTCCCCCACCCCACGACAGGCATTCCCTTCCTGGTCTCCTTACCTTGTGTGTGTACACACTCTGTATGAATCACCTCCAACTTGTTTGTTTTTTGTATTGATTATTGTTTTATGGTCCCTCACCTCCAGCATTGCGTGAACCGA
seq14312	potential enhancer	chr12	105592770	105592970	+	chr12	105198992	105199192	+	AGGACCGGATCAACTCTGGCCTTGCAGGTAGGTCTCCAGCACATGGCTCTCATCTGCCAGCTGGTGTGGGGGAAGTGGCATGAGGGGATAAAAACTGTCAGTGGTCCAGGACGGCAACAGTTAAGAGTGGTCTGTTTGCACATGGCCACAGTGACCAGAGTCCACAGCACCAGGCTCTTAGAGGACTCGTTTCCAGCCCCATCTCTTAGTGCAGTCATTGCGTGAACCGA
seq14318	potential enhancer	chr12	105772870	105773070	+	chr12	105379092	105379292	+	AGGACCGGATCAACTCTGTGACCGACATGATTCCTTGATGATTTCCACACCCACATGCAGGAACCATGCGGTGCCCTGGCCTCCCAGCTCTTTGACCTTTCCCTTCTCCAGTGAACTTGTTCTCCACCAAGCCCCTGACATCTGCTCCCATCCTGACACCCAGCGTTATTATCCATAACTACAGCTTCTCTCAAGGGCAGTTTCTAAGATCCCACCATTGCGTGAACCGA
seq14319	potential enhancer	chr12	105777220	105777420	+	chr12	105383442	105383642	+	AGGACCGGATCAACTATCGGTGATTAAACTTTTAATATTTAACGTCTTAAAAAAAATTCCCCGGGCTAGCGTCATGCCTAAGTAATGCATGCATCTACTTCCCCCTGGTGGACTCATCTTCTAATAGCAGCTTTGTTTTCCCCCCTTTATTATTGGCAGGAGTAATCCATCTCTCACTTTCCTTAACACAGATATTCATGGATTGCAGGATTCAGCATTGCGTGAACCGA
seq14335	potential enhancer	chr12	106620680	106620880	+	chr12	106226902	106227102	+	AGGACCGGATCAACTCAATTGGATTTTATCCCCTTTCTGGAACAAGAGCGAAAAATGAAGAAATCATTCCTGTGATCCCTGACTCTGACACTAGATGGCAATAAATTCTCACTTCAATTATGTTCTCTGGGTTCCTACTGCCACAGTCAGCTGATTTGGGGCTATTCCCCAGCTGAAAGTTCAGGGGCTTGAGCCGCTCTGGATTTTTTACTGGTCATTGCGTGAACCGA
seq14337	potential enhancer	chr12	106668650	106668850	+	chr12	106274872	106275072	+	AGGACCGGATCAACTAAATGTTCAGGAATTTTGTAAACTGGTTGTTAAATGGTTGGGAGCTTGAAATCAGCCCTGGCGGAAGTATTTACTCTCAGTCTACCGATGGGAGTTTCCAGCCCATGGAACTCTGCAAACACTAAGCACTACAAATCAGGCCTTTTTTTTTTTCTTTTTTTTTTTTCCTGGCAAGCCAGTTGTTAAACATTTACCAACTTCATTGCGTGAACCGA
seq14338	potential enhancer	chr12	106676420	106676620	+	chr12	106282642	106282842	+	AGGACCGGATCAACTGCTTGCCCTTCTCAAATCCATCTTGTCCCTGGCAGCCAGAGTGATCTTTCTAAATACAAATCTGATCTTCTCACTCTCATGATGAAAACGCGTCACCTAAAACAAACATAGACCTCTAAGCAGAGTATACAAAGCAGGAATACTTTGACCCTTGCCCACCTCTCCAGCCTCAATTTTCTCCTCCTAGCACTTTGTACCCTCATTGCGTGAACCGA
seq14341	potential enhancer	chr12	106690140	106690340	+	chr12	106296362	106296562	+	AGGACCGGATCAACTATTATGCCAATAGGTAATACTTTGCATGTGACACTGCACGTGTATATGTGTGTATTTGCGGAGAGAAGCCATGAAGTGAGTTCTTCTGGTTTCTATTCTTGACCTGCCAACTGAGTGAGTCACTGCTGAGTATCCCTTTAGTCAACATAAACCCTTAGTGCCCTAGTATATGACCTTCCTCTAGAATGCCCAGGAACTCACATTGCGTGAACCGA
seq14344	potential enhancer	chr12	106812430	106812630	+	chr12	106418652	106418852	+	AGGACCGGATCAACTTTTGCTCTTTACTCTCCTGTCTTAAACAGGCTGAAAGGCCTTGTGCTACCAAGGTATTGAATATTATCACCAGCATTCCTTCCCTTTTAGTCATTTTACTTTTGACCTAAATAATGTGGTGTATTGTGTGGATGGCCTTGTGGTTTCTCACTGCTCTGTGAACTTGGACAGCATTTTTTCTTTTAAACTGAAATTTTAGGCATTGCGTGAACCGA
seq14372	potential enhancer	chr12	107746140	107746340	+	chr12	107352363	107352563	+	AGGACCGGATCAACTGAGGCTAGAGTGCAGTGGGGAGGGAATAGTCTGGAGGAAAAAGAGGATGCAGAAATAAACAGGAACCACATTGTGCAAGACCTCAGAGACCTCTGGGAGGAAACTGATGTTTGTTTTCAGGGCAGTGGGCAGGCATCAAAGGGCAGGGCTGTGCTAGCTGTTACCCAGATTGTGTCTTGCACAAGAGTGTCCAACTAAGGCATTGCGTGAACCGA
seq14392	potential enhancer	chr12	108278970	108279170	+	chr12	107885193	107885393	+	AGGACCGGATCAACTTTATGGCCCAGAATATGGTCTATATTGAATATTCCTTGAGGGCAGACCGGGCACCGGACCTCAATCTCGGGCGCCATCTTCTGGTTGTTAGAACAAACTGCCCGAGAAAGGCTCCCTCAAATCCCCTCATTGCTGGGTTCCCCACATGGCAAACTGGATGAACACCAAGGAGCTCCTTTTGCTCCATGCAGTTCAACAGACATTGCGTGAACCGA
seq14398	potential enhancer	chr12	108460760	108460960	+	chr12	108066983	108067183	+	AGGACCGGATCAACTTAAAATTCTTCCTTCAGCCAGTGAGATTTAAGTACCACGTGATAGTGTCTTCCAAGAGCCAAAGTCCCACTGGGTGACATCACTTCCTCTCTGATGTAGCCACTGTGACAGCCAAACACCAAGGAGCATGTGGCCTGAGTAACCACCACCCTGGGGCTATTTTGCCCAGGGTTAGAGTGGAGTGCCTATTTTAATCTGAACATTGCGTGAACCGA
seq144	potential enhancer	chr1	4327590	4327790	+	chr1	4267530	4267730	+	AGGACCGGATCAACTGACTTTGATGTTTGCCTGTCTTCACTCGCTGTCTTTGTTCTTAACGGAAGCTGCTTCTCTCACTTCTCTTGTGGTTTTTAGAAAGACCTTGAAGCAAAGATCAGAAGAGCTGGTTCCTGGTAAACCATTAACTGGGCATTTATTATGTGAGCAGGTTGTTGCTGAGTCAGGCCAGCCTTCCTGAGAGGCATGTGAGGCAGCATTGCGTGAACCGA
seq14402	potential enhancer	chr12	108706770	108706970	+	chr12	108312993	108313193	+	AGGACCGGATCAACTCTGCCAGCCACGAGCACAGAGGCCTTGGAGTGCTCAGGCAGGCTCTGGCCCCTTGGAATTCCCTGGCTCCAGCCCAAGCAGCTGACAAATGGACTGGCACCACTGCCAGCAATCAGGACGGTGGAGTATGAGATCCCACCCTGTTCCCAGGCACAGGGAAGGAGGGGCAGGCTGCCCTTCCTTTTGACCCTGTCACCAGGCATTGCGTGAACCGA
seq14411	potential enhancer	chr12	109014180	109014380	+	chr12	108620404	108620604	+	AGGACCGGATCAACTGCCGCCCGTTTGTAAATAAAGTTTTATTAGAACACAACCATGCGCATTCATTTATGGACATATTGTCAGTGGCTGCTTTTGTACTACAAGGACAGAGTTGAGTTGTTGCAACAGAGGCTATGGTGTTGCAACAGTTAAGGCCTACAGTATTCACTGTTTGGTCCTTTAAGAAAAAGTTTGGCAGCTTGAACTTTTCCACCCATTGCGTGAACCGA
seq14412	potential enhancer	chr12	109058640	109058840	+	chr12	108664864	108665064	+	AGGACCGGATCAACTATCAAAGCATGAAGTCGACAGAAAAACAATTATGAAATGGGACTTCAGTGACTCAACAGGAAAAGCATTTTGCAAGATGCACTGTGACCCCACTTAGAACTGACAGAGTGGTAATACCACCTTCAATCTCCAGATGGCACCCCAACCATGGCCTGCTGGGTTTCCTTGCAAGGACTGAAAACGCCTCTGTGTCTCACTCTCATTGCGTGAACCGA
seq14415	potential enhancer	chr12	109077750	109077950	+	chr12	108683974	108684174	+	AGGACCGGATCAACTTGCAAAGCTCCTCACAAACAGCAACAAAAGCAAACCAAATTCAGCAGTGTGAGTTGTTCTTTAAAAATGTAAATGAACAGACAAGTTACAAAGTGCAAGAAGAGGTATGCAACATACATACCTAACAAAATCAACAACCAAACAGAACGATGGGCAAATTACACAAGCAGAGAACTCACAGCGAAGAAAATCTGAAGACGCATTGCGTGAACCGA
seq14421	potential enhancer	chr12	109167690	109167890	+	chr12	108773914	108774114	+	AGGACCGGATCAACTAGATGTTTTTGGCTGTGCCATAGCAACGCCAGAACAGGATGTAACTTGGATCACAGCAGGGACAAGCCCACGCGCACAGGCCGCCCATGCCTTTCCCCTCCCTGAAGGCCTGTTGGGAAAGACTGGTCAGGTCCAGGTCGAGGACAAATGGTGTTTGTTGTCTGGAGAGAGGCAGACCTCATGTCCTCTTGGGGTCAGTGCATTGCGTGAACCGA
seq14436	potential enhancer	chr12	109715770	109715970	+	chr12	109277965	109278165	+	AGGACCGGATCAACTGAGCCACAGAGCTGCCATTCAGCCTTTATTGATAGAAGACAGTTGCTCAATTCTACACTTACAGTCTTGATGTTGCCCAAACACGGAGTCTTTGTGAATAACAGTTTCAACATCTTATCAGGGGTCATGTTACACAAAGCAGATGAGCAGTGCAGGTCAGACGGGTAGCACTGGGATTGTGTCTAAGGGTGGTGGATACTCATTGCGTGAACCGA
seq14439	potential enhancer	chr12	109870630	109870830	+	chr12	109432825	109433025	+	AGGACCGGATCAACTGGGCCGGGGATGTGGGGGAGGGCTAGAGGAAGGTACGGTCACAGCTTCTCCATGTCCATCTCCTCTCCTAGGTACAAGTCCTTATGCCCAGACACCTGGCCGCACTGGCACGGGCCTCCAGCAGAGGGCGTGGAACGGCTGATCAAGTACATCGGCTACAAACCCGAGGAATACAAGTTAGGCAAGTAAGTGACCAGAAGCATTGCGTGAACCGA
seq1445	potential enhancer	chr1	39434850	39435050	+	chr1	38969178	38969378	+	AGGACCGGATCAACTGACTTCACAGCAAAGCATCAATGGAATCAATCTAGAAAAAGGGTTCTTGTTGTGTAACCAAAAGACCGGCAGCTGGTGTTTACTTTTTCCCTTCAAGGCGTGGGGATTAGCAGCTTTATAGATAAGGGCGGTCCTGATCATAAACCCAGAAGTGTTTGCACAAAACAGTAGAGTTAGCCTATCTCTTCCTGCCTTAAATCCATTGCGTGAACCGA
seq1446	potential enhancer	chr1	39435150	39435350	+	chr1	38969478	38969678	+	AGGACCGGATCAACTATGTCTTTTCTGCTCAATTATTTTTTTTTTTTCTTTGAGAGAGAGACAGGGTCTTGCTGTCACCCAGGCTGGAGTGCAGTGGTGCAATCATAGCTCACTGCAGCCTCAAACTCCTGGGCTCACGATATCCTCCCGCTTCAGCCTCTTGACTAGCTGGGACTACATGTGTGTGCCACCACACCCTGTTAATTTTTTAATTTCATTGCGTGAACCGA
seq14461	potential enhancer	chr12	110299630	110299830	+	chr12	109861825	109862025	+	AGGACCGGATCAACTTTTATGACCTCATATCATTACTAGGGTCATGTGCTGTGACCCAGCAAATGACATCATCGTGGAAGCCACAGGATTCCCCAGAACCTCCATCGAGTGGGACTCATCCTTGACCTGTGCCCCTGCTGCTTTCTCTGTGCTCCCCTGTGAGGCCCCGCTAGGGCTGGGGCTGCCACCTTGACCTGCTGCAAGCTCCGGGCATGCATTGCGTGAACCGA
seq14463	potential enhancer	chr12	110302250	110302450	+	chr12	109864445	109864645	+	AGGACCGGATCAACTACTCCAGGTTCAGGCCCTTCGGTTTCTACAGCCCAGAGGTGCTATGCAAACAGGAAGTGCTCTGTATATGGTTGGGCTGAAGCCTGTTTCAACATCACCCACCCAAGGCTCTGGGCTTATGTTTGCCTTTGGTGCAGTCCAAGGACATCAAGTCACAGAAAAGCCAAATGACTTGCCCAGGTTACACTCCAGGGAGTGCCCATTGCGTGAACCGA
seq14467	potential enhancer	chr12	110476960	110477160	+	chr12	110039155	110039355	+	AGGACCGGATCAACTCAGTGTGGTATTTTGTTTACTTTGCATTTACCGTGAGCAAAGATACTTCTTGGAATGGCTGCAGTGAGGCCGTGTCATTGGCTCACAAAAGTGACTCATAGGTAATTTCTGTGTTTGCATTCCACTGCTCTGCTCCCTAAGGTCCTTGACTTTCTCCCCAGGAATTCACTTAAAAAGGGACTGAGCATTGTGTCAACCTGCATTGCGTGAACCGA
seq1447	potential enhancer	chr1	39451460	39451660	+	chr1	38985788	38985988	+	AGGACCGGATCAACTTCTCCTAAACTTTGTTCATTTCTGTCTACTTTCCTCATAATGTGGAGGCGACCTTACTTGTTTTAGTGGAATGGGAAGGGCACAGGTCAGATAGACGTGGGTTAATGAGTAGTGAGTAGGAGGTACAAAAAAGGAGAGCATAAATACAGACAATTCCTTTGGAAACTTTGGACAAAGAATCCTGAAAGATTTTGGAAGATCATTGCGTGAACCGA
seq14487	potential enhancer	chr12	110748100	110748300	+	chr12	110310295	110310495	+	AGGACCGGATCAACTTGGGATGTTTTTTTGAGACAAGGTCTCCCTGTATTACCCAGCCTAGTCTCAAACTCCTGGGCTCAAGGGATCCTCTTCCCTTGGCCTCCCAAAGTGCTGGGATTACAGGCATGAGCCACCATTCCCAGCTAGAAGTCTTAGTTTTAGAATTTTGGGGCTTCTAGTATATGCCGCAGGGGTTATTTATTGACTTCTTAAGACATTGCGTGAACCGA
seq14495	potential enhancer	chr12	111003820	111004020	+	chr12	110566015	110566215	+	AGGACCGGATCAACTTTACATGAATAAAGTACAAGTCATAGCAGGTGAGGGTTCCAAGAGCAGGGAAACTTGACCTCCAGGTAAATGTCTATTACATTCATGCCAGGAACCTCTCACCATTAATCAGCGCAAACAATGCAGTGCAGAGCTTACGGCATTTAGGAGTCCCTGGAAGGAAAGGCTGGCCTGAGGCTACCAAACTCAACAAGGCTTGTCATTGCGTGAACCGA
seq14503	potential enhancer	chr12	111102440	111102640	+	chr12	110664635	110664835	+	AGGACCGGATCAACTCCTGGCTTTGTGCCTGGAGGTACTTTCTGGACTGTGAAGGCAAAGACTATAGTTCAAAGCTATTGAGTCTCCCTCCCCTTGTGAATCTGCTTGGCAATGTACCAGAAATAGGAAAGGTATGCAGAGGAGGAGACCCCAAAATATGGACTTTGGCTGAGTCCTAAACATCGTGTGTGTGGAACAAGATTTCATGAGGCAGGCATTGCGTGAACCGA
seq14509	potential enhancer	chr12	111264570	111264770	+	chr12	110826766	110826966	+	AGGACCGGATCAACTGCCCTGACTGAGGGAGGCAGTGTTGTCAGCACCACCGCCTTACAGGACCCTGGGGATGGCGTTCACTGTATTGTCTGTGTAAGTGGCGCCCCCTGGTGCACCAACATGAATGGCGTTTCCTGGAATTGTGCAACATGGCAGACTGGATCATGAAACAGAGGCCGGGAGAGGTTAAACCACTTGCCCGAGTCACATCGCAGCATTGCGTGAACCGA
seq14513	potential enhancer	chr12	111339270	111339470	+	chr12	110901466	110901666	+	AGGACCGGATCAACTATCCCGCTGCCTTGGCCTCCCAAAGTGCTGGGATTACAGGCAGGAGCCATTGTGCCCAGTCTTGCTCATTCTTTCTGTTTTTTTGTATTCATTAACCAGCCCCACCTCCCTCCCACCTGCCACTGACCTTCCCAGCCTCTGATAACCATCCTTCCAGTCTCTATCTCCATGTGTTCATTGTTTTTCATCCTGCAGATAAGCATTGCGTGAACCGA
seq14519	potential enhancer	chr12	111708770	111708970	+	chr12	111270966	111271166	+	AGGACCGGATCAACTAGAGGGATAGTAATAGAACCTACTCAGGGGTGGACGTGAGGATTCGCTACGCTGTACATGAAAGCATTCCGCAGGGCTGAGTAATCAGCAGCCCATTGACATCAGGGTATAACAGTTATAGGAGTGACAAGCGTCTGCTATTGATTCTACGAGGTTCGGTCTGTTGTCAGGGACATTGGATAAGCAGTGGTGCAGGCAACCATTGCGTGAACCGA
seq14527	potential enhancer	chr12	112016030	112016230	+	chr12	111578226	111578426	+	AGGACCGGATCAACTTTTAGTGTATCCTAACTGTTCAGTGTTTGTCTACAGTAGCATACAGTAATGTCCTAGGCCTGCACATTCACACACCACTGATAAATGACTCATCCCAAGCAACTTCCTGTCCTGCAAGCTCCATTCATGGTAAGTGACCTATTCAGATATACCACTTTTATCTTTTACGCTGTATTTTTACTCACCTTTTCTATGTTTAGCATTGCGTGAACCGA
seq14528	potential enhancer	chr12	112016400	112016600	+	chr12	111578596	111578796	+	AGGACCGGATCAACTTGATAAGATCACCGAAAAAATTTCTCAAAACACATCCCCATCATTAAGCAATGCATAAACATAGTTTCTCATCACCAAAGATGGTATGAATGTCAAATAAACACATGAAAAAATGCTCAATATCACTGGGCATTAGGGAAATGCAAATTAAAACCACAATGAGGCCAGGCACAGGGGCTCATATCTATAATCCCAGCACTCATTGCGTGAACCGA
seq14534	potential enhancer	chr12	112225240	112225440	+	chr12	111787436	111787636	+	AGGACCGGATCAACTTGTAATGCCATATTCCTGAGGGAGGACCCTGAGTGGCTGGCCTTGGTTCTGGCCAGCTGTGGCCAAGGGTGGACAGATCATTTGTGTACATAATGGCTGCCTCCCTATGACATGTAAACAGAGGTGGTGGGGAGGAAGCAGTGCCAGAAGAGTAGAGGTTGGACAAGAAAACAGTTGGGCCGGGCGCAGTGGCTCACTCCCATTGCGTGAACCGA
seq14540	potential enhancer	chr12	112623470	112623670	+	chr12	112185666	112185866	+	AGGACCGGATCAACTGGCACAACAGCTACCAGACAAGAGAGCTAAGATTCAGAGCTGACAGGTCAGCTCCAGAGGTGACGGCTTTGACCCTTGTGCCCAATGGCAGGGTGCCAGCAAAACACCATCATATTTTGTCTCAAAAGGTTATGCAGCATGTTGGTGATAAGTCCCTAGAATAATGTTTCCCAAAGTACTGGATGCTTACTATGGGGCACCATTGCGTGAACCGA
seq14561	potential enhancer	chr12	113440070	113440270	+	chr12	113002265	113002465	+	AGGACCGGATCAACTGCCAAACCAGGTAATGCAGAATAATCCTCCCATCTCTAGAGACTTAACCACGTGTGCTTCAGAGGGAGCACAGCTGTGCCAAAACCTGGACTTTGAACTGTTGGCCTCCAGAACTGGGAGAGAATAAACTTCTGTTGTTTTAAGCCACCTAGTTGTGGTCACTTGTTATGGCAGCCTTTGGAAACCAACACACCCGCACACATTGCGTGAACCGA
seq1458	potential enhancer	chr1	39624020	39624220	+	chr1	39158348	39158548	+	AGGACCGGATCAACTGCCTTGAACTGCCTTGATATGCAGTGCCTCCTCTGTTGTGTGGCTGTATTCCAGTCCGTAAACATGACTGCTGTAAGGAGAGTACAGAGTATTGTTTATTTTGTAAAACTTGTCTCATTGCCATGTAATATTTGCTCAAGAGCTCCTGTTGTGGTGATATTCTTGTGGTGAGCATGGCCCTTTAAAGATTTTGTTCTCAACATTGCGTGAACCGA
seq14583	potential enhancer	chr12	113851500	113851700	+	chr12	113413695	113413895	+	AGGACCGGATCAACTAGGGAGCTTTGTCAAGTGCCTCTGTCATCTCCACTTCCTGGATCAGTTACATCATACCCTCCAGGGAAGTGTCCCGGGGGATGGCCAGATCAGCCTGTCCTTTGTGGCAGGAGGTGGGGATTCTGACGGTTGTTTTCACAGCTCGGGAGGACAGGCAGCTCTCACCTCTGTTTGCCCTCCCTGGCCAGTGCAGCCAGCTCCATTGCGTGAACCGA
seq14584	potential enhancer	chr12	113856210	113856410	+	chr12	113418405	113418605	+	AGGACCGGATCAACTGCAAATTGGGAAAGGAAAGGCTAATCTCAGGCGTCAGAGGCTTCGTCCCTCTTCTCCACGCAATTCCCTTGCCCTGGGAACAGGAAGGTCAGCCAGGGGTGAGGATGGTGTAATGAAGCTTAATGAATAACCCAGGGGACTGGCCGGGGTGGGTGTTTTGCGGCCCAAGGTGTCAGGGACAGGGGCTGGCTGACGAACATCATTGCGTGAACCGA
seq1459	potential enhancer	chr1	39624350	39624550	+	chr1	39158678	39158878	+	AGGACCGGATCAACTCAGATGACAGGCAGGGGCGGTTGTGGTCCCGTAGCTCATTTGCACAAAGGAGGGGCTGGCCTCTCCTGGGGAGGTATTTCCGCTCACTGGAACAAATGAGGGCGCTCAAAAGGCTGTAATGTAATGAGGCTTCTCTGGTGACGTCACTTGTAAATGTGGTCAAAGTCCAGTTCTTGGGGGCTAGTAGAAGCGGGAGTAGACATTGCGTGAACCGA
seq146	potential enhancer	chr1	4333910	4334110	+	chr1	4273850	4274050	+	AGGACCGGATCAACTTCTGGTCTTATCCTTCATGAGCTCCCTTCTCACTCCCCAGCATCTGTGGCCTCCTGGGCTGTGTCTCCTCCTAGCCAGAGAGATGGCGGGTTCTCTATCAGGGCTCCAGCGGCACCAAGCCCTGCTGGAATCAAGGTCTTTCTACAGATCAAAGCCGTGCAGATGGGAGACTTGTCACAACTGGTCTCTTCTTCTTGCCTCATTGCGTGAACCGA
seq14601	potential enhancer	chr12	114350590	114350790	+	chr12	113912785	113912985	+	AGGACCGGATCAACTCCTCCCCCTGGCTAATGACCTTTACCGGCCAGTGGCTTTGTCTGAAATCCTGTCTGGGGCTTCCCTGGACAATCTTGAAGTCCCTGAGAAGGCTCACAGCGACCCCTGCTGTCTGCAACGAGGAACTGCCTTACATCCCCAGCCGGAGTGAACAACAATAGCAGGTACGGCCCTCCAAGAAGGTCTTACGTTTCCAGGGTCATTGCGTGAACCGA
seq14605	potential enhancer	chr12	114418440	114418640	+	chr12	113980635	113980835	+	AGGACCGGATCAACTTCTTAACTCAGCTATCTTTGTGAGGGTATTAGAAAAACTGCCTACAATTCTATATAGCTACCAGCAGGGGACGCCAAAGGATCGTGGATAAGCCCGTGCGGAGCCTTAGAAGCAAGGCGAAAAATCCTTAGGAGGCTGAATTAGGAGAGCTGGGACTTTGACAACAGCGAGAGACATGTGCCCAAGCTGGCCTGGTACACCATTGCGTGAACCGA
seq14609	potential enhancer	chr12	114601670	114601870	+	chr12	114163865	114164065	+	AGGACCGGATCAACTGAGGAAGCACATAAACAGGAAGTACACAGTAGGAGGATTCTGTAGACCGGTACCCATGACTCACTTCCCTCAGCTACACAGCAGGCTCCCAGGAGTGTGGAGTACATAGCTGCCTTCCATCCTGGTCAACAGGGTGATGAGTCCATCCTGACTCATACTGTGGAGGACAAGCACATGAAGCACATAACTAAGCAGTCAAGCATTGCGTGAACCGA
seq1461	potential enhancer	chr1	39633590	39633790	+	chr1	39167918	39168118	+	AGGACCGGATCAACTTTTATGTTGAATGTTAGCTGGAACTGGAGATCCACTTTACCCCCACAGCTCAAGTTCAGCTTGACCCTTATGTTGTGCAATGCTTTGTGTTTGGGTTGGTATTTCCTGGGACTGGTCAGGTGATGCACTTCAGCATGAGGCCTGTGTAGTAGCTGAAGAGTAGTGACCCAAGGTGTCTATCAGTGATAAGAGGAGAGAAGCATTGCGTGAACCGA
seq14619	potential enhancer	chr12	115094010	115094210	+	chr12	114656205	114656405	+	AGGACCGGATCAACTCATCAGAACTTAACCCTTCTACGCCTCCGCTTCCTTATCTGGGCCCATGAGTAAGCCTGCCAGCCCCCTGCTGCCCTGACTGGCGTGAGCAACAGCAATAAATAAATAAGAACAGAGACAAGAAGCTTATGTACTTTGGAGCTCCTGGTTCTATTTGATGTCATTGGACACCAGTTTGCTTTTCTTTAAAGCCTGTTTCTCATTGCGTGAACCGA
seq14625	potential enhancer	chr12	115141130	115141330	+	chr12	114703325	114703525	+	AGGACCGGATCAACTTGAGAAGGAAGGTTTGAGAGTAGTCTGGTGAAGGTGAAGTCCGCGTTTGCACCCCCTCCCCTGCCCCCTGCAGGCTCCCAACTCATCACTCCAACTAGTTCAAATAAACCGCAGCTCAACTTCCCTCACTCTACCTCCTCCCTTATTTGCCTCCCAGTCTGCCAGGAAAGGCATTTTAAAAGGTAGCTAATCAAGGATTTCATTGCGTGAACCGA
seq14630	potential enhancer	chr12	115206260	115206460	+	chr12	114768455	114768655	+	AGGACCGGATCAACTATGATGTCACAGGGGTAACCACGGCAACAGGCCGTGACATCATGACAAAAGGAGGACTGACCTTGGCCTGGAATTCAAAGCAAAAGCAGCTCATAAACTTCTAAAGCAAGCAGGAGATAAATATCCTTAGTCATAAAAGAACAAACGAAGTTTGGGGTGGGGGGACGGGGGAAAAAAAAGCAGAACTTTTTTTTTTTTTTCATTGCGTGAACCGA
seq14639	potential enhancer	chr12	115296280	115296480	+	chr12	114858475	114858675	+	AGGACCGGATCAACTTCAAGTAAACCTTTGGCTTCACCAAGGTTGATGAGTTCAACAACAAAGGGAATATCTTATTGCTCAACTCCAGGTGTGGGGAACTGGAGGAAACCCAGGCTGTCTTCTACGGTGGCCCTGGTGGACGAGTGTTGCAAGCACAGCCGGTATTTGCAAAGTCAAAGTCCCTGATTATAGCCTCGTTCCAAAGGAACTTGGTGCATTGCGTGAACCGA
seq14646	potential enhancer	chr12	115437910	115438110	+	chr12	115000105	115000305	+	AGGACCGGATCAACTGTTCCCAGGATGAAAGAAACATGAAGTCACTGCGACTGGAATGTGCTAGAGAATTGCAGGGTGTCTGTCAGCAGATAATGGTGCCCTTGCTTTTCTTCCCACAATTCGCAGGGGAGGTTTCTCTGCACCTGCCTTTGTCCAAGGTGACTCATTTCTTCCGGCCACAATTGTTTGACCAGAAATGGCATCTAGCCCCAGGGCATTGCGTGAACCGA
seq14649	potential enhancer	chr12	115527230	115527430	+	chr12	115089425	115089625	+	AGGACCGGATCAACTGGTCAGCTAGACTATCAATACTGTTGTCCATCAGGCAGATCCAGGCTGGGTGTTGGCCTGCAATGATTAAGCCATCTCTCCCCTCCCCCTGGCCAAAGTGTCGGTGGCGTGTGGAGCATGGCCCGTGGCTGGAGGCGAGGTGACGGTGTCGAGGCCATTGGGCGGCTGACTTCAAACCAGAGGCCCAGGGCAGCAAACTGCATTGCGTGAACCGA
seq14665	potential enhancer	chr12	115859780	115859980	+	chr12	115421975	115422175	+	AGGACCGGATCAACTGCAAACATTAACTGAGCAAATACCAGGTACATGTACAGAGTCAACAATGCAGTATTCCTTATCTCAGCAGACAGAGAAGCCATTGAGTTGGTTGCTTCAGCACAAATCCTTGGTTTCATCCTTGATTCCTGTCTTTCTCAATGCACACCCAAACCATCAGCAAATCCTATTGATTCTCCCTTCAAAGTATACACAGAATCCATTGCGTGAACCGA
seq14666	potential enhancer	chr12	115861370	115861570	+	chr12	115423565	115423765	+	AGGACCGGATCAACTATTAAAAGCAACAGCCAAGCTGGCATTTACTGACTGTCAAACACCTCTCTTAGTTTCCTCAGAACAAACAGACTCAGCCTATGTTTTTGTTTGTTTTCTTCCTTTTTCTAAGCTGCTGAGCTGTCCCTGGAATTGTGCAAGAGGTCACACGGAGGGACTGTCAACAGCTCCCTAACGTAGGTTCCTACCCCAGAAAGGGGCATTGCGTGAACCGA
seq14679	potential enhancer	chr12	115980620	115980820	+	chr12	115542815	115543015	+	AGGACCGGATCAACTTCACACCACTGTGAATGGTTTCTTTTCTAAAGCTTGCAGTCTAAACAGCCTCGGGCCAAAGTCAACCTTGAATCCAGCTCTCCTTCACCTTGTATTGCCTCAGCTGCAAACTGACACTAGACATGTAGGGGCGGGGAACAGTTTCTAAGAGGCAAGGCTGTAGCTCTGTGTTACCTAGCCAGAAAGACATAAAAGAGAAGCATTGCGTGAACCGA
seq14702	potential enhancer	chr12	116674040	116674240	+	chr12	116236235	116236435	+	AGGACCGGATCAACTCTCTTATTTATAGACCAAATACCCTAAAAAATATCAGGATAAAGGTTTGAGCTGAACAGACAAATGGACCATAAAGTAAACAGTTCAATTAGTCCATTGTGGTTTACCGCCCTCTGGCTGCTGTGGCAGGAGATATCACAGATAAAAAATGGCTGCCAAGAAAAACTAGCAAGGTGTCAAGCAAAAGTTGGCAGGAAATCCATTGCGTGAACCGA
seq14705	potential enhancer	chr12	116844460	116844660	+	chr12	116406655	116406855	+	AGGACCGGATCAACTAAGGAGAGCTCAGTTTACAACCAATAAAAATAACTCAGGGGTGACAAACAGCTCCAGGGCCCCAGGGGACGCTCTTATGCAATCTGCCTTGATTTCACAAGCCCTACATGGAGCTGTCAGCAGAGGCAGACTGAGATGCACGCCCTGGCTGACACCACAGGGCAAGGCCCCTCTGGCTGCAATGACTGGGAACAGTGACTCATTGCGTGAACCGA
seq14714	potential enhancer	chr12	117073820	117074020	+	chr12	116636015	116636215	+	AGGACCGGATCAACTCACAGGGAAGAAACTTTGAGAAGCCAAGTGTAGTGGGTTGTGAAGTGTGTACACAGTGGGTACTGGATCCATGAACAGAATGGAAAGAATTCCTTTTTGTTTGTTTGTTTCAAAACAGGGTCTCGCTCTGTCACCCAGGCTGGAGTGCAGTGGAGCAATCATACCTCAATGCAGCCTTGACCTCCCGGGTTCAAGCGATCCATTGCGTGAACCGA
seq1472	potential enhancer	chr1	39864460	39864660	+	chr1	39398788	39398988	+	AGGACCGGATCAACTAGTCCCCACCCCACACTGCCACAAGGCTCCTGCTGTGGAAATCAATCAGCTGTGTATCTCAGGCTGCTTCCTGTAGGGTGTGTTATGGAATGGCATCAGCCCTTGCACCAGCTGGGAGTACTGATCTCAGTGTGATTTTATCAGACTATGTTTCTTTTGAGCCTTACTGTTTGGAACAAAGGACCCTCTGTTAAGAATGCCATTGCGTGAACCGA
seq14728	potential enhancer	chr12	117354700	117354900	+	chr12	116916895	116917095	+	AGGACCGGATCAACTGTGTGTGTGTGTGTGTGAGAGAGAGAGAGAGAAAGAGGTGTGTATCTGGGTTATGAGTCATCATACAGCAGCTTAGCTTAGCCCCAAGTGGGCATTCTCAGAGTTACAAGAGCAGCAAGAGGGCGAGCCCCAGTGGCCAGATGCAATGGTGCTTTTGAAGTCTGCATAGGTCATGTTTGTTATTCTCATGTGGCCAAGTCCATTGCGTGAACCGA
seq14731	potential enhancer	chr12	117480210	117480410	+	chr12	117042405	117042605	+	AGGACCGGATCAACTTACCCGCCTAGGTCTGGCCTCCTCATGCCTGCGCTGTGCTGATAAGAAGATTCCAGGCTAATCTAAGCTCACAGACCTCAGGGGAGAGGTCAGGGAAACACAGGGCCAGCCTGTGAGGCCCACGCCTCATGCCTCGTGAGTCACCGTGATAACTCAGGGCCACTGGGGAGGGCAGGGCCAGAGGGTGGCCACAAGGAGCCCATTGCGTGAACCGA
seq14735	potential enhancer	chr12	117543730	117543930	+	chr12	117105925	117106125	+	AGGACCGGATCAACTTTATTGCAATGCCGTCGTCTCAGTGAATTGGTTTTGTCTGTGCAGTGGGCAGGAGGAACTCATCAGGTGATTACATCATCTTGCTTGGCCTCTTAGCGAAGACCGCACCTAAACCACATCAAACAAGCAATGTGTGGTGAAGCTCTCATAAAGTAGGTCCAGGGAGAGGGAGACCGCACAGGTGGCCTGCGTCAGTGATTCATTGCGTGAACCGA
seq14746	potential enhancer	chr12	117904920	117905120	+	chr12	117467115	117467315	+	AGGACCGGATCAACTCCTCCTGAGCTGGCAGAGGACAGAGTAGGGAGGGAGAGGTGACGGGAGCCCAGGCAGCTGGGCGCCGTCCCGATGTCCAAAGGTCACAGCCTGGAGTGGGGAGAGAAGGGAGAGAGTGGTGAGAGGTCACAAGGACATGATGATGTCATCCGTTGTGAATGACACCCTCTCAGTGGGCCAGGTGGCTTGAGATGAACTGTCATTGCGTGAACCGA
seq1475	potential enhancer	chr1	40071940	40072140	+	chr1	39606268	39606468	+	AGGACCGGATCAACTGTTTTATCTGTAGAAACTACTAGCCTTTGGGCGACACCATTTGGGGAGTTTGTATTTATCATAGCAGTTATGCCGTTATTCCAACTGACCACTAGAGGGCAGTAATGGCTTATAAAACCGGATCCAGTGTGACAAAAGGGCTTTAAAGAAGCTAACGTATGGTGGATTAAAAGGTAGATTTTTGCCTGTAATCCCAGCACCATTGCGTGAACCGA
seq14762	potential enhancer	chr12	118312720	118312920	+	chr12	117874915	117875115	+	AGGACCGGATCAACTGCCCAGGTGTAGAATGAGGTCCCCTGGGCCTGGGGTTAGAGGGATCACAGGTTGCGGAAATCCGACGGAGCTGGAGCCCGGAGGTGTAATTTTCCATCTCCACACCAGGGGGCAGCCTGGCACCTTCCACGACAGATGGAAAATTTTCCGGGCCTTGGCCCATCCGAGCATCCGCAGCGCCTTATTACTGTACTCTGTATCATTGCGTGAACCGA
seq14782	potential enhancer	chr12	119152420	119152620	+	chr12	118714615	118714815	+	AGGACCGGATCAACTAGAGGAAAGTAGGCTTATGAAAAGAGGTTAAGTAAACACAGTTTTGAAGGGTAGAATGGGGATTTAAACACGGGACTGTATGGCTTCAAAGTCCACAGATTTAACTTCAAAGCATAGTGGCCTCGACAAGTAGTTTAGGCAATAGACAACTGTGACTGTGGGGGATGATGAGAGTAACTATTCTTTCATCTTGCCACGTTCATTGCGTGAACCGA
seq14783	potential enhancer	chr12	119186380	119186580	+	chr12	118748575	118748775	+	AGGACCGGATCAACTATACATTCAAGAGTCAAAAGTAATTTTTGGTTAGTTGTATCTAGGATTGCCCAAGCCACAATTGCTTTCTGGTGACAAAAGTAGTTGGAGGTTAATCATTGACTAGGCTGTTACTTTTATTAAGGATGTGGGTCTACAGTCCTGTTGGCAGAGAGCAGGTAGATTTCCTAAGGTCTTGTAGTGTGTTAAGCACAATATCCCATTGCGTGAACCGA
seq14788	potential enhancer	chr12	119499110	119499310	+	chr12	119061305	119061505	+	AGGACCGGATCAACTGGTGTAGCCCTGCGTGTGCACTTGGGTGTGTTGGCAGAACTTCCGCTCAAATCCAGGGGCTTTGCTGATTCATGTTTCCTAGAGCCTGACGGCGGTTCAGCACCAGGGACAGCGACCACTGATTAAATAACAGGCTGCAGTGAATCCAACCATGAAAGCACTACCTGGCTGTTGCAGCCGTCCTTGCCTATTGAACCTACCATTGCGTGAACCGA
seq1480	potential enhancer	chr1	40177150	40177350	+	chr1	39711478	39711678	+	AGGACCGGATCAACTCCTCCAGCCCCAGCACTCCCAGTCCCCCTCCGCTGGGCTTCTTTGTGTGTTGTCTCAGCTGAGTCATGCCTCAAAGGTGCAGTTTTCTACTCTGGTATGTTCTAGTCATGAACGCCTGGACTATAACCCATTTAACAGTCAGGACGTTATCTAACTTGCACACTGTGCTGGCGATTAAGCTGTCATCTCTCTGCTCCAAACATTGCGTGAACCGA
seq14809	potential enhancer	chr12	120451720	120451920	+	chr12	120013916	120014116	+	AGGACCGGATCAACTCCGCATATTACAGTTGTTGAAGGGCAAGGTTAACCCATGTTATTTAGCTCTTGTCTAGTCTGACCTTTTGATCTCACAGTTGAAGAAAGCACTAAGGCCGTAGGAGGATGTGACTCATCTAAGGTCACAGCCAGTAAACCTGTGGTTTAGGTAAATGTGTGTTATAAAAAATCTTTGAAAAACAAGGTGTAAAAATCTTTCATTGCGTGAACCGA
seq14812	potential enhancer	chr12	120524890	120525090	+	chr12	120087086	120087286	+	AGGACCGGATCAACTCTCAGGAGGCTGTGGCTGTCGTGGGGCACCACGGGTTCTGACGCTACTGGAGGGGTGTCCATGGCAACCGATGCCGCGTGAGGATTTCCGCTGTTTGCTGCCAGCCAATAGCAGTGGGTGTGACGGAGGCAGCCTTCGGCATCTGAGCCCTCAGCATCCATTAGACGGGCTCGGGTCCCGTCGCTGCCGCAGTGGGCGGGCATTGCGTGAACCGA
seq14813	potential enhancer	chr12	120559780	120559980	+	chr12	120121976	120122176	+	AGGACCGGATCAACTATGTGGAACAATGCCACTTGAACAGTTTTGCTTTGTTGTTGTTGTTTGTTTTTGAGACTGAGTCTCTCTCTTGCCCAAGCTGGGAGTGCAGTGGTACGATCATGGCTCACTGCAGCCTTGACCTCCTGGACTGAAGTGAACCTCCCACCTCAGCTTCCTGAGTAGCTGGGACTGCAGGTGTACACACCACCACACCACTACATTGCGTGAACCGA
seq14814	potential enhancer	chr12	120656660	120656860	+	chr12	120218857	120219057	+	AGGACCGGATCAACTGTTGCCCAAGGTCACAGAGGTAGCAAGTGTTAGACATGTGGTTTGTATCTAGGTCTATCTGGTTCCAAAGTCCATGCTGCTAACCATTTCACCACATCAGAATGTCAAGGACAGCTCATCTGAAAGGAAAAAGCCTCAACAAGGCAAGAGGTGGGTTGACGCTATGAGAAATGCTGGGTCCACAGAGCCCACTGCCAAGTCATTGCGTGAACCGA
seq14820	potential enhancer	chr12	120729870	120730070	+	chr12	120292067	120292267	+	AGGACCGGATCAACTCAAACATTCAGGTTTTGAAAACCATAAGAATATTCGCTTGGGACGCTGGGGAATCTTATGCAAATCAACGTGACGTCACAGAGATGACTCGGTTGAGACTTGAATTTTGAGCGAGGAGAGTGAGCAGTGGGAAAGCGAGCCTGGAGGGCGCAGACGGACGACTAGCTGTGCTCGAGGGTGCGGAAACAGCAGGGTGGGGGCATTGCGTGAACCGA
seq14821	potential enhancer	chr12	120730780	120730980	+	chr12	120292977	120293177	+	AGGACCGGATCAACTAGACACTTCCCCATCTCTCATTTAGAGAGTTTGCGAACAAGTACTCTTCAACCTCCCAAAACCAAGCACCCCCACACACACAAAAAAAGCCTCTGTTGTTCAACTGCAAGAAAATTCAGTCTCCGTAGAGACTGTCAAAAATTGCCAGTGCCGACTATATTGCAAGTCGTCACGGCGGGGTATTGGGAAAAGTTTTCAATCATTGCGTGAACCGA
seq14822	potential enhancer	chr12	120755400	120755600	+	chr12	120317597	120317797	+	AGGACCGGATCAACTGTTTTCTGTGCGCGCCAGAGGGGCGGGGCCTGGGCCGGGAAGGGGCAGAAGTAGACCGACGGCTGGGCCGCCATTCACCAATAGAAAAGAGAGATCGAGAGCCACGTGCTCATAAGATATCCAATCACAATCACATCCTGTGGCGGCGGATTGGGGGGCGTGGACTAGAGGTTGATCGGGTTGGGCACACAGCATCACGTCATTGCGTGAACCGA
seq14824	potential enhancer	chr12	120773320	120773520	+	chr12	120335517	120335717	+	AGGACCGGATCAACTAACCAGACCATGCAGAGATGGGAGCTGAGGGGACATAGTGAGGTGTGACCGGAAGACAAGAGTGCGAGTCTTCTGTTATGCCCGGACAGGGCCACCAGAGGGCTCCTTGGTCTAGCGGTAACGCCAGTGTCTGTGAAGACGCCCGTTGCCAGGTGGACCGTGGTCTAGTGGTAGCATAAGTGTCAAGGGAAAACACCCACCATTGCGTGAACCGA
seq14836	potential enhancer	chr12	121179890	121180090	+	chr12	120742087	120742287	+	AGGACCGGATCAACTACCCTTGGCTTTGACGGGGTGCTGCCCGTTAGTGGAAGCTCCTCCTAACTTAGAACTGAATGTGGACTCTGCCCCCGGGCCACTGGAGCCCGAACTGTCCTAGAGCCCATGCCCCTCTGGATACAGTTTCCTCAGTGTAGATTTCCTAAGGACAAGGACGTTCACTTACAGAACAACAGGACCGTTTCCCACCCTGGTCACATTGCGTGAACCGA
seq14853	potential enhancer	chr12	121463600	121463800	+	chr12	121025797	121025997	+	AGGACCGGATCAACTACCCAGCCCTTTGTACTCCAGGGCTTGGGAGGGAGCTGCGACTTCATCTGTGTAATCGAATGTGACACAGGCTACTGGAATGAACTGGACTTTGGGCTCCAGGCTGGCTCCTCCCAACCCTGACTGCTCCCTAAAACAGTCCTGCCTGAAAGTGCCAGGCTGTCCTATGGGGTGGGGTCACTGATCTAAAGTGGCTCATTCATTGCGTGAACCGA
seq1487	potential enhancer	chr1	40317920	40318120	+	chr1	39852248	39852448	+	AGGACCGGATCAACTTGAGTTCATTCACTACCTCTCTTCCCTACCAGATAGTTTCCATGTGCAAAGGTGAGCTGATCTGTGAGACAGTTAATAAAATCCACCTCCCACTGGGAAAGCTGCTGGGGCAGAACACGGCATTGCATAATCAGTTATGAAACCCAAATCACAATGTAAACAAACTGCATGCCAGAAAAAATGTATATGAAAACTGTTATCATTGCGTGAACCGA
seq14877	potential enhancer	chr12	121951670	121951870	+	chr12	121513867	121514067	+	AGGACCGGATCAACTATTTGCAGACAGGTTATGGAGCCTCCTCCTGTTTGTTGGGAGGGAGGCCAGGCCAGCGGACCAATAAGAGTGAGGGGGTGTGGCCTCGCCTACCTCCAGGGGTGGGGCCTTGAAGGGGTCCATCTCCTGCTCCTCCCCACACCCGTCTGGCACTGCCCAGCCTGCAAGGCCACAAGGGCTCCCTCTGACAGAGGTCCCAGCATTGCGTGAACCGA
seq14890	potential enhancer	chr12	122124860	122125060	+	chr12	121686954	121687154	+	AGGACCGGATCAACTTGAGTCACGTTCCTGTACTCAATGCGCCTGCGCTTCCTGAAGCCAGACTGGGCCCTCGGCTCCGCCCGCCTATTTAAGTGGGCGGAGACAGTCGCGTGAGTTCAGTGGACCCACAATCTCCCGCGCAATTAACCAGACCCGCCCCTTTACACATGCGCATACGTCAGCAGTTGACAGTTGCTGAAGGACCCCTGGAGTTGCATTGCGTGAACCGA
seq14895	potential enhancer	chr12	122224510	122224710	+	chr12	121786604	121786804	+	AGGACCGGATCAACTTCCCTCCTCTCCTTCAGGGCTCTATGGAATGTCGCCTCCTCCCAGAGACCTTTCCTGACTGCTCTGAAACAGCTTCCTTGGCAGTCTGCCCCATGACAGTGGCTTTACTCATGGCTCTCACCCCTACCTGATTTCACAATACTTCTCTGGGGCCGGGCGGGGTGATTCACACCTGTAATCCCAGCACTTTTGGAGGCTGACATTGCGTGAACCGA
seq14898	potential enhancer	chr12	122314350	122314550	+	chr12	121876444	121876644	+	AGGACCGGATCAACTAGCCACCAGGGAGGCCGAACAGCTGATACGGGATCAAGGCCCGGGGTACATCAAAGGGCTTTTCCTTCCTCTCAGGCTAAATTACCATCACGTCAGTAGCTCCATCACTTGCATAAGCGGAGGGTAAGGTTACTCAAGCCCAGCCATCGATCCCTTTCAGGCTGAACCTGTGTCCTCATCATCCAAAGTCCCCATGCTTGCATTGCGTGAACCGA
seq14915	potential enhancer	chr12	122833770	122833970	+	chr12	122349223	122349423	+	AGGACCGGATCAACTGGCAATAGAACCTTTCTTCTCTTGACACAGTTAAGTGTCCTCTGGGTAAAAGGTCACTATTTCCAGATAAAAAGCAAATACACATTTAATGTGATCTCCTCCCCATTCAGAGATCTTTCAGATAAGCGTAGCCAACGCCTCCTTACTGATGGGTCTATATACACATTATCTGGGACTCTACAGTGCCTCAGCCTCCGTAGCATTGCGTGAACCGA
seq1493	potential enhancer	chr1	40473930	40474130	+	chr1	40008258	40008458	+	AGGACCGGATCAACTGTGGCTCATGCCTGTAGTCCTAGCTACTTGGGAGGCTAAGGTGGGAGAATCACTTGAGCCAGGGAGGTCAAGGCTGCTGTGAGCTATGATTGTGCCACTGCACTTCAGCCTGGGTGACAGAGCGAGACCCTATCTCAAAAAATAAAATAAAATAAAAAGTAATAGCCATTCTCAGGCATGGTGGCTCACATCTGCAATCCCATTGCGTGAACCGA
seq14956	potential enhancer	chr12	123576890	123577090	+	chr12	123092343	123092543	+	AGGACCGGATCAACTCCAGCCTAGGCAACATAGTGAAACCTTATCTCTATTTTTTCAAAACAAACAAAAAGGACTCCATCCTCTGGAAAGCATTGCCACACTGCAGCCTCAAACAGGATTACTAAATCGCTGTTTGAAAAGACAAAGCAAGATTAAACAAATACTTAACTGCCCTCATCCTCATCCCAGGTCTGTCATCAGTCAGGCTAATCTAGCATTGCGTGAACCGA
seq1496	potential enhancer	chr1	40524390	40524590	+	chr1	40058718	40058918	+	AGGACCGGATCAACTCTGAAAAAAAAAAAATTATTGAGGGAAGAGTAAACATCCTATTCATCTTGGTTTGGGATATTTCACATGCAGGCAGCAGGATGTTGTAGGAAAAAAACACACTGAACTTAGAACCAGAAGGATCAGATAAGGATATGATGGAGTACTGGCTTCTCTATTCACTGGCCGTGTGACTAGACAAGTCATTTAGCTTCACTGAACATTGCGTGAACCGA
seq14960	potential enhancer	chr12	123626270	123626470	+	chr12	123141723	123141923	+	AGGACCGGATCAACTGTGAGCTGCACGTCCCAGATTTTATGAGCCGGCCTCCAGCTCACTAGCTGTGTCCTTGAGTCTTAATCCCGCTCCACTGCCAACACCCCACACCCAGCCCTGTGATCTCAGGGTTTCAGGGAAATGGAAAGTCATTCCCCTTTGTGGAAAGGTCAAACCCTTGGACTCGGTTTTTTCCAGTGCTCCTTCTGGCTCTCCTACATTGCGTGAACCGA
seq14966	potential enhancer	chr12	123801010	123801210	+	chr12	123316463	123316663	+	AGGACCGGATCAACTTCCACCCACCTCAGCCTGCCAAAGTGCTGGGATTACAGGCGTGAGCCGCTGCGCCCAGCCTGTTTTTGTTTTTTGAGACAAGGTCACGCTCTGTCACCCAGGCTGGAGTGCAGTGGTGAAATCATATCTCACTGCAACCTTGAACTCCTGGACTCAAGTAATCCTCCTACCTCAGCCTCCTGAGTAGCTGGGACTACAGGCATTGCGTGAACCGA
seq14986	potential enhancer	chr12	124389950	124390150	+	chr12	123905403	123905603	+	AGGACCGGATCAACTGTCCCAGGGTGTAGGCATTTATAGTGTTCATAGCTGTTGCCTAATCCCCGCCGTGGGGATGGAACCTATTTATCCTCACCAACAATCCAAACGAGTAGTACCTGCTTTTTCCTAGACTTACCAACAGGGGGCGCGATCACATGTTGGGATTTTTGCATATTTTGTAGATGAGTGGTACTTGTGTAGTTTTAATTTGCATTCATTGCGTGAACCGA
seq1499	potential enhancer	chr1	40609750	40609950	+	chr1	40144078	40144278	+	AGGACCGGATCAACTGCTGATCTGGAGCCCTCCTCTCCCTCAGGTGCGTCTGAGTAGCTCACAAAGATCCTCAAACATTCCTAGGGTTTGGAGTCTGTTGTCCCAGAAACAGAAGTCCTCTAGGGGGCAGTGTGAATCAACTCATTGGGCCAACCTAATAAAGTACCTCCGCGCGAGTTAAAATTCTATTACACTTAAAGATGAACCCTGTGGCTCATTGCGTGAACCGA
seq14993	potential enhancer	chr12	124615320	124615520	+	chr12	124130774	124130974	+	AGGACCGGATCAACTGAAGTTGGACCTCAGCTGCAAGGTCATTATCATCTCCTCTGATCTTCTGTCCTCGCCCTCTCCGCTTCCAGTGTGGGGCTCAGCATGTGTATTTACTCACCTCGCACTGTTTGTTTTCAGATTGAATCCGTGAGAAGGAAGCAAAGGCCTCTGTGTGTTTACTTTGCCCTGTGAAAGCCAGCCCAGGGGGTCAACTCCCTCATTGCGTGAACCGA
seq14999	potential enhancer	chr12	124763130	124763330	+	chr12	124278584	124278784	+	AGGACCGGATCAACTGTGTGTGAGTGTGTGTGTACCTGGGGACAGAGTGTTTGTGCACGGTGCCAAAGGGAGGGCCCCGCACATCTGGAAAGTGTCAGGTTTAATGCCCAAAGCCACGGGCCCAGGTCAGCTAAAAGTACATGTTTGCTTCCAGCCGCAGCTGTGCAAACTCCCGCTGCTCGGGCTGTGCTGGGCTCAGTCAAGTTCCCTCAAAGCATTGCGTGAACCGA
seq15009	potential enhancer	chr12	125093700	125093900	+	chr12	124609154	124609354	+	AGGACCGGATCAACTCCTGTTCTGCGGCCTCTGCCCCTCCCCTCGGCAGCCCTGAGGCTTGGCCAGGGTCCAGGAGGAAGGCGCGGGGAACAGGTTGGCCCAGTCAGCTGGCTGGGACTTCAAAGGAAAGCGCCGCTGGGGCCCACCTGGGGCGCAGCGGAGCACCTCCCACAGAGGGAAGGAAATGCCAGCCCTGGGGCGACCTCAGAACATCTCATTGCGTGAACCGA
seq1501	potential enhancer	chr1	40665680	40665880	+	chr1	40200008	40200208	+	AGGACCGGATCAACTGTGAGTTCATCTTGTGGAATTTAGTAACTGTGGGACTAAAATGGAAAAGTCCAAGTGATTGTGACCTGTTTTCCCTCCATGCTTTTTGACCTTGACTACATATTAGAGTATCTATGGAATTTAAAACCAAAAAACATACATCCCAAGGTCCAGACTCCACTTGCTAAATCATAATCTCCAGAGTTGGAGCTCTGGAATCCCATTGCGTGAACCGA
seq15026	potential enhancer	chr12	125306370	125306570	+	chr12	124821824	124822024	+	AGGACCGGATCAACTTTGCCCTGCTTTTGATCAGCAGGATGACTTTTTTCCACCACACTAGACCAGGCAGCTGATTAGATAACAGTGGTGGGGACACTGTGGCCTTTTGCCTAACATGGCTGATTCTATGATTCTGTCCCCACCACCCCCAAGGTCAAAGACCATGGCCCTGGAACACAGAGTTGGGATAGAATGCCAAGGTGAGCCCTTGTTGGCATTGCGTGAACCGA
seq15029	potential enhancer	chr12	125313950	125314150	+	chr12	124829404	124829604	+	AGGACCGGATCAACTAGAGCATGTCATTCTGCTCAAACCTCCCCCATGCCTCCCTATTTATCTCAGAATAGAATCTAAATTCCTGACAGTGACCTATGAGGTCTTGCACAACCCAGCTCCCTATAGTCACTCCAGTCTCCTCCCCCATTCCTATCTGCCTCGCTCACTCTGCTCCAGCCACACTGGCCTTGCTGTGCTCCTGAGCCACCAGGCAACATTGCGTGAACCGA
seq1503	potential enhancer	chr1	40849830	40850030	+	chr1	40384158	40384358	+	AGGACCGGATCAACTCCCAAAGTGCTGGGATTGCAGATGTGAGCCACCAAGGCCGGGCCTCAGCTCAGTGTTTTCTTTACAGTTAAGGTAACTGCAGTGTGGCTGTTTTATCTTGTGCTGCATGTTAGTTTAACTAGTCTTATTGATTTGTTTGTTTTACCCCACAACTTCAGATAAGTTTGCACTGGGTGAGGGAGGCAAGATCACTGGGTCTGCATTGCGTGAACCGA
seq15034	potential enhancer	chr12	125336990	125337190	+	chr12	124852444	124852644	+	AGGACCGGATCAACTGCCCGGCAGGGTTATGCAACTCACCCACAGCCACAGAGACAGGAAGTGCAAGAGCCACTGCTGAACTCAGGGAGTCTGGTTCCAAAGTCCACGCTGCGGAGGACCCCCACTGGGGCCTCTCTGCCTTAGCCCAAGGTCCTACGCTAGGTGGTTCTCTGCCCTGGACAAGGGTCTCCAACTATGGAATGCAGCCATGAACGCATTGCGTGAACCGA
seq15046	potential enhancer	chr12	125412400	125412600	+	chr12	124927854	124928054	+	AGGACCGGATCAACTGGATCGAACCAGGGACCTTTAGATCTTCAGTCTAACGCTCTCCCAACTGAGCTATTTCGGCAGCCGTTACGACTGCGATGCTCTTTTATCCTCCTGGTCGTTTTGCCGCCCCGGGTCTTTGACACAGACGCTGGGAATGCAGGTTCAGCAGGGACTGCGTGCGGTGGCCTGTTCGTCTGTCAAGGCCACGACCTCTGAGACATTGCGTGAACCGA
seq15050	potential enhancer	chr12	125424510	125424710	+	chr12	124939964	124940164	+	AGGACCGGATCAACTAGGGGATGTAGCTCAGTGGTAGAGCGCATGCTTTGCACGTATGAGGCCCCGGGTTCAATCCCCGGCATCTCCAGACTTTTCCGCCTTTTTCGGGCAAATTACAGTCACGTGGTTACAAAAGCTTGGAAGAGGACCCAGGCAACCCTCAACAACCTGCCTGCGAAGAAAGCTCCCTTGGAAGGGGCTGCGCCAGCACATTTCATTGCGTGAACCGA
seq15052	potential enhancer	chr12	125483860	125484060	+	chr12	124999314	124999514	+	AGGACCGGATCAACTTTCCCCGAAGCAGCCAGATATTCTGAACATGTATAAATATATGGATCTATAGATCTGCTCCCTATTGTTGGTTTTTGTTTATTTTGCACTATGCGCACTGTTTTGTATTTTTATTTTATTTTTCCCTGAAACAGAGTCTCCCTCTGTCGCCCAGGCTGGAGTGCAGTAGCTCAATCTTGGCTCACTGCAGTCTCTACCTCCATTGCGTGAACCGA
seq15074	potential enhancer	chr12	128744130	128744330	+	chr12	128259585	128259785	+	AGGACCGGATCAACTCACTCTTTTGATTTGTTTGCCACTTAGACCCCCAAATCTGAGCTTTTCTTTTTTCTCTGCTAGCAACAAATGCTAGTCAGGACCACCAGGGAGCGCTGTTTACTCTATAACCATTCCCAGGCTGCGTGTGGGTCTGGAGCTGAGATATTTCGCACATAAATTAATGGAATTGGCATTCCATTGTTCCAAGTGTCAAAACACATTGCGTGAACCGA
seq15099	potential enhancer	chr12	131456870	131457070	+	chr12	130972325	130972525	+	AGGACCGGATCAACTAGCTTAATGCAGTCCTCGTAGGAAGCTCTAAGGCATTTTGGACATCAGATGGCCTTCTGTGATGAGTTCATTGTACATGATTGTAGGACAAAATGGACTTTGTTCCAGTAAAAATAAACAACAGCTTAGCAAGGCAAAAACATGTGGGAGGACACATCTTGGGCTTTGTGGAAACCAGAATTTTGAGCAATGGTTATGAGCATTGCGTGAACCGA
seq15100	potential enhancer	chr12	131467890	131468090	+	chr12	130983345	130983545	+	AGGACCGGATCAACTAATTTGCCCTCTGTGATCCCTAAGGTCAGAAATAATCTCTGCCTCCCTCCCCTGACACAGAACCATCTGAACCTTTTCCGTGACCTTCCTGTTCCACTTGCTATCAGAGTCCGATTGTAAGCAGCTTATCTCTCTGCTCCTTGGGGCTGGTGGAACGTGGTTTCAGGCATCCATTAGGTTCTTTGACCTTGAACAAAGGTCATTGCGTGAACCGA
seq15130	potential enhancer	chr12	133170630	133170830	+	chr12	132594044	132594244	+	AGGACCGGATCAACTGCAGGACGGCGGGCGTGGCCTCTACACAGTGAGACCAATGGGAGCAGAGAACAGGATGGCAGGCGTGGCCTCTGCATAGTGAGACCAAAGGGAGCAGAGAACAGGAAGGTGGGCGTGGCAACTGCACACTGAGACCAATGGGAACAGAGCAGGACAGCAGGCGTGGCCTCCACGCAGCCACAGCCACACCGGAGCAAGTGCATTGCGTGAACCGA
seq15132	potential enhancer	chr12	133177100	133177300	+	chr12	132600514	132600714	+	AGGACCGGATCAACTCCTGAGGAGCAGGGGCGGACCCTGGCCACACTCTGGCCAGGCAGCGGCCGGGAGAGGGGGCCCATGCGGAAGGAACAGCCAGGCAGAGGCCGGGAGAGGGCGCCCATGTGGAAGGAACGGACAGGCGCACTCAGAAGCGGTGGCGTCTGACGCCCTTTCACGATGTTGTTTCGTTTTGTAATTTTCTTAGACTTCCAAATCATTGCGTGAACCGA
seq15147	potential enhancer	chr13	20259270	20259470	+	chr13	19685130	19685330	+	AGGACCGGATCAACTTCAAACTTTTCCTGCCTCCACATCATTTGTAAATGCAGAAGCTTCCCATCAGCAAAGCTGCATGGCACTGCGCCACATCAGAGCCCAGCCCAACCTTTGGCCCTTGGTAAGGCATTAACAGCATATCCGTAAGTGCCATGTGAACCTCAGAATTCCCGGCAGTCCCTTTGTTAGAACACATACTATTTCCCACTTTCAGTCATTGCGTGAACCGA
seq15151	potential enhancer	chr13	20496440	20496640	+	chr13	19922300	19922500	+	AGGACCGGATCAACTATAACATTGATTAATGATTGGCTCTACATGGTTAAGCTATAGGGTGAGAGTTATAGTGTCCTGCGCGGCATTATTTGGTTAATTTATAACTACTTGTGGCAATAGCAAGCAGTTTCAAAAGACGTCATACATGCTTCTAGGGGGAAGTGGAATGTGATTGCTGTCTCATTTTAACGTCTCTCTGGGATTCACATTCCTCACATTGCGTGAACCGA
seq15152	potential enhancer	chr13	20500340	20500540	+	chr13	19926200	19926400	+	AGGACCGGATCAACTTCCACCCACCTCGGCCTCCCAAAGTGCTGTGATTACAGGCATGAGTCACTGCGCCTGACCAAGGGTTATCATTTTTTAAAAGGGCTTCTCCAATTCGCTTCAAACAATAAAGGATGTATTGTTTTTTGCGGGGGTGAGTGGGTGGAGTTAGGACTACTTATTTTTTTTTTTTTTTTTTTTTTAGTAAGAGTCTCATTCTGCATTGCGTGAACCGA
seq15156	potential enhancer	chr13	20694710	20694910	+	chr13	20120571	20120771	+	AGGACCGGATCAACTGTAGTGACCTGCAACCAGAGGCTGAGGTGAAGTTACAAAGGTTACACCCGATGCAAGCCTCTGTTTGCAAAGTGAAGTTACAAAGTTACAGTTCTATGCAAAGGAAGACTTGGCCCACAATCAAGCTGATTGGTTGTGGGAAGCGACCAATCAGAGGCTGAAGTGAAGTTACAAAGTTACAATCCTATGTAAACGTCTGACATTGCGTGAACCGA
seq15157	potential enhancer	chr13	20695370	20695570	+	chr13	20121231	20121431	+	AGGACCGGATCAACTGTGAAATCGGCCTTAGGTTCCCTGCCTCCAGACCCTATTCTCCGCCTCAGAAAGTCACCCAATGATAACCAATGCACTTTTCTCACCACACGATTTCCTCATTCCTGCTTGAGCTGCCTTACCAAAGCCGATTGTTCTGCAACACCCAGCCGAGTGCCTTCTGTTTTGTAGTCTGGAGGCTGCCTGTTTCATACATTGCTCATTGCGTGAACCGA
seq15174	potential enhancer	chr13	21127560	21127760	+	chr13	20553421	20553621	+	AGGACCGGATCAACTAAGCCAAAGTGATGGAAATTTACTTTGCACACAGACTGCACAAACGCCCTTTTAGAAATCAGCTTTGGTGTGCATGAAAGCCTGGCTGTAACAACAGCGCAGTGTGTGAGTTCATGAACCAGCCAGCCTGTGCTGCTTTGTAAGGAAACCTTTCACAGGGCCCCACTTTGCTCCAGGCACAAGCAGGGTCATGTGGGCTGCATTGCGTGAACCGA
seq15175	potential enhancer	chr13	21132050	21132250	+	chr13	20557911	20558111	+	AGGACCGGATCAACTCATACTAATTCCGACTTGCTAAAGGCTGCGGTTTTTGTGGTGTGAGTGGACATAGGACTCTTTCATCAGGGTAATTTATAGTCCAATGTCCATTTGTTTTAGAACAGACTGAAATTGCTGGCAGGCTAAAGTTAATTTGTAATTTGCAAGTAAGAAATCTTGCAAGCCTGGTTTCAAAGTCTGATTTTGGGTTAAAGTGTCATTGCGTGAACCGA
seq15198	potential enhancer	chr13	21816450	21816650	+	chr13	21242311	21242511	+	AGGACCGGATCAACTCTTTGACAATCCTCCCTTTGAGAGGCGCAGGCTATGTCCTCTTGCCTTGAAAATGGGTGGGCTTTTATGACTGTTCCCACCAGGAGAGGGCAGCGGAAGTGATGCTATGTGACTTCTGAGGCTAGGTGACAAAGACAGCAGAGCTTCCACCTGCCGACTCGCACACTTGCTGTAATGTAAGGAAGCTAACAATTCAGAGGCATTGCGTGAACCGA
seq15205	potential enhancer	chr13	21984690	21984890	+	chr13	21410551	21410751	+	AGGACCGGATCAACTCCTGCCCAGAGAGGATGAATCAAGAGAGGCAGTCTGGCTACAGTGCCTTTGCAGAGCTGTGGTGGGCTCTGCCCAGTGGGAACTTCCTGGCGGCTTTGTTTACACTGTGAGGGGAAAATCCACTTACTCAAGCCTCAGTAATGGCAGAAGCCCCTCCCCCCACCAAGCTCCAGCGTCCCAGGTCAACTTCAGACTGCTGTCATTGCGTGAACCGA
seq15212	potential enhancer	chr13	22148170	22148370	+	chr13	21574031	21574231	+	AGGACCGGATCAACTTTACATATAAATAACCAATGGACTGGCAGGAGAAGCAGCTGCCTGAGGAACTAGCTGGTCAGGAAGAGAGGAAGGGTATGGAATGCAGTGGTGGAGATCAAAGAGCTGCTGAGGGACTGTTGGTGGCTGTTATCCTATCCCTACCCGAGATGCAACTTACAGTCTTCTGAAGTGGAAAGTGGTGGGAGTGGAGGGATGGACATTGCGTGAACCGA
seq15214	potential enhancer	chr13	22191140	22191340	+	chr13	21617001	21617201	+	AGGACCGGATCAACTTCCATCTTTTTTGTTTGTCTTTGACTGGAAAGGCCTTTGACCCTAGGCAATACTGTGCAGTGAATACTTTTGTCCTTTGTCATATTTTACTTCCTCCTTTCATGACAACCCCGACAAGTAGCCTGTGTACCATTCCTGGAGGGTCTGGCCCGGAGCTGACAACTAATCCCTGGTAAGGTCTATATAAAAGGCTCTTTTCACATTGCGTGAACCGA
seq15224	potential enhancer	chr13	22423610	22423810	+	chr13	21849471	21849671	+	AGGACCGGATCAACTCTAGGTCCCAAACCTGTTCTTTAATGTGATACATGGAAATGAGTGGTGCAGTTCATTAGCTCAGCCAGTAGAGGGAATGGCTCATTACCACGTGCAAGGCTTCCCCCAAATCTCCTCCTATGCTCCAGTGTCCTGTTAGTACAACTTTGCAAATAGATGCTGTCAAGGGAGTTCAGGGCCAGTGAGGTGTGATGAGTTGACATTGCGTGAACCGA
seq15229	potential enhancer	chr13	23170700	23170900	+	chr13	22596561	22596761	+	AGGACCGGATCAACTATTTGGGGTGGAAATTCTTAGTGAAAATGCCTTTGAAGATAAGAGAAGATAGACGCCAAAATCCTTGACAACTCAGGGTCAAACTACTTTCAGAGATGCCATTGAAAGGTCGCATGACCACAGCCACGGCCATGGTGAGTGCAAAGCTGTCTAAACAGCACATTTGAACCTTCTGAGAGGATGAATTCACCTTTCCCTGCCATTGCGTGAACCGA
seq15245	potential enhancer	chr13	24133210	24133410	+	chr13	23559071	23559271	+	AGGACCGGATCAACTTGCTCTGATGTGCTGATCTCTGAGTCATGTTTCTCTTTTCATGCTAGACCTTTAGAGAGGAAATGGTGCAATTTCTATTCTAGTTCCAACACAAGAGACCTTTCTTCTTAGGAACCTCATTTGAGGACAGCATCTTATTTTGCAATTTCTCCCCCAGTGTCAGAGACATTCCCAACAAAGGGGGTGATTGTCAGAGGTATCATTGCGTGAACCGA
seq15249	potential enhancer	chr13	24203710	24203910	+	chr13	23629571	23629771	+	AGGACCGGATCAACTACCTGCCTGCTGTGGTTGTATTGCCAGAAGTGTTGGATTCACATCTTGGCTGCGCTTTGTACTGATGGTGTAACCTTGGGCAAATAGTCTCCCCTCTTTGAACCTCTGTTTACTCTGGAAAATGCCCAAGTCTGCAGATTTTGGATAGAACTAAATGAACTAGTAGTCCAGCAACATGATACCTGCCCCGGGGCAAGCTCCATTGCGTGAACCGA
seq15262	potential enhancer	chr13	24353150	24353350	+	chr13	23779011	23779211	+	AGGACCGGATCAACTTTCTCAATCCTTTCTTGTTAATTTGAATATGCCCACTCTTTATCCTGGAATGTTCTCTTCTCTCAAGTACACACACTAGCACTCTTTCAAACCATAGGTCAAACCAGAAACATGCCAAATAAGGATGTTTGCCTTTTCTATTATTATTTAGCAACAGTTTGAAAGTTCAAGCCATTGAATCAGCTGAGGACAAACAGAAACATTGCGTGAACCGA
seq15263	potential enhancer	chr13	24370770	24370970	+	chr13	23796631	23796831	+	AGGACCGGATCAACTAAAATCTCTCTGCACTCTTCCATTATATTGATTTCATCTCCCTATTCTCATCTTTCCACATGGTTAAGAGGCATGTTTGAAAGTTAATCCGGATGAGCACACTATGTAAACAACAGGGTTCACCACTAGCTGCACTCCATCTCCAAGCTGGTACAGTGGTTACTTTCCTTTGCATACATAATCATGGTAACAGCAGTGTCCATTGCGTGAACCGA
seq15267	potential enhancer	chr13	24543910	24544110	+	chr13	23969771	23969971	+	AGGACCGGATCAACTTCCTCTTTTGTGCATTCCCAGCCCTGTTTTGTCAGCGTCTGAAAAGAGTGATTCCATCCTGGTATGTGCAATTCTCACAGCTTGTATAGATAAAATTTTGCAACTGTGCAAATATTTCCGCAGAGTAAATATCTAGGAATAGAAGAAGTAGTTCAAAAAGTAAACACATTTGAAATTCTAATAACTATTGTCAACAGCCCCATTGCGTGAACCGA
seq15277	potential enhancer	chr13	24723030	24723230	+	chr13	24148891	24149091	+	AGGACCGGATCAACTTTATTATTCATGGTTTCCATGAGTGTTTGTTTATACCAGGAAATGCTCTCCTATGCATGCCACATGAGAGCAGGGCTCTGTGACTCAGGGTTGGTGACTGGGCTTGGAGGAATGTAGGCTCCGTCCACAAACAAAGGAGAATGAGGATTTGAATGTCACGGTAAACTTATTTGTGACTAAGGAGGTAGTGGGCAAAAGGGCATTGCGTGAACCGA
seq15279	potential enhancer	chr13	24750630	24750830	+	chr13	24176491	24176691	+	AGGACCGGATCAACTATTTCTGCTTTTCAGATCACAAAAACATGTTATTTTCCCAGCAAACTAGATCCTTTGATTAATGGGACCAGGCAAGTCCAAGGACAGATTAAGCACGCTGGGTCCTGGCAGGAATCCCAGAAATGACCCTCAGTCAGCCTTCTTTCTCTCACCTTGGACCTGTTTCATTGAATTTACTGTGTTTTCTGTGAAAATGGAGCCATTGCGTGAACCGA
seq1528	potential enhancer	chr1	41372790	41372990	+	chr1	40907118	40907318	+	AGGACCGGATCAACTTCCACAGTTAAAAACAACTTTCTAGACATTTCTGTTAAGTATACTGTGGTATTATGACATATATTGGTTTTTGTGCACAGTTCCGGGTTCATAACTCCCATAGCCCTTGTTACAGTCTTTTGTTACAATGTTGGGCGTGTTAGGCCTCAGGGGCAGGCCTCAGGAAACAGAATCTCTCTTTCTTCTGCCCTCCTTTCATCCATTGCGTGAACCGA
seq15285	potential enhancer	chr13	24792180	24792380	+	chr13	24218042	24218242	+	AGGACCGGATCAACTGACAAATAGCTCAGCCCTGCTGGAGGGAAAGGCGTCCTGTATTAGGCACAGGACATTCAACATCTCCTCAAAGTCCACAGGCAGCCAGTGACCCTGGTTCAGTGACACACCCATCTGCAGTGTGGAATGGACTCTGGCAGCAGAGTGAAGGATGGGTGGGCAGTGAGCCAGACCATGGTCATCCAGGTGGAAGGTAATGCCATTGCGTGAACCGA
seq15301	potential enhancer	chr13	25611420	25611620	+	chr13	25037282	25037482	+	AGGACCGGATCAACTGTGTCACAAGCACGTCCTCAACCTTGGCAAAATAAACTTTCCAAATTAACTAAGACCCGTCTCAGATTTTCTGGTTCACATCCGAGAACACTGCATCAGCAGATTCAATGTCTGGTGAGCGCCACCTTCTGGTTCACAGGTGATACTGTCTCTCTTCATTCCCACATGGTAGAAGGGACGGGACAGCTATCTGAGGCCTCCATTGCGTGAACCGA
seq15311	potential enhancer	chr13	26637080	26637280	+	chr13	26062942	26063142	+	AGGACCGGATCAACTACTGAATACAATTTTAGGTCTTTCCATTCAGAGAAAAATACATGAACACCATAACGGGCCTAAGATTTCCTGGCTTTGGCTCTTGCACTCCATCTTCTGGCCAAAAGTTGGTCTTGAGAGGTTTAAACTGAATACACCCATTGTTACAATCAGTTACATAACATAGAGCCGTTGGAGCATTAGATTGATTTCAGCAAAAGCATTGCGTGAACCGA
seq15312	potential enhancer	chr13	26648880	26649080	+	chr13	26074742	26074942	+	AGGACCGGATCAACTTCAAAACACAGCGTCTCTGACCTTTTGAGATGCCGCAGATGAACATGACAGTCACGCCTTACTTTTTCCCAAGAATTAAAAGAATGTGAACTATGCCTGGTAAAACAATCTTCGGCTATATCCACTGAATGAACCCAGGAACACGGTGTGTCATCGGGAGAGGGCAGCACACTCCCCCTGGCCACGTCCAGAAGCTGGTTCATTGCGTGAACCGA
seq1532	potential enhancer	chr1	41405480	41405680	+	chr1	40939808	40940008	+	AGGACCGGATCAACTTGGCCACTGACAGTTGCTTGGTGCTGCTGCTGGCCCACAGACTCTCCACAGTGCTCGGCCAACAACTACTGTGTCTCTTCCCTACTCACTCTGGCTCCAGAGCTTGGTTCTCTGAAATCGTGAGTATTTCGAAATACTTGAAACAACAAAGTTCAATTGAGTTCAAAGTCCACTTACATCATTGCAAGCAATTTCATTCACATTGCGTGAACCGA
seq15350	potential enhancer	chr13	27726430	27726630	+	chr13	27152293	27152493	+	AGGACCGGATCAACTCCATTAAAAGCAATGCAGTACTGATACATGTTACAACATAAATGAACCTTGAAAACACGCAAAGTAAAAGCAGCCAGTCCCAAAGACCATATACTCTATGATTCCACATACCAAAGTCCAAAGCAGATAATTATATAAACACATAAAGTAAATCAGTGGTTGCCTAGGGCTGGAAGGGGGAGGGAAAGGAAAGAAGGAGGCATTGCGTGAACCGA
seq15354	potential enhancer	chr13	27913050	27913250	+	chr13	27338913	27339113	+	AGGACCGGATCAACTACTAAAAAAAAAAAAAAAAAAAAAAAAAAAAAAACCAAAACCCGTGCAATCCTCACTTCTAGCAACCGCCAGGGGTCTCTCCCCACTGTCTGTGCCATTCAGTGGCCATAAGCAAGACAACACCTTCACTGTGGGTGTCCTGGCTAGAGAAAGGGGTCCAGCTTGGAGACATAGTTTGCTAGTACATCAATCATTAAGAACATTGCGTGAACCGA
seq15359	potential enhancer	chr13	27947100	27947300	+	chr13	27372963	27373163	+	AGGACCGGATCAACTTGCTTTATCTTTCAGAGGTCCCAGGCCACCACAGTATTTGTCCTAATTAGAGTCAGTTTGCTTTGCAAACCACACTCAAGCTCTCCTAGACACCGAGCAGCTGCTCCTCTGACGTCCCCACCGGAGCCCTTGTTTGCATTGTATGTTGTCAGCAAACAGACCGCCTTGAACAAGCCACTTGGGAGCGCTCCTCACCCGGGCATTGCGTGAACCGA
seq15366	potential enhancer	chr13	28033670	28033870	+	chr13	27459533	27459733	+	AGGACCGGATCAACTCGCCTGTAGTCCCAGCTACTTGGGAGGCTGATTTTTCTACTCCATACGTCTACGGTCCTGTGATAGACAGACCAGGGGACTCCTCAGCTCAGAGTCCATGAGGCCAGAAGCTGACATCCTAAATTTCTATTTAGAATGAATTTAAGCAAGCCAGCCAAACAGTCTGCCGTGAAACTGTCGGGAAGACAAGTGGTGGGTTGCATTGCGTGAACCGA
seq15376	potential enhancer	chr13	28216340	28216540	+	chr13	27642203	27642403	+	AGGACCGGATCAACTGTGTTTTCCAGATCTGAAACCTTGCTGAGATTTTCAGACAGCCCTAGTAGATCAAAGTCCTCAATCCTGACAGGAAATATTCCAGCTCTGCCTCATTCTGTGTCCTTGGTCAGTGTCTGTGGTTTCCCAGTCTGCCCTAATGTTTGATGACACTAAGGATACGTGTTGCTGTTGTGCCCCTGTTTGTTTGGCCACTACAGCATTGCGTGAACCGA
seq15392	potential enhancer	chr13	28597140	28597340	+	chr13	28023003	28023203	+	AGGACCGGATCAACTCAGGGCACAACCTGAACAGCCGTTCTGAAAGGGACTGACAATGCTACGCTTTGTTTTGAGGAAGGATTTCTGAGGACTTCCTATCTCGACCTTCAGCCTTGGAAGTTTCAGGGGACTTTGTGCAGCCTGGGAGGGCTGTGCTAGCCGTGACCTCACAAGGGATCCCAGGCCTTTATGCTACTACAATTAGCCAAGAGCCACATTGCGTGAACCGA
seq15394	potential enhancer	chr13	28633460	28633660	+	chr13	28059323	28059523	+	AGGACCGGATCAACTGGACAGCCACAAGAATGTAAAAGAAAGGCTGCGTTAAGAGGGCATTTAATTGACCTATGTCCTTTGCCCCATCTCATTTCGGCAAGAGGACAAGGACAGCAGGGGGCAGCAATCAGCATAGAGCTATACAGGGTTAGGACATTACCCACACATCTTGGCTAAGACATTTTTCTGGATGAGATCGATGTTCCTCACAGACACATTGCGTGAACCGA
seq1541	potential enhancer	chr1	41588940	41589140	+	chr1	41123268	41123468	+	AGGACCGGATCAACTTAGTCCATGCCCTCTGGTGGCAGGTAACAGAAGAGCATTCACACCAGGAATTGATCAGTGACAGAAACATACAAAGGATTCCTTTGAAGTTACTGTATATACTAAAGCATGTGACCAAATTTGCTGGGTAAGCAGTTTACACTGAGATCGTGACTCACTTGACTAGGGGCCTCATTAAAGGCTAGCTTCTACTCCAGCTCCATTGCGTGAACCGA
seq15413	potential enhancer	chr13	30039980	30040180	+	chr13	29465843	29466043	+	AGGACCGGATCAACTAATGTCCACTCTGTCTTTGTTACTAAGTTAGAACAGTCTGCCTGCTGGCAGGAAGCCAGGGCTGCATGGAGAAACCGCAACCATGAGTGCAGCAATTCCCGTGAATGCTGTTCTGTTCTAGATGCATTCCAGGAGGAGACAGTTACCAATGAAATGGGATTCACACCTACAGTAGGGACACACACCCATTAGCCAGGACACATTGCGTGAACCGA
seq15422	potential enhancer	chr13	30332990	30333190	+	chr13	29758853	29759053	+	AGGACCGGATCAACTTGGTGTGTGACAGAAAATGGGAATAGAAAAGGGGATGTCCTGGGCCCACAGAGAGACTCCAGTGAGGACGCTGAGAGGTGACGTGGCTGTCTGCGGTTCCTTGTGGTCTCAGAGCAGATGATAATGGTGAGGTTGCGACAGAGTGCCTGGGGCTTGCCCTCCACTTCTGACAATGAAACTGGGAGAGGAACAGGTTACTCCATTGCGTGAACCGA
seq15428	potential enhancer	chr13	30498220	30498420	+	chr13	29924083	29924283	+	AGGACCGGATCAACTGAAAATGTGATAAATCTACAAAACGTTCTGCAGCTTTACTCAGCTCTTTAAACTCAAATATTTGTTTTGGATGAGGAAATGGCTCAGGGCATGAGCACAATCTCACCAAGTGTGTGATCCTGGTGCCACGTGGCCACAGCATGATTCAGGATTTCTCCTGCCTTAGCCACTCCTCTAACCAACAACAGCACCTGAGTCACCATTGCGTGAACCGA
seq15429	potential enhancer	chr13	30498770	30498970	+	chr13	29924633	29924833	+	AGGACCGGATCAACTAACAGGTGGAATTCCTGGCTGGAGGCAGGTGATGCTCCGGTGAGCACATCAGAGGCAGCAGCCGCAGTCTGCTCACCCTGCAGCTGAGACGGGGGAGAAGCTTCGCCAGCTGCCTCATCAAATGGAATGCAAACAGAGAGGAGAGCCCCACTTGCTCATCATGCTCCTAGCTACTCCAGCCTCGCTCCAGGGTGCTCAGGCATTGCGTGAACCGA
seq15448	potential enhancer	chr13	31379380	31379580	+	chr13	30805243	30805443	+	AGGACCGGATCAACTTAAAGTCACGCAGCTGAAAAGTGGCAGAGCTGGGATCTGAGCCAGGAAGCAAGGTACAAGGTCTGTGCTCTTCATCTCCTTCTATGCTGGCTGTATGCTTGCTAGCGGCCATGAACTTGGACCTTGGGGTGGGAGGGCTCTGCGTTCATTCCCAGCCCCCCTTGTTACTGGCTGTGTGATTTCAGGTCGGTTTCATTCTTCATTGCGTGAACCGA
seq15449	potential enhancer	chr13	31379870	31380070	+	chr13	30805733	30805933	+	AGGACCGGATCAACTAAGAGCATTTCCCGGTGGATTCCTGGCTGGGCCCAGCCTGGGGCCTCTCAGTGCTCCTGGTAGCCTTGCATTTTCTATCTTCAAGGGAAGCTTGAGTGCTGGAAGCCTGCCCGCCCCTGCACATTCCTACCAGCGCCTGAAATCAATGATGCCCTTGTTCTCCTTGGAAGCGTTGGATGTGTGGGAGAAGGTTGAGGGCACATTGCGTGAACCGA
seq1546	potential enhancer	chr1	41788620	41788820	+	chr1	41322948	41323148	+	AGGACCGGATCAACTAGCTCTGTGTGCTGGAGCTGTACCTTTGTGTGGGTGTGTTGGAGACGGCCTCTGGGGTAGCCTTGGCCCTGTGACCTGGGCTGTTGGAGCTCTGTAGCAGGTGGCCCCCATCACAAGGGGGCACTGTGCATCTTCCTAAACCATCACCGCCGCTGGTGGCCAGTGTGTGGGCAAGGAAGGCTGGGAACTGGCACAAAGATCATTGCGTGAACCGA
seq15472	potential enhancer	chr13	32316340	32316540	+	chr13	31742203	31742403	+	AGGACCGGATCAACTATTGCTACTTAAATAATTTGCTTAACCTCCAAAATAGGTTAACCAAAACCGGGCCCGAACAGTATTTTGAGGGGAGCAGTGTTTGACTGCCCCCTAGTGGCCAGACTCAAGGCATGCCTGGCATGGTCCTTTCTTACGGATGTCAGTTTCACTTGGCCACTCTGACTTGAGAAAAGGTTTTCCATCTGAATTTTAATTTCCATTGCGTGAACCGA
seq15486	potential enhancer	chr13	32654540	32654740	+	chr13	32080403	32080603	+	AGGACCGGATCAACTCTTACAGATGGGGAAAGTTGGCACAGAGAAAGTTAAGTAAATACTCAAGGTCACACAGTGTTGATTTAAACTCAAACTAGGTGGCTTCAGAACCCACATCTGAACCCCTCTATACTTTATTGTCAGTCTTTGCACGGTCCTCTTCATGTAGAGGCACTGTTGCAGATACTGTTGCTAACTTCTTAAACCAACACAGGACTCATTGCGTGAACCGA
seq15488	potential enhancer	chr13	32713510	32713710	+	chr13	32139373	32139573	+	AGGACCGGATCAACTGATGCTTCAGGATAGTGAACTTCGCACCTGAATCCCACATGCTGACCTTTGGTAGCCACCTTTGATGTATTCTGTAGAGGTGAGCCATCAAGGGGCAGTGTGGCAGAGCAGAGCAGAAGTGTGCGTGAGCGTGAAAACCTGCCCACTTTCAATGTAAACAAGCTCTCAGGGTCAACACTCACTTAATGTCAGTGCCCTGGCATTGCGTGAACCGA
seq15498	potential enhancer	chr13	33020460	33020660	+	chr13	32446323	32446523	+	AGGACCGGATCAACTCTGTGGTTGTAACTCTCCTTCATGGCCAGTTCTACCTGATTCCAGTGAAAGTCCTAGTTGCAGTCCAAGGTGCAATGTCAGTTATGAAATTCATCCTGCAGACTAGTATGTCATTCTGAAAACAAACTCCCCTGTCTTTACTCAAATGTGAACCATCCTGTTGCAGGGCAAGGAGAAAAAGAACAAATAGAGTTTGTTGTCATTGCGTGAACCGA
seq15505	potential enhancer	chr13	33151550	33151750	+	chr13	32577413	32577613	+	AGGACCGGATCAACTAAATGCTGATAGTGATATAAAGTCCAGGTTGAGGTGGTCTCAGATGGAGATAAGGAATTTGTTGGGACCTGGAACAAAGGTGACTCTTGTTATGCTTTAGCAAAGAGACTGTTGGCATTTTGCCCCTGCCCTAGAAAGCTGTGGAACTTTGAACTTGGGAGAGATGATTTAGGGTATCTGGTGGAAGGAATTTCTAAGTGCATTGCGTGAACCGA
seq15506	potential enhancer	chr13	33213750	33213950	+	chr13	32639613	32639813	+	AGGACCGGATCAACTTAGATTTTTGGTTGTCCCTCAACAAGAATAAGCTAAACTTCTTACACTGTTTAATTATTGTGTACTGAAGAGTTGTCTTTATGGAGGGCACCATCTGCTGGTTGCAAGAGGTAGCAGTTGTGGCGAAGACTGCCTTCTGTAGTTATATCAGACTCTTTACAAAATCTTATGTTTTCCTTTGAATTCCACCTCAAACCTGGCATTGCGTGAACCGA
seq15507	potential enhancer	chr13	33224960	33225160	+	chr13	32650823	32651023	+	AGGACCGGATCAACTAAGTCTAGCTGGATGGCAAGTGGAAATCGTTGCAGCATAAAGGACCAAGACATTTAACATTGATACTTTGTGGCCAGCCCCACTTGTTGCCTAGTATTTGCAGCACCACCTAGTGGATGCTGGATGGTCACCTTTCCATTGGAGTTGTATTTAAATGTCAGTTCCTGTCAAGTTAGGCAATTTTGTTTCATTTAAAGTAGCATTGCGTGAACCGA
seq15508	potential enhancer	chr13	33237910	33238110	+	chr13	32663773	32663973	+	AGGACCGGATCAACTAATTGTATAGTGGTGAAGTCTGAGCTTTTAGTGCCCCTGTCACCTGAGAAGTGTACATTGTACCCAATGTGTACACAATGTGTTTTTTGTCTCTTGTTCCCTCTCTGCCTTCTGATTCCCTGTAGTCCATTATATCACTCTGTGTGCCTTTGTGTACCTATAGTTTTGTTTCCACTTATAAATGAGAACACACAGTATTTCATTGCGTGAACCGA
seq15511	potential enhancer	chr13	33319780	33319980	+	chr13	32745642	32745842	+	AGGACCGGATCAACTCCCTCTCCAGGGTTGCAGACTGCTGACTTCTTGCTGTGTCCTCAAATGGCAGAAGCGGTAAACAAGCCCTCTCAGGCCACTTTTTAAAGACACTAATCCCATTCATGAGGGTTTCCCACAATGACCTAATCACCTCCCCAAAGGCTCCACCTCCTAATACTATCTCCTAGGTACTTGCATTTCAACATAGGAATTTTGGGCATTGCGTGAACCGA
seq15517	potential enhancer	chr13	33665300	33665500	+	chr13	33091163	33091363	+	AGGACCGGATCAACTGAGCCCTGTACAGTAATCTAGTTATGAGGACTAGAGGACTTAAAAGTATGAACTTTGAGATGTATGGGGAAGATTAGGACAGCCACAAGCCTTCTGAAAATTGAGCAATGCAGTCAAATAATGGCTGTATTTTGTTTGAAATGCTGCATAGCTGGTTTGATGTTTGCATTGGGTTGGCTGATGTCTTTTGTGTTGTGTGCCATTGCGTGAACCGA
seq1552	potential enhancer	chr1	41901360	41901560	+	chr1	41435689	41435889	+	AGGACCGGATCAACTAGCTCCCTCATCAGATAGCGGCAAGGACGAGTCCTCCCGGGGGGAACCAGAGGCTCCTGCCTGCCGCCCTCTATGGCTAGGGAGATGGCGTCACCGCCCAGGAATGCTGCACCCAGGCCCCCTCCCCATTCCCAGCAGCTTATCTAGTCTGGAATCTTGTGTCTGGCTTTGTCATCTCCTGCCCTGTGCCGCCCCCTGCCCATTGCGTGAACCGA
seq1553	potential enhancer	chr1	41942480	41942680	+	chr1	41476809	41477009	+	AGGACCGGATCAACTACCTGTCCCTGCCTTCTGGGCCTCCTCTACTACTTTAATCATCTCTGTTGCTCAATCATCTGGGTCACTGATCTCTGAACCCTGGCCAGGGTCCCCGGGGCCTGTGCCAAGGGCGGTGAATGCTTCCCTCCAACACACCCTCCGCCAGGTTTTCCTCATGCTGCTGCCAGGCCTCTGTCATAGCTGCGGCCCTAAGGCTGCATTGCGTGAACCGA
seq15530	potential enhancer	chr13	33834560	33834760	+	chr13	33260423	33260623	+	AGGACCGGATCAACTATTTCTGTTTCATCTTACTGCCCTCTACATTTTACGGGGGAGGTCATCAAATCTGAAGCCCCAGGAAGTGTAAACATCCACTTTTGTCTGTTACTGTGAACAAAGGTTCAAAATTGTGACTTCAAAGCATGGCAGACACTTTCCTAAGACAGAGCCTGGACACTGTCCAAGCTCAGGGCTCACTCAGCCCTTTGAACAGCCATTGCGTGAACCGA
seq15538	potential enhancer	chr13	33992490	33992690	+	chr13	33418353	33418553	+	AGGACCGGATCAACTATCAACCTGCAAGGCTGCAGCTGGGCAAGGGGAGGGGTGTCTGCCATTGCTGAGGCTTAAGTAGGTAAACAAAGCTGCCAGGGAAGCTCAAACTGGGTGGAGCCCACCGCAGCTCAGCAAGGCCTACAACCTCTATGGACTCCACCTCTGTGGGCAGGGCATAGCTGAACAAAAGGCAGTAAAAACTTCTGCAGGCTTAACATTGCGTGAACCGA
seq15542	potential enhancer	chr13	34019250	34019450	+	chr13	33445113	33445313	+	AGGACCGGATCAACTCAATGAATAAATTAACTACTATTGTACTAGTCAAACTAGAAAGCAGTTTCAACACCTGCTGCTCCTGAAAAACAAAGGGCCCATTTTTTCCTAATGCCCTCATGTTAACCTTTAAAACCAAAAGCAGTAGATAAAAATCCCAGAGTAAATAAATTCTTATGTAAACATGGAAGCTATTTTATTATCTGCCCTTTACTTTACATTGCGTGAACCGA
seq15547	potential enhancer	chr13	34184640	34184840	+	chr13	33610503	33610703	+	AGGACCGGATCAACTCCCCGCGCTGCTCCTGCGCCTGCGCTGAGCCTCCACGTGTCCTCAGGAGACTTAGCCTAGCCTGGGTATCACCAGCAGTGGGCCAGGCCGCTTTGCCTTCAACTCCCAACAGTAACCTTGCAGAGGTCAGCCTGGGGCCACCAGGAGGAGTTAGTAAGAGCTTATCCTGTGGGGGCACTCACTGGGGCTGGTGGCCGGGACATTGCGTGAACCGA
seq1555	potential enhancer	chr1	42039840	42040040	+	chr1	41574169	41574369	+	AGGACCGGATCAACTGAAGCAAGAAGGAAGAGGGCCAGTCGCTGTGAGCAGGCGCTTCATCAATCCTGCCTCTGTGTGGCCTCTAAGGGATCCAGTGGCATGAGAACACAGAGACACACGAGGGCGCTCTAACCAAACAGCAGGAGGACCCGCGTCCCTCCCCACACGGAAAGAGGGTTGGCATTTTCAAAGACCTTTGGTTCAGTGTTTTTTCACATTGCGTGAACCGA
seq15552	potential enhancer	chr13	34216860	34217060	+	chr13	33642723	33642923	+	AGGACCGGATCAACTCTCCAGCCTCTCCTGCTCTGTCTATCGCCCTGTGTTTCCTCAAAGGCCGGATGACAGTGGGGGCTGTGAGATCCCCAGATACTGCAGAGGAATGCTGGGAACAAACAAACAAACATTAAAAAAAAAAAAAAAAAACCTCCCTACTTGCTTCAGAACAAATAAAGCTGAGATCAAGGAAGCCAGGTTTGGACTGAGGCAAGCATTGCGTGAACCGA
seq15554	potential enhancer	chr13	34250890	34251090	+	chr13	33676753	33676953	+	AGGACCGGATCAACTAAAGTCTCATCTGTCATAGCACTCCACTCCCCGAGAAGAGCCCAGCCTCCTCTTCCTGAACACCAATGAGGAAACCAGAAGAGCACATGGGGGACGTGGCTTCCCTGAAAGCCTGTCAGAGTCTGCACATGCTCTTTGTGACAGAGGTGCCAAATTAACCTTGGCATGAGGCTCACAATGCACCTCATTGTGAGGTCCTGCATTGCGTGAACCGA
seq15569	potential enhancer	chr13	34531730	34531930	+	chr13	33957593	33957793	+	AGGACCGGATCAACTTCTAAAGGATGAATAGTTCTTTTGAAAGCCAAGTACATAACTGTGAGGCCCGGAAGCTCTAAGTTCACTTAGACAAACATGTCACTGTGATGGCTGATCTTTAGCACAAGCGCAAGCCCACTGCATTGATTGGCCCAGAACCCAATGTAGTCAAACGTGAAGGTCTTCTGTACACCGTGGATGGTGGGGAGAGGAGGGCACATTGCGTGAACCGA
seq15570	potential enhancer	chr13	34543080	34543280	+	chr13	33968943	33969143	+	AGGACCGGATCAACTGTGTTGACTTTACCAGGTCAAACTCAAACACTCCAGCTCACAGTTCACCCACCGTACAAATTTTCTTCATTACTGCCATGTCCTCACATTTTAAAAGTCTGCCTAGCAAGAAGTTACACACGTTTCAACACTGTCAACAAATGAGATCTGACAAGTAAACATTTTGCAGCAATGGGTTTTGAAATCTGTACTTTGATTGCCATTGCGTGAACCGA
seq15573	potential enhancer	chr13	34594090	34594290	+	chr13	34019953	34020153	+	AGGACCGGATCAACTGCTACCAGAAAACACAGAGCAGAGAGAACAGCCGGGAGACTATGACATCAAGATATTTCAAATGTGGAATTTATGACTGGAGAGTCGTTTCAAAGGCATCTCAACCCTTTGATCTTAACTGTGGCAGGATCAAAGTCCCATTCGGCCAGTGAGTAAGAGCACTGACATGGGTCTGTTGATGCGGCTCTTTGGAGCAGGAACATTGCGTGAACCGA
seq15627	potential enhancer	chr13	40677110	40677310	+	chr13	40102973	40103173	+	AGGACCGGATCAACTAACCTGGCATGCCGAGGTCTCGGCTGTGCCCCTGAATCATTGCTGAGTGCGTCAAGGACTCCAGTCCCCAACCCTCTGCAGGCCTGACTCATGCAGCAGCTTCCCCAGAGTACGCCCACGGGCTCCAGGTACTGCTCACAAGCTGGTCTCCTCCTCCACGTAGACACACAAACAAAGCCAGTTACTAGGCTTGCTAAGCTCATTGCGTGAACCGA
seq15645	potential enhancer	chr13	41027470	41027670	+	chr13	40453333	40453533	+	AGGACCGGATCAACTCCTTGGCCTAGGTGTGCCAGCATTGCCTGGAAACTTGCTAGAAATATACATTCTCAGGCCCCACCCTAGAAACCCAGGGGGAGGAGCAGCAATCTGTGTTTTAACAAGGCCTTCCATTGATGATTCAAGTGTTTGGAACCACTGGCTTCACCACGGTGGGGGAAGGCAAATAGATACACATATGAAATCTCTCAGTATCACATTGCGTGAACCGA
seq15651	potential enhancer	chr13	41110750	41110950	+	chr13	40536613	40536813	+	AGGACCGGATCAACTTACTCCCAAGACCCCAAGGTTAACCGAAGTCCAGAAGTCCTCCGGTACCTGAAATACCTCACAGCTGCTAGGCTTTATGGCTGTTGTCAGACTGTTCAAACACAAACAGAGCCAAATATCCTGCCAGCCAGCACGGACCTGCTCCCAAGAATCATGTGTTATGGTTTCCATCACACCCAGCCATCAAGTCCTGTTTGAGCCATTGCGTGAACCGA
seq15652	potential enhancer	chr13	41114600	41114800	+	chr13	40540463	40540663	+	AGGACCGGATCAACTTTGGCACAAAGTCATGACCCAGTATTATTTTTTCCCATTCTACTGAGGAGGAAACGGAGCCTTTGTGAGGGGCAAAGGATCTGTTTAAATTCCTGACTTGACACAGTAAGCGGCCAGAGTAGGGATGACTCATGCTGTAGCTATGGGCCTCCTCTTTCAACTTTAATGGGAATAGTCAACATCCTATTATTTGAATGTTTCATTGCGTGAACCGA
seq1566	potential enhancer	chr1	42852570	42852770	+	chr1	42386899	42387099	+	AGGACCGGATCAACTTAAATAAATAAATAAATATTAGCCAGGCATGGTGAAATGCACCTGTAATCTCAGCTACTCAGGAAGCTGAGGCAGGAGAATCACTTGAACCTGGGAAGTGGAGGTTGCAGTGAGCTGAGATTACGCCATTGCCCTCTACCCTGGGCAACACAGTGAGACTCCATCTCAAATAAATAAATAAATAAATAAATATTAGCCAGCATTGCGTGAACCGA
seq15662	potential enhancer	chr13	41360720	41360920	+	chr13	40786584	40786784	+	AGGACCGGATCAACTGAGTACCAAGCGCCCTGCATGGTGGACTGTTCCAGCAGGCTGATGGAACACAGGGGGTTCAAAGGAACCAGTGATGCAGTCATGCTGTGGCTGGGGTTTACAAAAGGCTAAGTGACTCACTAAAGGTCACACAGGGACATTTACACAAACATCCTGGCCCCAAGTCCAGTGCTCTTTCTAATCTATAACAGGGTCTTTCCCATTGCGTGAACCGA
seq15664	potential enhancer	chr13	41401860	41402060	+	chr13	40827724	40827924	+	AGGACCGGATCAACTCGAGGGAGGGGGAGAGTGGGGTTCCCCTGCTCATCATGTTTTATCAGAACTCTCGTGTTTGTCAATGGGATCTTTGGACTTGACCATTGCAGCCTGCTGGATGAAGTGACCAAAGATAGGTCAAGTTTTGGAATGAATGACTTTGAAGCTATACAATTTCTTTGACTCACTCTCCTATAAATAATGGCACCCACAATAAGCATTGCGTGAACCGA
seq15665	potential enhancer	chr13	41455110	41455310	+	chr13	40880974	40881174	+	AGGACCGGATCAACTCCAAGGAGGTCCACATGAAAAGGTCGTGATCGATTGAGCAAACATGGGGTACGTGGCTGGGGCTGCATGCATCGGTAATCAAGACAGAACAGAACAGAGCAGAAAGTTTCACAATGCTTCCTCATACAATGTCTGGAATCTATAGCTAATACAAGTGGTTAGGTCAGGGGTTGATTTTTAACTACCAGACCAGGCCTGAACATTGCGTGAACCGA
seq15666	potential enhancer	chr13	41469910	41470110	+	chr13	40895774	40895974	+	AGGACCGGATCAACTATGTTCCTGTAACTATTTACACATTGTCTATAAAAAGTTCCTTGTTTCACCTGAAAAGCAACACAGACTAGCATTCATATCTACTGAAAGCCATCATGACCTATGTAATTGTGCAGCATGAACAAAGAGGCCTTTATAAAGCCAAAGGCAAAGCTCTTAGTAACAACCTGTTTCAGCTGAGACAAGCTGACCTCCGCTTCCATTGCGTGAACCGA
seq15667	potential enhancer	chr13	41495480	41495680	+	chr13	40921344	40921544	+	AGGACCGGATCAACTGAGAAAGGAGACCGAGAATCTCAATACTGGGGCTGAGACGCAGCATCACTAGAGCCTGAGTCCTAATCAGGCGGTGCTGGAAGGAGGCGGGTCAGCCGGGAGTGGAGGAAGCAGAAAAGGCTCTCCCACCTCTAACGCCGCCTGGGGGTCCTGGTCGATTAGAGCATCTGAGAAGCTCTGGAAAAACCTGTCAGGAAAACCATTGCGTGAACCGA
seq15673	potential enhancer	chr13	41575900	41576100	+	chr13	41001764	41001964	+	AGGACCGGATCAACTCAGGAAGATCACTCCAGCCCAACAGTTCAAGGTTGCCGTGCACTGTGATCACAACTATAGACAGCCACTTACTCCAAGCAGGGCAAAACAGCAAGACCTTGCTTCAAAGAAAAAAAAAAATGGGGATTGTCAGGCAACATAGGCTGTTATCTTAAAACCCATGAAAGAAACTTCTGTCTCTCTCGTTCAATATCTAACTCCATTGCGTGAACCGA
seq15679	potential enhancer	chr13	41681910	41682110	+	chr13	41107774	41107974	+	AGGACCGGATCAACTTCAGGCCAGGGAGCACCTGAAGGCTGGGGGCTGTGCTGCCATTTTCTCTGGCGGGAGTGGGAATTCGTGGTGACTCTTCTAGGCCCGCCCATGGCTGCCCATGGACCAATCAGCATGCACCTCCTCCCCACTGAGGTCCATAAAAGCCCTGGGCTCAGCAAGAGCAGGGCAGACGATGGCCAGGTGACATAGAGGATGCACATTGCGTGAACCGA
seq15685	potential enhancer	chr13	41863740	41863940	+	chr13	41289604	41289804	+	AGGACCGGATCAACTCACTTCTCAAAGTCAAACTTGCACCAGACAAAGGTCATGGTCACTGTTTGATGGTCTGCTGCCGATCTGATCCACGACAGCTTTCTGAATCCCTGCAAAACTATCACATCTGACAAGTATGCTCAGCAAATCAAAGAGATCCACTGAAAACCGCAAAGCCTGCAGCCGGCATTGGTCAACAAATAGGGCCCAATTCTTCTCATTGCGTGAACCGA
seq15693	potential enhancer	chr13	42137850	42138050	+	chr13	41563714	41563914	+	AGGACCGGATCAACTCCTCAACTTGAGATGTTTGCTTGGCAAGCATTTTTTACTCTCTGGAGGAAATTTTGTTTACAGGATTTAACAGTTACACACACAAACACACACACACACACACACACACACACACACAATTACTCATTGTTCAGCTGCAGAACAAAGGTCAGCTCTTGGCACGCAGTAGTTTTCCAATTCCTGATCCTTTTTGATTTTCACATTGCGTGAACCGA
seq15703	potential enhancer	chr13	42242330	42242530	+	chr13	41668194	41668394	+	AGGACCGGATCAACTGGCATGGCAGGTTATTTGCCCAGCCCTCACTGCTGACCTAAAGGCGCCTATCTTGCTCAACAGGAACCATACAAGACAAGAGTGTATAAGCCTTTCATTGCCAGCAGGCCTGTTAATTTCCATGATGTAAAAAGTAAGTCCATCTGGCCACTAGATGGAGATCAGGTTACTCTGTCAGTGATGGGGAAGCTGCTTGCAGCCATTGCGTGAACCGA
seq15708	potential enhancer	chr13	42519230	42519430	+	chr13	41945094	41945294	+	AGGACCGGATCAACTAACTGTAAGCTACCTATGGAGCACTGAAGTCATGTCCAACTTGCACACACAGACTCTCAGCAAAAGCCAAGAGACTTATTGATTCAAGGCATTAAAGAAATCTCCGTTCAAACATTAGCTGACCACTAAGCTAACAAGGCATGACAAAGAACACAGACTTTAAAGAAATAGACTAGGAACATCACTAAAAAAAAAAACAGCATTGCGTGAACCGA
seq1572	potential enhancer	chr1	43043670	43043870	+	chr1	42577999	42578199	+	AGGACCGGATCAACTATCACATCAAACATATTTTGTAATTTTGTAGGGGGATTTGTGTTGTGAAATGAACCATTTTGAAATATTGTCCCTTCATTTTAGATTGCCCGACACTAGGTGGCAGTAGTATGTAACAGTTGTACATTTTGATGTGCAAGTTTGAGAGTTAAATTCGACAAAAAAAATTTCATCAAACCATATAATATGAAGCAAACATCCATTGCGTGAACCGA
seq15725	potential enhancer	chr13	43629000	43629200	+	chr13	43054864	43055064	+	AGGACCGGATCAACTCAGTTCAAAGAAATCACTTCTCTAACTAAACAAGCAGCCTGAAAGATCAGGCTGTAAATCACAGATAAACCCCTGGAGCACAGAAGGAGGGCGGGGAGTCTCCTGGGTAATCACCAAACTTCACAATGGGCCCCAGTAAAAACAGTGGGCCTTAATAAGCACATTCCTTTCCCTTTAGGACATCAAGATAGAGAAGCTAACATTGCGTGAACCGA
seq15739	potential enhancer	chr13	44806230	44806430	+	chr13	44232094	44232294	+	AGGACCGGATCAACTGGATCACAATTGCAACAGTGTGAGAAGCAGCCAGCAAATAACCATTCACTATGGAGTGGGTGACCTTTTCATTGAAAGCAACAGCTATGACTAAACAGCCTCTTACAAGAGGGTGTTGCAACTGAAATTCTCTAGGCCTGACTCATGGCTTTTCAACCTTGGTCCAGGCTCCTCTCCACCTGGTGGGAGAGCAGGTTGTCCATTGCGTGAACCGA
seq1575	potential enhancer	chr1	43186650	43186850	+	chr1	42720979	42721179	+	AGGACCGGATCAACTTGCATGTGTTCCAGGAGGAGCCTGCAAACAGTTTGCAGGAGCCAGGGTGGACAATAAAGACCAAGTCCTCCAAGTATCAGGGAACTGTGTTCTCATCACTGATTAATGTTAATGATTAACTGTGTTCTCATCACTGATCAAGGAGGTGCAGACACAGAGGTGAGCAGCTGCTGTTGTACCTCTCCTGCTATGCAAACCCCCATTGCGTGAACCGA
seq15756	potential enhancer	chr13	45222630	45222830	+	chr13	44648494	44648694	+	AGGACCGGATCAACTAGGGAAACTTGGAAAGTCTTAAATTGAGCAATGGCTTTCATGGCCCTTGGGGCTGCCTCTGCAGAGGCAGTTAATCATCCGCCTGAACAATCAAATCAATACCCATGACCTTTCCTTTCAGTTGTTTCTCCTGCTGTCTCTCCCCCTACAGTCAAAGGGAAGATATTGCAATTATTTACTTTAGAAAAGAAACATGAATACATTGCGTGAACCGA
seq15769	potential enhancer	chr13	45492120	45492320	+	chr13	44917985	44918185	+	AGGACCGGATCAACTAGACCATGTGGGAGACGGCAATAGCGACTCCAAGCCTAGACAAATTGAGTCTTCTCGGTCGGCTTCCGCCCACTCCATCGCGTTCATCCGTAGGCGTCAAACCTGCTCCTGCGCCTGCGCGGAGTCTGCAGCGGTTTAAACCGTTCAGGTTCGCATTCTACTGTTTCTCTCCTTGCAGGGGCCCTTGAATCTTTCTTCAACATTGCGTGAACCGA
seq15796	potential enhancer	chr13	46021430	46021630	+	chr13	45447295	45447495	+	AGGACCGGATCAACTTGGTTGTTGATCTCAACACTGCAGAGGGACTGGCTTCAAAGCGGCATCATTCCCACTCTGCTCCCAGCTTTTCATTACGTGCCCCAAGCTTGTCCCTGACCTTTATCCTGCACGTCATGCCGGGTTTCAGCATAACAGAGACCTTTTCTGACAAGACAGTGAAAGCAATTGAGCTTATTTTGGAGAGCTCAGAGCTGCTCCATTGCGTGAACCGA
seq15803	potential enhancer	chr13	46301990	46302190	+	chr13	45727855	45728055	+	AGGACCGGATCAACTTTGGGGCAGAGGTTTGTCCTGTGACTTCAATTCTCTGATGGATCTAAGAAGAATTGTTGACTTTCAGTTTTAAAGTTTATTTTCTGTGAGGATGGAAATGACAATGACCAAAGTCCTTATGTGCATGACGGGAAACCAGGAGCCGAAAGGCCCCTGTGAACATCTGAGATCTGAATGAAGAGAAGGAGCTGCCATGTGAGCATTGCGTGAACCGA
seq15839	potential enhancer	chr13	48472290	48472490	+	chr13	47898155	47898355	+	AGGACCGGATCAACTATAACATTGAGTAAAAGAAGCTAGACACCAAAAGTACCTACTGTATAATTCCATTAAGTTCAAGAACCAGAAACACAAATCTGTGGTGAAAGAGGTCAGACTAGGGGTTATCTCTGGGGAAGAGGGTGAGTATTGACTGGGAAGGGACATAAAAGAACTTTCTGCGATGCTGGAAGTGTCCTAGATATTTGTCCTAATGGCATTGCGTGAACCGA
seq15848	potential enhancer	chr13	48775300	48775500	+	chr13	48201164	48201364	+	AGGACCGGATCAACTGTCTGAGATCCACCTGGGCCACTCAAGCTTGGTGGGGGGAGGGGCATCTGACATTGCTGAGGCTTGTGTAGACAGTTTTACCCTCACAGTGTAAACAAAGCTGCCAGCAAGTTCAAACTGGGCAGAGTCCACTGCAGCTCAGCAAGGCCGACTGCCTCTCTAGATTCCACCTCTATGGGCAGGGCATATCTGAAGAAAAACATTGCGTGAACCGA
seq15865	potential enhancer	chr13	49200030	49200230	+	chr13	48625894	48626094	+	AGGACCGGATCAACTTTTGGGGATAGGTTTGCACAGAGCTGCTCATTGTGGAACAGTGAACTGGAGCAAGTGTCAGTCACCCAGGCTCTCCTTGGAGAGATAGGTGCCTCCTTATGGAACAGGAATTAAAAGAAATTAAGGAGTGTGTAAGCAAAAACTCAGTTGTATGTAAGAAAACCCAATTCCGCCTGAGAAAAAGGAAGAGTTGGAGTCCTCATTGCGTGAACCGA
seq15866	potential enhancer	chr13	49200240	49200440	+	chr13	48626104	48626304	+	AGGACCGGATCAACTACTGCCTGTTTTTCTGTGGCTAGTGAACCTTATCTCTCCTCCTTTCCCAGGCATTGTGAAAATCCTGTTTCCCTAGCTGTGCAGCTGCAAGGTCACTAGACAGATAAACTCAAGTTGCAAAACATGTTTTTCTTTGAAAAGTAAGAAATGATGTAATGCATATCTCAACTGATTGAATAACTGCGTTTTTTTCTCACTTCCATTGCGTGAACCGA
seq15873	potential enhancer	chr13	49343330	49343530	+	chr13	48769194	48769394	+	AGGACCGGATCAACTCTTTCCTCGGCTTGTGGGTGTAATCTGTTTGAAGACGTTTCCCAACATCTATTCAGGAGCTCTCCCTGGTGTTTGTCTGTGATACTGCAGCCTCTCTGGTGCTGTAGTAAATAGTGGTACTGGAGCTCCACCCAGTGTCTATCTTTGGTACTACTGACTCTGGTGCATAGTTGATCATTGTTCTTGGCAATCCTTAGGTGCATTGCGTGAACCGA
seq15890	potential enhancer	chr13	49888130	49888330	+	chr13	49313994	49314194	+	AGGACCGGATCAACTCGATGACATTACATTTCCGGGTTTGGAACAGGAAGGCTCATGGTGTGGGCGGCATGAGAGCTAGTCCATGAGTCAGGCAGAGAATGTTTACACGTGGTGGTAAGAAAAGCAGCATTCCAGGAATACTGAATTGTCCCACTGCAGGCTCTGAGGTGGGCGGGACAGGACGTGGGAGCAACAGTAAGAATGAGTAAGGGAACCATTGCGTGAACCGA
seq15894	potential enhancer	chr13	50039220	50039420	+	chr13	49465084	49465284	+	AGGACCGGATCAACTAAGTTTCACGCTAGCATTTATTTTAAAAAGAAGGTTGGGAATGAGAGAAACAAAAGAACTTTGTGTTGAGGTCAAAACAAGCTGTCCTGGATCCAACCTAGACTCCCCAGGCTGTCATCAAACCGCTAATTATGTTTATTTTTCTTGATGTTGTGTAACTCTCAGTATTTGCTCTGTCTCCATATGAAGGACTGGATAGTCATTGCGTGAACCGA
seq159	potential enhancer	chr1	6015600	6015800	+	chr1	5955540	5955740	+	AGGACCGGATCAACTTACTTACGCAACCACGATCAAAGAATGAAGTCCTGTCGCTTGCGACAACACAACATGAATGGACCTAGCAGACATCAAGGTTAAGTGGAATAAGCCAAGCACAGAAAGACAAATACCACATGATCTTACTCATATGTGGGATCTCAAAAAGAAGAGTTGGTACCATAGAAGCGGAGCACAGAACAGTGGTTATCAGAGACCATTGCGTGAACCGA
seq15903	potential enhancer	chr13	50199630	50199830	+	chr13	49625494	49625694	+	AGGACCGGATCAACTTCAGATTCTGTGGTCAGTGCCACGCAGCTACCTCCAGAGGCAGCCTGCAGCCTGGCCATGTGGCCCCAAGCTCCAGGCTAGAGGCCAAGGGGAGTGTCCCTTCTCTCTCTGTGTCACCCAGGGCATAGGTCACCCAGGCAGCCTGGCATGGTGCCTCCAAGCCACTGTGCTAATGCTTCTACAGCTTCTGCTCCCTCCCTCATTGCGTGAACCGA
seq15914	potential enhancer	chr13	50381900	50382100	+	chr13	49807764	49807964	+	AGGACCGGATCAACTCCATCCCCACCCGCACAGTGAGTGTCTCACAGGTGGGACCATGACCTCAGCCGGTCTGTTTATTCAGAGTGAACCTCAGGGCTTTTGTAGACATGGCCAGAAAAGAAGCTCTCTTTCCATTGGACTTGAACCTGGAAAGACGTGAGCCTGGAAATACGGCATCATCTAAGGCTGCTGGAGTCTGCTGCACAGAGCTGGGGCATTGCGTGAACCGA
seq15915	potential enhancer	chr13	50385020	50385220	+	chr13	49810884	49811084	+	AGGACCGGATCAACTTAACTACTAAATGGTAGATCAATATTTGAACCCAGGGCTCTCTGGTTCCAATGTCCTTGCTGTCACTGAAAGCAGAACAAAGACCCAAAAGAAAAAGCAAAGAAGACAGACTAGGCTTAAATTTTAGCAGAAGAGTAAATATCTTCTTGGTCCTTTAGTAACTTAAAACCATTACAAGTTTCTACAGAGGAATGTAATTTCATTGCGTGAACCGA
seq15917	potential enhancer	chr13	50386980	50387180	+	chr13	49812844	49813044	+	AGGACCGGATCAACTCAATCATATGACACCCTTAATGTGTTATCAAATTTCTACAGGGGTCAGATGTGAAGCCCATTACCTGACATGCCCGCTGGGTGGTCTGGACTTTGAACAATGGCTCCTCCCATCTGGAACCCTCTGCTATTTTGCAAACGTTTCAATGGCTCTGCTGAAAGCCAGGAAACAACAGCTGGTGAATAATCTCATTTTATATTCATTGCGTGAACCGA
seq15919	potential enhancer	chr13	50413200	50413400	+	chr13	49839064	49839264	+	AGGACCGGATCAACTAGGAGAGTCACTGTCACTGTCTTGTGGCCATTTCACTTATTCATGCCTGGGCTGGCTCCTGCAGACATTGGTGGTAAAGAGATCAGAGGGTGTGGCCAAATTCCAGAGTGGCTCTAAGAACAGATCAAAGGACACACACATACACACACACACACACACACACACACACACAGCTTTGCATCTAAGCTCCATCCACAGTGCATTGCGTGAACCGA
seq1594	potential enhancer	chr1	43505090	43505290	+	chr1	43039419	43039619	+	AGGACCGGATCAACTTGGAGCCTCCAACAGCCTTTCCTGTTACCAAAGTCCAAGTGTCCAAGAAGGCTCCCAAACCTCCTGCCCCTTCCCATCCTGCTGGGTTACAGTCTGTCCTTGGAGAGAGAGTAAACAGAGGAGGTGACAGAGTCAATAAATGTCTCCCGTGTGGCCTTGGCTAGCACATATGCCTTCCTACCAAGAGACACAGGTACATTCATTGCGTGAACCGA
seq15946	potential enhancer	chr13	50921930	50922130	+	chr13	50347794	50347994	+	AGGACCGGATCAACTAAGCCATAGGCATGGATGAACATTCATAGGGTGTGTGGAGAGAGAGAAGAGAAGAAGGCCAAAGGTTGTTCCTGAGCAAACCAACCTTTGATGGGTAGGAGAGAAAGAGGAATTCATGAAGGGGCCTCAGATGGGAAGCCTGGAGAGACAGGGAAGAGATATGAGAAGATAAGGTTGTGAAAGCCAAGGTTGGGGGGAACCATTGCGTGAACCGA
seq1595	potential enhancer	chr1	43510650	43510850	+	chr1	43044979	43045179	+	AGGACCGGATCAACTTGACCAGGAGGATAAGCCGAGGTGGACAGCACACTGGAGGCCTTGATAAGACAAGTGCTCCAGGGGGTGGGAGGTAAACCTTGCAAACATTCAAAGCCTGTCATATCTGCAAAGATATGAGGGATCTAGGAGTCAGGGTCATGCTGGCATATCCGACCAAAAGCAAAAGACAAACAGCTGCTGTTTGCTTCTGCCACCATCATTGCGTGAACCGA
seq15953	potential enhancer	chr13	51172620	51172820	+	chr13	50598484	50598684	+	AGGACCGGATCAACTACAGAGAAAAAATGGGTCAGAGTCACTGTGTTGTGTGTTAAGAGCCCATGCTTTAGAGTTCAGAGCCTGGCTCTGTCACACACTAACCATGTGACCTTGAGCAAGTAAGTTAATCTCTCTGACCTTAAGCCTCCCTGTCTGCAAAACGTGTGACACGCTTGATGAAACATGTGTGATGTGCTTGGCAAGGTGGCTGTTAACATTGCGTGAACCGA
seq15954	potential enhancer	chr13	51203750	51203950	+	chr13	50629614	50629814	+	AGGACCGGATCAACTGTAACCCCTTCTCACCCTATCTCTCTATTGCCTGCCTGTAAGGAAAGTTACGTATTTATTTACTGAACAAAACAAAACTCTTGCTTCCAGCTGGTGGGAAAAAAGGTCAAATTGCCAAGCCGTGATGTAATTAAAGGGCTAATGGTAAATAACTTGGAGGTCATGTCTACGGTATAGCACTATTTGGAAGAACAGTGGAGCATTGCGTGAACCGA
seq15955	potential enhancer	chr13	51246230	51246430	+	chr13	50672094	50672294	+	AGGACCGGATCAACTTAATCTATCTTTTCAAAATCTCAAATCAATCCACATTCCTTTGAAACAAGTGAGTCACAATTGCTGGCTGGGTCATAGGGTAACTGTGGCCTTGAGGCACAGTTGACACAAGCAAAGGCACCCCCCCACACACACACAAAGAGTTGCATAATGTTCCCTCTTAAGGTCTCATTGCTGCTTCATAAATCCAAGCTAATTCACATTGCGTGAACCGA
seq15958	potential enhancer	chr13	51638990	51639190	+	chr13	51064854	51065054	+	AGGACCGGATCAACTTTGGTGTTCAGCAGTTCCCCAAGCTGGTACCAGAGTTAATCATTTAGAGACCTTGAGCTTATAGATCAGAGAGTGGCCCCCTCACCCTCTACTGATTATAAACATGTCCCTTTCCTGTCCACTGAAATCAGGTGACTTTCTCTGCCCCTGGAGAGAGCAAAAGAGGCAATGTATCCCACACGATGTGTCGAGCATATGCGCATTGCGTGAACCGA
seq15966	potential enhancer	chr13	51865590	51865790	+	chr13	51291454	51291654	+	AGGACCGGATCAACTTTAACTCTCCACCAAACATACCTTGGGCTCTCCCACCTTTGGGCCAAAGCTCAGATTATTCCTGTGACTCACCATCTCTGCCCATCAAACTCCTGCTGTCTACCAAAGCCCAGTGCAAACACTGCCTCTTTCAGAAAGCCTGCCCAGTTATCCCTGCCAGAGCACACGTCCTCCTGCTAAAATTCATGAGGTCATCCTTGCATTGCGTGAACCGA
seq15981	potential enhancer	chr13	52218160	52218360	+	chr13	51644024	51644224	+	AGGACCGGATCAACTCAGTGGGATTCTGGAGCTTAGTTTTGCCTGAGGAATTGCCAAGGCTTCATAGGGAAAGTGGATATGTGTGTATCTCTGGGGAGAGACAGAGGGAGTCAGGGAAGTATAAAACCCACAACTATGCAAGGACAGGAAGCAGTGCTTAAGCATTAGTCAGTAAGAGTTAAATTACTAAAAAAACAAAAGCCAAGTCTGCAATACATTGCGTGAACCGA
seq15982	potential enhancer	chr13	52242830	52243030	+	chr13	51668694	51668894	+	AGGACCGGATCAACTGTTAGCACCTGAAGTTTTTATTTGCAGAAGTCACCGTTGTTATTTAGTTTTAAAGTTTGAACCAGAACATCTCATGAGGAAGATTAGTGTCTCCTGCCAAATAATGCCCTTAGCATTGTGAAGCAGTGTGATTGAAATCCGCAGCTTAACCTTCAATGAAACTTGTGTTTATTTGAGCAAAGTTCAACTGGTCAGCAAAGCATTGCGTGAACCGA
seq15994	potential enhancer	chr13	52420000	52420200	+	chr13	51845864	51846064	+	AGGACCGGATCAACTACTCTGCTAAGTCTCCTGTAGGTGCTCCATGGACCACACTTAGAGAAACTGGCGTCACATGACTTAAAGGCATTCTCCAACCCTGACATTCCAGGTTTTTTGTTGTCATTTCGGTGGAAAAGGCCAGTCTACTGGGGAGGGACTGGGGGAGGGACTGGTGTGAGGCAAGAGAAGAGCCTATTATGTAAAATGCAAGGAGCCATTGCGTGAACCGA
seq15996	potential enhancer	chr13	52480790	52480990	+	chr13	51906654	51906854	+	AGGACCGGATCAACTCCTGACCCTGAGGCATTCAAACAGTTTGCAAACAGGCCTGGGCTCCCTGCCAGCACAGGCAGGCACTCCCCGGGATCCCAGGCCCTAGGGCAGTTTCAGAGACAGCAACCCAAAGCCATGCCAACTCTCCTCTAGAAGTACAAACAGTCCCTGCAGGCTCCTGGACAAACATCCAACTGACCCTTGATGCTGGGGACCAACATTGCGTGAACCGA
seq15997	potential enhancer	chr13	52498230	52498430	+	chr13	51924094	51924294	+	AGGACCGGATCAACTTTTCAGCTACCCTCCCACCTTACAGCTGCTTCTCCCCAGAGCCTTGCCCTCTAGTCATTCCTGTCTGGGACTGGCCACCTGGTGGCCTTCTAGAGGTTGGCGCCCTATTCAGATGTCCTTTGGACTCTCCTCCCCCACTGTTTAAAACAAAACAACAACCAAAAAAACACCCCCTCAGGCCTGGCTTAAGTGGCTCTCACCATTGCGTGAACCGA
seq160	potential enhancer	chr1	6035300	6035500	+	chr1	5975240	5975440	+	AGGACCGGATCAACTGGAACAAAACCTTTGCTCTGTATGAGAATGCCAAGCACATGGAGGAAACTGCCTGGTACAGAACACGCTGCTCAACAGCTTGGCAGGAGGGATTCATTCCTGGGGCACCACTGGCCTCTGCTGCCCACACGGGGCATAGCAGCTGCAGACAGCAGGCTCCATGAATAGCACGGGGGCTTCAGCATCACCCTCACAGCTGACATTGCGTGAACCGA
seq16006	potential enhancer	chr13	52736740	52736940	+	chr13	52162605	52162805	+	AGGACCGGATCAACTTAGACTTTCTTATACTTTTTAACTTCGGTTTGGTTTAAGAGCCACAAGATGACTCACCGAATATATTTCCAGGCATTAAAATAGATGATCTCTGACCCTCACCAGGATTGTTATGTTTGGTTTTTGTTTTGTCAAAGGGGAAAAAAAAAGTTGAGTAGAGGAAGACCTAGAACAAAAAGCAATTGTTCCTTGCTTTTTATCATTGCGTGAACCGA
seq16007	potential enhancer	chr13	52737090	52737290	+	chr13	52162955	52163155	+	AGGACCGGATCAACTATTCACCCCCCTAAGGTGCACATGGTAGTTAACACTATGATTTAGTCCTATTGTTCACTTTAGTAACTTTAATATCCTTAAACTGTTGTTTTTAGTTCTATTAAATACAGACAGCGCCTCTTGGTTCTCCATTTCATGATAGGAAGAACTCTTACTTCCCTTGAACTCCCCACCTCTGCTTCTACCTCCAAATTTCTTATCATTGCGTGAACCGA
seq16010	potential enhancer	chr13	52768510	52768710	+	chr13	52194375	52194575	+	AGGACCGGATCAACTACCGCGGAAACACAAAGCCAACCAGGAGCGCAACTGTAACAGTGCGTCCCCATGCCAAACACATCCCCCGCGCTCTCCTCCGTTTCCGGTCTGGCTTGTTCCCCTCCCTTTGCTTTCCGGTGGGCAACAGGGGTGGGTAACTGTGTTCCGGACTCGCCCGCGGGCCGGGCGGAGCCAGCTACCTCCAGGCGACCCTACCCCATTGCGTGAACCGA
seq16012	potential enhancer	chr13	52810460	52810660	+	chr13	52236325	52236525	+	AGGACCGGATCAACTCAACAGAGAGCTCTTCCCAATAAACAAACAGCAAGTATATAGCCAGCACCACTGGCCACAGCCAGCTCTTACCCATTGGCGCCATCTACTGGCTTGTAGGTCAAACCACATACCCAATATAAAACCTGCTGATAGAAGTGCATATAGAGGCAAGGCCAAAAGACCTACCTAGCATTGCTCTAAAGTCACATCACCTAAGGCATTGCGTGAACCGA
seq16015	potential enhancer	chr13	52985820	52986020	+	chr13	52411685	52411885	+	AGGACCGGATCAACTACTGTAATAACAAGAACTTACATGTGTATAACAACTACTCTGGAGTGCTTTCCACATCATGGACATGGCCCATGCCATATTTGAGTAAGACAGAGCAGATCTCACTCAGACAGGCTAAGCCTTGACAAGTCTGGTTGAGAAACCTCTTGGGAAGAGGGTAAAAGACAGAGTTGGTCTGCTAGGCAACTCGTGCATGACTCCATTGCGTGAACCGA
seq16016	potential enhancer	chr13	53059000	53059200	+	chr13	52484865	52485065	+	AGGACCGGATCAACTGTGGTTAGCCTCAGGAGGGCGGTAACTAGAAGGAGGCTTCTAAGTACTGGTAATGTTTTGCTCTTTGGTCTGAGTACTGGTTATGAGTACTGAGTACATACTGTACTGTGTATTTACACTGTGAATGCTCATTGAACTTCATACTTGTGATTTGTGCACTTTTGGGTATGTTTGTTATACCTCAACCAAAATTTTACATCCATTGCGTGAACCGA
seq16021	potential enhancer	chr13	53270010	53270210	+	chr13	52695875	52696075	+	AGGACCGGATCAACTCTACTGATGTGTCAAAACTGAGTTTGTATGCTACCTCCAGGAAAGCAGTCTAATCTTTTGCAACTCTGTTACTGACTTTTGTGGCATTGGATTGGGTTATTTGCTTATGGTTGAGACATCACTGGATCCTTTGATGGAGTCATACCAAAACCACAACATGTCATGAGCATGCTTGAGAGTGCTAATCTATTCCTTGTTTGCATTGCGTGAACCGA
seq16025	potential enhancer	chr13	53542310	53542510	+	chr13	52968175	52968375	+	AGGACCGGATCAACTTTGCACAGCTCCAGTTACCTGGCCTCTCCTTGAGTTTCCCCTCTTCACCTGGGTCCCTGGACAGCTCCCTTTCTGTCAGCACCGCCGGTAGAGGGCAGCTCCAGCATCGTCCCTGCTGCACCCTCTAGTGGCCGTTAGGATGTTGCATAACTTGAGAAACAGCTTTCCAGCTATCACATTCTCACTTTCGTTAAGTTCTCCATTGCGTGAACCGA
seq16026	potential enhancer	chr13	53584930	53585130	+	chr13	53010795	53010995	+	AGGACCGGATCAACTTCTTATCAATGCCTGTTAGAGCAAGCTGGTTTGAAGTGAAAACAATGCTTTCAGGTGTAGCTTGGACTCTTTCCCAGGTTTGGCAACTTGACTTAGTTCAAGGTCAGAACATCCTGTTAGAGTCTGGAGGCGAGGATTTGGAAGCCTGACTCATACGCTTGTGGTCAACCTCAGCAGTTTTTCCTGGTTCCCATATTCTCCATTGCGTGAACCGA
seq16030	potential enhancer	chr13	55007730	55007930	+	chr13	54433595	54433795	+	AGGACCGGATCAACTGTGGAAAGCAGATGTCTGTTTAAAGTACAAAAGTGCCACTTGAGATTTTACGTATGGTTCAGCATTACATTGTTTTCTCTGTCAATGGTGTGTTGGGTCTGGCTGTGAGCCCAATTCTCTCACATAATGATTAACCTGAGACTAGCACAGTACCATCTGGTAGTGTCTCAGGTATGAAATACATGAAAAAAAATCTACCACATTGCGTGAACCGA
seq16039	potential enhancer	chr13	59105900	59106100	+	chr13	58531766	58531966	+	AGGACCGGATCAACTTCCTGTGGAAGCCTGATGAAATAGGTAATTGGGGGCATGAGCTCTGGACTGGTTAGTTTGTTTGTGAAAAGCACTCTCATGCGCAAGTTATTTACTGTCTCTAGGAATTGGCTAACCCTGGGAGGGACAGGCCTGCCAAGGTCAGCAAGGCCCTAGATGTCGAAACGTCAGAATACATAAAAAGACATGGTTAATATGGTCATTGCGTGAACCGA
seq16055	potential enhancer	chr13	61146640	61146840	+	chr13	60572506	60572706	+	AGGACCGGATCAACTTCCTGCTGTGAAAAGAGAGATGGCAGAGACCTGTGCAGGAAGCCTTTGTAAGACAGATCAGCAGGAAGCTCCTGCTGCCATGGAGGTCAAGGCTCAATGTGTAAAGCAGTTAAATAAACGCTGACTCACTTGGAACTTCCAGTTTCTTCTTTGTTTGATGAAAGAATGGTATTCCCAGTTTCACGTGTTAGTCAGAAACCCATTGCGTGAACCGA
seq16059	potential enhancer	chr13	61564300	61564500	+	chr13	60990166	60990366	+	AGGACCGGATCAACTACCTACTGAATGTGTGTAGGAGTTGGGGCAGGAACTCAAGGTTTTCTAGAGGTTCCTTGGGCTCCCCCTTGAGGCCAGGGCTCTTACCTAGAGCATTTGTAGTTCCCAGCCCGGAGAAGGGTTCTCAGAAGCGAAAATTCCACTGAAGACAGGTTAAGTGGAAGAGGCATCTTTGAACAGCTGTAGGACTGGGTGCTGGGCATTGCGTGAACCGA
seq16073	potential enhancer	chr13	64649790	64649990	+	chr13	64075657	64075857	+	AGGACCGGATCAACTGCAGAGACGAAGCCCACAGTGGGTAGCTCCTCTCTGCAGCTGGTAGTCCTGATGTCTGCTTAGCTCTCAACAGAGAGGAGACTCTGGAGTGCGTAAGGGGCAGGAGGCAGAGGGCCCTCCCAGCTCCCAAGAGCACAGAGACTTCCGGGACCACAGCCATGGCTGGGCAGCTGCAGCTGCACCCAGAAGGGAGAGGATCTCATTGCGTGAACCGA
seq16074	potential enhancer	chr13	64650090	64650290	+	chr13	64075957	64076157	+	AGGACCGGATCAACTCCAACTCACAAGGAGGCAGGGTTTTCACCTATTCCCAGCTCCCACCAGCTCTGTGGAGTGCACAGCCCTAGCTACACGTCTCACACTGATGGCGTCACGGCAGTGGCTGGTCCAGATGGGCTGCCGCTGCCATCAATCACATCTCTGAAGAGGTATATCTAACTGCTTCATGCTGACAGGGGGCCTGGTTTTGGGGAAAACATTGCGTGAACCGA
seq16102	potential enhancer	chr13	70430580	70430780	+	chr13	69856448	69856648	+	AGGACCGGATCAACTTATTTTCTGCCAGCATCCATTAAACCCTGGCAGGTTAATTGTTAGCTTGCAAGCAGGGTAAAATCGCAGATCCTTACAATTCTCAACACTACCCTCGGTCTCAGCCCTTCTCACGTGAGTGGATAACAGTATGTTCTGAATTCCAGACATTCCAAACATTTTGCTCATCTGTCTGTTAAAAACTTTTATCTGCAATCACCCATTGCGTGAACCGA
seq16104	potential enhancer	chr13	70509270	70509470	+	chr13	69935138	69935338	+	AGGACCGGATCAACTTATCATTTCTATTTTGTTCACCATTGCATTTCCTGTGCCACCTACTGGTGAACGTGGTACATAGTTGGTACTGGTGAACTTGGTACATAGTTCACCCACTGGTGAACTTGGTACATAGTTCACCTACTGGTGAACTTGGTACATAGCAGTCAATAGTCACTATACCTTCATTTATTCATTCAGTAATTAATCGTATATATCATTGCGTGAACCGA
seq16109	potential enhancer	chr13	70884940	70885140	+	chr13	70310808	70311008	+	AGGACCGGATCAACTTCTTTTAGCCCAGTCTAGTTACTAGTTGTATTAAGGCACCAGTAGGATCTTTGGTTTATACACAAACATAACTGCATATCAGAGCCAGAGACTGAGTTTGTGCTTCCCCCTGCTGGGCTTTTTCTTATGTTCTCATGACTGCCTTCCTATATATACAGTAACCCTGGCCACTAGAGTGATTGCTGCAGGTATTTAATGTTCATTGCGTGAACCGA
seq16128	potential enhancer	chr13	72773430	72773630	+	chr13	72199292	72199492	+	AGGACCGGATCAACTCTAGTTGAGAATAACCTCAGTGCTTTCTTATGTCACTGGCTGAGAGAAGATGAAAGACCCAGCCTTGTGTAAATGGCTTTGTCTAACCATCAGTCTTTAGCTCTGCATGGCAGCTGTACTATTGACATTAGCTTGTGCACTGGGTGAAATTGAAGTGAGTTAAATGTGACCTTGGCTTAGTTGTTGAAGTAGAAATGAACCATTGCGTGAACCGA
seq16136	potential enhancer	chr13	73217600	73217800	+	chr13	72643462	72643662	+	AGGACCGGATCAACTTTTCCAAAGAGACGCATTCAAATGTCAAAGGCTTAAGGGATACTCTTGCAAAAACTGATAAAACTCTTGAGTAATTTTACAAAGATTACTTTTATGATTGCACTATGCAAATAAACCAAGATAGCAACTCCTCCTCCAGGGGGCAGAGCTGAGCTAGCAAAGCACAAGCTGAATTCTGTCCAAAACAGGGAAAAAATTTGCATTGCGTGAACCGA
seq1614	potential enhancer	chr1	43931520	43931720	+	chr1	43465849	43466049	+	AGGACCGGATCAACTGAACACAGGTGGCCAAGGCAAGCCTACAAGGAGGAAGCCCGATAAATAAGTGACCTGACCTTACTCTCTTTCCTCCCTCTAATCTTCTGCTAGGCCTCCCTGCTTGATAAAGCAAACAGAGCCAAAGGGCAAGGGAAGCCATTGATGTAACCAACACAGGTCCATCTACTTGGGCAGAGAGAGAGGAGGAAAGAGATCTGCATTGCGTGAACCGA
seq16144	potential enhancer	chr13	73670440	73670640	+	chr13	73096302	73096502	+	AGGACCGGATCAACTCCCTAGGTCCCTGGTTTCTAAATCTGGCCAGGTGTCATCATTGGAGGAACTAGTTAAACATCTGCATTCCTGGCACCATTCCAGCCTCGGTGACTCAGAATTTGGGGTGTGCTGCCCCCAGCCTCCAAAGAGTACAGCAGGAGCCTCAGGAATTTGAATTTTAACAAGTGTTCCAGGCAATTCTGATACCTGGGCAGATACATTGCGTGAACCGA
seq16148	potential enhancer	chr13	74192780	74192980	+	chr13	73618643	73618843	+	AGGACCGGATCAACTCAATGTCACTGTTGTTGAAATTATAAAAGTGAACCAACTACAGAGTGGAATTTCCCCCCAACCGCTCCCTCCCTCTTGTTTTCGTGTACTTTGTAACCTGAGGAGAAGTTTCCATGAGGAAGCAGAGTTTATGTTGAAGTTACTGAGTGATGTATGGGAGATCTCAAACACAGAAACTGCCTTTAGACGTTAAAAAAGAACATTGCGTGAACCGA
seq16150	potential enhancer	chr13	74282610	74282810	+	chr13	73708473	73708673	+	AGGACCGGATCAACTCAGTGTCATTGTTCCATTTTAATGTCATGTCATACATACTGTTAGAGTTCTAGTTTCTCTTCAGACCCTCTTCTAGACTAGACCCAACATCTGGTTCTGGTGCACCATCTAGTGGCTGTAGGAATCACTGATGCCTGAATGTTACTTGCTTTTACTGCATTGTAGAAATTACTAGAGCATTTATTTTTTAGAAAATAGTGCATTGCGTGAACCGA
seq16164	potential enhancer	chr13	74736340	74736540	+	chr13	74162203	74162403	+	AGGACCGGATCAACTGAATGATGGGTTCAAGGCAGCTATTCAGCTCAGAAAACTTGTGTTCTCATTCTCCCTGTTCTTTGCCTACTGTCCTCCTCCTCATCAAACATACGGATGAATGACACTACAAAGGAAGCCTCTTGTTGAACAACACAGATTGATCAACATTGAAGAGACTTTGACCAATGTCTCTTTTATCTCAACCTTTAACTCAGTTTCATTGCGTGAACCGA
seq16165	potential enhancer	chr13	74742470	74742670	+	chr13	74168333	74168533	+	AGGACCGGATCAACTTGGACTCTGGCTCCATGTCTTATCTCCCTCTCCATATTACAACTTTCTTTTGGCACAGGAGTGCTTGGCTGTCAATGTTTACTTGCGTGTGCCTAACACTGACTCTGAGCTTTGACTTCTGCCCAGTCCTCATGCCAACCTGGGTGCAACAACTTGTGAAATAGTCCACTGGTGATATTCGACACAGAGACCATGTGCCTCATTGCGTGAACCGA
seq16172	potential enhancer	chr13	74899400	74899600	+	chr13	74325263	74325463	+	AGGACCGGATCAACTGAGCAGCTCTCGATGTAGCCAAGAACCATCTCCTAACATGGCTCCCTGCCAAAACACACTCAGCTTCCATACTCTGTCTGCTGTCCACATTGCTGCCTGCCCAGAGAGAAAAGGAGCTCTTTGTGGTCTTTCGGTTCTTCTAGTGGAAAATTTCTATAGACTAAGCAGAGAGATAGCACAAAGCAGACCATTTGCAAGTGCATTGCGTGAACCGA
seq16191	potential enhancer	chr13	76236850	76237050	+	chr13	75662714	75662914	+	AGGACCGGATCAACTCACTTTTTTGCATCCTCATTTACCTTTACATTCTTGAAGTATTAGATTGTTTTTACAATTACCCTGTGAAGGTCAGTGAGGAGATAATGATTAACTGTGAAGGAGGACTGTGTGAGCAAAAATGTTAATGTAACTGGCCTGGGATTACATAACTCATGTTGGTGGTTTAGGTCTTATAAAGTACTTTCCTGTGTGTTTTCCATTGCGTGAACCGA
seq16193	potential enhancer	chr13	76253680	76253880	+	chr13	75679544	75679744	+	AGGACCGGATCAACTCCTGGACACACTGACCTAAGAATGGAGGCAGAGGTGGGAATCTAAAGTATTAACAAATAGTCCTGATGACCTGTCACCCAGGCTAGGGTGCAGTGGTGTGATCACAGCTCACTGCAGCCTTGACCTCCTGGACTTAAGTGATCCTCCTGCCTCAACCCCCACCAGTTGCTGGGACTGTAGGCATGTGCCACCACATTCAGCATTGCGTGAACCGA
seq16196	potential enhancer	chr13	76270050	76270250	+	chr13	75695914	75696114	+	AGGACCGGATCAACTTGTTTTATGTACCTAGATCTAGCCATTAAAAATAGGGGAAAACTGGTCCCAAGGCTGTTTAGACTGCTGCAGTACTCAGAATGTGCCAGCAGGTGGCAGCAGAGAACAGAAACTGATTTCATGCCTGATTTCCTTACATTTCCAGTAAAGAACCGAAGCTGGCCGGGCGCTGTGGCTCATGCCTGTAATCCCAGCACTTTCATTGCGTGAACCGA
seq162	potential enhancer	chr1	6112590	6112790	+	chr1	6052530	6052730	+	AGGACCGGATCAACTTTAATGATAGGCACGTAGGTCTGAATTTTCTTGGAACCTCCAAAGGACATTCTTTTTAGTGCGCTTGTCTTTGAATTCAGCACCTCGGACAGCGCTCTGCTAGCCACCGTTCTCTGGCTGGTGTAAATCCCTCTCAATTGCAAATTGACAGCTTTATCTTCTGTGCCTCTCAGGAACATGCCCTTGTGAGAGCCATTCAGCATTGCGTGAACCGA
seq16200	potential enhancer	chr13	76568060	76568260	+	chr13	75993924	75994124	+	AGGACCGGATCAACTCAAAAGCGCACATAACATATCCTCATGCACATCCTCCTGAAAAATATATTGCGCAAAACAAGCATTGTTGCCTTGTCAACATCGGTAGACTCATCAACCTGGATTGCGTAACATGGTGACTCATTAATCCTCTTTACCAACTGTGCCTCAATGTCCTCTACTACTTCATCAGTTCGTCTAGTTATGGTGCTAGCCAAAAGCATTGCGTGAACCGA
seq16203	potential enhancer	chr13	77047760	77047960	+	chr13	76473624	76473824	+	AGGACCGGATCAACTACCCTCAGATGAACCACAACCCAGCAGAACTGGAGGGACAGTGCAAGGCTGTACCCACCTTAGCCAGTAGAGCCACTTCCATGTGTTGAGATCCTACAGCCTCTGCTGCCCCCTGGTGGTAACTACTAAACTTACCACACCCCTCTCTAGTTCAATGACATCAAGAAATATCTATTGAGGACCATGTCAAAAGTATGACACATTGCGTGAACCGA
seq16204	potential enhancer	chr13	77270630	77270830	+	chr13	76696495	76696695	+	AGGACCGGATCAACTTCTTTCCTGGCAGACTGCATCTATCCATAGCAGGATGAAAAACAGACAGATGCCATTAGGGCTGAGTGTTTCCAGGGGCAGAGTCCAAAGAAGACATGATTGTCAGTGAATTCCTGACAGTTCCCTGGAGCTCTCCTTCCAGCAGCACAGTGATTCAGCAATTCTTTGGAATCTGTTCACTATCCAGAATGCCTCCAACACATTGCGTGAACCGA
seq1622	potential enhancer	chr1	44229190	44229390	+	chr1	43763519	43763719	+	AGGACCGGATCAACTAGCGTTGCCTTCTGCTGTTTTGTGCCTGGCTGCCAAGTGCCTTTATATGGTGTTTCAGCTTTTTAATGGAGCTTTGATATGTAGCAGTCACCCTGAGCCACAAGAGGGCAGAAGAACCTTTTGATTGCCACAGGACAGATTAGCGCTGGAATGACTTCTGGCAAAATCCTGCATGGAGTAGTTCTTCAACTCACTTACTACATTGCGTGAACCGA
seq16234	potential enhancer	chr13	80059320	80059520	+	chr13	79485185	79485385	+	AGGACCGGATCAACTAACTCAGAACCAAGGGTGCAGCTCTTTTTTTTTTAAAGCAAGCAGCAAATATCTTAGCAAACAACAAACAAACTAGTTCACCTTCTCCTGGGATGGCAGTTACACACTGTGGTTGCCTGATCTTTGTTCCCTGTGTAACTTATTAGAAGAAACAGCTCAGTATGAGGAAATGGAAAGCTTTACACACACTCAGCAAGAATCATTGCGTGAACCGA
seq1624	potential enhancer	chr1	44302250	44302450	+	chr1	43836578	43836778	+	AGGACCGGATCAACTAGCCTGGAGGGTAGGCTTGCCACAGGGCCCCAGCACAGTAGAGCAGCTGGGCACCAGAGTTTTGGCAGCAGGCCCAAGGGTGGGGGTGGAGGAGGTGGGGACTCAGAACTGGCAGCCAGCCAGGGCTCACTCAGGTGCCCCAGCATGCAGGGCCTCCAGCCCCGGCAGTCACGGAGCCCATTCACTGACTATATCCTGTTCATTGCGTGAACCGA
seq16281	potential enhancer	chr13	90167010	90167210	+	chr13	89514756	89514956	+	AGGACCGGATCAACTGCAGGATGCTAGGGGCCAGCCATGCCAGGTGGCAGTGGAAAAATGTTTGGCAGAGAGTGAATAATAAATGCAAAGGCTTTGAAATGTGAAGAATGTGGCATGTTTGTTCTAGGAACTGCCAAAGGTCATTGTGATTACAAAAGAGTGAATGAGTGTGGATGATCTAAGCAATGAAATCACTGAATTGGGTTAGATCCTGCCATTGCGTGAACCGA
seq16284	potential enhancer	chr13	90552080	90552280	+	chr13	89899826	89900026	+	AGGACCGGATCAACTAAGATGAACTCTATGCTAGGTGCTGTTCAAAGAACAACATCAAATACCGACAGAGAACGTTACTACGTGTCATCTTTGCAAATATTTGAGGATATTTGCCTTTTTTTCATGTTAAAGTTGAAAGTGTGTGTCAACCATTTTCTGTTGATTTTACCTCTTAAACATCACTAATTCATATGTTTATCTTCACTGCGACAGTCCATTGCGTGAACCGA
seq16285	potential enhancer	chr13	90552450	90552650	+	chr13	89900196	89900396	+	AGGACCGGATCAACTGTTGTGCAAATAATCTGCTTGATCTGACCCTTGCATACATTTTCAACATCAATTTCCACTACTCTCCCTTTGGGCATACCACTATTCATTCAGATATGAAGGATTCTGAGCTGTTTCCTGCCTCCCAACCTTTGCACATGCACTTCCTCTCTCTGTTTTTTCACTTCATCCTACTCTCTTCTGAGAAAACTACTCACCGTCATTGCGTGAACCGA
seq16289	potential enhancer	chr13	91244250	91244450	+	chr13	90591996	90592196	+	AGGACCGGATCAACTAGGGAATTTGCACGTGGGGTGGGGTTGGGGGGAGGGGGCTTGCCTAAGATGTGCCCACAACTGCACAGATAAGAAAAACTACACAAGTGACTTGCCCAGACATGCCCGCAATGGAAAATTCCATGAGCAAAGCAATATGGAGAAACTCAAGCTAAGGGCCCTGCATGCACATTAGGAGGACAGGGTGGAGCCACCAGAATCATTGCGTGAACCGA
seq16302	potential enhancer	chr13	92299680	92299880	+	chr13	91647426	91647626	+	AGGACCGGATCAACTAGTAGTGATGGCAATGGCCTTGCAGACCTCCAACTCCAGCAAGCTGACCTGACTGAGGGCCCAGGCCCAGAGCTCTGACATCATTTCTGCATTCCTCCTGAGGCCACACCTTTCCGTGCTGCCCCCTGTCGGGCATCTGTGATGTGGCAGGGATGCTAAGTCTGGCCTGTTCCTAGGAAAAACGGGACTTCCATGACTACCATTGCGTGAACCGA
seq16305	potential enhancer	chr13	92706790	92706990	+	chr13	92054537	92054737	+	AGGACCGGATCAACTATGAAGCTTACAGGATGTCAATGAGCCCAAGTTATAACCCACATTATAGAGACTAGTGAAACCAGACTTTGAACCCAGTGAGTTACACAACAAGACCTGCACACTTGACAAAGTAGAATATAAATATTTGCTATCTGCAAGGAGTTGACATTGTCTGACAAGTGAAATATAATTTTTGTGAGGCTGTTTTTCTCTATTTGCATTGCGTGAACCGA
seq16316	potential enhancer	chr13	93901720	93901920	+	chr13	93249467	93249667	+	AGGACCGGATCAACTATGGGCTTCCTGCATAGGGAACATGAAGGCCTTTAAAAGGTTTGGTCTGTTGAAAGAGGTTGGCATTTCAGTCTTGTGGACTTTTGGGAAAAAAATGTTAAACATAACTGAAGAGCCCTTGTCAAATTGGAGGTTTTTCCATTTTAAAAACTAGAGAAATAGTATGTCTTTTGATTTCACTTTGGTCCAAGCAGCGCCTCCATTGCGTGAACCGA
seq16319	potential enhancer	chr13	93996380	93996580	+	chr13	93344127	93344327	+	AGGACCGGATCAACTCCTCCACTTCCTACTTCCCAGCCCTAAAGGGATCATGCTGCCATCAAGGCCATTCTAGCCTTTTCATCTTTGCTGTTCTTCTGTGGTCAAACTGGCCCCGCCTCTTTGTTTTCTGAGTGGAAAATAAACACAAAGAGGGACATTTCCTGCAAGTGGGCAGGGCCAGAAGAGGCCAGGTATAGCTTCAGCATGGCTGCCTCCATTGCGTGAACCGA
seq16321	potential enhancer	chr13	94051800	94052000	+	chr13	93399547	93399747	+	AGGACCGGATCAACTAGATGCTGAAGTGGACAGAAAGTTTCAGGTGACAAGATCAGAAAAGAAATGTGAGTGTGACTCATGGGTCTGTCTTTTCATGCTGTTGAACATATTTACACAGGAAGAATGAATTTCTTCCCTCGGTAAGTCCAGAGACTGTGCAACCACGTGGACTTGGTTCTTTCTGAGGTGTGCCAGTGCCCCTCAAGGCAGTGGTGCATTGCGTGAACCGA
seq16325	potential enhancer	chr13	94380050	94380250	+	chr13	93727797	93727997	+	AGGACCGGATCAACTCTTCTTATTTTACAAATATAAAATCTGAACTCCTCTCCATGGCTTACAAAGCCTCCCTTCTGTGAACTCGCTGCTAAACATTCCTAACCAGGTATCCTCCTTCCTGGCTGCTTCACAGAGAGAGTCACTATCCCCTCTAGCCTGTTTGCTGTGACTGTGTCCTTATGACCTTGACATTTGCCGTTCCCTCCAGCTGAAACCATTGCGTGAACCGA
seq16326	potential enhancer	chr13	94419620	94419820	+	chr13	93767367	93767567	+	AGGACCGGATCAACTGGAAAGATCAACTTGAGAGTATATTTTTCGGTGTTCGAAGTCAGTTAAAAAAGCAAATTTGTACTTTGAACTTAGTGTCTATTGCCTCAGAGTAAAAATATTTTTAGAATCCTTATCAGTCAGAAAATTCTCTTCTTCAAACAAAATGAACTGGAATGTAGAGCTAAAATAACCCCATTTTAGTTTGTGGAATGGCTGTTCATTGCGTGAACCGA
seq16338	potential enhancer	chr13	94944420	94944620	+	chr13	94292166	94292366	+	AGGACCGGATCAACTAGATAGAGAAGTTAGGTGACTTACCAAGGTCTCACGGTGCAAAGGGTAGAAGAGCATCTGATTCCAAAGCCCATCTCGCTAATCGATGCATAACCCTAACCCTAACCCTAATGATGTCAGTGCCCACTGAGTCAATCTCACACAAGGGCAAGGTTCAGTAAATATTTGCTGAATAGATTAAGTATTAGGAGAAAGTTCAACATTGCGTGAACCGA
seq16348	potential enhancer	chr13	95201850	95202050	+	chr13	94549596	94549796	+	AGGACCGGATCAACTGGACGGAGAGTCTTACAAAATTTGAGTTTTTGAGGTCAGAATTTAAAAGTAGCTGCCGAAACCCGGGATCGAACCAGGGACCTTTAGATCTTCAGTCTAACGCTCTCCCAACTGAGCTATTTCGGCACGTTCTGGGTTGTCTCCTGAGTAAACTATCACTGAGCGCTTTGCGTCCAACTGGCTTGCTTGTCTTTTCCTGGCATTGCGTGAACCGA
seq1635	potential enhancer	chr1	44749960	44750160	+	chr1	44284288	44284488	+	AGGACCGGATCAACTTGCCCTCATGCCCAAAGGGAATTGGACTCTAGTTTCCATGGCTCTTCCTCACATGAGCCAGGCTCTCCTGGAGCAAGGCAGGAACAAAGCCAACTTAAGTGTACTCTGCCTCCCAACCAGAGTGATATATCAGGGCCAGTTAGGAGGGTCAGAGACCACATTGATGATGATAACAAAGGAGAATACTTTCCCAGAGGCTCCATTGCGTGAACCGA
seq16353	potential enhancer	chr13	95740230	95740430	+	chr13	95087976	95088176	+	AGGACCGGATCAACTGTCCTTCCCTTGGGATACATTAATCACTCCTTTCATCCCTCATATGCTAATCTGATCTTTTGACATCCAGCGCTGGTACCTGTGTTGGACTTCGGTTAGTGCTTAATCCTGAGTCCCAGCTAACTCCAATGAAGAGTGAATGGTGTAAGGCATTAGAGCAATGTGGTGCACCTCTCCCTTCCTTTGTGGTCAGCATATCTCATTGCGTGAACCGA
seq16361	potential enhancer	chr13	95910920	95911120	+	chr13	95258666	95258866	+	AGGACCGGATCAACTCTGCGGGGTGAACGAGTGAGTGACTCTCCACCCAGGCTGAAGAGCAGCAGCAGAGAACACCCACATCTGGGGCCCAGCAACCCTCTTTAAGCGCCTGCAGGAGAAGGGGAATGTGCAGGTCACTTGAGGTCAGTAAATGATTGAACAGATGCTCTAGCCTCACTCAATAAATCATTTATTATTGAAAGAATAGTGCATTGCATTGCGTGAACCGA
seq16374	potential enhancer	chr13	96276310	96276510	+	chr13	95624056	95624256	+	AGGACCGGATCAACTGAGTTTTAGGAAAGCCCTCAGGTGAATTCCAAAAATCTCTATTTTCGTTTATAAAACTTGTTGGCCCCTAGAGGGAGCTCAAGGACCTTCGCTCAGCTCCCTTCCTTTCTCCGTTTTCCCCAAAGAAGACTCAGGTCAAGTCTAACCAGGGAGCTTAGAATTCTTAGAAGGACACTGATTGATTGGCTGCTTTCTAAAGACATTGCGTGAACCGA
seq16376	potential enhancer	chr13	96486510	96486710	+	chr13	95834256	95834456	+	AGGACCGGATCAACTACTCTATAAGCTTTATTAGTGTTTCTTAACTGGGTAATCATGCCCCTCGGGGAGCTTTGGCAAAGTCTGGAGAAAATGTGTGATGGCCGGGGAGTGGTGGGGTGCTACTGCCATCTAGTGGACAGAGGCCAGAAATGCTGCTGAATACCCAACAATGCACAGGAAAACCCCTGTAACAAAGAATTCTCCACTCCTCAATGCATTGCGTGAACCGA
seq16390	potential enhancer	chr13	97610640	97610840	+	chr13	96958386	96958586	+	AGGACCGGATCAACTCTTTCGCAGCAATTAATATATATGGCTGAGAAGGCATTTCAAGCTTTCCATTCTTTGAGGCACTTTTATTTCTAATAAGGTTCTCTGCCCTCTAGTGGTTGTTTTGTTTCAGGCATTGGCGTCAAGGTGATGTATGATTAGGAAGCAAAATTTTGCCTAAGGATTTTTAAGGAGTGGTTGTGCTCTCAATTTAACATTGACATTGCGTGAACCGA
seq16403	potential enhancer	chr13	97896790	97896990	+	chr13	97244536	97244736	+	AGGACCGGATCAACTTTTTCATGTATGAACAGCACTTTTGTGCCTTTGTTTTACAATGTAGACCAACGACTAGATAATGTGCCTTGTTCTTCATTGACTTTGTAATCTCATTCTTTGCCACAAATATAATGGCCTGTTTGTTTTGCTGCTGGTGCACATTGGTCAAAGAATCAGACATTTGTTTCACGGTGCTTGTTTTGAAGAAATCAGTTCTGCATTGCGTGAACCGA
seq16407	potential enhancer	chr13	97927120	97927320	+	chr13	97274866	97275066	+	AGGACCGGATCAACTCGTTTTTAGATTATGACTCAGTTAAAAACTAAACTGAACTCAACTAAAACTAATTTACATTCCTGCACTTAGTCATCAGTTAAATTGGTCAATAAATATTTCTTGAGGGTCTAATATACGCCGTAGACTAAGGCACTGGGAATACAGAAATGAAAACTACAAAGAATAGTCTTTGCCCTGTGAATGTTGCAGTGTAAATACATTGCGTGAACCGA
seq16412	potential enhancer	chr13	97961400	97961600	+	chr13	97309146	97309346	+	AGGACCGGATCAACTAGGAACAGGGCTGTGGGGAGCTTGCACGCCCAAGTGAGGAATTTGGACTTTATTTGGTAAGTGGGGACAATGGAAGACTTTGAGCACGGAAATGAAAAATGTCAAAATGACCTTTGCATTCAAGGGCAGTTGCATCACATCTCCCCCAAAATTCATACCTTGAAGTTCAAACCACTGTTGTTGACTGTAACTTACTTGGACATTGCGTGAACCGA
seq16435	potential enhancer	chr13	98678790	98678990	+	chr13	98026536	98026736	+	AGGACCGGATCAACTAGCAGTCTGTCCCTGTTTGGAGAAGACATTCAGTTTGCTGCAAGAGCTGGTTTGTTCGGTACACTGAACTGTAGGTCACCAGGGACTTTTGCCCCCATGCTCACATGAATCTGGCATCTATGTAGGATGAGATCACTGTCAAGGCCATTGTACAGGAGTGGACAGCTGGAAAGCTTTGCCCCCTGGGGTCACACTTCCTGCATTGCGTGAACCGA
seq16436	potential enhancer	chr13	98685950	98686150	+	chr13	98033696	98033896	+	AGGACCGGATCAACTTGAATTCAGAGGGCAGACAGGTGAGAATGAAGCTCATCATGAACAATAGAACCCTAGGGGCAAGAAAGGTACAAATGATTCTCTAACAGAGCCATCCTGGGTTAATTATTAGTGTGTCTCCCACGAAGCCCGTCCTGGGTTAATCATTAGTGCGTTTGTACTGTCTCTTCTGATCCCCCTCCCTTGTTGGGGAAAATAATCATTGCGTGAACCGA
seq16452	potential enhancer	chr13	98898870	98899070	+	chr13	98246616	98246816	+	AGGACCGGATCAACTTCTCCTCTGGGGATAATCTAAAAAGCTCAAAGTTCTTAGTCCTGGGTACTGAAACAATGCTATAAGGGAGGCATTTAGAAAAGCTTAATTTTAACCAGGTACTTACACCACAAACAGAATGACATCACTAAGCACACAGCACGTTAGTGAACAGTGGCTTTGTCAGAGCTTTCTACCCAGAGCCCTGAAATGGAACATTGCATTGCGTGAACCGA
seq16456	potential enhancer	chr13	98918550	98918750	+	chr13	98266296	98266496	+	AGGACCGGATCAACTTTCATTTTGGTGTCAAAGATCTGGGCTTCAGTCCCAGTTCGGCCACATACTAGCTGTGTGGTCTTGGGCAGGTTTGCTCTCTGGGCCTCTGTCCTGCTCTGTAAAGCAGGATTCACAATAGTGACCTTGTCCTTTGGAGGAAGTAGGAGGTGAAGTCCCTGGGCCCAGCTCAGCGTCCACAGCAAACTCCTATCAGGCCTCATTGCGTGAACCGA
seq16459	potential enhancer	chr13	98921710	98921910	+	chr13	98269456	98269656	+	AGGACCGGATCAACTACATTCGTGTACTGTGTTCTAAGCCATTTGGCATCTCAACAGACTCATCCACAGCAGCCCTATGAAATTGATGGGGCAGATATTTCTATTTGCTTTTGGCAAATGAGGACATGAGGCTCATGAGGGGCCTGTCAGGCCCAGAAACACTGAACCTTGTCCCACTCTTGGGTCAACATAATATTTAGCTTTCAGTGACTGCTCATTGCGTGAACCGA
seq16460	potential enhancer	chr13	98925510	98925710	+	chr13	98273256	98273456	+	AGGACCGGATCAACTTAAGGACGTCTGTTAACCAAGATACTGGGTCAGAGTCACCTGTAGGGATGTGGGACTTAATCCTTGTCTGTTTGGCCTTAGGTCCTTTGATGTCTTGCTGTCACAAAGAGTCTGTTTTGCGAATCTTATGATCTCTAGTTTAACATTAATGCTGGTCAGTTGTGCCTAAACTCCAAAAGGGAGGGGATGTAACGAGGTATCATTGCGTGAACCGA
seq16471	potential enhancer	chr13	99137210	99137410	+	chr13	98484956	98485156	+	AGGACCGGATCAACTGAAACCAGCTCAAGTCCTTATTGAGGTCACTGCGTCTCAAATACCCGGGCTGGGCCTGTGACTCACACACCAGCACCAACAACCAGGGGGTGGGATATTGCATCAGGAAAAGCTCCACTCTGGGTGGAACCTGCTTTTCAACCTCATTGGGTGTGTCACCGCCCAGTGGGTTCACCTTGCCCGCTGCCTAGACAGAGCCGCATTGCGTGAACCGA
seq16472	potential enhancer	chr13	99142670	99142870	+	chr13	98490416	98490616	+	AGGACCGGATCAACTATCTTTAGTTAATAAGAGGACCCTATATTCACCGGAAAACATTACATCCTGTGGGTCACTCTTCCCATGTACTACCCTAGTTCCAAACTGCATTTTGAACTCTTACATTATCTCAGCAACACAATTAAAGGGGTGGGGGCAGGACATACAATACTAAGTTGGACTAACGTCCAGGGTCAAAGCTTCCACGTGATGAATGTCATTGCGTGAACCGA
seq16477	potential enhancer	chr13	99221890	99222090	+	chr13	98569636	98569836	+	AGGACCGGATCAACTGAAATCTGATCAGTAACTATGGTTGAGTAATAATGGCTGGGCTGCAGATCCGTCTGCAGTCCATTAATGTACACACCGCATTCTGACCTCACTGACATTACAACATCTCTCTGCTGGGGGAGAGCGGGGAGCCCATGTGAGGAAAAGAGGCAAGCGGAAGAGAAGTAAATCCTCATCCGCAGGGTCCAAAGTCTATAGACCATTGCGTGAACCGA
seq16485	potential enhancer	chr13	99359090	99359290	+	chr13	98706836	98707036	+	AGGACCGGATCAACTTTATCTTATCTAGCCACTTCCAGGTCAAGGGCTGCCAAGATACGAAGCCAAATATCTGATGGCTCTGAGTCACTATAACCTAAACAAATATCCTTCTTGTCATGACACCTGAGATCTACCGTCACCCGACTCCAGTGTTCTACTGTAAGTCTGGAAGCCCAGTCCCCAGCCCTAGACGCAGCAGTGTACACATCTCACAACATTGCGTGAACCGA
seq16487	potential enhancer	chr13	99428460	99428660	+	chr13	98776206	98776406	+	AGGACCGGATCAACTTTACAAGGGGACTTTGCTCCATGATCTGACAGACCTGGGAAGTGTGTGGAGGTTTTACACGATGACTCAGTGCACATCAGAGTCAGAGACAGGACGGCCGAACACTGATTCCAGAGATAGGCATGTGGGCCCCGCCCGGGAAGGAGAGCTGCCTGGGAGATGGGGAGCTGCAAGAGAGCACCCAGAGGGGTAAATTTGCACATTGCGTGAACCGA
seq16488	potential enhancer	chr13	99474280	99474480	+	chr13	98822026	98822226	+	AGGACCGGATCAACTCTGTCTTTTAGAACATGTTAGTCTTTCTGCTTCCCGTTAGTTTCAATCTGGATGTGCAAGGCTTGCTCAGGACTTTATAACCCTGCTGTGTCACATCCTAATCACCACAGATTGTCATGTACTATGGACCTTGTTAAAGATTTACTAAGTTTATGCTTCAAGGACAAGGTGACGAATCCGTCTTCTGAAAATAGCTGATACATTGCGTGAACCGA
seq16491	potential enhancer	chr13	99638560	99638760	+	chr13	98986306	98986506	+	AGGACCGGATCAACTGCAGGAGTCGCAGTGTCACAGTTCACAGCAATTAGCTATCTAGCATCGGGGGTGGAGGGGACAGGCCGCCAGGCCAACTCTAGACTCGTACTTCTGCAAAAAGGAACACACTCTCAGGTTACAAGGGTAAAGTCCACCAGAAACTTTACAAAGGGAATTGTAGCATTTCCCCTAGCACTTCTGGCTGAATTTAGTTTGCACATTGCGTGAACCGA
seq16513	potential enhancer	chr13	100462290	100462490	+	chr13	99810036	99810236	+	AGGACCGGATCAACTTTATTATTATCACATGGGAGTTACATTGTTGGTGAAGTCATACTAGCTAGATAAATGATTAACTCGGTAACTCATCAAATAATGATTGAGAAACCACTTTGTGGCAACACAAGGCTATCACTAGAGGTGACAGAGGTGGGGAAAGTAAGTGTAGCTCCTCTCCTCTCCGGGCTTATGGCTGGTGAGACAGACATACATCACATTGCGTGAACCGA
seq16522	potential enhancer	chr13	100677130	100677330	+	chr13	100024876	100025076	+	AGGACCGGATCAACTAAATGAGGAAATACATAAAGTGGCATCAACTGCTAGCACCAGCATTTAAGGCAGGAAGTGACAGGCTAACTCTACTGCTTTGTGTAAATGTTTTTGTGCAACTGATTTATAATCAGGACTGCCCTTATCTATAAAGCTGCTAACCTCTGAACCATGAAGGGAAAAGATAAACACCAGCTGCCAGTCTTTTTTTTTTTTTTCATTGCGTGAACCGA
seq16533	potential enhancer	chr13	100942710	100942910	+	chr13	100290456	100290656	+	AGGACCGGATCAACTCCAGCTTGGCCTCCCAAAGTGCTGGGATTACAGGCATGAGCCGTTGTGTCTGGCTCTAATTTTCTTTTGATCATTGGAATTCAGGGACTTTTTTTTCCAACCAGGATATGCCTTGGTTTGTGTTTGTATACATTAACCCTGCCTTTTAGTCCATGCCCTTTTTCAGTGTTCAGGTTTAAGTATTGCTTCATTTCAGAGGACATTGCGTGAACCGA
seq16538	potential enhancer	chr13	101045080	101045280	+	chr13	100392826	100393026	+	AGGACCGGATCAACTAACTTACAGGAATTTGGCTGTCCTAGGGCAACTCCTCACTTAACAGCAAGAGGGGATGAGAAGGTTGAGTGACTCACCCAGGGAAGTGACTCACCCAGGGAAGGTCAAGTGACTCACCCAAGGTTACTTGGTAAGTAAAGAGAGAAGCCAGAAGCCTGGGGCCTCCTGACGGCTCCTGCTTCTCTTTTTACTAAGGTCTTCATTGCGTGAACCGA
seq16541	potential enhancer	chr13	101177700	101177900	+	chr13	100525446	100525646	+	AGGACCGGATCAACTAGCCCCTTAAGCTCCTGTCCACCACCCACTTGCTCCCAGGCCCTGGCGGGGCCCAGAGTAGAGCTGTAGCCAGGTCAGGCTGGCCTTTGCCCCTAGCGTGACCTTGGGAAATCCCCAGGCCGCATTTCTTCATATTTGCAGTTGAGTTGCTAACGCACTCACTTGAAGATCCTGTAAAACAGAAGCAGGAGCTGCCTGCCCATTGCGTGAACCGA
seq16552	potential enhancer	chr13	101386620	101386820	+	chr13	100734366	100734566	+	AGGACCGGATCAACTAGGATTGTGGCCACAGTGAAGCTAGGGGCTCAAAGCAAATATTTATAAGTAAACTGTTTGATAAAAGAGCTCTTTGCCCAGATGAAAACATGGCTGTCCTGTGAGGAAAACTGGCCAGATGCACAAACTATTTGCCCAGACAAACTGGTTTGCAGGAATTTCCTAAAGTAAATAGCAGTTATTTATTGGTTTACAGCTTTCATTGCGTGAACCGA
seq16557	potential enhancer	chr13	101480600	101480800	+	chr13	100828346	100828546	+	AGGACCGGATCAACTCTAGCTAAGGATCATGACACACACACCAGGGGCTTCAAATCCTGTGTTACTGCTGACCCTAGAGAAGCAGATGAGATTCTCCACGTCTGTTTCCCCCTCTAGAGGCAACAGTCGATACCAACAAGCCATGTCTGAGGCTTATGTGATGCCCGTGAAGCCTTGTCGAACAGCTCTAGAAATGAAAGCACTGAGTACAGACTCATTGCGTGAACCGA
seq16578	potential enhancer	chr13	103377390	103377590	+	chr13	102725040	102725240	+	AGGACCGGATCAACTATAGCGGCATCTGTTGGACACTGTATGAATTATTAGCTCAAGGGAGTTCACAGTTTTATTATTGCATGGTGCTACATTCCTTTCCATTACATACTTTCTTTGTCGACCTGAGTTTTCAGCCGTTGCTGAAATAAAAGCAAGTATTGCACAAGAATCAGTTTGGTGTTCCATCCAATTCCAAAGTTTGAGTTGTGTCATGCCATTGCGTGAACCGA
seq16601	potential enhancer	chr13	107844740	107844940	+	chr13	107192392	107192592	+	AGGACCGGATCAACTCCGCGGCCCTGACCAGCTAGTGAGACTCACATTAATTTGGTAAAGATTAATTGACAAAGGCTTGAGTCAACACCACTAGAGGGTAATTGACATTGTGGACTTCCCGAGAATAAAGCGCTTAAGCACCCGTGGTACATCAAAGGTTAGTCTTAGGACCACATGAGTAAACAAGCTAGCTAGCTAACTTCCTCACATTCCTTCATTGCGTGAACCGA
seq16616	potential enhancer	chr13	109357510	109357710	+	chr13	108705162	108705362	+	AGGACCGGATCAACTCCCTGTGCCATCTCACTCCATTCCATCTGGGACATGAATCAACTCTTTGTCCAGCATATACACTGTGTACACTACCTACATGTTAATCATCAACATCGTCTGCTCTTGTTATCTAACCATTGACATCATCATGGCTCAGTGATCCGGGATCACCTGGAACACAGGAGCCTTTTCTGACCTATCATCAGAAGGTCAGTTGTCATTGCGTGAACCGA
seq16624	potential enhancer	chr13	110245180	110245380	+	chr13	109592833	109593033	+	AGGACCGGATCAACTGTATAGAAGACTTTTGTTTATGACAGTTTATGATTAATCATTCACCAAGGACACGAGTCCTTTGTACCTATTATTGTCAAGCATTTGTTTGGACTGTGTTTGACCCTTTGTACCGAAGTGGTCTGTGTTGGAACCTTTTGAAAACAATCTACCAGGCTGAATGTGCTCATGCCACTTACTGAAATATCATGGCTCTGTTGCATTGCGTGAACCGA
seq16631	potential enhancer	chr13	110747090	110747290	+	chr13	110094743	110094943	+	AGGACCGGATCAACTCAGCCAGGTCTATTTGAAACGGTAAACAAAAACTCAGCCCCACACAATAGTGACATTTACTGCCCTCATGTTCATTCTCAGAATCTTCCACTGCAGTTGGAACATATTAGTCAGAGTCCTTTGAAAGCTGATGCAACGTGGGCCTGGAACTCTCAGAACAAGGCGTGATTGTGCTAGAACTGGATCGCAGAGCCAGTGTGCATTGCGTGAACCGA
seq16638	potential enhancer	chr13	111064630	111064830	+	chr13	110412283	110412483	+	AGGACCGGATCAACTCCCGTGACAAATGAGGGAGCTGCCCTCTCTCCCACTGAGATGAGTCATTGTAACCCAAAACAATCTCAAAATCTTTGACATCACTGCCGCTTGCAAATCTGTGCCTCCAGCCAAGGGCCGGTGGATGCTACTGCCTGCCACCTCGTGTTCACCACCAGAACTGCACGTCACTCCGAATCTGCTGACCTCATACCCTGGCACATTGCGTGAACCGA
seq16644	potential enhancer	chr13	111164010	111164210	+	chr13	110511663	110511863	+	AGGACCGGATCAACTCCGAACGGCCAGCCTGGCTGTGAATTAGTGTCCATGCAGCTGCCTCTGCAGCACGTCCTGGTGCCTGGGGCTGCCTCCTGCAGGGGGCCCATGTGTATTTCACCAGCCCCCTCTTGCTGAAGGCGCATTCGCGAGGATGCCTCATGTCCGTATTGACACTCATGGTTTGCTGTTCAGTAAAAACAAATGCACAGAAGAGGCATTGCGTGAACCGA
seq16647	potential enhancer	chr13	111205780	111205980	+	chr13	110553433	110553633	+	AGGACCGGATCAACTTGTCTCCTTTACACAACCCAACCAGGGATCAGCAAATGTTTTCCGCAAAGGGCCAGATAGTAAATATGTTTGGCTTTCGGTGCTGTCTGGTCTCTGTTGCAATGACTCAACTCTGCCATTACAAGGTGAAAGCAGCCATAGACAATGCATTTAAGTGCATGCATGTGCATGTGGCTGTGCCAATAAAACTTTATTTACAACATTGCGTGAACCGA
seq16648	potential enhancer	chr13	111208210	111208410	+	chr13	110555863	110556063	+	AGGACCGGATCAACTATTAGAGACTTGTTTGCTAGGGGCCCAGCTGAGCCTCCCTCCTCCCTTTGTAACATGCCTGCTGGTGTAACCTCAGTGACAGGCACCCAAGGCCAGGAGACAATGTTTGTTTAGCAAAACTCACATGGTACTTCCTCATTCTGGCCACTGTTCTGAGAACCTTGCCAGTGTTAACTGGCTGACTCCTAACAAAGCTCAGACATTGCGTGAACCGA
seq16649	potential enhancer	chr13	111229220	111229420	+	chr13	110576873	110577073	+	AGGACCGGATCAACTCATGCCCCGCTCACACTCCCTCTGTTCCGGTTTTCCCTATGACTAACAGCTTGGCATTCGTGTGGTACAGTTGTTACAATGGAGGAGTCAATATTGCATTAGTATTGGCACAAGTATTACAATGGAAGCATTGATATTGATACATAATTATTAACTAAAGTCCACAGTTTAAGTTAGGGTTCATTCTTCATGTTGTACCTCATTGCGTGAACCGA
seq1665	potential enhancer	chr1	45196580	45196780	+	chr1	44730908	44731108	+	AGGACCGGATCAACTTCTAGTCTAAAACCCCACTTCCAAAAAAATAAAAAACGCACACTCACACCATTACAACAGCCCAAAATAAATGTTCAAACAAAATGTTGTCTCACACCTCGCAACAAACACACAACTTTCTATCTGATTTTTAAACACCGTTGATGAACCCCACCAACATAGGGCTTCAAAAAATTTGCTTGAAACTCAAAACGGTTTCTCATTGCGTGAACCGA
seq16657	potential enhancer	chr13	111607560	111607760	+	chr13	110955213	110955413	+	AGGACCGGATCAACTGGTCCTATGGCTTTTGTCCTCGCTTCCAACTCAGAGCCAACCAGAGAAAGCCACACATGCTCCCTCACCAACCCCTCACCGCCCGTCTGATGAGCCACCCCCAGCACACCCAGCTGCAGCCTGCACGGGACCTGGGCTTCCTTTGCCTTAGTGAGGCCCCATCCCCTGCCTGACTCAGAGGCTCTGAAATTGCATGTGATCATTGCGTGAACCGA
seq1667	potential enhancer	chr1	45250480	45250680	+	chr1	44784808	44785008	+	AGGACCGGATCAACTTCCTCCTCTCCTCTCCTTCCCACGGCCGGGCTGAGAGCTGACCGGGAGAGGGGGCCCAGGAGCTGCCCTGGACTCCTGATCCTGATGCTTGCTCACCTGCAAGTTGCGGTCTATGAGCTGATTTGTCTCAAAGTCGTCATCATCCTCACCAAATGGGTTGATGATCTGTTCAGCCACCTATAGGTGGCAGAGACAGGGTTCATTGCGTGAACCGA
seq16676	potential enhancer	chr13	112988530	112988730	+	chr13	112334216	112334416	+	AGGACCGGATCAACTGAAAACTATTTTTGGTCAGTGTAGTGCACCGAAGGGTACAGCGTTTGTGAGTCACCCGTAGAGCGCAGTCATGTCCGAGGCCTTCACAGCCAGTCCCCACCCACTCCCTGACTCACCCAGAGCAACTTCCAGTCCCGCAGCTCCATTCGTGGGAGGTGCCCTGTGTAGGTGTGCCCGTTTTTATCTTTTGTACTGTATTTCATTGCGTGAACCGA
seq16678	potential enhancer	chr13	113164400	113164600	+	chr13	112510086	112510286	+	AGGACCGGATCAACTACGCCACACTGGACGGCCGATACACAAAACTGGGCAGCCACTATCTCCTCCCGCTTGGGCAGCAGCTAAGTGCCAGGCTCTTCTGTAATTCTCCACTGACCCCTAAAGGCTGTCGAAAGAACTTCAAGTTTGACTCAAACACCGGCTCTTAAGGACTTGTTCAGGCACCTTCCGCCAGAACCCCCTCACATGCGGAGATGCATTGCGTGAACCGA
seq1668	potential enhancer	chr1	45259410	45259610	+	chr1	44793738	44793938	+	AGGACCGGATCAACTCCCAAACTGGGTGTGATCCCACCTCTGGGCTCCCATAGGCCACCTCTATACCCTGTCTGTCTTCACCACTTAGCACTAATTACAGTCCAGTGTCCTTGTCCTACCGACAGGTCACGCCAGGGTGCAGCACAGGACCTGACACATAGAGGCTGCTCAAGAAAACGTTTGTTGAAAAAATGAACAACTGGCCTGGCTCAGTGCATTGCGTGAACCGA
seq16686	potential enhancer	chr13	113375620	113375820	+	chr13	112721306	112721506	+	AGGACCGGATCAACTTTTTGGTCTCTTAGATCACAAATGTTACGGGAAAGAAGCAGGAAGGAAGGCTGAAAAGAGAAAACGTACCTTTGCTCACTAAGCACTAAGAACAAAGAGGCTTTGTTCTCTTGCGTGTGCATTTGGATATGTCGAGGGAAGCCGGGTACTCCAGGCAGGGCCCAGAGGTGGTGTCACCCTGGCAGCACACTGCAGCGGTCCATTGCGTGAACCGA
seq16689	potential enhancer	chr13	113411500	113411700	+	chr13	112757186	112757386	+	AGGACCGGATCAACTTGTGACAGAAAGCAGGGGCGAGCGTCTGGGAATAGAGCTGTGCTCATGGCAGAACAAAGACGTGCTGTGTTTCTGGCCTTTGTGTTCTCTCCAGTGGTGAACAAACATAGGAAGCTTTCATCTTCAGAGTAAACAGAAATTCCAAACCCATTTCACGCAGCTTTTTCTAGAAGGCAATGTGTTTAATCCACTTGTTTTCCCATTGCGTGAACCGA
seq1669	potential enhancer	chr1	45285360	45285560	+	chr1	44819688	44819888	+	AGGACCGGATCAACTGGCAGTGGCGCGATCTCGGATCACTACAACCTCCGTCTTCTAGAGTCAAGAGACTCTCCCGCCCCAGCTTCTCCAATAGGTGGGATTGCAAACAGGCACCACCACGCCCGAATAAGTTTGTGAACATTTGGTACAAATAACAAATGACCAAGTTCCTTGGTTGTAGTTGCCTAACTTTTAATACTTAAAAATGTAGCCTCCATTGCGTGAACCGA
seq16699	potential enhancer	chr13	113613710	113613910	+	chr13	112959396	112959596	+	AGGACCGGATCAACTAAGCGCGTTCTCCTTACTCTCTGGCACGGCCTCGGTGTTTAGGGGTTTCCTCTCTCTGGGAAGCTGTTCCTTCTCGAGAACACAGTGTGCTTTGTTCCTGCAGTGAGGGAGGAGGGTCATCCTGGGGGGAGAACTCCTGGCAGCATACAGAACAATAGGACAGGAGGATACTGTCCATGGCTGTCTAGGTCTGAGCTGTTCATTGCGTGAACCGA
seq16704	potential enhancer	chr13	113807180	113807380	+	chr13	113152866	113153066	+	AGGACCGGATCAACTAGACAGAGACAGAGAGAGATGCTGAGAGACAGACAGGGAGAGGGAGAGAGAGAGGAGACACCAAGACACAAAGAGGGCGGAGAGACAGACACAGAAAGAGGGAGACAGCGGGGCTGGATGGACGTGTGGCCGGGCCAGTGGGGAGGAGAGACGAGTCCGCAGACAGCGTTCAGAGGCCGCGCTGCCTGGGTGCTGAGCCGCATTGCGTGAACCGA
seq16707	potential enhancer	chr13	113824430	113824630	+	chr13	113170116	113170316	+	AGGACCGGATCAACTCAATTTTTTGCTTCAGGTGGGAGGGTAAATCTGATCACTGTTACTTCACCTGGGCCGAAAGGGGAAGTGCCGGCCCCATTTAATCCCTAAGCAAACAAAAGCTTAGACTGTCAACAATTCGTTAACAATCCTGTACCATTTGAGTGCTGGGGCAAGAATCAAATACGGCTGTCTGCCTTTGGCGGGGGGTGGGGGTGGGGCATTGCGTGAACCGA
seq16709	potential enhancer	chr13	113838200	113838400	+	chr13	113183886	113184086	+	AGGACCGGATCAACTTTAAACGAGAGCTTTGACACCAGGTCCAAGGGCATATCCCCTGCTTCTAAGTCATCTCCATGCGGGATGTGTAGGTCATGAAGTCAGTCGCTGAACTAAATGTTGTCCTAATCTCCATTTCCTATGTCAACATAACCAGCATCTATTACAGGGTCAAAAAGCAAATAAAGAAAACAATGATTTACATTCTATTCTGAGAACATTGCGTGAACCGA
seq16710	potential enhancer	chr13	113874550	113874750	+	chr13	113220236	113220436	+	AGGACCGGATCAACTTGAGAGGTCTCTGTTTAGACAATCTCCACAGCACCCCGCACAGATGTGAGTGAAGTCGGTTCCAGCTCTGTTGTGCTGGCTTCTGTAAATACGCCTCTGCAGTGTTTTCCAGCAAAGCCCTTTCCTAAAGATCATGAGGTCGTTCAAGAGATCAGTGACCGCACACCACCTTTTGGAACCTGGCCAAAGTGCACCTTATCCATTGCGTGAACCGA
seq1673	potential enhancer	chr1	45412540	45412740	+	chr1	44946868	44947068	+	AGGACCGGATCAACTCCAGAGAGAGAAAGTAGAAAAACTGATAAGACCCAGAGAAGTATTTTTGATCATGTGTGACCACAAGCCATGAATAAACATGGACTGTTTGGACTGTGAAGCAACTGTGTGTCAGAAATGCAGTTAATTTTAAAGTTCCCTGAACATGCCAACACTCAGCTGCCTTTGTTTCATGGACCCACTTCTTTTCTAATGCCAACCATTGCGTGAACCGA
seq16741	potential enhancer	chr14	20715910	20716110	+	chr14	20247751	20247951	+	AGGACCGGATCAACTATTTGTTCTCCAAATAAATCTGGAAAAAAAATCTTAGCTCTGTAGGACAGAACCTGGTCTTACCTATCTACCTGTGCTCTACTGACCTCTAATGGCCATTATGCTTCCATGGTACGCCTAAGAATGCAACAGGAGAAACCTCAACCCACCCAAAAGTAGTAAGAAAAGGAGTATAGGCCAGGTATGGCAGCTCACACCTGCATTGCGTGAACCGA
seq16744	potential enhancer	chr14	20895400	20895600	+	chr14	20427241	20427441	+	AGGACCGGATCAACTACACAAAAAAACTGACCCTTTTTTGCTCTCAGCTGTCCAGTAGGCAGAAATGGAAAGAGCAGACAGGAAGGATAGAGGTGAGTCATAGAGGGCGGGAATACACAATCATTAAGTGAAAGCCATTATCCTCAGGAAGGCTCCAGAGAAGAGAGTAGGTGGCAAGAGCAGCAGAATTATCTGAAAAGCCTCTGGAATACCCACATTGCGTGAACCGA
seq16749	potential enhancer	chr14	21074250	21074450	+	chr14	20606091	20606291	+	AGGACCGGATCAACTTGACTCATAGTGTCCATGATGGATGGAGCTGGCTAATGGGAGAACACGTGGTGCCCCCATTGCAGGTATCACAATGTATAGAGCAGCACTGGGGTAAAGTCACTGTGGGATGGTTGCCTACTGAGGTTTGTGCAAACATAACATGTGTCACCACACCAAGGGTGCAGTGGAACAAGCGGCCTTACGAAGGCCAGGCCCCCCATTGCGTGAACCGA
seq1675	potential enhancer	chr1	45415060	45415260	+	chr1	44949388	44949588	+	AGGACCGGATCAACTGAGCTCCATAAGGAGCCCTTTTATCTTTGTATATTCAGAGTTCAACCTAGTGCTGGCAAACACGCATGAGTAAATGTTAGTACTTTTCCTGTTATCTCCTTCTCTTTGTTTAATTTGACTCAAATATTAAAACATCTGATTTTAAATGTTTAGAAACAGTATACATTCTGACAGAGGTGAATGCTCCCTTTGTAGAGACTCATTGCGTGAACCGA
seq16750	potential enhancer	chr14	21074480	21074680	+	chr14	20606321	20606521	+	AGGACCGGATCAACTGTCTGTGGGGACACAGGATGGCCATATCTCCCAGCCAACTGGACTGGACATTGTACCTGGGGTTGGCCCTATGTGCCTGCCACTGGGCTTCCCACATTGCCTAGTCGCCACATAACTGGGAGCCACTGTGTTCCTGCTTTTTCCCAGTGCAGCAGGCCCTCTAGTGGTTCTATCCCTTAGCAATGACTATCCCTGGAGCACATTGCGTGAACCGA
seq16751	potential enhancer	chr14	21081440	21081640	+	chr14	20613281	20613481	+	AGGACCGGATCAACTTTCTTCACATCCCTGGGGAGTTAATAGCTGCAATTTTTCAAAGAACGGTATACAGGGACAGCAAAGTGCAGTCGTGAAGTTTTCAAACAAGACACACCTTGTTGAGTTGAAAAGAGCGAGGGCTCGTCCGGGATTTGAACCCGGGACCTCTCGCACCCTAAGCGAGAATCATACCCCTAGACCAACGAGCCGCGATACAGCATTGCGTGAACCGA
seq16752	potential enhancer	chr14	21081730	21081930	+	chr14	20613571	20613771	+	AGGACCGGATCAACTGCGTACTTATTTGAATAGTAGAGGTAAACCACACGCCCCAAGAGTCATTGAGACTGGCAGCTTCTGCAGCAGGCGTGAACCCCCGTAGCCTAAATGACAGCCGAAGAGGCGCCGAAGACATGCAGATGTGCCAAGCGGCAGTCACGTTGCTGCCGCGTTGTCCGACCCCGCTTACCTCCTGATGTGGAAATCCCTGTGGGCATTGCGTGAACCGA
seq16753	potential enhancer	chr14	21084220	21084420	+	chr14	20616061	20616261	+	AGGACCGGATCAACTTCTGGTTTCTGCTAGACAGAGGCTGGCTTTGCGGAGAGGGTTCTCACTCCTCTATCAGTACAAATAAACCTTTGACCAATTGACCCTATCCACATTCAGCCCACTTCCTACCATCAAAGGTTGTCCCAGGACCTTATGTTACATTCTCATTCTTCCAGGCCCTTACTCCACAATTCACTCGAGTTGGCGTGTCTGACGCTCATTGCGTGAACCGA
seq16756	potential enhancer	chr14	21098550	21098750	+	chr14	20630391	20630591	+	AGGACCGGATCAACTTTTCGTTGGCTGAGTAGACTGAAGCATGAAAACACAGAGAGAATCGAACCGGCCACCTTAAGGATGGCCGTAGTTGGAAATTCTTAGAGTCCTCCGCTCTACCAGGTGAGCTATCGGAAAGTGTCTGTGACATTCGTTAGCGTAGATTTTTGTGCATTGAGTAGCGGCTGGTGAGACTCCTGACTTCTTTGCATTTGGGCCATTGCGTGAACCGA
seq16762	potential enhancer	chr14	21131230	21131430	+	chr14	20663071	20663271	+	AGGACCGGATCAACTAGGTGATCAGGAAAGGTTTCTCTGGGTTTTGACTGGGAGGGTGTGGGTGGATACTAGTTGGAGGCTGCAGGGCGTTTGACCAGGCACCAGGTGGCATTGCATGCAAAAGCATCGGGCACTTCCTTCGAGCCGGAATCGAACCAGCGACCTAAGGATGTCCGCAAATGTCTGTACAATCTACAGTCCTCCGCTCTACCAGCCATTGCGTGAACCGA
seq16778	potential enhancer	chr14	21455100	21455300	+	chr14	20986941	20987141	+	AGGACCGGATCAACTGTAGTTCTGGCCTTGAATATGAGTTAATCAGCCAAGTCACAACACAAGAAAGCTGACTGCACCAGAAAACCCTGTACAATCCGTGAATTTCTTCATGGTTGAGACTCAGATGAATCATCATGTTGATCTGACTCATGCTTCTCCCTGCCTTAGGCCAAGAGACTGAGGCTTCACCTGGGATCTGCCTCTTTCCCACTCAACATTGCGTGAACCGA
seq16781	potential enhancer	chr14	21522610	21522810	+	chr14	21054451	21054651	+	AGGACCGGATCAACTAATCAGAGCCAAGACTGGCTCATCTCCATACCAGTGCACACAAGGTGACTCTTAGCCCACAAGAGGAGGAAATGTTTAGGCCAGCCCTGGGCTCCTGCTGCCATCCCCACTCTGTCACTTCAAAGGCTGGCAGCTTGGGTCTGTAACTGTTAATGAATTATCAATAAACAGGAAAGCAGTGTGGCAAGGAAAGATAACATCATTGCGTGAACCGA
seq16790	potential enhancer	chr14	21776960	21777160	+	chr14	21308801	21309001	+	AGGACCGGATCAACTGAGGTAGTGTCTGATTTGCATAGGGCTCAGGGGATTGGTTTGACCAGGCATGTCACTCATGTAGCCTGTGGAAAAAACTGGCCCTCCTACCCTAGTCTTTTAATATGCAAATGAAGGGCGCCATGATGTTCTACACACGTGGGGATATGTGGGGGTGGCCATGTTGCCAGGTACAGGTCGGGGAAAGGACAGGAAGACAACATTGCGTGAACCGA
seq16791	potential enhancer	chr14	21910250	21910450	+	chr14	21442091	21442291	+	AGGACCGGATCAACTAAACTGCAAGGCTGGGAGGCCAAGGCCAAAGAATTGCTTGAGCCCAGGAGTTTGAGATCAGCCTGGGTAACAAAGGGAGACTGTTTCTACAATTAGGCCGGGTGCAGTGGCTCATGCCTGTAATCCCATCACTGGGAGGCGGAGGCAGGCAGATTGCTTAAGCCCAAGAGTTCAAGACCAGCCTGGGCAACACGGCGAAACATTGCGTGAACCGA
seq16793	potential enhancer	chr14	21997230	21997430	+	chr14	21529096	21529296	+	AGGACCGGATCAACTTAAGAGGAACCCTCCATTTCTCAGTACTTTGCACTCACTGCACATCCTGAAAAGGGGGGCAGGATTCTTACACAAACATGAATGAAGTCACAAATGCAGGAATAAACTAAACTGGTAATGGTGTCCCTAGATAGCAGATAAGGTGAGGTAAGCTATCTCCGGTCAAATGCAAAGTCCGGGGTGGGACTAAGACCTGGACACATTGCGTGAACCGA
seq16800	potential enhancer	chr14	22218580	22218780	+	chr14	21750296	21750496	+	AGGACCGGATCAACTCGTACTCTGAGAAGGGAGAGTCATCTGGCAAAAATGTCACTTTGTCTGCCATATTCAAGGCTCCTATTCGACCAGATATTGTGAACTTTGTTCACGCCAACTTGTGCAAAAACAACAGACAGCCCTATGCTGTCAGTGAATCAGCAGGTCATCAAACCAGTGTTGAGTCTTGGAGTACTGGCAGAGCTGCAGCTTGAATTCATTGCGTGAACCGA
seq16801	potential enhancer	chr14	22236470	22236670	+	chr14	21768230	21768430	+	AGGACCGGATCAACTGGTGATTTGCATACATAATTAAGTTTTAGAAGCCCTGACCTGGGAGCACGTTCCATTATTATAACAACTTTCTGAACACAAGAGGGCAGTATTTCCTACCCCCTCAGAGCCTGTCTCAGATGTGAAACGAAGTTCACTGCATAGCTGGATTAGGCCAGTATGTGTAAGGGGCTGAACAGGCTTGCCATTGATTGGCTGGACATTGCGTGAACCGA
seq16824	potential enhancer	chr14	22694260	22694460	+	chr14	22226365	22226565	+	AGGACCGGATCAACTGGACAGCTTTGGGTAGCCTGTCCTTCAATGGTAAGACAATTTTAGAAGTATCTACCATCTTTCATAAAACGTGTGGACACTAGTTTTCAGCTATTCTGCACCAGCTCACAAGATGGCGGTGTTCTATTTTGAATGACTTCCATGGGTGATTGAGTGGGAGGGATTTGAATTTAAATAGAACCAAATGACACTTTTTTTAACATTGCGTGAACCGA
seq1683	potential enhancer	chr1	45637770	45637970	+	chr1	45172098	45172298	+	AGGACCGGATCAACTGCTCAGAGGTGTGAACTCAGATGTAATGTTCAAAAAAAAAGGAAAGATAATCCATTTAGTGTTAGAACCAAAATGTGACTCACGGTTGCGAAACTAAACAAACATGATTCTGGTTGGCGGCTTCCCTATACTTTGTTTTGACCGTATTTGCTGAGCAAATATTAATAGTTGTACTCGTCTCTCAAAAAGTTAACTTGTCCCATTGCGTGAACCGA
seq16835	potential enhancer	chr14	22860360	22860560	+	chr14	22391957	22392157	+	AGGACCGGATCAACTACAGACAGCCATCTCAGGACTTCATGCTAAGAATTCATTGTTTCCCACTTTCCTGCATTTGAACACTGGAGGGCAATGCTGGACCAGCCAAAGCACTCTAGGTGCTCCGCTCCATCTTTGTCTCAACCTTGCCTGTCATTTCAGGAAGCAGCCTCTGGTTGGAAGCCAAAACCAAGGACCAGTGGAGCGCCCATAGGCTACATTGCGTGAACCGA
seq1684	potential enhancer	chr1	45638520	45638720	+	chr1	45172848	45173048	+	AGGACCGGATCAACTGTGCCTCTTTTCTTCCTTTGTTAAAACTTACTGCTGCTAGGCATTGTGCTCATGCCTATAATCCCAATGCTTTCGGAAGCCAAGGTGGGAAGATTGCTTAAGACCAGGAATTCGAGACCAGCCTGGGAAACACAGTGAGACCCAGTCTCTACAAAAAATAAAAAAAATTAGCCGGGCATGGTGGTGTGTGCCTGTGGTCCCATTGCGTGAACCGA
seq16855	potential enhancer	chr14	23168660	23168860	+	chr14	22699451	22699651	+	AGGACCGGATCAACTGGGTCTCATTTGTAACTTTAGCCCCACCCAAGTCAATGCTGGAACACAGCAGTGGGTAAGCCAATGTTTATTCAGTCAGAGCCATTACATTACTCACTTGCACTGAGGGACTTTGCCTGGCCTGATCTGCCCAATGTTGTGCCATGCTGTGCTCTGTGTAACTGTCCTCTTGGAAGACACAAAGCTCTGGACAACATGGACATTGCGTGAACCGA
seq16856	potential enhancer	chr14	23169350	23169550	+	chr14	22700141	22700341	+	AGGACCGGATCAACTCAGACTGCTGGGCAAGTCTCCCCTTCACTCATCAAGCATGTAGAATAAAGGAGGAAATGCCTGGGATTCAGGAAGTGGCCTAATTTACTTTGGTTCTGGAAGGCCAAGAACTAGTGACCTCTGCTTTGAAACAGGAAGAAAAAAAAGTTCATCAGCGGCCCTGGCTAGATGCTATCTCCTTAGCTGGTCACAATGCCTTCCATTGCGTGAACCGA
seq16861	potential enhancer	chr14	23276800	23277000	+	chr14	22807591	22807791	+	AGGACCGGATCAACTCTTCCCCTTATCTTTTAGATAAAGTCCAACCTGATTATAAAACCCATCTCACCCAGGGCTGTCTCCTCGCCCTTCTCCCACCCCACATTCCAACCATACCAAACCAACGACCTGGAATTCTCTGAACATTCTGTACCTTGCACCTCCACACCTTTGCACATGCAGTCTCCTGTGTGAAAGGTCACAGGAGACAGCTATATCATTGCGTGAACCGA
seq16862	potential enhancer	chr14	23322310	23322510	+	chr14	22853101	22853301	+	AGGACCGGATCAACTATGTAGGTTCTGAGAGGAGGAAAGCTGGGTAAGGGACTTAGAGGAACACACCCCACTCTCTATGGCTGCGCCCACTCCATGTGCAAGACCCGCGGGGCAGGGTTTGCAGGGTGGTAGCGCCCCCTTGTGCTGGATGTTGGGACTGCAAACCGAACCTAGGGAACTGAGAGGCAGAGGCAAAGCCAGTCCCGCCAGGGCCACATTGCGTGAACCGA
seq16872	potential enhancer	chr14	23515200	23515400	+	chr14	23045991	23046191	+	AGGACCGGATCAACTTACGAAGGGGGAGTCACAAGGACCTATCCTACCTCGCCTACCTGTGTGTGCCTCTGGAGCCCTGGAGTTGAGAGGCCTGAGCTCTCATGCTGGTTCCTGGGTGGACCCCTTCTCTGGACTTTGGGAGATAATTGCAGTTCTGGCTCAGCTCCCACCTAGTTGACTGCTTCTGTCCGTCAACAGCCTGCCTCCCTGGTCCTCATTGCGTGAACCGA
seq16873	potential enhancer	chr14	23575480	23575680	+	chr14	23106271	23106471	+	AGGACCGGATCAACTCCCAGCCCAAATTCCACACCTGGCACAGTGGGTGGGGAACCACCTCACAGGAGGGGCCTCTCCTCCCAGCTCCTAACAGAACACTGTCATCCTCTGTTATAATTGTTGGCTTAGTGGCTCTCCCTCCACATCCTGAAGTCCTTGAAGGTAAGCCTGCTTCCTGTTGGTCTTTGTGTCCACACCACTCAGCACAGCCCTTCCATTGCGTGAACCGA
seq1688	potential enhancer	chr1	45732100	45732300	+	chr1	45266428	45266628	+	AGGACCGGATCAACTGACAATAGTGGCTTAGAGTCAAGGAATGGCCTTCCCATGTTATGGCTACATGGCTGTGATAACAAGTGGAGTTATACGCCTGCACTCTAAACTCGCTGAGTCACTCTGGATGTTTACCTTGGCCTATTTTTGACCAAAGCACAGCCGTATTCCTTACAGTTAGTAATGAGAAAGAATGAAGGAGAGAGAAAGAGTGAGAGCATTGCGTGAACCGA
seq16887	potential enhancer	chr14	23927030	23927230	+	chr14	23457821	23458021	+	AGGACCGGATCAACTTTGAGAAGGTTTCCAGGTTGGTGAACACATCCATATGCTGGGAGGAGGGTGCACCTCAAGTCCATGGGGACAGAAGCTCCTGTGCGCAGGACCTATCTGGACTTTGCTCTACGTGCCTTTTCAGTGAGTCATCTGTATCCTTTATGATAGCCTTCATAATAAACTGGTAAAGGTAAGTAAAGAGATTCCCTGCGTTCTGTCATTGCGTGAACCGA
seq16899	potential enhancer	chr14	24052970	24053170	+	chr14	23583761	23583961	+	AGGACCGGATCAACTATTAGGTATTTCTCCTAATGCTGTCCGTCCCATAGCCCCCCACCCCCCTACAGGCCACAGTGTGTGATATTACCCTTCCTGTGTCCATGTGTTCTCCTTGTTCAACTCCCACTTATGAGTGAGAACATGCAGTGTTTGTGTGTCCGGCGTTGGTGGGTTCTTGGTCTCACTGACTTCAAGAATGAAGCCGCGGACCCTCGCATTGCGTGAACCGA
seq16900	potential enhancer	chr14	24053280	24053480	+	chr14	23584071	23584271	+	AGGACCGGATCAACTGAGTGAAGCTGCAGACCTTCGCGGTGAGTGTTACAGCTCTTAAGGTAGCGCGTCTGGAGTTGTTCGTTCCTCCTGGTGGGCTCGTTGTCTCGCTGGGTTCAGGAGTGAAGCTGCAGATCTTCACGGTGAGTGTTACAGCTCATAAAAGGAGCGTGGACCCAAAGCGTGAGCAGTAGCAAGATTTATTGCAAAGAGTGAAACATTGCGTGAACCGA
seq16901	potential enhancer	chr14	24058320	24058520	+	chr14	23589111	23589311	+	AGGACCGGATCAACTAGAGCGGGGAGGAGCTTGAAAAGATTTTCCTCCTCATCTCCCGGCAGCCACCAGGGGTCAGGATGGGGCCAGAGATGCTGCTGGTGGGAGAGGGTGAAGATGGCCAGCTGCCAGACACTGCATTTCCTCTGTCTGGCCACTGCTGGCTGGTTGCACAGCTCCCCTCTGCTTATCAGATCATGATTCCAGAATGTTCTTCACATTGCGTGAACCGA
seq16902	potential enhancer	chr14	24069210	24069410	+	chr14	23600001	23600201	+	AGGACCGGATCAACTGTGGGACTACTGTACAGGCCATCATGCCCACCTAATTTTTAAAATTTTTTGTAGAGATGGGGATTTCACCATGTTGCCTAAGCTGGCCTTGAACTCCTGAGCTCAAGCAATGTACCTCCCTGGGCCTCCCAAAGTGCTGGGATTACAGGCATGAGCCACTGTGCCTGGACAATTTTCTGTATCTTATAGGTGATCTTTGTCATTGCGTGAACCGA
seq16904	potential enhancer	chr14	24078730	24078930	+	chr14	23609521	23609721	+	AGGACCGGATCAACTTGCAAAAGGGGAAGCCCCTTATAAAAACATCAGATCTCGTGAGACTTATTCACTATCATGAGAACAGTATGGGGACATAGCCAAACCATGTCATTCTACTCCTGCGGTTTTGCAAGGTACAAAGTCCCTCCCGGCTGCTTTTATGGGCTGGTGTTGAGTGTCTGCGGCTTTTCCAGGTGCATGGTGCAAGCTGTTGGTGGCATTGCGTGAACCGA
seq1691	potential enhancer	chr1	45763760	45763960	+	chr1	45298088	45298288	+	AGGACCGGATCAACTTGGTTTGGTAGCTTAGTATGTGTGAGCTAGAGCCTAAGTGCTTGGGTCCAAATCCTGGCTCTGCTATTTACTAACTCTGTGACCTCGGGCAAGTTACTCAAGCTCTCCTCTCTCAATCTTTGCATCTGTAAAGCACAGATAATGAAAGTACACAGCTCATAGGGTATATGAGTTCACACCATGCTTAGAAAGCACTTCAACATTGCGTGAACCGA
seq16910	potential enhancer	chr14	24116550	24116750	+	chr14	23647341	23647541	+	AGGACCGGATCAACTGGTTTAACTATTGAAATCTTTCTAACTACCCCCAGCCAGACTGCCCTGGCCTCTTCCTTGGGTTCCTCTGGGCATTCCTATGACTCAGCAGCCAAAGGGTGAAGGGGTGACACAGCAGACTTGCCTCCTTTGTGGCCCAGGCCCTGCAGTAGAGAAAGAGCAAATGCAAGCAGATCTCTAGAGGTGCCAGGGACCTGCCTCATTGCGTGAACCGA
seq16922	potential enhancer	chr14	24353290	24353490	+	chr14	23884081	23884281	+	AGGACCGGATCAACTAACACACGTTACATACATCTCAAGTTTACTTTGAAACAGGGTTTTAGCACTGAAATGAGGTGGAATTTGGCTCTTTACATCAAAAGGTTAACCGTACGGCACAAAGACCGTTTGTCCACAGCCTCTATAAGCTGACTGAAACTGGCTTAATGTTTACAGTAGCTTATCAGAAAAGAGTGTTTGTAAGGCCAGTCCTCTGTCATTGCGTGAACCGA
seq16925	potential enhancer	chr14	24399050	24399250	+	chr14	23929841	23930041	+	AGGACCGGATCAACTCAACACATGAGGTACTTAAGAGGAGACCCCTCAAGGCAGCACCCTGCCAAGGCATGGTTGAGTCACCAAATCTCAGCCGTTTGGACTGTGAGGGGAGACCCTGCAGCCCTCTGGTGGACAAAAGTGGCATTACAGCCTTCTCTGCATCCAAAAGGTCACAGCCCATCTGAGATGGAAGCGTGATGGATCTATCTGCAAGCCATTGCGTGAACCGA
seq16926	potential enhancer	chr14	24405710	24405910	+	chr14	23936501	23936701	+	AGGACCGGATCAACTATCCTGCCCTGTGGTCAGGCACACCTTCTGGCTCTGCTACAAGGCAAACCTGGTCTTCTCGTTTCTGCTAGTCTGCAAAAAAATTAACACTCAACTAACATGACCTTTACACCACACTTATCAACTTTGGCAAAGGGAAGCCTGAACTTTGGAAACTGTTTAGTAGGGTTGGCTGCCCAAGAAGTCAAAGACCAGCCTAGCATTGCGTGAACCGA
seq16927	potential enhancer	chr14	24408940	24409140	+	chr14	23939731	23939931	+	AGGACCGGATCAACTAATTACAGTAAAAAGTGGTTATCTATTGTTAGCAGAGGAGGGGGTCACAAGGTACATGGTGGGGAGATGATAAGACCCATTGTCCAGAAGAAGACTGTCACAAGGTCGATTGATCAGTTAAGGTAGGACAGGGACAGGTCACAATGGTGGAATGTTGTAATGTTGGTTAATCAGTTAAGGCAGGAACTGGCTGTTTTACTCATTGCGTGAACCGA
seq16932	potential enhancer	chr14	24502370	24502570	+	chr14	24033161	24033361	+	AGGACCGGATCAACTTGTTAACACTGTTACTATTATTTCTCTGCCTGGCAGTTGTCCTAACCCCACACCAGACCTCCCACATTGCCTAATCCTGACTTGTGTCAGTGATGCATGACTCAGCAGTGAATCTGGGACAGCTATTGCAAAATGCAAGACTTAAATTCCACCCCAGGTGAATTCTCTTCTGGACCACAGGCAGGCCTTGAAAAGGATGGCATTGCGTGAACCGA
seq16939	potential enhancer	chr14	24578080	24578280	+	chr14	24108871	24109071	+	AGGACCGGATCAACTGAACTGTCCCAGGAGCTCTGTGTGGTCACCAAGCTGGGAGCTGCAGTAGAGGAGAGGAGGACAGGGTTAGCTAGAGAATGAAAACACTCCTTTCCTTCTCTCCTCAGCAGCCCAGCCTGCCCTCTAGTGGAGATGCTAATGAGCAGGAAACAGGCCAAGACAGGTCAGGCAGGAAGTCAACTAGCTGACATTTACTTAGCCATTGCGTGAACCGA
seq16948	potential enhancer	chr14	24950910	24951110	+	chr14	24481704	24481904	+	AGGACCGGATCAACTTTTTCACTCGAAAGGTGCCATGTTCCAGGTGGCCAGCTGGGGGAGCCTTAGCCCAAAGGCAGGGCAGGCTGAAAGTAGCAGAGGCTGTGTTGTGATTGGCGGTCAGCGGTCCGGAGTCCACCGAGGGCTGGGCTGGATGTGAAGGGTTGAGTTGCCTGTGAGGAGAGGCCTTGCCTGTCCCAGAGGCCTGGTCCCGCTCACATTGCGTGAACCGA
seq16951	potential enhancer	chr14	25074680	25074880	+	chr14	24605474	24605674	+	AGGACCGGATCAACTGAGATCAGCAAGTATTAGTCTATTGATAACTGGCATAGTGTTACTTCCAGCCCAGTGGCCCTGGAGCCCTCTGGTGCACAGCTGCCATAACCCCAGATTGCCAACAGGGGGAGTCTGGGTCTGAAGCCAGGCTAGGCTGAAAGATGTTGAGGCTGCTGGGTGGCTCCCCAGAAGGTGATGCCTGAGACCCTGGGGAAAGCCATTGCGTGAACCGA
seq16960	potential enhancer	chr14	25285590	25285790	+	chr14	24816384	24816584	+	AGGACCGGATCAACTAAAATAGCCACACCTTATCTAAAGAGGTCAATCTGCTTGTTAGGAATACTGCCAGTGCCAGTGATTCATAGGCACACATCCCAGTTTCACACAACTGCAAGTCTGGCCATGACACTCTCTCACTCTCATACACATTAACAGACACTAGTAACCCCTCCTCTTCCCCCCGAGATGACCTGAGGGAGGGGAAACCAAAATAACATTGCGTGAACCGA
seq16965	potential enhancer	chr14	25340650	25340850	+	chr14	24871444	24871644	+	AGGACCGGATCAACTCCATGGCTTGAATAACTCCCATGGAGAAAGAATAACTTCCATGAATATGTGCTGTAGGTCTTGCTTCATCAAGCTGTACATTAGGAATGTGCCAGATGATGCTGTCAGGGGCCAAAGGTTACAAGAACACTCACAATGCAGCAACCAGCTGAATATTTACTACCTGCAGAAGCAAATGATAAAATATCTCCTCTCCAGAGCATTGCGTGAACCGA
seq1697	potential enhancer	chr1	46008370	46008570	+	chr1	45542698	45542898	+	AGGACCGGATCAACTAGGCTGCAATGCAGGGATCTGGCTCCTGAACTCTGTCAAGGCTGAGGCAGGGCTGGATAAGAAATCTCTACCCCCATGTCAGGCTTGTGACCAGCCTCCTCCCTCATCTTGCACAACCTTGATCCAGGGGCAGGAACTGATACACTGGCCTTTGGAAGCCGTAGGACTTTGAACTTCGTTGAACTTCGGAGCTGAAGGGCCATTGCGTGAACCGA
seq16973	potential enhancer	chr14	25422550	25422750	+	chr14	24953344	24953544	+	AGGACCGGATCAACTTGCCAGGATGAGGATGTAAACCTATCTTTGAGAGCCATTATCAGCCTCCCTCAACATCACTCTCTGTTTGCTGAGCTGCAGTCACACTGGCCTTCTTTGTGTTCCTCCAAGTTGTCACGCTTCCTTCTGCCACAGGGAGCAGTGCTTCCTCTGACAGTGGCTACCCTTTCCTGCTGCTCCCACGCTTTCCGCATGTCCCCCATTGCGTGAACCGA
seq16975	potential enhancer	chr14	25448450	25448650	+	chr14	24979244	24979444	+	AGGACCGGATCAACTATTATTCTAGACTATGTAACAATTATACTTCCTATTGTAAATGAGTAACCAAGAATTTTAGACATCAGTCTCATAAGCTAGTTAATGTGTCTCAACACTAAAGCAGATGCAGTCAGCATGCTGATAACAAGTTTCAGAGTCTTTGAAGTTAAGAACCAAGATGATGTCACCCTGGAAGACTCTGGGGGGAAAATCAGCTACATTGCGTGAACCGA
seq16976	potential enhancer	chr14	25451860	25452060	+	chr14	24982654	24982854	+	AGGACCGGATCAACTCACAGGATTCTCTGAGCCCATGACTCATGTCTGCTTCAACTATAAACCTAGATTATTTTCATCTCCTCTTTCCTTGTTTATATGTCCAGTATACACATTCTTCTTGTAAGTCTGATATCCAAAGAACAAACCCTGACCACAAGATCTGTGTTTACACAAGTTTATTTACATTGCGGGTGTACCTTTTAATCTTGTCAATTCATTGCGTGAACCGA
seq16985	potential enhancer	chr14	25580300	25580500	+	chr14	25111094	25111294	+	AGGACCGGATCAACTACTTGAGAATTTCCAAATCCTGCCACATCAGTGGTGTTGGATTGAGAAGCACAGTCATGGATTCCATTTGTTCCACCCTGTGGTGTGGAAAAGTACACATCATCTGGCAGAGGATATGAAAAAGCTCTCTGTTACCAACACAGCCTGTTGCTAGCTCTCAGATTCCAACCAGAAAGTCAGGCAGCCACATTCCTTTCTGCCATTGCGTGAACCGA
seq17	potential enhancer	chr1	1004590	1004790	+	chr1	1069210	1069410	+	AGGACCGGATCAACTCTGGACTGCGACACCGACGTCCCGAAGACGATCCAGCTGGTTTGGCGGCAGCACTGGGGAATGGTGCAGACGGAGGCTCCGTACAAGTTCACGTACCTGGCGCTGCAGCGGCACATCCGGGGCGAGTAACTGCGCCTGCGCGAGCAGGTGGGGGCGTGGCCCTGCGGGGCGTGGCCTGTGCGGGCGTCGCCATGGTGACCCATTGCGTGAACCGA
seq17012	potential enhancer	chr14	29226410	29226610	+	chr14	28757204	28757404	+	AGGACCGGATCAACTAGGGAGGGGGAGTTAGTTTGGAGAGCAATTTGCAAAGGAATATTAACTTTGATTCCCGAGGTCACCGCGGGAAAAGGGGTTCTGGGCTGCAGAGCTCTTCCTCTAGGTGGCGGACTTTGGCACCAAACAACCGCTAGATGAGCGCTGACTTCAAACACAGGATTAAGCTTCTTGCTGGTTAAAAATAATAACAGTAATAACATTGCGTGAACCGA
seq17015	potential enhancer	chr14	29498270	29498470	+	chr14	29029064	29029264	+	AGGACCGGATCAACTAGATGCCCTACCCAGAGAGGAGGAATCTAGAGAGAGTCTGCCTAATTTGGCTTTGCTGCGCTGCAATGGGCTCCCTCCAGTCCAAAGTTCCTGGAGGCTTTGTTTACATTGTGAGGGAAAAACCGCTTACTCAAGCCTCAGTAATGGCAGACGCCCCTCCCCCCATCAAGCTCCAATGTCCCAGGTCAACTTCAGACTGTCATTGCGTGAACCGA
seq17026	potential enhancer	chr14	30787000	30787200	+	chr14	30317794	30317994	+	AGGACCGGATCAACTTATACATATTCATTCTTCCTGTTGGCAAAGTTCATGCCCTCCCTCTCTACACAGAGATAGAATCAGTGAAGTCTGACATAACTCCAGGCTGCAGACTCCCAGGAAAAGAGCAAAGTCTTTATGAGGAGAGACCTCATTCAGCCTCGGAGTGGTCCAGTCAGCAGTCACTCTGCTCTGAACCTGTCAGACTGCACTGCTGCCATTGCGTGAACCGA
seq17031	potential enhancer	chr14	30878750	30878950	+	chr14	30409544	30409744	+	AGGACCGGATCAACTTTTTTGGAGTTTTCAGCCTTTTTGCACTGGTTTTTCCTCATCTTTGTGGATTTAACTACCTTTGGTCTTTGATGTTGGTGACCTTTGGACGGGGTTTGTGTGGTCATCCTGTGTGTTGACATTGATGCTATTCCTTTCTGTTTGTTAGTTTTCCTTCTAACAGTCAGGCCCCTCTGCTGCAGGTCTGCTGGAGGTCCACTCATTGCGTGAACCGA
seq17042	potential enhancer	chr14	31274550	31274750	+	chr14	30805344	30805544	+	AGGACCGGATCAACTTCTTCTAGGCCAAGGGCTCCCTTGCTTCTGAAGGAGTCCTGACATTCAGGTTCTGGTCATGCCCTGATCTTCTTAGTTCCAAGGGAGGAATGGTTGCTTTGGGTGTTGCAAGAGGTCAAAGTTTTTCCTATTGTGAATGCCCAGACTATATGACTTGCAGTTTTGGGCTCTGTTATACCTACAAGGTAACCTGATGTTCTCATTGCGTGAACCGA
seq17043	potential enhancer	chr14	31318120	31318320	+	chr14	30848914	30849114	+	AGGACCGGATCAACTGAAGTCTATGGGGAAGGGTCTAAATCTGTTTTTTTTTTTTCTATTGATCTCACTCAGCTTGGCTTGCATTGCAATGTGCATGGTGAACTTTGATTGTGAAATGATTGCTTAATCTGCAAACTAAATTGTTGAAGATTTCCCCCAGAGACAATTTGTTTTTTGCTTCTTCTTTTACCAGCAGCAAAAGGCAGTACTACCCTCATTGCGTGAACCGA
seq1705	potential enhancer	chr1	46337250	46337450	+	chr1	45871578	45871778	+	AGGACCGGATCAACTAAAGCCAGCCCCCTCTGCTTAGCTCAGCAGAACACGCATTCTATTTTTAAGAATGAGATGTTACAGAATTGCAAACAAAAGTCAGTTTGATCTTTAAACTGAAAGTCAGTTTGATCTTTAAACTAAATCTGTTGTAATTTTGTCCTTTGACAATGGTATTGTCATCAGCAGTGGATTCTGAGTAGGCCCTAGAATGTTCACATTGCGTGAACCGA
seq17050	potential enhancer	chr14	31450250	31450450	+	chr14	30981044	30981244	+	AGGACCGGATCAACTTGCCTGTAATCCCAACACTCTGAGAGGCCCAGGCAGGAGGATCACCTGAAGCCAGCCAGGCGTTCAAGACCAGCCTGGACAACAAAGCAAGATCTTGTCTCTACAAAAAAAAGTTTAAAAATTAACCAGGCATGACGGTGTGCACCTGTAATCCCAGCTACTTGAGAGGCTGAGGTGGGAGGACCACTGGAGCCCAGGAGCATTGCGTGAACCGA
seq17053	potential enhancer	chr14	31502510	31502710	+	chr14	31033304	31033504	+	AGGACCGGATCAACTCCGTGTTCAAACAATTCTCCTGCCTCAACTTCCTGAGTAGTTGGGACTACAGTCATGCGCCACCATGCCCAGCTAATTTTTGTATATTTAGTAGAGACAGGGTTTTACCATTCTGGCCAGGCTGGCCTTGAACTCCTGACCTTGTGATCCACCCGCCTCAGCCTCCCAAAGTGCTGGGATTACAGGCGTGAGCCACTCCGCATTGCGTGAACCGA
seq17057	potential enhancer	chr14	31517810	31518010	+	chr14	31048604	31048804	+	AGGACCGGATCAACTGGCACATTCCCGTAATCCCAGCTACTTGGGAGGCTGAGGGAGGAGAATCACATGACCTCAAGAAGCAGAGTTTACAGTGAGCCAAGATTGCGTCATTGCACTCCAGCCTGGGTGACAGTGAGACTCTGTCTCCAAAACAAAAAAACAAATCTAGCCACGTGCTGGTAAGTGCTTGACAAAATAATGGTTCTTCCGTATCTCATTGCGTGAACCGA
seq17067	potential enhancer	chr14	31727360	31727560	+	chr14	31258154	31258354	+	AGGACCGGATCAACTCTATTGTTACAGGTGCATACTCCTAAATTAGGTTTTCAATCTTGTCTAATTATTAAGCTAGGTTACAGTTCATCCACAAGGACTCAAATATAGAAGTACGAAGTCCTTTCCAGGGCATATTTAGTTTGCTTTAGCACAAGTAAACACAGTCCACTTCAGCATTCAGGATGCTTGGGTGCACAAAACGCAGCGTACACTCTCATTGCGTGAACCGA
seq17078	potential enhancer	chr14	31825270	31825470	+	chr14	31356064	31356264	+	AGGACCGGATCAACTCAAACAGCCTGATATTTTACATAAATATCATATCTGGCATAACAGGAAATTAGAAACTTAACTTCCCTATTCATGTAGTTTCTATCTTCTGGTTCTGTAACGACACCTACTGGAGACTGTGGATAACTGCTTATAACCCACTTTCTGTATCTGGGATCTTGCCAGGCCACTTCTTTATAAATATATTTTTGAGACAGTGTCATTGCGTGAACCGA
seq17083	potential enhancer	chr14	31998370	31998570	+	chr14	31529164	31529364	+	AGGACCGGATCAACTCCACTCTGTACTGTACTGTGTATATGTTTGCCTCCTTGGTTAGACTGTGAATTCTTAGAGAAAAGAAAACATGCCATGTTTATCTTTGCACTGTGATGCAACGATGGTGTAGTGGTTAAGAGCATGGTCTTTGGAGCCAGCCTTCTTAGGTTGATACCCTGGTCTATATCCAGACTTTTGGGATTCATACTTTACTTGTTCATTGCGTGAACCGA
seq17090	potential enhancer	chr14	32147740	32147940	+	chr14	31678534	31678734	+	AGGACCGGATCAACTCTCTTCAAGGTATCGGGTTACCTTCTGGCCCAGGGTGTGTCTAGGAATGTCGTCCATGAGCCTGGAGTGGGGTCCTCACAGGTCTGCTCTGTGCCCTGTCCTACTGTGGCTAAGCTGGTATCCAAGATGCAAGACAAAGTTCTCTTTGTTCTTCCCTCTCCTGTCCTGAAGTGAAGAAAGGGTCTCTTGTGAAGCCACGACATTGCGTGAACCGA
seq17091	potential enhancer	chr14	32186890	32187090	+	chr14	31717684	31717884	+	AGGACCGGATCAACTAGCCTGTTCCTTAGCTTTATGCTTCTCCAGGCAAGCTGACATTGCCTAACTCAAGAATCGATTTTGTGTCAGAAGTCAGCTGATGGTGTTTGTTTAAAAAAAAAAAATGGTATTTTCAGCTTTCGGCCCCGACTACTGAACCTGACAAGTTCTGACATCTCTTCTCTTGGCTGCCTCTCACTTTTTTTTCTGTTTCCATGCATTGCGTGAACCGA
seq17100	potential enhancer	chr14	32336870	32337070	+	chr14	31867664	31867864	+	AGGACCGGATCAACTAACAATTACCAATAGACCTAAGAAATAAGATTGACAGCAACACAATAATAGTGAAGGACTTCAGTATTCCATTGAAAGCACTAGCCAGGTCATCAAGATAGAAAGTCAACAAAGAGCAATGGATTTAAACTGTACCTTGGAACAAAGGGACTTAACAGATGTATACAGAACATTTCATCCAACAAGCACAGAATACACATCATTGCGTGAACCGA
seq17108	potential enhancer	chr14	32413650	32413850	+	chr14	31944444	31944644	+	AGGACCGGATCAACTAACTCAGGAACTACTGACCCACAGGGAAGGCAAGCGGAGATATGAGACGGAGGAATCAAACGCTGCCCTGGTGGAGGACGCTGTGGGTTTACAGTGGATGATTTCCTCTGCCTATGAGATAAAAGGGCTGGCTCTGTACTTTGAACCCCAGCCTCACCCACCTCTGCCTGGGTGTGGCTCTTACTCTCTGGAAGACTTACCATTGCGTGAACCGA
seq1711	potential enhancer	chr1	46420300	46420500	+	chr1	45954628	45954828	+	AGGACCGGATCAACTTTTATCTTCTTAGGATCCTGGGGAAATGGCCAGAGCCTGTTGAAATGGAAAAATTAGCCAGTTCCTTGTTGTGGATCTCAGCTGAGTCATGGTATCTGTAGCAGAGTGTCTGACCTTTTTTTCCCCTGGCAGCTGTTAAAGATTTGCCAAGTGAGATTATGTGTACCTTTATAAAAAGGCATGTGGCCTGGAAATACGATCATTGCGTGAACCGA
seq17115	potential enhancer	chr14	32476000	32476200	+	chr14	32006794	32006994	+	AGGACCGGATCAACTGGATTACCACCATCTCTTCCGTATTTGTTCTTCTGAGTCATGCTCTAGTTTAAGCAGCAAGAAAGACGATGACCTTTCTCTTCAGTTTACCTTAAAGAGCAGCTGGTGCTTAATGGAAAATTTTGAGAAAGTTGTCGTTATGAACCAATTCAATGGCTGGAGCATTTCCTGCAAAGGCTCTTATCTGGAGAAAGAGGATTCATTGCGTGAACCGA
seq17116	potential enhancer	chr14	32479860	32480060	+	chr14	32010654	32010854	+	AGGACCGGATCAACTTGCTAGATCATAGTAAGAGGACAGATGTGCCTTTCTTGGGAAGATGATTGCCCTGGAGGAAGCTAACAGTCAACAGTGACTCAGAGATAGTCACCTCCTCCCCTGTGTGTTCACAGTGGTCAGTGAGAAGTGATAGCAATGACCTTTCCTGTGAGAGGTTAGAATAGGAAAGATTTCTTGATAAGAAGATGGTATGACAACATTGCGTGAACCGA
seq1712	potential enhancer	chr1	46444900	46445100	+	chr1	45979228	45979428	+	AGGACCGGATCAACTTATTCCTTTATAACTAGTTAAACTGTATAAATGAAGCAGCTGATTCAAGGTCAACTGACTGCTCCCAGTTTTGTTTATAACTTGTTTCTCTGGGATGAATCATCACTTACCTTTGAACTGTCTCCTCCAGCTGCTAAAATCGATTCTTAAAGTGGAAAAAGCCTGCTTGCTAGGCTGCTAGATTTTCTGTCAGATTTTTTCATTGCGTGAACCGA
seq17121	potential enhancer	chr14	32554510	32554710	+	chr14	32085304	32085504	+	AGGACCGGATCAACTCTGGGTGTGGTGGTGCATGCCTAGAGTCCCAGCTAGACAGGAGGCTGAGATGAGAGGATCACCTGAGCGCAGGAGTTCGAGGCTGCAGTGAGCTATGATCATGCCACTGCATTCCAGCCTAGATGACAGATTAGGAGACCTATCTCAAAAACAAACAAAAAACAGTAAAGTAATGCATCAGTACTACACTCTGTTCATCTCATTGCGTGAACCGA
seq17123	potential enhancer	chr14	32670420	32670620	+	chr14	32201214	32201414	+	AGGACCGGATCAACTAAGTAGCGGTCGAGGGAAGACACCTGTGAAGGGGCGTGGCTACTCGCCCGGGTTCCTCCGTCCCTGACCCCAGAGGCGCCTGCGCAGAATGGACAGAGGCGCTGCTGTACGAGAGGGGTGTGGCCGCCCTGTCCAAGGTCCTCAGCCCCCGACCCGACGGGCGCCTATGCACACCGGCCGGAGATAGTCACGCAGATGCCCATTGCGTGAACCGA
seq17125	potential enhancer	chr14	32671370	32671570	+	chr14	32202164	32202364	+	AGGACCGGATCAACTAGGTCGTTGGGCAAGATACGGTGGTGTTCCTAGAGGTTGTTCAAGATCTCTCGGGGCCTGCATTTTCCTGCTCGCGAGCTTGGCCCAGTAGACACCTACGATGCTGTCCGGGCCTCCCACCAGTCCTGTCGCACAGTGGGCACACTTCCTCGACAGCCTCCATCTTCGAGGCGCCTAGTTACGTTACTATTAAGTTACCTCATTGCGTGAACCGA
seq17128	potential enhancer	chr14	32672640	32672840	+	chr14	32203434	32203634	+	AGGACCGGATCAACTGGTCGTACCTGGCCGCGATGACCTGTCAGGTTTACCTGTTGGGTGGGACATGCAAATGAGCGCCCGGGGCACCCTGGGTAAAGGGCCCCGCGTAGGACCCAGGCCGGGGGCTTTGAGTTCTCGTGCCGCGGAGCTCAGCCCGCGGAGCATGCCGGGAGCTGCCAATGCTGCGGCCGCCTCTGAGCGCGCGGCGGGGTCCACATTGCGTGAACCGA
seq17129	potential enhancer	chr14	32694270	32694470	+	chr14	32225064	32225264	+	AGGACCGGATCAACTAAGGCAAAACCTTCAGAGCCGAGTCCACCAGTTATGATTCTGCTTAGCAGGGCTTGTGCATATATGGCTTCCACCTGGTCTTGCCCCCCTGGTGGTGGCTGCACACGCTGAAGCATGATGAGTCAGAGCCGTGTGATTTTGTTCTGCCTCTGCCCTGCATAGGCTGGTTTTAATCAAACGAAAGCCTAATCCTGTAGTGACATTGCGTGAACCGA
seq17135	potential enhancer	chr14	32777490	32777690	+	chr14	32308284	32308484	+	AGGACCGGATCAACTTTTGATCCAGTACTCAAATATTATCACCAGGATCTGTCTCTATGTTTGCTTTGTCTAGCTGTCAGCTTTACTGGCTCACTTGGTGATTTAATCCTCACATTACGAATTCCAGAAGAAAAGTAAATATGTTTTCTTGGCTGTGACTGGGTTATGTGCCATACTGGAACTAATCAGTGTAGCCACAGGGATGGGTATGGTATCATTGCGTGAACCGA
seq17147	potential enhancer	chr14	33197170	33197370	+	chr14	32727964	32728164	+	AGGACCGGATCAACTTGAAAAGCGGGGCAGCACAAGAGCTGCTGCACAGGCAACACTGGCCTCTGGCAGATTCCTGCACTCCGCATGGACAGCTGAGCTTGGACCCTGGACTTTTATATAAAAAGACTCTTTGTTCACCACTGAATGGCATTAGGCATGGACTTGCTGAGGGGCCACCATGAAGCCTCGAATGAGGAGGGCAAACACTAGCCAGACATTGCGTGAACCGA
seq17150	potential enhancer	chr14	33944950	33945150	+	chr14	33475744	33475944	+	AGGACCGGATCAACTGAGGAAATGCTGTGGGCCTTTGTGAATGGGAGAGAAAACAATGCACCTCCCACTGAGAGGGAAGCAATTTCTCATTGTGTTACTTCACCCTGGCATTCAGCCACCAGAGGGGGCATGGACCAGAGTGAAATAAATTCTGCCAGCTGCCTGGCCTGGCTTCTCTGCCTTCCAGAGAAGGACCATAGCTATCCTCACTTTGACATTGCGTGAACCGA
seq17168	potential enhancer	chr14	34507970	34508170	+	chr14	34038764	34038964	+	AGGACCGGATCAACTTAGGTTATACGAGCGTCTTAAACATAGTGGAACTCACAATTCCAGCTTCATTCCAAACTAGTGAGATATTTCTCAGCTGCTTCCTCCACCTGCTCCTGAGGTCCAGAGTACAGGGCATTTGCCTAAGTCAGCATGCTAGGTGATAACCACAAAGCTTTTCCTGCCAACCTTGCCATTTCCAAGCCCTTCTCTAACTGCATCATTGCGTGAACCGA
seq17170	potential enhancer	chr14	34513050	34513250	+	chr14	34043844	34044044	+	AGGACCGGATCAACTACTCATGCACAGATAGGTGGAGCAGGAAGTTGGGGGAAGGTCAGAAAGAAAACAAAAGGGTTTCCTGGGATGAGTCACTGCCTTTCTGGGAAACCATTTCAGAAGCCACCGTGAAGTCCCCAACACCTGTCCAAGCCCTATACTTTGTGCTCAAATGAAGTGTGGCAAACAAAGTTCTGAGCCACATCTGACAGCCCACACATTGCGTGAACCGA
seq17171	potential enhancer	chr14	34521230	34521430	+	chr14	34052024	34052224	+	AGGACCGGATCAACTTTTCTCTGCCGAGGTGAACAGGCTCAGCTTCATTCATTTGGCGCATCTTGTGGCCAAAGCACTTGGCTAACATCTGTGGGAGGAACAGAAATGATTCAGACATGGACTTTGCTCAGGGAAGGTTGTATATTACGATGTGCCTGGGTATCTCAGCAGCAGTACTTGTTGAACATGTTCCTGGGTCTGTCCTGTGCTCTCTCCATTGCGTGAACCGA
seq17173	potential enhancer	chr14	34529410	34529610	+	chr14	34060204	34060404	+	AGGACCGGATCAACTCCCGCGGCCGCCCCGAAGGTAGTCGGTAACTGCGGCGGGCGGCGGCCGGGGCTGGACAGCCAGCCCCGCCCGGCAGGCTCGCAGCTCACGTAGCGCTAGCGTGAGTCAGCGCGTTCCAGCGCAGCCCCGGGCCGAGGGAGGGCTCCCGCGCGCAGCGCCAGCAGCCCGCACGTACCGGCCCCGGGAGGGGGCGCCTAGGTCATTGCGTGAACCGA
seq17189	potential enhancer	chr14	34801430	34801630	+	chr14	34332224	34332424	+	AGGACCGGATCAACTTGTCTCTGTACTCTCAGTTCCTAGGTAATGAACCGCAACCTAACTTAGCACATAAACTGAAAACCTAACTTGGGAGAATAACAAACAGCTGAGTCTCAGCCCCTCTGCAGCCCAGCTTCAGCCAATCACAGGCTGCCAACTGATCAGACCCGAGGCCAAATAAGGCAAGAGCTGAGCTGCAACCAACCAGGCTATTTCTGCATTGCGTGAACCGA
seq17191	potential enhancer	chr14	34824870	34825070	+	chr14	34355664	34355864	+	AGGACCGGATCAACTAGGCCTCTCATTTTACCTCCCAGGTTGCTTGGTTGTCATATCTGCCTGTTGCTGTAAGCAGGACCCAAATGAACAATGGGCCTGTTCACACTGGAGCCTTTTCCAGAATGATACCATCTGCTTGTGTGATTCATCCATCTGGAGGGATATGAAGCGCAAAAGCCATAGCTGTTTCTCAGCCACAGCCTGGCTACAGGAAGCATTGCGTGAACCGA
seq17193	potential enhancer	chr14	34837490	34837690	+	chr14	34368284	34368484	+	AGGACCGGATCAACTAACACCTAGGCTCAAGCAATCTTCCTAAAGTGCTGAGATTACAGGCGTGAGTCACCATGCCCGGCCAGAAATGTAAATATTTAGTTGATTTTAGATAGTTAATTTTCTTAGCAGGGATAATGACATTTTGTTTCTGTGGATAAATATCTGTATTCTTAAGGGATGAAATGCTGAATATCGAAAAGTGTTGTGTCATCATGCATTGCGTGAACCGA
seq17195	potential enhancer	chr14	34848740	34848940	+	chr14	34379534	34379734	+	AGGACCGGATCAACTAGAACACTGTGGCCAGAGCTCAGGAGGCCTCCAGGGAATACCTTGCTCTGGGAAACACAGGCTTTGATTCAGGCGGCATTGAGAAATCCTTTGAGGGAGACCTCCCATCTGCTGATGAGAAGAATGCTTCCCTCTCATTCTTGGCACCCTCACTTGGCTGGCAAGGTCAGGTGTGTTTTTCCAGTGACTAGCTCACAGCACATTGCGTGAACCGA
seq17196	potential enhancer	chr14	34905840	34906040	+	chr14	34436634	34436834	+	AGGACCGGATCAACTAAATCTCTTCCACAATTACATTATCTTACTTAACCCTTATAGCTTTCCTATGAAATGTTTATTATGTTCATCACTAATCAGAAGCTGAGAAAACTGAGTAGCTTGTTCAGGGCCATACAGGAAGCTGTCTTTAGAGCCAGAGGTCAAACCAAGACTGCCTGACTCAAGCCATAAACTCATTCTCTTCATCCAGCAAACAACATTGCGTGAACCGA
seq1720	potential enhancer	chr1	46867840	46868040	+	chr1	46402168	46402368	+	AGGACCGGATCAACTGCCCCTGAGGCCGTGCTCTTCACCTATGTGGGAAAGGTAAGGCCAGCCAAGGCCAGCCCCTCCCTGGGAAAGGTAAGGCCAGCCAAGGCCAGCCCCTCCCTTTCCCCTCCCTCTGTCCGCACAGGCTGTGGGGAAAACCTGGCCTGGAGTTAGTCCTGCTGGGGGCCATGGTGGGACCTACAGTGCCAGGGACTGCCAGGCATTGCGTGAACCGA
seq17201	potential enhancer	chr14	34966230	34966430	+	chr14	34497024	34497224	+	AGGACCGGATCAACTGGATCCGTTGAGAGTTGCAGATCAGTAAAAACTTGGGAGCAACCCCGATGACTCATCTCTGAGTTGTCTCAACAGTGTGTTCCGGGAACTGGTAGAACAAATGGAATCTTTCAAAGGCCCGGGTCGCAAGAAGCTCACAGCCCAGATACGTAAGCATTACGCACAATTCCATTACCCCTGCAAGGCAAGCAGCCCATGCCCATTGCGTGAACCGA
seq17202	potential enhancer	chr14	34966920	34967120	+	chr14	34497714	34497914	+	AGGACCGGATCAACTGGCCTGACATTGATTTTTTTACACAAGCCCTGTTTTGCTTTGAGTTGTCAAAACACTGCTTCATTGAAAGTTTATCTCCACCCTTCCCCCAAATCCTACATAAACTGTCCTTTGAGGGCAGGCGTGGTGGCTCATGCCTGTAATCCCAGCACTTTGGGAGGCTGAGGCAGGCGGATCACTTGAGGTCGGGAGTTCTAGACCATTGCGTGAACCGA
seq17203	potential enhancer	chr14	34967290	34967490	+	chr14	34498084	34498284	+	AGGACCGGATCAACTACTCCCTCTCAAAAAAAAATAAATAAATAAAATAAAACACACACACAGAAAAACAAACAAAAAACTGTCCTTTGGTCCTCTGGTGTACAGTCTACCTCATTGCAACGGGTTAATAAACCTGACTTTCTCAGATTCCAAGTCTGTGCCTGAATGGGCTAGGACTGCATCGCAATCTATGAGAACCCTGCTGGTCTCAAAAACATTGCGTGAACCGA
seq17204	potential enhancer	chr14	34968080	34968280	+	chr14	34498874	34499074	+	AGGACCGGATCAACTCTGAATTCCTGGCCAATTCATACTAATCCTGTAAGACTTGGCTCAAACATTCTCTCTTCTTGAAAGCTGTCCCTAATCCTTCTCTTCTATACTCTGGTGGCACCTGCTGTTATATTTGTGCCATGGCACACGCCAACCACAATATTGGGGTTGTTGGTTTACCTGTTTTCCCTGTTCATCTCAACTCATTGAGAGCAGAGCATTGCGTGAACCGA
seq17210	potential enhancer	chr14	35032000	35032200	+	chr14	34562794	34562994	+	AGGACCGGATCAACTAAGAGTGGCAGCCATAAGGAATACTATTTATAAAATAAACAGAGTTATAGAGGCTACTTTAAAGAAGAATGAACTTTGGACTTCTGAGTATGACGAGTGCACGATGATGGACCACTGTCATGGGGAACACAGTGCGGCATCACGGCACACAGACTGGCATCGCCTGGGCGTGCGCTGCTCCATGTTTCTCAGAAAAAGAGCATTGCGTGAACCGA
seq1723	potential enhancer	chr1	46912610	46912810	+	chr1	46446938	46447138	+	AGGACCGGATCAACTTGAGTAGCTTGGAAAAGGTAAGAGACCTCAGGTGTCTCCTGCCTCTTCTTCCTGCATCCCATTGCTGGCGCGGCATTCTGGGCACCAGGGGGCAGAATTGAGCTTCACAAGGCTCAGGCAGCCCTTGCCCTCTGCTCTTAGATCCACTGTCGCTGCGACTTCTCCAGTGAGATCCTTTGCTCAAACTCCATTGCGCTGATCATTGCGTGAACCGA
seq17233	potential enhancer	chr14	35682450	35682650	+	chr14	35213244	35213444	+	AGGACCGGATCAACTGTTCACTGGCATAACACTTTAAATTTCCTTCAAGAACTTTTCCTGGTTGGGCACGGTGGCTCATTCCTATAGTCCTAGCTTGGAAAGCTGGTGGGAGGATCACTTCAGCCCAGGAGTTCAAGGCTGCAGTGAGCTGTGATTGCACAACTGCACTCCAGTCTGCAGAGTGAGATCCTGTCTCCTTAAAAAAAATAAAATAACATTGCGTGAACCGA
seq17235	potential enhancer	chr14	35684370	35684570	+	chr14	35215164	35215364	+	AGGACCGGATCAACTACCAGACTTAATATTCTCTAAAGATTCTTTCAGCTCTAAAAACTTAATGATTCAAGCAGGTTGCCTGTGAAGAACAATGCATTTCTTCCAAAAGAGGGTGCTGTGGTATTTCTCAGTACTTTAGCATCTTCTTGAAAGGAACTGAACAATGGTAGAATCTCAGCTTAATTTTGTGTCTTCAGACTCCCAACCTTTGAGAACATTGCGTGAACCGA
seq17245	potential enhancer	chr14	35807190	35807390	+	chr14	35337984	35338184	+	AGGACCGGATCAACTGTGCTTGAACACTACCTCCTTGACTCTCAATAGCAATCCTATGAGGTGGATGTTTTCTTGCCCAACAGATGGGATTCTGAGACTCAGAGATATTGGTGACTTGCCCGAGGTCACACCAATGGTAGGTGGTGATTCAAAACCAGGTCTGTGTGCAGTTCAATGACCATGGAGTCTTGCCCTGTTGCACAGGGCTTCTTGTGCATTGCGTGAACCGA
seq17246	potential enhancer	chr14	35810860	35811060	+	chr14	35341654	35341854	+	AGGACCGGATCAACTTTAGCTCCTGGCTCCTCTTCAAGGCCCGGCTGGGTCTCCTCCTCCCACTCCGCCCCTCTGTCCCCTCCCACAGAGTTCACCACACAGGAGGCAAGGCCAGCGGGCTGGGAGGTACCAGTGGTGGCTGGCAGCTTAGAGTAATCAGCCCCGCCTGCTCCCACAGAGGCAAGGCTGCCTGCCAAGGCCCTGCCTTCTACTGCCATTGCGTGAACCGA
seq17248	potential enhancer	chr14	35816860	35817060	+	chr14	35347654	35347854	+	AGGACCGGATCAACTCTAAAAGGAAGGTCACGGCCCCACTCAGGCAGCCTCTGTCCCACAGGGTTCTGGTGCGGGTTTCTGGTGCAGGTGCTGGTGCGCAGTGTTCCTCTTGCTCGCATCCGCCCCGCATTGCTGCACAATCCCTACTTCTACGCCCCTCGTGGTTTTGTAAATAGTGTCATTGTAAATGAGCCAGCCACTCCCCCATGCTGCCTCATTGCGTGAACCGA
seq17253	potential enhancer	chr14	35843630	35843830	+	chr14	35374424	35374624	+	AGGACCGGATCAACTGGCCTGCACTCATTTCTTAATCAAGGAAAAATGAATATAAAAGGAGGCTTGGGAAATCTAGGAAGCTCATTACAGGAATTCCTCATAGAGGTGACTCAGCACTTCATTTCACAAGGAGGACCAGAAGTGTCGCAAACACAGTGTTCTTCCCTTTAAAGAGTCAGATCGAACCAAGATCTCCCTGCGTAACTCTCTCTGCACATTGCGTGAACCGA
seq17254	potential enhancer	chr14	35853960	35854160	+	chr14	35384754	35384954	+	AGGACCGGATCAACTGCTGGACTTTGGTCCTGCAGACACCCCTGCTCAAGAAGTTCATGTGGCTCCCGCCGCCCAGTGGTCAAGTCCAGCGTCCATAGCCTTCTGTAGCCCGGCCCTGCCCCCTGCCCCGTGACTGGAGAAGCCCTGTGTTCTTGAGGGGCTCCAGGCGGGTCACCTTGCAGCCTTCTCCCAATGGAAAGCCTGTCCTAACCTTACATTGCGTGAACCGA
seq17279	potential enhancer	chr14	36560390	36560590	+	chr14	36091184	36091384	+	AGGACCGGATCAACTTAGCTCTGTCCTATGAGGTCATTTGAGGACTGGGCTGGTGAGTCAGCTCTGCTCTGTTGAACATGTGGCTTCCATTTTAGACATCCAGGGTAGCTGTGTTAATTATTGACATTTCTCAGCCAGAGGGAAGAGGGCAGAGGAGGTCCATGGCAAGGAGCTTTATTTATCATTAAGTAGGTGACTCAGCAGCTACACACAACCATTGCGTGAACCGA
seq17282	potential enhancer	chr14	36677990	36678190	+	chr14	36208784	36208984	+	AGGACCGGATCAACTCTTTTGTACTCTTATCGCTTGTTTAATACCAAATTGCCTGGCATCTGTGTATCAAGGCTTTGATCTAATACTCTATCAGTTGTTGGCTTAGGCACAAGAGACTGCAGAGTACACAAAGCTGTCACTGCAGACTCCAGGGAAAAAGAGGCTGTTGATATACAGTCCTGATTAGCCAAGTCAGTCAATATTTGCATGACGCACATTGCGTGAACCGA
seq17286	potential enhancer	chr14	36923900	36924100	+	chr14	36454695	36454895	+	AGGACCGGATCAACTCTGAATTCCTCCTAAGCCATGACACAAGAAAACATGCCTCTTGTTCTCAGGAAAGATTAAAGGGCTGCACTTGGGATGTGTGTTTGCCAAGCTTTCGTCACTTCGTTCCACTCTTGGGTTTGGTTATGAAAGTTGTATATTTTCAAAGGTCATTGAAAGGCAACCACCTCTGTTTTCTGAGCGTGGGGAACTTACTCCTACATTGCGTGAACCGA
seq17289	potential enhancer	chr14	37026100	37026300	+	chr14	36556895	36557095	+	AGGACCGGATCAACTCAAGGGTTATTTTTAAAGTCGATGAGAAATAATTCAATTGAAGGTAATTGGCCATTTAGATGGATTCTAATTGGGCCCTGGGTGAATTTCTTTGGGGGCATGCTGCCCTCTAGGGGTGGAGGCACAGTGCTCGGAGGGAAGGAAGTGTTTTGAGTTTTCATAAAAATGGTTCAATCTTTCGATATAAAGTATCACTATTCCATTGCGTGAACCGA
seq17292	potential enhancer	chr14	37074210	37074410	+	chr14	36605005	36605205	+	AGGACCGGATCAACTCTGTCAGTCTGCCTTGGGTCAAGAAGAACTGCAATAATCAGGTTTCTTCCTGAAGGGTTTGTCCAGTTTCCCTAGAAAGCAAAACGAAGGTCCTATGTCGCCACCTAGAGTCCAAAGCCTGGAAGTATTGGCTGAGGAAATTCAAATAGATCCGGCTCATTGGAGATCTCTGTCCAAGTTTAATGACAGCACCGGCTTCACATTGCGTGAACCGA
seq17319	potential enhancer	chr14	37882980	37883180	+	chr14	37413775	37413975	+	AGGACCGGATCAACTAACAAGGCAGTTCCTAAGACACCTTAGTTTAAAAGGCTTTTTTACTAGGCTGTTTTATCCCATAAACGTAGTGCCTCAAGGCTACGGGCTTTTCAAAGGCCTGCAACAATGCGGGGGAGTCAAATATAAGTTAAAAACTAACCAAACACAGTATTTCTGCAACAAAATGTAAATATTTACAATTAGTGAGATAAAGGAAGCATTGCGTGAACCGA
seq17324	potential enhancer	chr14	37950190	37950390	+	chr14	37480985	37481185	+	AGGACCGGATCAACTAAAAAAATAGCCAGGCATGTTGGCACATGCCTGTAGTCCTAGCTATTTGGAAGGCTGACACAGGAGGATTGCTTGAGCCCAGGAGTACAAGGTTACAGTGAACTATGATTGCACCACTGGACTCCAGCCTGGGTGGCAGACAAAGATCCTCTAAAAGAGCAAAAACACAAAAAACAAATACAGTAAAGTTGTAGGATACACATTGCGTGAACCGA
seq17328	potential enhancer	chr14	38016080	38016280	+	chr14	37546875	37547075	+	AGGACCGGATCAACTTTCTCACCCCCATCCCAACCCCAACTTAGGTTGGAAAGGCTGGTGGATGTACTGAGGAAGAAGGTTGGAACCGGGACCATGAGGACAGTGATCTGATTGAAAAAAAACGACAGTCTGGGGAAGCGATCACATCTGGTGACCAGGCTGCTTCATTCAACACTGTGTAAACACCAAAGCCTTAACTTAGCAAACAGTTGTTACATTGCGTGAACCGA
seq17329	potential enhancer	chr14	38016470	38016670	+	chr14	37547265	37547465	+	AGGACCGGATCAACTCTGAGAGATCATTATAGAAACATGTTAAAGTTGGTTAGGATCATATCTTCACATATGGCCCTTTCTGAATCAAAGTGCGGCAAAGTAAATATTGTCTAAGCTTTAATCCACTGTGTTAGGTCAAAACTTCAAATACATGCATTTTTCAATATAGGGTATATTTCTTAACTGATGAGAGAGGCTTAGACATGAGTGTGTAGCATTGCGTGAACCGA
seq17333	potential enhancer	chr14	38072110	38072310	+	chr14	37602905	37603105	+	AGGACCGGATCAACTCGCCAAAATACCTTCCATTGTGAATTGCTGGTCTCCACTGACCTCCTCATGAACCTCTCCCTACACCCCCGCCAAGAGAAGTAGTTTCAATAAATAAAGCCCAGTGCTGGGGTTGAAGGTCAGTTTACACTGCAGCAGGAGCTTCACAAATTCCTGCAGGTGCTGGATGGGAATAAACCACTGTCCCAAGAGATGACAGACATTGCGTGAACCGA
seq17339	potential enhancer	chr14	38166770	38166970	+	chr14	37697565	37697765	+	AGGACCGGATCAACTTGGAAGACAGCCTTTTTATGGCCAGCTCAAACTTTGTAAATGGATATTACTCACAATTTAGTAGCTGAGAATAGACTCATGGGAAAAGAATTCCAAAGTTTATGAAACAGTCAAATTGGCATTTAAGTGACCCTGTACATACCATTGCTTATCTGCATTGCTTTAAGCTCATTTAGTTAGCAAGATTATGTATTAAAACACATTGCGTGAACCGA
seq17343	potential enhancer	chr14	38181270	38181470	+	chr14	37712065	37712265	+	AGGACCGGATCAACTGGAGCATAAAGGCTAACCTTAGGTATGCCTTTCCACCAAGGCCCCCATTCATGTCTACCAGAGCTATGCACTTTAGAATGTCCGATGACCTTCACTTTCTTCCAACCAATCCATATTTCTGTTTATTTAGCGTGTTTTTGGAATGTGAAAGAGCAAAAGACAATAAGTTGTAAATGACTTTTACTATCCTGTTTCTGGCACATTGCGTGAACCGA
seq17344	potential enhancer	chr14	38191290	38191490	+	chr14	37722085	37722285	+	AGGACCGGATCAACTTCTCTTTCCCTTAGTGAACAGAATACTCTGACCTTGGGTCATCAGTATGAACAAGAGTTATTGCATCAGCTCGTAGTATGCATCATGGCCTTAGGAGGTATGCAGGAACTGTTAAACACAAATTAACCCAGGATGCAGAGTTAATCATTCAGTTTGCTATGCAACAGCCATTGTCCTTTCAAGTTCTGGCAGCTACTACCCATTGCGTGAACCGA
seq17347	potential enhancer	chr14	38257410	38257610	+	chr14	37788205	37788405	+	AGGACCGGATCAACTACTCCTGGTTTATGCATGTGCCCAGCACAATTGTGAGCATAGAGTCAGTGCTCAGTAAACAGCCTCCAACAGAATGAATGAGTCCATCCTGACTGATGAAATCCAGCCTGAGTCTAACACTCCAGATATGCCTGTGTTCACCTGGGTGCAAAGTTCTGGAATCCCATCATCCTAGATTAGACAGTGTCTAGAGATGAAGACATTGCGTGAACCGA
seq17348	potential enhancer	chr14	38260680	38260880	+	chr14	37791475	37791675	+	AGGACCGGATCAACTTCCTTGCCAACCAGCAGACTGTTTACTTAATCTATCCAAGGTAAACTTTGAACTTGACACAGGAAATTCATGGAGCATGGCTCCCATAATGACCACAGTGGTTTTCTTTTGGACATTTTTGAGCCAGAAAGAAAAAGAAAAGAGTGTCAGTTTCAAAGAGACAGAAAACAGGAAGTAGGAACTTTGGTGTCTAGGCAAGGCATTGCGTGAACCGA
seq17349	potential enhancer	chr14	38279700	38279900	+	chr14	37810495	37810695	+	AGGACCGGATCAACTGAGGAAATGGAAGTAGGGAGAGGTTTGAAAACCCATCCAAGTCACACAGAGAGAGTTAGTGACCTGTACTGGTGTCCACACATTTGTTTGCTTCTGGGTTAACAGTGTTTAGGTGGCTTTGTAAAACTGTCTGACCTCCAGCATGTGGACTGGATGTCATTAAGCAGTGTGTCCTCCTCCCTTGCTATCTCCCTCCACCTCATTGCGTGAACCGA
seq17354	potential enhancer	chr14	38334270	38334470	+	chr14	37865065	37865265	+	AGGACCGGATCAACTTCCACTGCAAAAAGACTGGATGCTTCACTGTTTTGTACTTCATTTCCTTTGAGCTGCTGCCCTCTCTCCTCCTCTGCCAAGTGCATGAGTTTGGCAGGGAGGTTGGCAAGCATTTCACAAGACGGTAAAGGTTAAGGTACAGTGGAGGTTGTTTAGTGCAGAATTGTAAATATTTGTTAAAAGGTTTGTGGAGCTGCTTCCATTGCGTGAACCGA
seq17364	potential enhancer	chr14	38824810	38825010	+	chr14	38355606	38355806	+	AGGACCGGATCAACTTGGATGCCCAGGCAGAAGTTTGCTGCCGGGGTGGGGACCTCATGGGGAACCTCTGCTAGGGCAGTGCAGAAGGGAAATGTGGGGTGGGAGCCCACACACAAAGTCCCTACTGGGGCACCACCTAGTGGAGCTGTGAGATTAGGGACACTGTCCTCCAGACCCCAGAATGGTGGATCCACTGACAGCTTGCACTGTGCACCCATTGCGTGAACCGA
seq17369	potential enhancer	chr14	39336850	39337050	+	chr14	38867646	38867846	+	AGGACCGGATCAACTTTGTGTGTTGGTTTGTATTTAGAGCAGTGTTAAAAGTCTTTCCACCGATTGTTCCACAGCCCATGGCAGCGTTGAGTTGTGTCCTGGAAGTACACTGCCCTCTGCTGGCGTACTTTTCAACAAGCACATCAGTGCAAGGCAGGCCTTTGTTTAGATGGTGGTTCTAATCCCCCCACCATGCTGGGCAGCAGCTAACCACACATTGCGTGAACCGA
seq17371	potential enhancer	chr14	39338160	39338360	+	chr14	38868956	38869156	+	AGGACCGGATCAACTAGAGCATTCAGCAGAGTAAAATACACACAATTGTGTATTTGCTTTGGGGGTAAGTCCACACTCCCTTGCAGTACAAACTAAATCTCCTGCTGGTAAACACTAGGATGTTTGGCGTTTGAATTGCTTCTCTTTTAGAGATGTGGTCCTGATAATCTCTTTCACAAACTATTAAGGGCCCAAACCCTCCACGAATGCCTGGCCATTGCGTGAACCGA
seq17378	potential enhancer	chr14	39493420	39493620	+	chr14	39024216	39024416	+	AGGACCGGATCAACTGCAATAATAAAACATTAGCTCCCTGAAACCATGCTGGACTTTAGACTCCAAATGGAAAATAATCATTAGAGTCATTTACAACAAGCCATGTCAGAAGTGTGTATGGCACTCAATAAGTAAATATAATTTAAAAGGCCCAATGTAAATATGCAAGAAGATAAGAAGAGTCACCACATAACAAACACAAAAATAGAAGTCTGCATTGCGTGAACCGA
seq17380	potential enhancer	chr14	39495140	39495340	+	chr14	39025936	39026136	+	AGGACCGGATCAACTTCCCCAGAACAGGTTAAATGTACACACAGGATCATTCTGTGGATGCTTCACCCTGTACCCTGTTAAGGCAGTTGAGCAAGATCTTGACCAGAAGAGAAAACAGCAGCTTCCCCAGCACAGCAGGCCACACTTTCCACAGGAAACAGACTCATAACACCAAGCTCTACAATGTACTTTTCTTCACTTAAATACACAGTTATCATTGCGTGAACCGA
seq17400	potential enhancer	chr14	40232360	40232560	+	chr14	39763156	39763356	+	AGGACCGGATCAACTAAACAGAACAGACCAGGAAGTTTCACAATGTCTTTCCATACAATGTCTGGAATCTATAGATAACATCGGTTGCTAGGTCAGGGGTCGAATTTTAACCACCAGGCTTAGGTCAGGCAGGCCCAGGCCTGGTTTCAGGTCTGGTTCCTAGGCGCCGGGCTACCTGCCTTTAGTTTCACTTCTCTTTCCTTTTCTGGGTATAACATTGCGTGAACCGA
seq17411	potential enhancer	chr14	44010260	44010460	+	chr14	43541057	43541257	+	AGGACCGGATCAACTGGGCATCTGCATAGCCGCTAGTGGTCTTCCCATGGATACTCCTGTTCTGCAATCCAGACTCCAGCAGGCTCTCCTCGCCCTCCAGCAGCTTCCTGTAGGTGGCGATCTCGATGTCCAGGGCCAGCTTGATGTTCATCAGCTCCTGGTACTCGCCCGCAGCTGCTGCTCCAAGTCCTGCTTGGCCCGCTGTAGGGCAGCCACATTGCGTGAACCGA
seq17416	potential enhancer	chr14	44249810	44250010	+	chr14	43780607	43780807	+	AGGACCGGATCAACTAGGAAAAACGTTTATGTAAAGAGAAATGCAAACAGAAATAGCCAAGATAAGAGCTTGGCTAACATTTTTTACAAAAGCAAGAAGGCTAGCTCACTAAAGCAAAGAGAACAAGTTGGGAGAGCAGATGAGGTATTGTAGGGCATTGTTGCTTTTGTTGAGAATTTTGACTTTTACTCTGAGTGACATCAAAGCCATTGGGACATTGCGTGAACCGA
seq17418	potential enhancer	chr14	44365350	44365550	+	chr14	43896147	43896347	+	AGGACCGGATCAACTCTTCTAAGTACTGTATGCATGAGGCTCAAAGAATTCCTGTAGGCTTCCCGGCTGGCTTCCTAAACTTTGTCTTCAGAGAAGCCATGGAGCAGGAAATGTGAGGTGCAGAAAATGTAAATAAGGCAAAGTGCAGTCAGGCTATCTTGTGCAAAGCTTGTTGAAGTACACAGAACCAATGCACCATGGCTGGGATACTGAGTCATTGCGTGAACCGA
seq1742	potential enhancer	chr1	47719780	47719980	+	chr1	47254108	47254308	+	AGGACCGGATCAACTAGGCGGAGGTTGCAGTGAGCCGAGATTGCGTCACTGCATTCCAGCCTAGGTGACAGAGTGAGACTCTGTCTCAAAAAAAAAAAAAAAAAAAAAAAAAAAAAAATTCTCTGAAACCAGTGATGCCATCACCAAACAATGGAACAGTGTGCTCACTAATGCTGGTCTTTACAACCTTGAAATTCTCCCTTAATCTTCTTGGCCATTGCGTGAACCGA
seq17424	potential enhancer	chr14	45272560	45272760	+	chr14	44803357	44803557	+	AGGACCGGATCAACTTTGGTGAGCTTCAGAAGCCAGCTAGTAAGAGTGCAGAGTGTTGATTAGTTAGTCATACAAAATCCTCTTGGGATCCTCTGGAGCCACAACCTCTGTGTTTCCAATGAAACAACACTGACATCTAGTGATAACAAAGATGAACTACATATTTTGGTCAGTATAAAAGCCTGTATTCTTGGCCCAATGAGTTATCCTATGGTCATTGCGTGAACCGA
seq1743	potential enhancer	chr1	47728590	47728790	+	chr1	47262918	47263118	+	AGGACCGGATCAACTATTTTCTGGTTATCTGATGGTTGATGAAGCAAGGGTTGCATTACATGCTCAATTTTTGGTTCCTCTGATGTTTCAGAATTGTTACTGGCACCCCCTGTTGGTCCAGTCTGTAAACACATGCTTACACTTTCTGCCAGCTGGCCACTTGGAAAGAACACAGGTACATCAGGTTCTTTTCTCACAACTAGAGAAGAGCTGCTCATTGCGTGAACCGA
seq17442	potential enhancer	chr14	48174970	48175170	+	chr14	47705767	47705967	+	AGGACCGGATCAACTGAAAGATTGTTTTTCAGAAGAAAACTACAGTATTAGATTAACCTTTGATTCCTGGGTGGTCACGTGGTCATCCATGGTATGCAGCTGCAAAGGACACCCCCTTCTCAGCATAAAGCAGCCAGAAAAATCAACAACCAGATTCCCCTTAGTCATCTAAGGAATCAATCAATACAAAGAGGGGACTGAAACCGACCCAGTAGCATTGCGTGAACCGA
seq17449	potential enhancer	chr14	50108620	50108820	+	chr14	49641902	49642102	+	AGGACCGGATCAACTTTAACAATCTGGCTCCTGCTTTGAGGTGCACCTTCACTTAATGGTGCCTCGTAAACAGATTGCAGCAGTGAGATCAGCCGGGCTTCAGCTGATTAAACACCCAGTTGGGAACACCCAGCTGGGAACACACTGTCTCTGTTCTTTACTAAAGCAAAGTCCACTCTTTCACACCGGCTCCTCTGCTGTCCTATCTTACAGACCATTGCGTGAACCGA
seq17458	potential enhancer	chr14	50346520	50346720	+	chr14	49879802	49880002	+	AGGACCGGATCAACTCCCGGCCACTGCACCCAGCTGGATCTTACTTAAACTTCTGTTTTAGCTGGCCTCCTCTAACACCAGCAAGGAAAGAGGAGCACTACCTTGTTACTGCCAGATGGGGGCAGATGTCCAGGTTCCTCATTTGGCCTCTGTTGACAACCTAGGAGTGGCTCCTTGTTACTACAAGGTGAGGGTGGGAGTACTCGCTCCCCACTCATTGCGTGAACCGA
seq17463	potential enhancer	chr14	50433250	50433450	+	chr14	49966532	49966732	+	AGGACCGGATCAACTGACCAACAGCCATTCCTAGGGGATGGATGCCTTTGCATTCCAGAGGGCAGCTGGCTGAAGGGAGTGCTGAGTCTGTGGGAGCCATAGCCCGCCCCACCCTTTAGGCAGATTAGTTAATTATTGAAAAGTGCCTCAGAAGCACAAAGGTCTGGAGAGACTCCATGAGCTATTGCTCAGGCCCGTGTGGGAGCTGGCATTTCCATTGCGTGAACCGA
seq17469	potential enhancer	chr14	50468270	50468470	+	chr14	50001552	50001752	+	AGGACCGGATCAACTTGGGCTTCCATTTGGAGGAACCTGATCCTTGGACTTGAACACTCTGCTCTTTGTGTTTTGCACAACAGGAGAGTCCTGCTCCTCGCTTAGCTCAGCACAGCGAGTCCCCTGGCTTCAGCTTCCCTCCTGAGCACCTGACGGTTGTCGGTTTACTGTGACTCACTGCCATTCTATCTGCCTGGGCTTATGTTTCCAGCATCCATTGCGTGAACCGA
seq17479	potential enhancer	chr14	50534560	50534760	+	chr14	50067842	50068042	+	AGGACCGGATCAACTTGTTTTACTAAGGTGTTTGGTCAATGAAAGTCTAACTCACCAGGGACAAACTGCATAGACAGTGAAGGGCGAAAGCTGGGGCTGTTGGCCGTGAACCAGTTCTGTGATCTTAAGCAAATAAAACCCTTCCATGACTCAGTATTCTCATTTGTAAAGGAAAGGAATGAAGTTGGTGAGCTGGATGTGGTGCCTGGCACTCCCATTGCGTGAACCGA
seq17482	potential enhancer	chr14	50770580	50770780	+	chr14	50303862	50304062	+	AGGACCGGATCAACTTAATCAACTACAGCTTACTGGCAGGCAGGATAGCTGGTTGCCCAATCTGCTCTTTATCTCCATAGCACGGCAGCCAGGCTGGTTACATAAGTGACTGCAGTCATGCGTTGCTTAACCATAGGGTTAGGTTCTAAGAAATGCATTGGTAGGCGATTTCCTTGTGCAAACAGCATAGAATGTACTTACACAAACCTAGATGACATTGCGTGAACCGA
seq17492	potential enhancer	chr14	51086360	51086560	+	chr14	50619642	50619842	+	AGGACCGGATCAACTTGTAATCAATTATATCAAACATGACAACTACATACTCATACTACCTCTCATCTGCTTAAGTGGCCTTTTCTTGCTATTTTATTTTGTGTTGCTGAGTTCCACCACTAGAGGTAGCATCATTGTCACTATCTTTTTGAACTCTGCAGTCCAGTTACCACAGCTTACCCAGTTTTGTACAGTTCTTAGAAGGTGGGCACGCTCATTGCGTGAACCGA
seq17495	potential enhancer	chr14	51244690	51244890	+	chr14	50777972	50778172	+	AGGACCGGATCAACTTACTGCTGTGGCGTTTCAACCTAGAGAACAGGTTGTAATTACACTTAAGTACAGTTAATCCACAGAGGGCTGTGAAGTGGGCTGAGGTTCTGTTAGCTGAACCACAGTGCCATCTGGTGGCCAGAGGATCAACGTGTTCTGATGCTTCTTAAATACATTTGAAACTTGTCAAGGGATGCATTTTTAAATTAATTAATTAACATTGCGTGAACCGA
seq17498	potential enhancer	chr14	51327310	51327510	+	chr14	50860592	50860792	+	AGGACCGGATCAACTAACAGAGCTAGCCGGCATCTCAATCTCTAGATTCAAACTTTCTGGCTCCAAGGTGTCACCATTGTTTGTGCTGCTCATCAGCTCACTGCTGCCCCCGCGTGTCTGATCTAAAAATCACAACACAGAGCTTGTTATCAATTTTATGCTTTGCAAATAAATGGAGAAAAGTCCCACCCACCCCCGCCCCCAACCTATTAGCTCATTGCGTGAACCGA
seq17514	potential enhancer	chr14	52042880	52043080	+	chr14	51576162	51576362	+	AGGACCGGATCAACTAGAGGCACAAGGCACGAGGAATCACAAAGCAAACTTAAGTGCCGACATCAAAGAAGGCATTCTCACCCTGTTTCCTGCTTCTGGGTTTCTCCACATTCCTATAGCCTTACAGACAGTAAGCCCAGTGTGGTGGGAACAGGGAATTGAAGTGGAAAGCACAGGCCAGGGGATCTGATGGGTCTCTTAGATCCCCTGGGAGGCATTGCGTGAACCGA
seq17545	potential enhancer	chr14	53308150	53308350	+	chr14	52841432	52841632	+	AGGACCGGATCAACTGTAGAGTGTGTTATTGATGCTGGTGAGTACTGGATGGCTTGTTGTTTGCTTTGAGACAAGGTCTCACTCTGCCACCCAGAGTGCAGTGGCAGTCACAGCTCACTGCAGCCTTGACCTTCCAGGCTCAATAGATCCTCCCACCTCAGCTTTCCAAATAGCTGGAACTATAGGCACATGCCACCATGCCCAGCTAATTTATTCATTGCGTGAACCGA
seq17554	potential enhancer	chr14	53576460	53576660	+	chr14	53109742	53109942	+	AGGACCGGATCAACTACAAATGAATAAGCTAAGTCTTAGTGAAACTAAATAATTTGCTTAAAGGCACATAGCTACTAGTAATGTGAGAACCAAGATTCCAACCAAAGTTTGAGTTCAAAGTTCATTCAAGCTCTTTCTACTACATAATACAACCTATACTCTCAAATACAAAATGCATTTTCAGCTCTCATTTAGTTCTCACCTCCCAAGCAGTACATTGCGTGAACCGA
seq17573	potential enhancer	chr14	54080660	54080860	+	chr14	53613942	53614142	+	AGGACCGGATCAACTAGTGTGTTGGCAGCACCACCTCACGGCTGGGCTTCCTTTCTGTTTGAACAGCTTCCATTGCTCACTGTTGATCAGTAACTCAATGATTCATTAAACACACAAACAATGAGTGAATCTGTTCCATTAGCAAGGCCACCTGTTGATCTCAGACATTCTTAGCTGAACTCGGCAAATACGAACAACAGAATGCCTACATCAGTCATTGCGTGAACCGA
seq17598	potential enhancer	chr14	54446940	54447140	+	chr14	53980222	53980422	+	AGGACCGGATCAACTATCTTCAAAGAAAATCGACCTGCACTCCACATGGGGCTTCTTCCAGGCCCTGACAGAAGGTCAAGGACAGCTGACCTGGGCTGGAGCCAGGCAAAACTGTGAGGTTAGCTGGGATTTCATGAGTCACCCTTTTAGACCTCCCAGCAATCTCATGCCATGAATTTGCATCTGAGCCCCAGAAGGAAGGAAAATTCCTTCTACATTGCGTGAACCGA
seq17614	potential enhancer	chr14	54602710	54602910	+	chr14	54135992	54136192	+	AGGACCGGATCAACTTATATACTTTAACCACCAAAATGTTCTCAAGGTCAAGCTGAGCACATAAACCTCAAATAAGGAGTTGATGAGAGGGGTTACCTAACAGGAGCAGAGGAGAAAGGAAGCAGGGCAGCATGAGAGTGTCGCTGCAACAATTGCTCCTTCTGTCCACCCTGGCTTAGTTATGGTCAGAGGAAAGGGAGAGGTTGTGCAATTGTCATTGCGTGAACCGA
seq17617	potential enhancer	chr14	54605410	54605610	+	chr14	54138692	54138892	+	AGGACCGGATCAACTACTTTCTATAGTCCTGGAAAGTCTGATGAACTGTGAGCTAGACCACAGAAAGTCATGGCCACATGAATCTAGTTTTTGTACCCTCACTTTGATCCTCCTTGCCAGTCTGGCTCTTTGTTTAGGTGACCCTTGGCCTCTGGAGTCAATGTTTGTCTTCTAAATGCTATTTCAACACTAACATCTGGTGATGTCCCCCAGCCCATTGCGTGAACCGA
seq1763	potential enhancer	chr1	48198250	48198450	+	chr1	47732578	47732778	+	AGGACCGGATCAACTGTGTCCCAAGACAATTACATCGGAAAGCAACAATCGAACATCAGTCAGCACACTTCCCAAAGCCTGAGTCATTTAGGCTTAAGTAACCTGTGGAGGACATCATAACCGTGGTCAGCTAGACCCAGCCAGCTAACCCAGCCCAGTTAATTATTACCATTGGTCCTTCAGGTATCATGTCTGGACATATCTCCAGACTCTCACATTGCGTGAACCGA
seq17636	potential enhancer	chr14	54833570	54833770	+	chr14	54366852	54367052	+	AGGACCGGATCAACTTCTTGTGATCTCTTTCAACCACAGGAGAAAGGAAGAAATAGTCTTCAGCCAGAGCAGAGCAGAGCCTGTAGATGGAGCCAAGTAGCTGCCAGCTAGGGGCTGAGAGGCAAGGCAAGACCCACAGGCTAGGAGATTACTGCAATGCTCACTCCAGCCATCGGAGGTCAAAATTCTTCTCTACATAGTGTATTTCTTGACTACATTGCGTGAACCGA
seq17637	potential enhancer	chr14	54833940	54834140	+	chr14	54367222	54367422	+	AGGACCGGATCAACTGCCGATGAGGACACACGGTCAGCCTCAGCTTGAGACCAAGCTCTCAGGACTCACCCAGGCCTGAGCACAGCTAGCAGAGGGTGAGGTAATCTTGCTAGGATTGTTTACAGGAGAGGCCAGAGGACTCCTGGGAAGTAACTCACCCTAAGGGAAGAGAAAGTCAAAGCACACAAATTGAGTTCAGTGACATCAAGACAGGGCATTGCGTGAACCGA
seq17649	potential enhancer	chr14	55110120	55110320	+	chr14	54643402	54643602	+	AGGACCGGATCAACTCAAAGCTGTTCTTTTGACTTTGTCACTAAACCAGACATTGGCAAATGTCAGTCCTTTTATGGAAGTACCAGCCTTGAGCTAGGAGGTCTCCTAGGCCCGGAGATCCTCAGCAGCCCACTGTCAATAGGTGGTTGTTATCAGTTCCAGTAAACATTTTTAAATATCCTGGAAATGCCTCAACAGTGGACCTAGATATTTCCCATTGCGTGAACCGA
seq17651	potential enhancer	chr14	55122950	55123150	+	chr14	54656232	54656432	+	AGGACCGGATCAACTTGGATTTTCCAACTGTGTCACTCTGTCTAGATTGTTCTTTAATGATTACATTTAGAGTTGACTATTCCTTGTTGACATATGGAGAGACGCTTTGATCTGAAACCATCAAAGGCTTCTCTCTCCATGTCACATCTTTGGAGAGGCTTCTGGTCATGGTATGTGGACCCATGTCAGCTTCTCTTTCTAGGTCACCACCTTTTCATTGCGTGAACCGA
seq17653	potential enhancer	chr14	55127560	55127760	+	chr14	54660842	54661042	+	AGGACCGGATCAACTCTCCAGTCCTGTCAGCCACAGAATTGTTTGCCTGTTAACATCTGAATTTCTGTGTGTAATCATTGCATTGAGAGCTCAGGGAAGCCAGTTAATCATACACTATTCAGGCATCTTTTTAGTTCTCTGGAGGGTTTTTCCACCTATGGACTTGATCAGTGAAGTCCTGTTTCATGAATGGTGTGAACATAATAGAGTGAAAGCATTGCGTGAACCGA
seq17675	potential enhancer	chr14	55583450	55583650	+	chr14	55116732	55116932	+	AGGACCGGATCAACTGGCAATTTTGACTGTGTGACATGGTCGAAGGTGAGGCTGAACACCCTAACAGCTGTTCAGCTGTTGCTGTAACAACTTAGGCAATGGTTAATTGGTTTGATCCGGTCCCATGGTTACAAAACCAGCACTGTTATTTTTCTTTTCATGCACTCCAGATATGCCATAAACGTTCCAGTCCCTCCCACCAACGTGTCAAGGGGCATTGCGTGAACCGA
seq17684	potential enhancer	chr14	55831920	55832120	+	chr14	55365202	55365402	+	AGGACCGGATCAACTTCTATCATCTCTTCTATCATCTCAAAAAAAAAAAAAAAAAAAACAAAAATGGGGTCTCACTATGTTGCGCAAGTTGGCCTTGAACTTCTGAGCTCAAACAATCCTCCTGCCTTTGGCCTCCTAAAGTGCTGGGATTTCAGGCATGAACCACTGTGCCCCGCCCTAAAAAAAATTCACTTCAACTATCTAAGCACTGGAAACATTGCGTGAACCGA
seq17694	potential enhancer	chr14	56298860	56299060	+	chr14	55832142	55832342	+	AGGACCGGATCAACTTACACCACCCAAATTGACATACATTACAGGTCTCTCTGGAATGCTGATTGTTAAACATTTACTAATGAATCATAGGCATTTCCATAGAGTGTGTTTGCGTTATTACAGCTAGGAGGCCTGGGTTATGTTTTCCTAGTAGACTTTATGTAAAAAGCCCATTTGTTCCATTGCCCCTCCCCATATCAGGTTCATTGGGTGAGCATTGCGTGAACCGA
seq17695	potential enhancer	chr14	56312800	56313000	+	chr14	55846082	55846282	+	AGGACCGGATCAACTTCATTGAGGGCCACAGCTAGGATTGCTTTGATCTCCTCCATGGACCTGTCACATGCCCATGTCTCACGCCCACACATCCCTTTGGCAGGCTAGCTTCCCTGGGTTCTCGTGACAGTCACAGAGAAACAATGGAGGAAACAGGAAGACTCACACATTTTGAAGAGCTTTTTAATGTGTCAGATTTGCTACTGTCCCATTGGCATTGCGTGAACCGA
seq17714	potential enhancer	chr14	57811900	57812100	+	chr14	57345182	57345382	+	AGGACCGGATCAACTGGAGCTCAGGGTAGGGGTTACACGTTGCAAAAATGTCCAGAAACATCAAACACTGTGCTCTCTGCAAAAAGGTAGGCTCCAGCTTTAGCTGCTGATTATTTTGGCTCAAGCTGAGTCAAACAGTACACAAAGAATAGACAAAAGCCTGCAAACGACTGGCAGTCGCCATGGGGTTCACCAAACCAGTGCTGGCTCACTCCCATTGCGTGAACCGA
seq17718	potential enhancer	chr14	57831880	57832080	+	chr14	57365162	57365362	+	AGGACCGGATCAACTAAATACTGGCTGCCAGTACAGCAGTCTGAAGTCTACCTGGGATAGCTCGCACTTGGTGCGGGGAGGGGCGTAAGCCATTACTGAGGCTTAAGTAAGCGGTTTTCCCTTTGTTTTTTGTGTAAAGAAAGCTGCAGGGAAGTTCAGACTGGGTGGAGCCCACCACAGCTCGGCAAAGCCGCTGCAGCCAGACTGTCTCTCTACATTGCGTGAACCGA
seq17719	potential enhancer	chr14	57849130	57849330	+	chr14	57382412	57382612	+	AGGACCGGATCAACTGAGTCACATGATGATATCTTACACCATCCCACTCTGTCCCACTCAGGATGTGAATCATCCCTTTGTCCAGCATATCCGTGCTGTTTGTGCTACATGTCTGTTAGTCACTCAGTAGCCAGCTAGGTTGTCAGATTGCAAAAAGAGTATATATAGCACACTATCCATGGTTTCAGGCATCCCCTGGGGACTTTGGAACACACCATTGCGTGAACCGA
seq17721	potential enhancer	chr14	57985870	57986070	+	chr14	57519152	57519352	+	AGGACCGGATCAACTCCCCAGAGGTGGAATCTATAGAAGGTGTAGGCCTTGCTGAACTGCAGTGGTCTCCACCCAGTTCATGCCTCCATGCCTCTTTGTTTACAAGGTGAGCTACTGAAGCCTCAGCAATGACAGATGCCCCTCCCTCTGTCCAGCTGCAGCATCACAGGTCAATGTCAGCCTGCTGAGCTAGCAGTGAGCAAGACTCTGTGGGTCATTGCGTGAACCGA
seq17723	potential enhancer	chr14	58159470	58159670	+	chr14	57692752	57692952	+	AGGACCGGATCAACTGAGATACAATTTAACTGAAAAACCCTTACTTATAATCCACAAGGCTAAGTAACAGGCCTGTAGTATACAGCAGCTACTCATTTTTCCATATTATTTGTGTGCAAATCTCTACCTACAGGTGGAGCTAGTGTCCTAAAAAGTCACTGAAATGTACACAAGTCCATTTAGATCAGTGCTTCCAGAAGTATCCATCACCTACACATTGCGTGAACCGA
seq17726	potential enhancer	chr14	58574780	58574980	+	chr14	58108062	58108262	+	AGGACCGGATCAACTTGGGCATCAAATTGGGTGCAAAACTTAAAAGCCAGAAAGAAAATATTAAATTCGTCTTGAGGATGTGCAGCGACTCTCCAGCAGATGGCTCTCCAGGATCATAAGGTTCTAAGGGATACCAGAATTTTCTGAAATAACTACCACAAAATCCAGCAACTCACAGTTAAGCTGACTTAGAATACATAGAATTTCATTACATTCATTGCGTGAACCGA
seq17727	potential enhancer	chr14	58633210	58633410	+	chr14	58166492	58166692	+	AGGACCGGATCAACTTGTAGAGGTTATAAACAGAGAAGTCAGAGACTCAAAGCATGAGAGGACCTGGGAAGGGAACCACACAAGGAACTGCGGGCGCCCTCTAGTGGTTTGGAATGCCGTGGCCAAAAGCCAGCAAGATGCTTCACTCCCACAACCACAGGAACTGAATTCTTCCAACAATCCTGTGAGTTTAAGAGGTTCCTGAGCCCTAGAAACATTGCGTGAACCGA
seq1773	potential enhancer	chr1	48318810	48319010	+	chr1	47853138	47853338	+	AGGACCGGATCAACTTGATGCTAGGGCCGAGGGCCACTCACTGGGAGATGGTCAAGCTGGGGAATGTCAAGATCTGGGAGTTGAGCAAACACATATCCCTGGGACTCCACATTCCTCAGTCTGCAGCCTGGGGCCCAAACCCACCAACGCACCCCGGCATTGTCTAGCAGTGGCCCGAATTAGCCAAGGGGCAAGATCAATATTTGCTGGTACATCATTGCGTGAACCGA
seq17735	potential enhancer	chr14	59476750	59476950	+	chr14	59010032	59010232	+	AGGACCGGATCAACTCCAGGCTGCAGGTCCACCAAAGGTTTCAGACCAGCCCAGATTCAGGTTGTCCCACATAACTCCACACTTTGAACTTTCCCTAGTACCAGGTAAACACCCCTGGCCTTGGGCATGAGGCCAGAACCTATAGACATAAGCTCCAGGCCTGCCCAATATCAGGCTAGTCCCTAGCCCCTGCAGCCTTATACTCCAGCAGACTCCATTGCGTGAACCGA
seq17742	potential enhancer	chr14	59680790	59680990	+	chr14	59214072	59214272	+	AGGACCGGATCAACTAAAGCTAAATTTCCCTTTGAAGTTCACTGTGATTCCGAGGATCTTTGCTTCAGTTTACTTTGGAAGATTGGGGCTGTAGCTGATTCAAGATAACTGGAGCAGGTGTCTGGTGACAGTTTGCAAAGGGTGCTGTGTAGACCTAAGTTCTGTGCCTGGCATGAGAAACCTCTTTGTCTTTCTTGTATACGTTGGTTTAAGTTCATTGCGTGAACCGA
seq17743	potential enhancer	chr14	59682210	59682410	+	chr14	59215492	59215692	+	AGGACCGGATCAACTGTTGGCAAGCTTGCCACCGACCATGCTTTCTGCAGGCGGCAGCCGCTGCAGGCTTGTTAAAGGCCTGCACCAGGCCGAAGTGTTTGCATTTGCCCTGTCGGAGCTCAGGATAACAAGGCCTTTCATAATCCACCACAGTAGTAAGCAGGCAAGTCCGGTGGCTCTGGAAATGTCCCAGTACACCAGCCAAAGGCAAAATCCATTGCGTGAACCGA
seq17745	potential enhancer	chr14	59709790	59709990	+	chr14	59243072	59243272	+	AGGACCGGATCAACTAAGTTAGGGGGATAGTTAGTGGTAGGGCTGGGAACTACTTTGATCCTGGGCTGTGACCTTGTTAGTGTCATCGGTGGATTCCTATAAAAGCACATCCAAAAGGTAAGTGGCTAGGGAAATTCAGAGTCCAGGCAGTATCTGGTTTTGTATTTACCGACAGATCAGCCATTCCAGCTTTCTTCACTGCTTTGTGTAGGTCCCATTGCGTGAACCGA
seq17748	potential enhancer	chr14	59750200	59750400	+	chr14	59283482	59283682	+	AGGACCGGATCAACTGTTTTTGTGGTTAGGGAGTAATACTGTATGTGTGTGTTTTTGTGATGTAACTGTTTACCTTGCCCTTGAAAGTAGCAATTGATTTGTGTTTAAATGATGAAATAACAACAGTACAGTTGCCACCTCTGTGTCAGGCATTACTGCATGCTTAGTTGATTTGCCAATCCTCACAACAGCCTTGCAAGAGAAATGATGTACCTCATTGCGTGAACCGA
seq1775	potential enhancer	chr1	48332700	48332900	+	chr1	47867028	47867228	+	AGGACCGGATCAACTCGCCTGTCTCCTGCAAGGAAGTGAAATGTGTAATGACAACTGCGTTTACAGTGCTGCCCTGGATTGTGGACCCAGATGCTCTGAAATCACTCTTGGCTGTCATGTTTGCAGTGGCACATCTGCTTACACATGAGAAAACATGGACTTTAGCCAAGAGGGAAGGCAAAAATGTTGGTTCTTTTCTAGCTTGTACCAACATCCATTGCGTGAACCGA
seq17753	potential enhancer	chr14	59840850	59841050	+	chr14	59374132	59374332	+	AGGACCGGATCAACTGAATTATTTTTTATCTGAATCCTGTGGAAAATGTCAGACCTGCCCTTTGGTCTCTTCCCTAACATGCTTTTATCTACTGCAATCAACTGCATGTTTCCATGGTATCAAACAAACAAATGAGCACAGGACTGCACCCCAGGGTTTTCAGACAAAGGAGATCCTTATTTGTATCAAACCTTAATATGTTTTCGTTTTTCGTGCATTGCGTGAACCGA
seq17764	potential enhancer	chr14	60531320	60531520	+	chr14	60064602	60064802	+	AGGACCGGATCAACTGTGTGGTTTTTAAACAACTATTACATTTAGGTGGAAATAGGATCTTTTGTTTAAAAACAACTATGCAGTTCTTAAGATGTCCAGAAGATGTCTTTGTTGCCCTTTAGTTTTGACAACTGCTTTCATTATAGTGTTGTGACAGTCTACTCTTCACTATTTATTACTAAATTGGCATCATCTTCTTTTTTTCTTTTATGATTCATTGCGTGAACCGA
seq17770	potential enhancer	chr14	60742730	60742930	+	chr14	60276012	60276212	+	AGGACCGGATCAACTTATAGAGATGTAGCTGCAAGGGTTAGCATTTCTTCTTTGAACCCCAGGTATGCAGTATATTGCTTAATACTCTATTGTTCCATAAATATGCATTCCAGAAGTCAGCTGACCATTTGTCCTTATCTTTGAGGACAAAGCCCGTACATATGTAAGCATTAGTGAGCAATGTAGAATATAAAGATTTGGTAGCAGTAGAGAGTCATTGCGTGAACCGA
seq17775	potential enhancer	chr14	60816730	60816930	+	chr14	60350012	60350212	+	AGGACCGGATCAACTATAGCACTGCCTTTTCACAAACCAGTGTTGAGGCTCACTGTTCAAAGTGGCCAGCTCCTGAGAGCAGCATTAATTTTAAATGGCCAGCAGGTGGCAGAGTAAATCCTAGTCCCAAATCTATTTCAGTAGTTTTAAATCATTTGAAACTAACAGCTGAAAACTTCATTATCAGTTCAAATAAGCTTAGCATTTAAGGTTTCCATTGCGTGAACCGA
seq17780	potential enhancer	chr14	61110800	61111000	+	chr14	60644082	60644282	+	AGGACCGGATCAACTAAGAAATTAAAGTAATTGGCCCTTCCTATTTTCCAGAGAGATTTCCGCAGCGTCCTTTGAAGCCTGTCAGGGTCATTGAAAGCTATCTTTGTGCAGGGTGTTTGTTTTGGGGAGTGAATGTGAAGAATGTGAGGAGATTCCCTGTGAGAGCCCCTCCTGCAGAGGGTGGCATTTCTCCGTGGCCCAAGACAGGGAGAATACATTGCGTGAACCGA
seq17786	potential enhancer	chr14	61286410	61286610	+	chr14	60819692	60819892	+	AGGACCGGATCAACTCACTACAAAGTCATGGTTACGGATTTGGACTTTGAATCCAAACAGACCTGAGTTCAACTCTCAACAACCCATTTATCCAGCTGCTTGACATGAACAAATTACTTTGCCTTTCCAATAAGCCTTTTTTTCCCATCTGTGGAACGGTGATGATAATACTGATCTCATAAACGTGTTGGGAAATAATGTGAACAAAGTACACACATTGCGTGAACCGA
seq17791	potential enhancer	chr14	61569560	61569760	+	chr14	61102842	61103042	+	AGGACCGGATCAACTTGGCTCGCACTCCAACATGGGCTGCTTTGTATGTCTCCCTGGCAAGGCACACAGCAAATATTGGTTGTTGCCTTTGGAGGCCAGGTTAGCACAAAGCAAATAGGGCTTGGGTGGGCTCAGGGACAACTAAAGGGGTTGGATGACTAACTCCCTTTTCTGTGACCATCCCTGCCTCTTGTTTACTCCACTGAAAAAGGGCGCATTGCGTGAACCGA
seq17809	potential enhancer	chr14	62004400	62004600	+	chr14	61537682	61537882	+	AGGACCGGATCAACTTCACACAGGTGGCTGAGCTAAATAAGTGCTGAAAGGAGCTGGGTGCACTCTCCTGAGTCACCTTTGTTGACTCTGGAAGCACTGTAAACTTGGCATCAGAAGGAGATTATAAAGTGCTTTTGTTCCTAAGCTTTATAAAGTGTGTGTGTATGCATGTGGGTTTCTCTGTCATCCAGCCTCTCAGATTTCATCATCCGAGCCATTGCGTGAACCGA
seq17811	potential enhancer	chr14	62020410	62020610	+	chr14	61553692	61553892	+	AGGACCGGATCAACTGTCTCAAAACAAAACAAAAAAAAGCAAAGCAAAAATAAAAGCATCCCATTTGTCATTTATTGATCTTAATTGAATCCTGACCTCAGATGATCTGCCCGCCTCGGCCTCCCAAAGTGCTGGAATTACAGGCATGAGCCACCACACCCCGGATCTTAATTGGGTACACATTGCCTTGAAAATATTCCAGCCACGGATTTGACCATTGCGTGAACCGA
seq17812	potential enhancer	chr14	62020590	62020790	+	chr14	61553872	61554072	+	AGGACCGGATCAACTATTCCAGCCACGGATTTGACCATTTCACATGCCAACATGATAAAGCTGTTCATTATTCCCAGGTTTGGTCATCCTGGTTGCTTAATCTAGCAATGTTGACTTAAAATGACTAGACAGCCCACAGTGATTGCCCCCGGCTCAGGGTCACACTGGGCCCTGTAACTTCTCATTTTACATCATCCAAGGATAAGACTCCAGTACATTGCGTGAACCGA
seq17815	potential enhancer	chr14	62029650	62029850	+	chr14	61562932	61563132	+	AGGACCGGATCAACTCTGACTCACCTCTGTGCGGTTACATTTAAACACCAGTTTAGATCTCAATGACCCACATTCAGCCTTAGTGACTATGAAAGCAAGGCCATGCTCACTGATGACTCAGGAGAACTGGGGCCTTGAAAGATGAGCTGAGTCAATGAATGTGAGCTGTGGAGTTTTTACCACTCCCCCTCTCCCAATCCTTTTGTAATGTACCCCATTGCGTGAACCGA
seq1782	potential enhancer	chr1	48379110	48379310	+	chr1	47913438	47913638	+	AGGACCGGATCAACTGCACCCAGTCGGTTCTAGGAAACCCAGCTCACTGTTTACCCAGTGCCTATTTTGCACTTTGTCCCCAGACAAAGGTGTCTGACCTTTCCTGCCTGGCTTTCTAAATGATACTTTTGAATGGCTGCTTTGTTGTCCCTTGAGGTCCCAGCACATACCCAAGACAGGAATGCATGCAGCGGTCAGCACCCCATGAATACGAACATTGCGTGAACCGA
seq17821	potential enhancer	chr14	62074980	62075180	+	chr14	61608262	61608462	+	AGGACCGGATCAACTGCCCTGCATCTCCAGCCAGAGACGTCTCCCTCCCTGTGAATGGATTACAGCCACCCCAGTCAAGAACGGACTCTGGACTCCTACTGTTATTTATCCAGGCACTGTTCCCCAACTGGCCCAGAGAACTAACGGAAGCCTGGATTCACTGTCCCCTTCCTAATGTGCAGAATGGCCTGGTTTCCTAAGGACAAGGAAGGTTTCATTGCGTGAACCGA
seq17826	potential enhancer	chr14	62181780	62181980	+	chr14	61715062	61715262	+	AGGACCGGATCAACTGCTAGACAAATGTTGAGCAAGTAAAACACCAACAATGTTGAACTTAGATATTGAAATAGCTGCTCTGTACAAATAAAGTCTACTGGGAGTATAGACTGAATTACCATCTTTTGACTCTTTCGCCATAATGATTGGCATTACCGGAAGGGATTACCTTGCTTTGAAGAGCTGCTGGACAGTAGAGCAGAGAGCATCTATTACATTGCGTGAACCGA
seq17831	potential enhancer	chr14	62391760	62391960	+	chr14	61925042	61925242	+	AGGACCGGATCAACTCCAGTTGTTAGAGGTGCTGGGAAGCGCCCTCTTGATTTGGCACAGCCATTGGCATAGCTAAATGCTGGTTGTTCTATTCCTAAGGAAGAAGGACAGAATAAACACTGGGGGGCAGTCTCTGGCACGGTAACCTAGCATAGATTCTGACGGTAAGATGCTCTTCGATTGCTTTTTCAATTCTCTTCCTTCCCTCTTTCCCTCATTGCGTGAACCGA
seq17838	potential enhancer	chr14	63156570	63156770	+	chr14	62689852	62690052	+	AGGACCGGATCAACTTTATGATGTTGACATTTAACAATGTTAAGATAACATTCAACATTTGTTTAGTCAACAATGACTGATTACATTCTACACATGTGGCTCTTTGTTAGATCCTGGAGAAACAAGGGTATCCAGGAAATGTGGCCTTGGCCTTCACAGAATCAGCTTACGGGATCAGTAGAGTGAGAATGGGATTTAATTTTGTAAATTAGTGGCATTGCGTGAACCGA
seq17839	potential enhancer	chr14	63159010	63159210	+	chr14	62692292	62692492	+	AGGACCGGATCAACTACATAAACCTAAGCAGGATTCTCAATGAGTTTTTGCACTGACGTGCACAGGCAAGCCCATATCTCTGCCTCTAAGCACATACTCTCTTTCCAAAGGTTGTGTAATGAGTGAGTCAGAGCTGTGTACACATAAGAAAGGAAAGAGGGCAAGGCAGGGCAGGAATTCAGCTCAATGAAGCCGCGGAGCCTCCATTTAAAAATCATTGCGTGAACCGA
seq17840	potential enhancer	chr14	63163400	63163600	+	chr14	62696682	62696882	+	AGGACCGGATCAACTAGGGCTGAAATTCTCCCGTCTCTAAAAGCAGGTATTATTCTTCCTGACACTCCTGCCAGTGAGTGGATTCCATAGTTCAAAGGTCATTAACATGAAGAATTTCAACAGAATCTTGCTGTTTGTCTTTGAACAGGATATTCACAGTTGTGGAAGAAAACTCTAAGATCCACTATGCAGCTGAATTTGGTCAGTGTGGAGTGCATTGCGTGAACCGA
seq17843	potential enhancer	chr14	63697520	63697720	+	chr14	63230802	63231002	+	AGGACCGGATCAACTTTTTGAGTGAGTGAATGGAAGTTTACAAGGGTACAAGGCTTTTTTTTTTTTTTTTTTAGATGGAGTCTCACTCTGTCGCCCAGGCTGGAGTGCAGTGGTGTGATCTCAGCTCACTGCAACCTCCGCCTCCTGGGTTCAAGCAACTGTGTGATCTCGGCTCACTGCAACCTCCGCCTCCTGGGTTCAAGCAATTCTCCTGCCATTGCGTGAACCGA
seq17852	potential enhancer	chr14	63949170	63949370	+	chr14	63482452	63482652	+	AGGACCGGATCAACTCGTCTTGGAAAACAACAACAACAAAAAAAAACTGTTGCCATGAGTCACGCGTGATTTTAGCCTCTATTTAGATGGTATTCTGAAAACATGACCTTTGGTGAAATCTTTATTTATTTAGTTGTTGGGGTTTGGTTTACGCAAGAAAGGGGAGTAATATGAGAAGGCATGAAACACATCTGGCTGACTCCGACATCTGAAACCATTGCGTGAACCGA
seq17860	potential enhancer	chr14	64307810	64308010	+	chr14	63841092	63841292	+	AGGACCGGATCAACTAAGTAGCATTAATAGAATCTAGGGGCTTAGAGGGGGGGCCCCAAGTGGCTGTGCTCAGTCCTTGAGAGCAGATACTCCACAGCTGAAACCTCTGGGGGGCGCCATGGGACTGGTTCTCTGGTGCACCACAGATGTTGCTCAGTTGGGTGCATTCTGAGATTGATGTTGGAACTTCTGGAAAGAAGGGGCCAAGTAGTTGACATTGCGTGAACCGA
seq17862	potential enhancer	chr14	64369410	64369610	+	chr14	63902692	63902892	+	AGGACCGGATCAACTTTTTTTTCTTTTTTTTTTGGAGACAAGGTCTTGCTTTGTCACCCAGGCTGGAGTGCAGCGGCATGAACACGACTCACTGCAGCCTTGACCTCCTGGCCTCAAGTGAGGTGGGAACCTCAGCCTCTGGAGTAGCTAGGACTACAGGTGTATGCCACTATGCCCAGCTAATTTTTTTGATTTTTTTGTTGAGATGAAGGCTGCATTGCGTGAACCGA
seq17874	potential enhancer	chr14	65112200	65112400	+	chr14	64645482	64645682	+	AGGACCGGATCAACTTAATTCCTTTAACCTGACAACATGACCTAGTGTCTCCTCTTTATTTTATAATGATCTACTTTTAAGAGAATTTATGGAGTCTGATGAATAGCTTCACATTTTTTCCTTTGAACTCCCAGATGCTGACCATATTCCAAATTCCAGCTGAAGTTCCCAGCCCTTCACCAGAGCCGTCTGGTAAATTTCTAACACTCCCCAGGCATTGCGTGAACCGA
seq17890	potential enhancer	chr14	65446470	65446670	+	chr14	64979752	64979952	+	AGGACCGGATCAACTAACTCTCCCTGTGGAAGGGGAGCCAGTCTCTGGTGGACAGCTCATGTTTCTACCACATACAAAGAAGCTTCAAAGTGGCTCCAACCCTAGCTGTGAGTCAGCATCACTTGTGGAGCTTTGACAAAATGCATGTGCCTGGGCCCCAGCCCCACAGATTCTGATTTAGTTGGTTGGGCTGGTGCCTGGGAGAATCTGGATTTCATTGCGTGAACCGA
seq179	potential enhancer	chr1	6780150	6780350	+	chr1	6720090	6720290	+	AGGACCGGATCAACTCTCTGGGAAAAATGTCGGTTAAGGGGCCACAGCACTGGTCCCCTTCCCAGTTGTAATAATGCTTGCATGTCCCTTAACCAGCAGAGGGCAGACTTGTGGTCCCAATGAACAGAAGCGTACAAAGAGACTGCACTTGAAGGTTTAGAATAGGAAGGGGGATGTTTCAGGAAAATGGCGCCCCCATCACCTGCTTGTGCAGACATTGCGTGAACCGA
seq17903	potential enhancer	chr14	65693790	65693990	+	chr14	65227072	65227272	+	AGGACCGGATCAACTTATATGCAAACATAATTTGTAATTGTGTAAACTAGAAGGTAAACACACAGACGTGTATGGGACAATCATAGCTATGGATACTTTAAAGGAATTTTAATTACCTAGAATTTCTAAAGAGCTCTCAGCAGGTATTTACAGTTCAAAGAGGAAATTTTGCTCTTTCAGACTAGATCTGGAGCAAACAATGGGGCTGTTTGGCACATTGCGTGAACCGA
seq1791	potential enhancer	chr1	48580670	48580870	+	chr1	48114998	48115198	+	AGGACCGGATCAACTCACCACACCTCCCCCACTCTCTGACAGCAGATGCATGGTGCAGAGAAATCTGTGTTGTTGGGAGAGGGAGAGTGCAGGAAATGTGAGACTTTATATTGAACTCTGTGCTGCCCTGTCACAGTAGAGACCTGTCAGTATTCATCACTTGCTGACTGAAGAGCTCGTGGGCCAAGAATAACAAACAGTGATACCCAGGTAGTCATTGCGTGAACCGA
seq1794	potential enhancer	chr1	48669080	48669280	+	chr1	48203408	48203608	+	AGGACCGGATCAACTGGTAGAAGGGAGTGGAGAAAGGACAGGTACCTAGTGATCTGCCTCATGGCCCAGAAGGCAGGTGGGATGGGAGATGTTAAAGTGTGCTCTACTCCTCCCCACTGTGGTCATCTTTTGTACTGCATATTCTGAAAAAGCCTTTTTTTGTAGGCAAGCTATTTATTGATAATAAAAAATGCGTCATCAGAGAAGACAATCTGCATTGCGTGAACCGA
seq17943	potential enhancer	chr14	67112500	67112700	+	chr14	66645782	66645982	+	AGGACCGGATCAACTTGTTTTACATTTGTGTCTCTCATTAGATACTCAGACTAACCCTATGATCTCATAGGGGAGATATAATTGTCCCATTGTTTTTACAAGGGGCCTGATGACCAGAGGTTAAAATGTATGTACAGAGTCACTCTACAAATATGCCATATAATTATCATTTGAAACCACATCTTCCGTTCTCTGATACAATGCTTTTCCCATTGCATTGCGTGAACCGA
seq17955	potential enhancer	chr14	67551350	67551550	+	chr14	67084633	67084833	+	AGGACCGGATCAACTTACGGGTATTTTTGTCTCCAGTGTCTAGCATATATTATGTTCCCAGTGTTTGATGAATGGATGAGCAAATCAGTCAGTGAACTTGTTGGCCTTGGTAAGAGACAGAAGATCAAAGAGGTAACATCTGAGCTGAACCTTGAAGAATGCATGATACTTACTAGGAGGAGAAAAAGGAAAGAAAAAAGGCCTTCCTGTCCAATCATTGCGTGAACCGA
seq17961	potential enhancer	chr14	67778680	67778880	+	chr14	67311963	67312163	+	AGGACCGGATCAACTGCCCCAGGGAAGCTCATATTTACCTGCTTAGATGAAGAGATGTGGTAAGGTAAAGTGTACCTTTTCTAGTAGCTGTGGTTTGGAAATTGCATACCTTATTGCAGAGTCATTGTTTTCACAGGTCAGGATTCTATTCTATTTCTGCTTCTCTCAAGCTTTTGAGGCACCTTGTACCTCAGCTTGTAGCTGCGAACAGTGTTCATTGCGTGAACCGA
seq17967	potential enhancer	chr14	67903280	67903480	+	chr14	67436563	67436763	+	AGGACCGGATCAACTGGACACCAGAGTGGGCATTAGGGAACTGTTAGTCTGCTCCCAGCCTCCATCTGGCACCCGATAATCTCACTGCCACGCCCAGTCCTTCCACAAGTTCCTCCCATAGGGTCAGAATCCAGCCCAGAGAGCAGGTTCCCAGACCTCTGTGCAGTGAGCTGCCCTCTGGAGGGAGAGAGGAGAGGAGAGAAATGGCAGAGAAGCATTGCGTGAACCGA
seq17992	potential enhancer	chr14	68699420	68699620	+	chr14	68232703	68232903	+	AGGACCGGATCAACTGTCTTATTGCAAGGTCAGAGGACCATAGCAAGCCAGCCAAATGTTTTCAACCATGGAAATCCCCTAACTTTCCAACTGCTGCAGTCCCACAGCTCTGAGCTTTTACTCACAGGATGGCTCCCTTCCAGCTTTCAAATCTCTCCAAGTTGATTAATCATTTTCTTGTTCTGACTCATTCAGGCCTCTAGAAAAATAGCTGTCATTGCGTGAACCGA
seq17994	potential enhancer	chr14	68721990	68722190	+	chr14	68255273	68255473	+	AGGACCGGATCAACTCAGAAAGAGTTAATAATATCAACAAGAAGTTGAAAGCAAGATTTGTCAAAGATAAACATAAGGTAATTATCTGGAAATAGTTGACCTTAGAGGTCACCTGCCTGGTTTGCTGGTCTGGCCCCTGGGAAAGCCCTTGTACCCTGGTTCTGGTTCCATCATTCCAAGTCCTACTTTCATACCTTAGTTACCTAATTCCTTTTCATTGCGTGAACCGA
seq18003	potential enhancer	chr14	68816690	68816890	+	chr14	68349973	68350173	+	AGGACCGGATCAACTAGCATACACGCTATCGCACTGGGAGGAAATCGGTGTCTTTGAAATCAAATACCCTGCCATTGGCATATCCAGGCTTGAAACTCAGCTGCAGCTTTTAGCTTCCACCACATGTTTACATTGGAAATCTCTCTGTGCACATATAGAGTTTGTTCTCTTATGAAATCATGTCTCTAGGGAAGGATAATTTAAAGCCATTTCCGCATTGCGTGAACCGA
seq1802	potential enhancer	chr1	48996500	48996700	+	chr1	48530828	48531028	+	AGGACCGGATCAACTTGCACAGAACACTGCTTTGGTGGCCAGCTCCACCCACCTGTGGCTCTAATCTGAGACAGACCTGGCTGGACAAGAAGATAGGCTGGTGCGCCCCCTGCTGGAGCCAGGTGGGCTAGTAGCCTCTGGCGGGTTGTACACCTCTTGGTGCTGTCCTCCATCTCAGTGCTGAAAACCTTTCCCCTCTAGCTTGAGGTCATAGGCATTGCGTGAACCGA
seq18020	potential enhancer	chr14	69044660	69044860	+	chr14	68577943	68578143	+	AGGACCGGATCAACTCATGCTGGCCCCAGACTTGAGTCATTTCCATCAGGCAAATTCCTGAAATACTTACTGGTCTTCCTGATTCTGTGGTATGTGCTTGTCAACAGCACATTGTCGAACACGTTGCTGCCTATGCAACACTATGTGGCAATGGCTGTTGAAACTCGTTGCTAACAGAAGTGAAAGCAAAGAAAAGCAAAGATAAAGAACGTAATCATTGCGTGAACCGA
seq18021	potential enhancer	chr14	69065540	69065740	+	chr14	68598823	68599023	+	AGGACCGGATCAACTAGTATTATTATTATTTGTTTGTTTTTACAGTGACTCAGTCTGTAGTAACTGGGTTAAAGTCCGCTTTGAGAAAAGGAGAACAAAAGACCTCCTGTTAGTGCTGGAAGTTTGCCTCTTAAGATATCACTGAGAGGAACTGGGAAGAAAAAAAATCCCCAGCAGGGCAGAGGAAGCTGCAGGCCTTCAGGAACACAGCAGCACATTGCGTGAACCGA
seq18022	potential enhancer	chr14	69074150	69074350	+	chr14	68607433	68607633	+	AGGACCGGATCAACTCCCCACAGCCCATCTCTTCCAGAGGAAGTCTGCGGCCAGCCCTGCTCCAGACCCCTCCCTTGCCAGCCCAGGCCCGTGAGGCTCCTCAGCCCACGTCCGCCCTTTTCTGTTTACACTGGGAGATGAGCTTCTGCCGAGCTTAAGTGCAGTTCTGGCCCTTTTGTTTGTTTTTAAGTCAAGTTACAACTTTGCTCCTGGATCATTGCGTGAACCGA
seq18033	potential enhancer	chr14	69190620	69190820	+	chr14	68723903	68724103	+	AGGACCGGATCAACTTAATGGTTGATAAATGCTCAACCTATTCAATGAAACACATACACAAACCTTTGACCAGAAGCACGGACTTAGAAGGTCACCATCAGCATGATGAAAGCCTTGGAACACGCCTCTGACAAGCAAGAAGGGCATTAGAGACCCAGGTGTTTCCCCTTTGATTAATGCACTCTCTGAGAAGCCCAGATTGAGAGGGAGCTATACATTGCGTGAACCGA
seq18037	potential enhancer	chr14	69229740	69229940	+	chr14	68763023	68763223	+	AGGACCGGATCAACTGAACCTAAGCTTGTATAAACAAGGCCACAGGAAAGCAAGACCCTTATCTGTTATCAGTTCTCTTTCTCCAGCTCAGCCACTTGGCTGGAACAGCAGCCGGGAGGTGGGAGCTGGCCAGACTCCTCCCCCTTCTCCTTTATCTTTCCTCCCTAGCCAGCTTCTCCTCCCCCGGAGGTGGCTCAGGCTCCCTGGGTCACTGCCATTGCGTGAACCGA
seq18040	potential enhancer	chr14	69246760	69246960	+	chr14	68780043	68780243	+	AGGACCGGATCAACTTGTTTGGGAAAATACGACATACCAGGAGAATGACTTACATGTTCACATTCAGCCTGCAGTTCATAAAAGTGTTTAAAACCACCACTTCAAAGGATGTTCCGACAGCCAGCTTCTAGAGTCCCAAACCCGTCTGTGTGAGTCACCTGACATCAGTGACAGGACATACCAACTCCCTTCCGTCTGTAACTCTAGTTGGGGTTCATTGCGTGAACCGA
seq18045	potential enhancer	chr14	69290580	69290780	+	chr14	68823863	68824063	+	AGGACCGGATCAACTCACATTCCATGACCAAGTAATGGGCTGGCCAGGTCAATCATCTACAGGGCTTTGGGAGCTCCATTGCTTAAGAGGAACCTGGGCCACGTATCGATCTGCCCACCCCTGCTGGGAGGAAAAGAAGAAAAAGAGATCCATTGGTTCTGCCCAAGGTGGAGGTGGGGGTGGGTGGCCAAGAGGCCCCAACTGCTGTCCTGGAACATTGCGTGAACCGA
seq1806	potential enhancer	chr1	49154130	49154330	+	chr1	48688458	48688658	+	AGGACCGGATCAACTCTTAACTCTTGTTCCATTTCATGCACCCATTTATTCAACAAAGACATTGCTGAGTGTTTGTTGCTGAGAAATGATACTATGATGTTATGCAGTCCTTGGCCTCTAGGGACCCAGACTCCCCCAGTATTAGAAGACAAGCCTCGTTCCCTTTGCTTACACTGCAGGAAAGGTCTGAACATTGCTGAGCCACTGCTAGCATCCATTGCGTGAACCGA
seq18064	potential enhancer	chr14	69596090	69596290	+	chr14	69129373	69129573	+	AGGACCGGATCAACTGTATGCGTTGGCAGAAAAACAACCAGTACAAATTGAGGCATAATGTAAAACCGTTAGGCTGCTTTTCACCCAGCAGAGGGCGCTAAACAGCTGTGCCCAAGCCTCTGATTCAACAAAGCAAACGAGGGCTGGTGAAGCAAGGGAAAGTCAGTTCAGACGCAAAAGCAGCTCTACAATTGTCTCCCTTAATCTCCTAGTCACATTGCGTGAACCGA
seq18078	potential enhancer	chr14	70036700	70036900	+	chr14	69569983	69570183	+	AGGACCGGATCAACTTTAATGGAAGGGAAGCACTCTAAGGGTTAAAGTTGCCTGATGACAACTGAATGTGACCTTTTGGACCACAGAGTGACCTGGTATTGCAAGTATTTCACCCCAGAGGCTAAATGACCATCTGTCCACGAGGCACTGCCCTTTCCAACACTAGGGAGCCATATTCCCAGAAAGAAACTAGGCTGACAGCAATCCTCCTGCCTCATTGCGTGAACCGA
seq18079	potential enhancer	chr14	70046840	70047040	+	chr14	69580123	69580323	+	AGGACCGGATCAACTGCTTGACGTATTTACTATCGGGCTCTGTGCAGAAACACTTTGCCAACCCCTGTCCTAATGACTGATAACAGCTTGGGCCAGTCATCAATGTATTGCCTCATAGCTCCAAGTTCACCCTACAGTACCTTCTCTGGGGTGATGTGCTGTAAGCGTTTGCTGTAAGCGTTTTCTGCCTGACAGTGAGCCCAATATGAAGGCTTCATTGCGTGAACCGA
seq18080	potential enhancer	chr14	70051800	70052000	+	chr14	69585083	69585283	+	AGGACCGGATCAACTAGGGTTGACTAGAAGGCAGGATTATTTTGTTTACTGGAGGCAAATTTTGAGAAGGGAACTCAATGCTCACTCCACACTCTTACCACCAGGTGGCGTCCCTCCTCTGGTCATCTGCATGTAGAGACAAGGTATGAGAGAATCAACAAAATTGGTGTGTGATTAGGTGTGGTATCAAAACTCCTGGGTGAGACGGGCGTGGTCATTGCGTGAACCGA
seq18082	potential enhancer	chr14	70073080	70073280	+	chr14	69606363	69606563	+	AGGACCGGATCAACTAGAGTTGGGGTGGATAGGGAATCATAGCTGCTGCTGTGAATAGCCCAGATCTAAGCCCTGAACTCTGACCTCTACAAAGCTCCCTCCGACCAGTGGCCTGCAGGGATTGCGTCACCAAGCCTGGCTCTCACAGGCTCCTGACAAGCTGCAAGAAGGGTTGCCCCTGGTGATGGTGCAGGCTCACAAATTCAGATAACCTCCATTGCGTGAACCGA
seq18088	potential enhancer	chr14	70115930	70116130	+	chr14	69649213	69649413	+	AGGACCGGATCAACTCTCTATGATCACCCAAGCCTTGCATAGAAGACAGCCAGTAAATATTAGCTGAATTGCAGTATAGTCATTGGAGACACAGAGCCCTAAGAAGTCAGCTTTAGCAAATCGGCTTCCCGGACTTTATTTGCCAACTGGGTATTGAAGCCTGTTCCACTCAGCCCTGATGGGAACCAAGCAGAGAGATGTGATGACACATGAGACATTGCGTGAACCGA
seq18098	potential enhancer	chr14	70259780	70259980	+	chr14	69793063	69793263	+	AGGACCGGATCAACTACTGTTGATCTTCTCTTAGGGAAAAGCCAAACACAACTTGTGTGTTTGTTCTGGTGACCTAGAGCAGAGGAATCATGCTTACTTTGGCTTGTGTGTCAGGAGTTTTGGAGTTTGGACTTGGTGTGCCTTGTCAGCTTGGGTATGCAGGAGCCATGTTCCCTGATCCCCAGGTACTTCCTCCACTTGCACAGGTCCTGGGGCATTGCGTGAACCGA
seq181	potential enhancer	chr1	6784670	6784870	+	chr1	6724610	6724810	+	AGGACCGGATCAACTGTGCATGTAAACTTCAGAATTAAACAAGGGCTGTTGTTTTTGCCTGTCATGGAGTTCCGTTCATTCTGAACATGTCACCGGGGACTTTGGAATGTGTATCCATAACTCCCTGATTTTCAACCACATTCCAGCCTGCCTGACTCATGAAGCGTGGAGCGACCCAGGAACATCCCAGCTCCTCATGTCCCACATTCTTCAGGCATTGCGTGAACCGA
seq18114	potential enhancer	chr14	70469370	70469570	+	chr14	70002653	70002853	+	AGGACCGGATCAACTGGTAGCAGGGCAGAGTCGGCCCAGCAAATGGTGCTTGGAAAAATGATCCTCTGGGGGCCACTTAGCCCCTCCTGTGAAAAAGTGCAAAGTCCACAAGTAAGAAAAATAACCTGTTCACATAGTTGGCTTGAAACCATAGGTGCTAAAACCCCCTGTGGCTAAATAAACAGCAAGGGCCTGCTCAGTGATGTCCCATAAATCATTGCGTGAACCGA
seq18137	potential enhancer	chr14	71006580	71006780	+	chr14	70539863	70540063	+	AGGACCGGATCAACTATGCTAGTATATTCAGTGCATTGGCAGCACCATGGGACCAGAAGGCGGTGACCCCCCTGGACCCAGCTTTCACTATCTTGTGTGTGTCTATTATTTCACAACCTGCCGATCCGCCTGGGAACAAAGAGAGAGCCCTGTTGCATTGTGGGATGCTGGCCAGGTCCCGCAACACACGCCCAACTAATTTTTGTATTTTTAGTCATTGCGTGAACCGA
seq1815	potential enhancer	chr1	50680560	50680760	+	chr1	50214888	50215088	+	AGGACCGGATCAACTGAAGCCAGAAGAGGGGCCCAGACCCTTGTGTATGGGGCAATCCCAGCAGCAGGGACCTTTGAGCCCAGGCTCCTGACGCAGCTGTGTCTCCCAACCCCACCCCCATCCCCCATGCAATGCTGCAACACTCCACAAGTTGGAAGCCGCTGAGGGAGAAGTCCCAGGGCCCTGAACAAATATTAGACAAATAACTGACTAAACATTGCGTGAACCGA
seq18155	potential enhancer	chr14	71468590	71468790	+	chr14	71001873	71002073	+	AGGACCGGATCAACTTTGTCCTAAGTGCCTGCTGTAGTCGTTGACATTTTCCAGCAAACAGGAATGAGGAGAAAAGGTCAAGGACATCTAGCCTTTATCTTCCTGATTCAGATTTGGAAAACATGCCTTTCGTTTTCTCCCACCTTTCATTGGCCATACATAATCATGTGACAACTTCTCGTCGTGGGAGAGGCTGAAAAATGTCTCTAACTAGGCATTGCGTGAACCGA
seq1816	potential enhancer	chr1	50737710	50737910	+	chr1	50272038	50272238	+	AGGACCGGATCAACTAGCGTCCTGGACCCTGCATCCCCTCTTTCTGGGCCAGCCTGAGTTCTAGCCCAGAGCTGGCATCCACTGTCCCCATGTCTCCAATATAAGGGCCTGGCCTGCTCTGCCACTCCCCCTAGTGGGCATTGCCACCTGACAGCACTGAACTTTCCCCCACAGAGAGTAAAAACACAGCACTTCACAGTTTACAAAATAATTTCCATTGCGTGAACCGA
seq18181	potential enhancer	chr14	72542500	72542700	+	chr14	72075783	72075983	+	AGGACCGGATCAACTCTTTCTGTCCTGGTACCTTACGTGACCTCCGGACGGCAGTGTCAGTGTTGGAAATGGCAGGCTGCTGCAAATATGCTAAAACCTCATCAGTTGTCTCTATTCGTCTGACCAAAGTCCGTGGGAAGAGCAAGATGCTGGTGATATCCTGGAGCTCTTCTGACACAAGGCTCTGGCTAGCCTTGATACATTCCTCAAATTCTCATTGCGTGAACCGA
seq18182	potential enhancer	chr14	72883680	72883880	+	chr14	72416972	72417172	+	AGGACCGGATCAACTATGCCTTAGTAGATGTTAGCACTGCATCACGACTGCTACTATGATTACCGTCCCTGTCACTGTTGCTGCTGCCACCACAGGCAGGTCAGTGGAACGTCACCCTTCAGGGATTTATCAGCGCCACTCCCTAAGCATGCCACCTGCATGAAGGGCAGACATGAAATTGTGCCGCCAGCGTTCTGGTTTCTTCAGCGCTCCCTCATTGCGTGAACCGA
seq18183	potential enhancer	chr14	72930080	72930280	+	chr14	72463372	72463572	+	AGGACCGGATCAACTAGGGAGTTCTGTGCCAAGAACAGCCACATCCCACCTTCCTCATTGTGGTGAAAAGATTCCTTGTGTGACTTTAGGCACAGGGACATTAGCTAGTAGCATGTGACCCTGTGACTCATGGCCATCAGGAGTGGCCCCAGCTCTGCATTCCATGCATGATAACTCACTTCACAACCCCGCTGTCCCATTTTGACCCCGCTTACCATTGCGTGAACCGA
seq18184	potential enhancer	chr14	72980860	72981060	+	chr14	72514152	72514352	+	AGGACCGGATCAACTACTAACGTAGGCACCCCGGAATTTTAGCCCCACCGGGAACTAAACCAAGTTTAAGCTCTGCTGCCTACGTCTCTGGTTGACCAGCAGAGGGCATAGAAACACTTTCTTCTCTCCTGGAGTTTGCTTTTTCTCTGGGAGCGAACCAAAAGCTGTATTTTCTAACCCATGAAAATTCTAGTTTATGAAAAGATATGTAAACTCATTGCGTGAACCGA
seq18188	potential enhancer	chr14	73243650	73243850	+	chr14	72776942	72777142	+	AGGACCGGATCAACTAAACCATCTGGAACTGAGTTATTTCATTTATCAGGAAGTCGTCCTTTCTCTCCACTCCCCCTGTGTGGCCCCAAGTCCCCTTTGCTGTGTAAACAGGACCTTGGCCCATCACTACTATCTGTGCACAGAAGCAGAGATAAGCAGAGCTGAAGAGAAGCCCTGGCCTGTGGCAGGATTGTGGGGGCTCTCCTTCCCCCAGACATTGCGTGAACCGA
seq18198	potential enhancer	chr14	73825010	73825210	+	chr14	73358302	73358502	+	AGGACCGGATCAACTGTATCCACTCTGTTGAAAACCCTTCAATTGCTTCACACCACCTTCAAGACAAAGTTCAAATGCATGGTAAACACAGTCCTTCTTCCTCTGGCTTCTCTCACCAGTCCCCATTCACATGCTAACCTCCAGCTACCCTAAACTACTTACAGTTCTCCAAACAAAGCATGCCCTCTTTCAGAGCCTCTGTATATGTTCCTCCCCATTGCGTGAACCGA
seq1820	potential enhancer	chr1	50834200	50834400	+	chr1	50368528	50368728	+	AGGACCGGATCAACTCACCTGTATCTACCAGCGCTCACCTCCAGCGTTAAACCCAGGTGCGCGGCGGCCGGGATAAAGTGGGGCACGCGAGGAACTGACTTTCTATATTATACCACACGGGGGCAGCAGAGGACAGGCAGAGAAAACCGAGAGGGTCTTGGGAATGGGGTGGGAGAAGGTAGGAGACTGGGAGAGAATATAAAGGGACAGAAAATCATTGCGTGAACCGA
seq18206	potential enhancer	chr14	74230210	74230410	+	chr14	73763507	73763707	+	AGGACCGGATCAACTTCTCCCCAGGCTCCATACCTGCATTGCTGTCCTTTTCCCACTGTTCCTCCCCCAATGAGGCCAGCACACGTGGTGTGTTTAAGTAAACAACCAACCTTTACCAGAGCCTGGGGAACTGGGAGTACAAATATTGTTGAGGGCATCCCAAGTCCACAATGCCAGCCAGGTCCCTATGTCCCTTGTGTTCTTGTGTCCCTATTCATTGCGTGAACCGA
seq18208	potential enhancer	chr14	74250060	74250260	+	chr14	73783357	73783557	+	AGGACCGGATCAACTAGTCCTCTGGGGAAGCATGGGAGGTAGGAATTCTTGCCATCAGTGGTTTGGACAAACACACAGAGTGGGTCACCGGGTCAGAGCCGAGGGTTAGGACGGGAGAGGAGCAAAGGTCAGACCCCTGTGGAGAAGGGCCCTAACTGCCGGCCTAGAAGTTTGATCCTTACCATGCAGACAGTGGGGAGCCATTGAAGGTTGCTCATTGCGTGAACCGA
seq18209	potential enhancer	chr14	74262770	74262970	+	chr14	73796067	73796267	+	AGGACCGGATCAACTCTTTGCCCTGCACCATTGTGCTTGGCCTTGTTTTACTGACATAATTTTTGCCCTTTGCCCCCAGTTGGAGGGTGTGGCCACTGACTCACCTGCCAGGAACTCATTGCCTGAGTCCAGTCAACAGGTTAACTCCCATCTGAGTTGGTTGCAAAGAGCCTGAGGACCTATGGAATGCCACAGAATTCCTCTGTGGACCACATCATTGCGTGAACCGA
seq1822	potential enhancer	chr1	50940640	50940840	+	chr1	50474968	50475168	+	AGGACCGGATCAACTCTGTAATGCAAGCACACAGTGAATACAGGTCACCCTCTGTAACTTCCCAGGGTAGTAAGACTATCAAATCACAAAACACTGTTTGTTTTGCATGACTCATTCTTAGTGAACCTACATTCATTGACCCTGATATCTAACTGTTAAGCTGTTAAACATACAATTCTCAGGTATATTCTGAGGGCTACAGATATATCTCATTTCATTGCGTGAACCGA
seq18235	potential enhancer	chr14	75085390	75085590	+	chr14	74618687	74618887	+	AGGACCGGATCAACTTCTGTGTGGTAGAGGTGTTGCCATTCCCATTTCACAAGCCCAGAGGGGTAGTCGCTTGCTCAAGGCCACACAGCTGGGAGTTGAGCCAGGATTCAACTAAAAAGTCTGAACAACTCCAAAGTCCATGCTGTTTTCCCTGCAGCACACTGCACTCACACCAGGGTGTCCTGCAATGATGGGAAATGGGCAGCTCTTTCAAACATTGCGTGAACCGA
seq18242	potential enhancer	chr14	75365450	75365650	+	chr14	74898747	74898947	+	AGGACCGGATCAACTAGTTCTGGGATAGCCCAGCTCTCCAGGCTGTCTCCTGTCAAGGTGGAAGCACGTGTTCTGGCTTCCTCCCCTCCCCCAGCTCCACAGGCCCTGTTACCTTGGGGCCTGACTTCCACAGTTGGTGTAGGCTCCTGGCTGACCTTTGATCTTAGGTCGATGGGCCTCACTGGGAGCTTCGGCTTGGCCTCTCATGGACCTGGCATTGCGTGAACCGA
seq18249	potential enhancer	chr14	75617400	75617600	+	chr14	75150697	75150897	+	AGGACCGGATCAACTCATCTAGGTTTGTGTAAGTACACTTAATATTTGCACAACGAAATCACCTAACCACCATTTCTCAGAATGGTCGAGTCCAGACTATACAGTCTCTTGCATAGAACTGTCAGCCTATCCTCTTAGCTGACATCATAGCCCTAAAGAGTCTCCTTTGTAAAAGGACCCTTCATAATTTTTCTCTCTGCATTTGCCTGGCAAACCATTGCGTGAACCGA
seq18257	potential enhancer	chr14	75762880	75763080	+	chr14	75296177	75296377	+	AGGACCGGATCAACTCCTGCAGCCGCCTGATTTGAGGAAGGGGCTGGGATCCTTCCCCTTGCCCTCTGGTTGTTCTTGGAGTTACAGCAGCCCCGCGGCAGCTCTGCCCCCTAGTGCACATGTGAGGCAGCGCGCCCTTCTCCAATCCAGAAGCCTCGTCGCGGTGCTGCCAGCAAGGGAGTTTTTCTGTATTCACTTTGGTGGAAATAGCAAAACATTGCGTGAACCGA
seq18259	potential enhancer	chr14	75773710	75773910	+	chr14	75307007	75307207	+	AGGACCGGATCAACTTCTTCTGATTTTCAAAAGAAATGAAAACATGTTTATGTATTCCTAAACATATCCTGGGTCTCGGGCATGATACCTCCTGTGTGAGCCCTGCTCTCCACACGGTGGCAGGGTTCTGTCTCTTTATGATGTGTGCAAGATGACACTAGATGCTATGAGGACCATCTGTTTTTTAAGCAGGTAACCACACTGAACATGTTAAACATTGCGTGAACCGA
seq18266	potential enhancer	chr14	75921900	75922100	+	chr14	75455197	75455397	+	AGGACCGGATCAACTAGACTGCATTTCTAACAAGAGCTTGGGTGAGGCTGATTGTGCTGTTGGCCAACCACACTCCACAGTGCCTGACTCCTGGCAAACGTCCAGGAAGTGCTCGCTGTGGGGATGACCACGAGCCCTGTAGGAATCTCTCAACTGTTGCTGTCATTGACTCCTGCCTGCAGGCCGTGACTGGGTCCAGGACTGGGGGTGGACTTCATTGCGTGAACCGA
seq18275	potential enhancer	chr14	76114760	76114960	+	chr14	75648417	75648617	+	AGGACCGGATCAACTGCAACTCAACATCCAGCACGACCCTGACCTCTTTCCATGCTGTGTACGCGCTGGAATGTGAGTGACTGCTGATGAGAGAGTCCACTGTTGTTTCTGGCTCTGCCTCAAAGGGTGGTTGAAATGTTTGTTCTCTGATTACCTCAGCCATGCATCAGCTTGCTGTGGCTGGGGCCCATGGCTCAGTCCCAGCAGCTGCAGTCCATTGCGTGAACCGA
seq18286	potential enhancer	chr14	76327620	76327820	+	chr14	75861277	75861477	+	AGGACCGGATCAACTGGACTTACCCTTAACGAGAGATTTGGAAATCTCTCTAAGAGAGTTGGGAAACCAAAGCAGAGGCCCGAAAAGACCAGGTTGTGAGGGAGGGCACAGGCAACAGAGGAGCATGGACTTCTGAGCTTGGCAAACATTTCACTTTGCTCCCTCCTTCAGTGCTCTGTTGAGTCATCAGGACCCAGGCTATAAATAACCCTATGCATTGCGTGAACCGA
seq18292	potential enhancer	chr14	76575560	76575760	+	chr14	76109217	76109417	+	AGGACCGGATCAACTGCACCAATCCATTCATGAGGGACGCACCCCGATCAACCAAACACCTCCCATTGGCGCCAGCTGCAACACTGCGGGTCAGATTTCAACATGAGCTTTGGAGAGGACAAATAGCACACACCCTGTCCAGTGTCTGTGCAGTTTCATGACCTGAGGCCAGACACCCTGTGAGTACCTTGATGTGGAGTCAGCAGGCCCAGCCTCATTGCGTGAACCGA
seq1830	potential enhancer	chr1	51201140	51201340	+	chr1	50735468	50735668	+	AGGACCGGATCAACTAGGCACTCATATGGTAATTTTGCTGCTCTTAGTTTATACCATTTCTTCCCCTAGAAAGAAATTATATTAATACAAAGACTCAATTACCAGGCACCCCCTAGTGGCAGTAAAATCAAGTTAAGAAGTTTTTTTGTTTTCTTGTTTTTTAACAGGACATGGTTTGAGATACAGTTTTCTGTATGTATACTTCTTTAACAAAACATTGCGTGAACCGA
seq18312	potential enhancer	chr14	77239960	77240160	+	chr14	76773617	76773817	+	AGGACCGGATCAACTTTAAAGCAAAACTGCCTTAAAAAAAAAAAAAACCACAAACAAGGTTTTCCAGTCACACCCCCGCCTCCAACCCAAAGGGCAGAAGTGGGGCCTGTAGCTGAGTCACCAGGGTAGCCTTGGAGACAGACCAGCCACCAGGAGAGGCTGTCCTCCCCAGCCCCACAGTCAACAGCGGGAGAGGAGGAAGTGTTTATGGCTGGCATTGCGTGAACCGA
seq18313	potential enhancer	chr14	77251250	77251450	+	chr14	76784907	76785107	+	AGGACCGGATCAACTGGGAGAGGAGAGGGGATGGACCAGAGTGATGGGAGCCCAGGGCTGCAGGGCAGCTCCCCCTGGTGGACCCTAGAGGTGGCCCCTCCCACTCCTGGGAGAAGAGAAGCCACACTGTGCATTTCGCAGCCAATCAAAACACAACCCTCCAATAGAGGGCGGAATGGGGTTACCAGAAGCTGGGAAAAGCAGGGGAGGAGAATCATTGCGTGAACCGA
seq18319	potential enhancer	chr14	77371330	77371530	+	chr14	76904987	76905187	+	AGGACCGGATCAACTGCAGAGAAGCCGATGAAGACTCACACTGAGAAAACACTTAGGGGGATGTGTCACCGGCACCGTGCCAAGCGCTGCATCATCCACCAACTCAGATCTTTGAAGCAATGCCTTAAGGGCACTGGGGCATTAGGCTGCTCAGCGGGCAGATGAGCAAACGGAGGCTCAGAAAGCGGAAGTGACTTTCCTGTTAGCACGCAGCTCATTGCGTGAACCGA
seq18327	potential enhancer	chr14	77428250	77428450	+	chr14	76961907	76962107	+	AGGACCGGATCAACTTGCAAATCTGGTCAACCCACCTCCGGTGAAAACTCCCAACCTCACCCCAGGGGGCAATGACTAATTACAAAACACATTTTCTCTCGTTTTCGTCAAGCTCGCTGTCCCGCCCACACATCCCCCGCCTATCCCGGCACCCGTCGGCTTCCTCAGGAGCCTCACTCAACTGTGTTGAATGAACTCTTGGCCTGGTCCCTCCCCATTGCGTGAACCGA
seq18337	potential enhancer	chr14	77506750	77506950	+	chr14	77040407	77040607	+	AGGACCGGATCAACTACTGCCAGCTTTAAGCAGCCCTGACAGTTCTGCTCCTTCCAAACTTGGCAGCCGTTCAAAGTGCTCTTTCATTTGAAATGCTGGAAGCCTGCCATGTGCAATGCAGATTTGCTGTGCCTGTGCGCAGAAGGAACTGATAAATGCCGTTGCAGTTGCCATGGGGACAGGAGGCTATCAGAATGGCCTTGTGATCCGCAGCCCATTGCGTGAACCGA
seq18362	potential enhancer	chr14	78137570	78137770	+	chr14	77671227	77671427	+	AGGACCGGATCAACTATGAGCCACAGCGCCCAGCCCTGTTTTTAGAGGCAGGTTTTTGCTGTTGCCCAGGCTGGAGTGCAGTAGCACAATCGTAACTCACTGTAACCTTGAACTTCTGGGCTCAAGTGATCCTCCCGTTTTAGCCTGCCAAAGTGCTGGGATTACAAACATGAGCCACTGTGCCTGGCCTACTCTTTTTTTTTTTTTTTTTTTTTCATTGCGTGAACCGA
seq18373	potential enhancer	chr14	78557260	78557460	+	chr14	78090917	78091117	+	AGGACCGGATCAACTGTTGGGAACCTGCTCTCTGGTGTCAGACAGAAGTGGGCTCAAATACAAGCTCCTTTGTGTACTGGCTGTGTGACCTTGAGCAAGAGATGAATCTCTCTGCCCTTGTTTGCTTGCCTGAGAATGGGGATAACAATGCCTGCCTTTGGAGGCATGGGAAGGATTCACTGAGTTAATGAACGTAAATCACCCAGCCCGGGTCTCATTGCGTGAACCGA
seq18380	potential enhancer	chr14	79314680	79314880	+	chr14	78848337	78848537	+	AGGACCGGATCAACTGTCACTGAAGAAGCTTTGGCAAAAGCTGATTTACCTTTCCAAAGGCTCTGTGTCAGGTGCTGGATAACCGTTAAAAGAAAGGAAAGCAAGCCCTCTGGCGGCTGGCATGCAGAAATGCACCTGCTAAGCCAATGAGCCATTACAGGCCGTGCCTTCAGATTAGAGAAGGACATGTCAAATTAGTTGGAGAGTTTTAGAATCATTGCGTGAACCGA
seq18389	potential enhancer	chr14	80935070	80935270	+	chr14	80468727	80468927	+	AGGACCGGATCAACTTGATTACACAGAACAAATAGAGCATGTCCTTCCCGCTGACAAACTCCTTCATTTCTTATCTTGTACTCCTGTGATCTTGCCTACACAAACAGTTCACTCCCCCATACCTAATGCTTTAACACTGTTTACTGATGGATCTGGTAAACATGGAAAGGCGGCAGTCTTTTGGAGACTACATAATTCACTCACTTGATCTGGATCATTGCGTGAACCGA
seq18392	potential enhancer	chr14	81094990	81095190	+	chr14	80628646	80628846	+	AGGACCGGATCAACTAGCTTTGGACAAATGACTGAAACCTGGTCAATGAGAGTAACACAATCTTTTGGCAACAGGGAATGGTTTAAGGGTAACATACCTGATTAGGTAACTCAAGCAGCAACAGCCCTGGACTTTCACCGGAGCTACTGATAAGTAAGCTCTTGCTAGCTAAGATAGTAGGATGTGAGCCTATAGCTCACATATATATATGTATACATTGCGTGAACCGA
seq184	potential enhancer	chr1	6830910	6831110	+	chr1	6770850	6771050	+	AGGACCGGATCAACTGGGTGTTGGGCGGCGGCTTCCCAGGCCCTCTAGGCTACTGGGTTGCAGAGAGTACTGGAGCCGCTGTGGATCCCAGCTGTGACTCATCCGCCTCCCTGAGTTTGCTCTCAGAATGTGCTCTCTGGACTTTTTCAGGCAAGTCTGAGTGGCTCATTGCAGATACCCATCATTAACGTGCCTTTCGCGCTTCTTAATTCCCTCATTGCGTGAACCGA
seq1840	potential enhancer	chr1	51636110	51636310	+	chr1	51170438	51170638	+	AGGACCGGATCAACTGTATAGCCTAGGTATGTAGTAGGTTATACCATCTAGGTTTGTGTAAGTACACTCCATGATGTTTGCACAATGATGAAATCACCTAATGACACATTTCTCAAACCATATCCCTGTTGTTAAGCAATGCATGACTGTATCTAGTGCATATAGTACATTGTGTAAGTATCTTACAAGAGTATATGTCATTTCCCCCCACCATTCATTGCGTGAACCGA
seq18403	potential enhancer	chr14	81636720	81636920	+	chr14	81170376	81170576	+	AGGACCGGATCAACTGTTGCAGCACAGAGCTCAGGAGTGCCCAGCTGAGACCTGTGGCTGGTGCGCAAGCGCGGGGGAGGAGCCTCCACTCAGAACACTGGGAGGAGTGAGAAGCAGTTCGTGGGCCAGCGCGGGATGAGACTTGTCTCTCTCAGGGCCTTTCAGGGAAGGGTTGCGGCCTGTCTGCAAGCCTTAGCCTCTGCCGGAGAGAGCCCCATTGCGTGAACCGA
seq18404	potential enhancer	chr14	81636940	81637140	+	chr14	81170596	81170796	+	AGGACCGGATCAACTCAAAGGAAACGTAAGTGCAGCTCCAGTGATTGGAGGGGGCTCCTCTAAGGGCCAGGAGAGGACTTGGCAAAAGGATCATCTCTCTCCCCTGAACTATGGAGCATGACTGCGAATACAAAATACCAAAGAGCCAGCGCTGAGTCAGAGCCTGCCGGCAATTACTCTTAAGCGCCATCTACTGGTTTGCCGCCGAAATTACACATTGCGTGAACCGA
seq18422	potential enhancer	chr14	82285790	82285990	+	chr14	81819446	81819646	+	AGGACCGGATCAACTGCTCTTAGAAAAGAGCAAAGTGTGACAAATCCTCTCATTCTTTGTGTTCCCAGAAAGGGCTTAGTGCAAAGAACCACCCTTTCCCGTATGACTTAGATAAGACTCATGAAAACATGCCTTGTTTACCTTTGACAAGGCCAGACATAAACCCTCTAAATTCCCGTTCTTCACCACGTAAATGATTAGCTGAATTGCTCTGCCATTGCGTGAACCGA
seq18429	potential enhancer	chr14	85881750	85881950	+	chr14	85415406	85415606	+	AGGACCGGATCAACTTTAGCCGGTCAGTGAAGAGCCAGTAGGTGGTGCAAGTCTGAACTCAGGGGGAGATGGGAGTAGAGATCCAAAAGACAGAGGCATGGGCGTGTAGATGGAATGCAAGTTCATGACTCTGGATGAGATCACCCAGGGAGGAGTGTACACACAAATAGAGAAGAGAAAGATACATGGATTCATGTGGCTCAGTGCCCAGTAGACATTGCGTGAACCGA
seq18430	potential enhancer	chr14	85938190	85938390	+	chr14	85471846	85472046	+	AGGACCGGATCAACTTATTGCACCCAGCATAGCTGAGATAGCACATGTTTAACCCCTGACCCTCCAGCTGCCTGGACCATGCCGCTCTGGAACTAACTATTCTCCATCATCACTTCCTCCTCATGGCAGACAGAGAGAGAGAGATCTGTTTCTAAGCAAATAGCAAAGGCTCTGACCCCGTCATGAGTCACCAGTCTGTCTACCCACTTCCAAGACATTGCGTGAACCGA
seq18437	potential enhancer	chr14	86523480	86523680	+	chr14	86057136	86057336	+	AGGACCGGATCAACTCTAAAAACTATCTACAAAAATAAATTACTGCAAAGGGGGGTTCACTGTCAGTATTTTAGTTGACCTGACAGGACAGCCAATGTCTTCCGCTTTCTAGTGTCAATGCGCCAGCATCCCCTAGTGGGCATTGTTAGAAATAAAACTTAATTCTACTGATAAGAAAGGTGAAGGAGGTTTATTAATGTATTAGGTTTATTTTGCATTGCGTGAACCGA
seq18459	potential enhancer	chr14	87897230	87897430	+	chr14	87430886	87431086	+	AGGACCGGATCAACTTAATAAACTCCCTGTTATATACACATCTGTCCTATTAGTTCTGACCTTCTAGAGATCCCTGACTAATATATACAGGAAGTGACTAATATGCTGAGCACACAGTGATAGCCCTCTTGTAATCTGCTAGCCATGTTGTCTCAGGCAGGGGTTATGGGTCAATAGTAGGGATCTGGGTTTATATGTTGGGCAATAGAAACAATCATTGCGTGAACCGA
seq18467	potential enhancer	chr14	88411420	88411620	+	chr14	87945076	87945276	+	AGGACCGGATCAACTGGCGACTAAAGCTGATTAGCTTTTTACTATTGCCATCTACTGTCACCTGGTAAATCTTTTAATAAGGCTAAGACGGTGTAATTCTAAGATTGGTCCACTAGATGGCAACACCAGATCAACAAATCAACTCTCCAGCAAAACAAAAACTTAAAAATACCTCACAAATCCGTCTATTTATAAACAAATATTAAATTATAATTCATTGCGTGAACCGA
seq18479	potential enhancer	chr14	88767250	88767450	+	chr14	88300906	88301106	+	AGGACCGGATCAACTTCAATCTGTTAAGGGGTTCTCTGTCTTCATCTGAGCAAATATAGACCAGTGGTTACAAATACGGACTTTGGATTCAGTCAGATCTAAGTTAGACTCTCAACTCTACCATTCACCAGCTCCAGGACCTTGTGGAAATTTATTTACTCACATAGCAAACATTAATCGAAAGCTACCATGTGCCAGGCACTTTGACTGACCTCCATTGCGTGAACCGA
seq18481	potential enhancer	chr14	88820810	88821010	+	chr14	88354466	88354666	+	AGGACCGGATCAACTCCTCCCAAATCTCATGTCCTCACATTTCAAAACCAATCATGTCCTCCAAACAGTCCTCCAAAGTCTTAACTCATTTCAGCATTGACTCGAAAGTCCACAGTCCAAAGTTTCATCTGAGACAAAGCAAGTCCTTTTGCCTATGGGCCTGTGAAATCAAAAGCAAGTTAGTTACTTCCTAGATGCAATGGGGGTAGAGGCATCATTGCGTGAACCGA
seq18486	potential enhancer	chr14	89001630	89001830	+	chr14	88535286	88535486	+	AGGACCGGATCAACTGAAATTGCCTAACGAATTTCTTAGAACATTTCCCTGTCCTTAAGTGACACATGGCTGTATTTCCCCCGGGTGACAATGCCTGAGATTCCAATAGCTGCCACTAGCATGGTGTGGTACAAAGAGCACTAGATTTGCAGGCAAAAGGCTCGGCCTTTGAGTCCTGACTTTACCACTTGCCAGCTCTGGAATGTCTCACTTCCCATTGCGTGAACCGA
seq18489	potential enhancer	chr14	89126470	89126670	+	chr14	88660126	88660326	+	AGGACCGGATCAACTTTTTACATTAGCCAGGCATGGTGGCATGTGCCTGTGGTCCCAGTTACTCAAGAGGCTGAGGTGGGAGGATAACTTGGGTCTGGAAGGTCGATGCTGCAGTGAGCCATGATTGCGCCATTGCATTCCAGCCTGGGTCACAGAGAGAGACGCTGTCTTAAAAAAAAAAAAAAAAGAAAGGAATGCATTGTATCTGGACTTGACATTGCGTGAACCGA
seq18498	potential enhancer	chr14	89507660	89507860	+	chr14	89041316	89041516	+	AGGACCGGATCAACTAGCCATAAACCATCTTAATGAACACTAATAGAGAACCGCAATTATTGTTGACTTCAAAATGCAAACAAGAACTTTAGACAGTGATCCCTATCAGCCGGTGAGGCCGGGCACAGATGCCGGGCGCTGTTTTTGCCGTTGCTTAGCAATGGAAAATGAACTGTTCCTGTCTGTTACCACTGGAGGTGGAGGTAGGACAATGACATTGCGTGAACCGA
seq18502	potential enhancer	chr14	89626930	89627130	+	chr14	89160586	89160786	+	AGGACCGGATCAACTGCGTCCCATAATTCTCTTGATTCTATCATACACACTCACTACTAAGTTTGCCCTCAAATTATTGCGTCATGTTAAACATGTACAGACAGAGAGAAAGGACACACTTTTCAACAGAGAATCAGAGGGGGTCGGGGCTGAAGTGCACACAAGGCAGTACAGAGTTCAACCATCCAAGCCCTACCAGAGCATGAAGATATTTTCATTGCGTGAACCGA
seq18507	potential enhancer	chr14	89698840	89699040	+	chr14	89232496	89232696	+	AGGACCGGATCAACTTATAACAAAGGTCCTGATGCAGCTTTAACTGTCTCCGTGCCTACGCGGGCTGAAAGAGCACACGTTTTCAGAGGGAACATGAGCAGCCCAGAGTTGTGCAAACCATTTTTCAATATTGGTTTAACTAATCCCACTTACTCACCATCGACAAGTCCTCTGCTCTTCTAACCTTGTTTTTCCACAGCCCTGGATGGAGCAACCATTGCGTGAACCGA
seq18524	potential enhancer	chr14	90107890	90108090	+	chr14	89641546	89641746	+	AGGACCGGATCAACTTATGCACACACATTTACAATTGTATTGCACAGACAGCAAGTGTGAGTCTTGCTTCTACCAACGCAGTACAAAAGGAAGCTGAGAGAGTCAAGGGAAAACCCTGTCCACGTTGTGTTGACACAGTTAGAGTAAAGTGAAAGAGTCAAAGGTTGAAACCGATACTAAGACTACTATCAGATTTCGCAGAAAAGAGCTCTTCTCATTGCGTGAACCGA
seq18536	potential enhancer	chr14	90511970	90512170	+	chr14	90045626	90045826	+	AGGACCGGATCAACTACAGCCAGAGCTCCAGGGCAGTGTGGTAGGCTGTATCTAAGGAGGTGGACTGTTTTTCCCAATCTATTGTGGACAGATGACATTTTTAGAATATAAAGTCAGGTGCTTGGATTGTGTCAACACTGTCAAATTGCTATGGAAGTCTCTGAATGCTTGCTTTGACCTTCTGAACTCAGCACCAGCCGGCCGTGCTGAGTCTCCATTGCGTGAACCGA
seq18537	potential enhancer	chr14	90553930	90554130	+	chr14	90087586	90087786	+	AGGACCGGATCAACTGTTTGAAAACGGACTTGCAACACTCTCGTTGCTCAATCACTGCGCAGCATAATCTCAGCTCTTTGTGATGATTCAGAAGCCATTTCAGGATGTTGCCAGGTGCTGAGGGTCATCATTGGCAGCATAATTTACCACAGTCCCTTAGAGCAGTGGGGGAAGAAGCAAGCATTTGGAAATGTCCTATTTATAGAGTACCCTTTCATTGCGTGAACCGA
seq18545	potential enhancer	chr14	90849590	90849790	+	chr14	90383246	90383446	+	AGGACCGGATCAACTACGCGGAGCCCTCCACGCCCTTCGCGGCTTGACGCATTGCAGGTGCAGCGCGACCAATCAGACGGCGCGGCTCTTTTCGGCCAACCACTGCAGGGTCGCGCCGGCCTATCAGAGCGTCCTTGTCAAACTGAACGAGGAAAGAAGCCTCAGCAGCGCCAACTAAGCAACCGGCTACAGACCGCGTTCCGGTGCGTGTGTGACATTGCGTGAACCGA
seq18552	potential enhancer	chr14	90968490	90968690	+	chr14	90502146	90502346	+	AGGACCGGATCAACTAGGGTGACCTTCCCCCTGCCTACAGTCACATTCCTCAGCCCTGAACATTCCTTCCTCCCCTCCCAGCCAGGGGGGCCTTTCTTCTAGGGCTCCCCTTGTCCTCAGGACAAAGTCCAAATTCTTCACGTGGCTCACAGAGACTGGGCTCTGGCTCTCCTCTCCAGCCCCCTCCTCTCCACCCTCTGTCCTGTTAGCACACACATTGCGTGAACCGA
seq1856	potential enhancer	chr1	52155950	52156150	+	chr1	51690278	51690478	+	AGGACCGGATCAACTCTGAAAAGAACCCATTAATCTACATTTGGTTTTCATTGTCTGCTTTGAGTGAATCACTGATACCTGGTTGCCCACTACAGTGCTGACTTTGTTCCAGAGACTCACAGCATTGCCTCATATTGTCGAAGTGGAAGTTGTGGGGGAGGAACACTTGTGTAAATATTTGCCTGCATTTTATCTGACAGTTTTGGAGACTTCAGCATTGCGTGAACCGA
seq1859	potential enhancer	chr1	52234720	52234920	+	chr1	51769048	51769248	+	AGGACCGGATCAACTAGGCTTTAGATTCTTTCAGGTTGGGTATGCTGACTCCCCAGTTCCATATATATCTTATGTCTTGGTCCTATCCACATATTCTCTGCCTGGCATCTGTAGCTATTTGAGCTTGTGACACCTGCTGGTCATCAGCTGCTACTGCTGATTTTCTAACTGAGGTCAAATTTCTTTTTACTATTTTTTGTTTTTCTCTTTCTGAACATTGCGTGAACCGA
seq18602	potential enhancer	chr14	92967080	92967280	+	chr14	92500736	92500936	+	AGGACCGGATCAACTTCTCCATTTCAGAGCACACACTCCCTGGCAGGGCGCCTCTGCCTGTGTCTCCTGCCCAGCAGCCGCCAGCAGGGAATAGTTGCTGGTGTCTGAGCACAAAGAGAGCTTTGATTACCTAGAGAGGAAAAAGGCTGTCAGCCAGATGCAGCCAGGCCCAGGGGTAGATACAGGAGTTGCTAAGGAAGGGGCCGAGCCAGGAGCATTGCGTGAACCGA
seq18603	potential enhancer	chr14	92970190	92970390	+	chr14	92503846	92504046	+	AGGACCGGATCAACTTCCATGCTGGCTGTCCACTGGAGTCATCTCTGGACTTGAAAACACACAGACACAGAAACATTTGTTGACTTCCGATGGCCTCACTGGGTGACCTGAGGTGACCTGTCTCATATTTCTAACATCATCACACAGGAATGTCCCTTCTCCCTCTTTATCTTGCATGACTCTGTGCCTGTCCTCCTGCTACTCCCTCTGCTTCACATTGCGTGAACCGA
seq18608	potential enhancer	chr14	93160440	93160640	+	chr14	92694095	92694295	+	AGGACCGGATCAACTATTTCTGAGCCGTGACGGGTGCTCAGCATCCACCCGGGTCCACCTCTGTGTAACATTCAGCGGACCTGACAGGTAGGAGTCATCAAAGCAAACATGAGGCTCATGCACCCTGCTGCGCCGTGAGTCATAGAGTCCTTTGCCTTTGACACTGGAGTCTCATATCTGCCAGCACCTATGAGACTGCACAGGCTGCCTTGCTACATTGCGTGAACCGA
seq18625	potential enhancer	chr14	93449310	93449510	+	chr14	92982965	92983165	+	AGGACCGGATCAACTAAGAGAAGACAACAAATGCCACAGGTGCAAAGTTACAGTCCAATACAGCAAGCCACGGGCAGGGGAAGAGCAGGTTTCCTCCCACCTGACTTAGCTAGTGACTCATTTCATCTTATGTGACCAGAGAGCTGTTTGCAACCACAATGTCCAAAGCCCAGGAGAAGAGGAGCCAGACACTGGCTCAGACAGAGACAGGCATTCATTGCGTGAACCGA
seq18629	potential enhancer	chr14	93486420	93486620	+	chr14	93020075	93020275	+	AGGACCGGATCAACTCTGGATCCTGCTCTGTGTGGCGCTTGGAGTTCAGAACTCAGAGAAAACAAGGGGCCACTGTTTCCCTCAGGGACGAAGGCAGAGACTTACTAGAGGTGGGGGCAGGGCTGGGAGACGGCACAAAGGCCTGCAAACCCCAGTGGCCCCAGAGTCCTCTTTGACTTCCAAAATGATTAACCCAATCGTACCCAGCCTGGTAACATTGCGTGAACCGA
seq1863	potential enhancer	chr1	52397540	52397740	+	chr1	51931868	51932068	+	AGGACCGGATCAACTTATAGTCAGTCCAGGGAGAGTGCTGGGAGCCTCCAGGGAGACTACAGGTTGAAAGCCTAAAGGGACCGTCTAAAGTTCACCAGGTGTGGGCTTCATCACTTGCTTATTGGTCAATGGACCACATGGAGGCACTTTCTGGACTCTGAGAACCTCTGTGATAGTGTAGAGACAGCAAGGCCCAAGATGACCCAACCTCCCTGCATTGCGTGAACCGA
seq18632	potential enhancer	chr14	93511690	93511890	+	chr14	93045345	93045545	+	AGGACCGGATCAACTCCTGGTGACCCTGAAGAGCACTGCCGCAGACTGAGAGGCTGGAAGTAGGCTATGCTGCCCCTGCCCCATAACAAAGACTCTACAGCAAATCACCAGGATGGGGGAAGATTAGCGCAAAGTGGGTGGAGAGTCTCCCTGAAACGTACTGACAGCACTTAAAAACCAATTAGATGGCACGTGCCTGTAGTCCCAGCTACTCACATTGCGTGAACCGA
seq18638	potential enhancer	chr14	93616890	93617090	+	chr14	93150545	93150745	+	AGGACCGGATCAACTAACTGTGCCTTCTTCCTTCCTGCCCGGGCACATGGTTACCATAGGAACAGCCCTCTGGCCGTTGAATGGACTAGAGGTGAACACCTCACTGAGGCGGAACAATCAGAGCCTAGGCCTGAGGAGACTGGGGAGGTCGGGGCCCAGACGGTGATTGAGGCTGTCAATGCAGGGCTGGGCAAGTTGCACGTTAACTCAGGATACATTGCGTGAACCGA
seq18648	potential enhancer	chr14	94171950	94172150	+	chr14	93705604	93705804	+	AGGACCGGATCAACTCGCCTGAATATGTTTCCCAGCCCCAGGCTTTGCCTTGACTGGCGCTTTGTCATTGTAGGGGCAAACATACTCTATGACCAGCAAACAGAGTTACTGGGCGTGACTTAAGATGGCAAAGCCAGCTGCCTGCTCCATCCAAACCGGGTCCTGTCTGTAGCACTAAGAGTGTCAGGGGGATGGGAGGAAAAGCTGGAAAGTTTCATTGCGTGAACCGA
seq18657	potential enhancer	chr14	94295190	94295390	+	chr14	93828844	93829044	+	AGGACCGGATCAACTCCTTGGGCTTTGAAAGCAAATTTCATTACAAAAATGACAGCTGGCAGCCCTCACAAATTCCTTTTCGCTTTGAAATGGATGATCCAGGGCTGTGACTAAGAAGGACCCTGTTTGCCTTGGTGTATGCACATGAGCAAGGCAGGTCCTGGTTCAGAGGGCATCCACACCCCCATCCCTAGCTTGGGTGCTGAAACCTCTGGCATTGCGTGAACCGA
seq18666	potential enhancer	chr14	94451390	94451590	+	chr14	93985044	93985244	+	AGGACCGGATCAACTGGAATAGCTGCCACCAGGAGAACTGAGTGGATTTCCACCGCCTTGTGACTGTTATATAATGGGATGATTCACTGAATGGGGCTCGTAAACCCGCTCTGAAGGCCACCAGCAGGGGGACACGTGGCTGTGGTTTGAGCAGCACAGAAAGAACAGCCATAGTGACCATGTGCAGGTTGGGGTCCTCCTTTAAGCAGGAAAGGCATTGCGTGAACCGA
seq18679	potential enhancer	chr14	94647040	94647240	+	chr14	94180703	94180903	+	AGGACCGGATCAACTCTGGGCTAAAATGATCCTCCCACCTCAGCTTTCTGAATAGCTGGGACTACAGAAGGCACACACCACCTCCACAGCCACTGCCCCCGATCATAAAGTGCATCTTTATTTGGAACTTTTTTTTTTAACTTTCTCTTCCTATTTTTTAAAGAGTAAGTGCTCCCCCTAGTGATATGAAAGAGTGAGATTTCTGCAGTCAAATCCATTGCGTGAACCGA
seq1868	potential enhancer	chr1	52503230	52503430	+	chr1	52037558	52037758	+	AGGACCGGATCAACTGGGTGGCCAGAGTATTGTCCAACATCAAAAGAACTTTAAAAGGTAGTCTCTTACTGGCAAGGTACTTCCTGACTTCAGGGACAAAGCATTGATGGAACCAATCCAGAAAAAGGGTTCTTGTTGTCTAAGCCTTCTTATTGCACAACCTAAACACTGGCAGCTGGTGTTTATCTTTGCTCTTCGAGGCTGGAGGTTAACAGCATTGCGTGAACCGA
seq18689	potential enhancer	chr14	94827350	94827550	+	chr14	94361013	94361213	+	AGGACCGGATCAACTGGTAAAGGATGGGGCCATGAACCCAGATAAGAAAGAGGAAGAAGGTGATGGAAAAGATCGCCAGGTCACCTGAGGAGTTAATGAATACATATCTCCTTTTCAGGCCAGGATTCTAAACAAGAGATCAAAGGTAGAGTCCACTTGGGACGGAAGGGTGGTATCCAGAGAGCAGTGGGGATAAGACACAGTGTCCTCTGGAACATTGCGTGAACCGA
seq1869	potential enhancer	chr1	52545810	52546010	+	chr1	52080138	52080338	+	AGGACCGGATCAACTTGGAATTACAGGCATGAGCACCCAGCTGAATTGAATTTTTGTAGGCAAATAAGCGTTTTAAGTATGAGAATGATTTAGTAGGAAGGAAACAAGAACAAGTTGGGAAACCCAGGTTAAAGTCCTCGGTTTGCACTTAACAAGCTATTTGTCCTTGGGTATGTTGCTAACAAAGAGCTTTTGTCTTCAGTGTTTATTTCTTTCATTGCGTGAACCGA
seq18691	potential enhancer	chr14	94841980	94842180	+	chr14	94375643	94375843	+	AGGACCGGATCAACTGGGTGCCCCGCAGCTTGGCCTTCAGCTGATGTTAGGGCACAGCAGGTTGATGCAGTGTGGTCCTGGAGGATGGAGTTGTTTATCGTGATCCCATATGGACTGAGGAAGTATGTGCTGTTGGGGACAGCCAGGCCTAACAGTGGAGAAGACCTGCCTTCCAGGCCCACACTGGACAGAGCATTTGACCTGCTGGGCCTGAGCATTGCGTGAACCGA
seq18694	potential enhancer	chr14	94860350	94860550	+	chr14	94394013	94394213	+	AGGACCGGATCAACTCTCCCTCTCTCCCTTCCTCTCTTTCTCCCTGCTTGCTGCTTCCCCAACACTTCCTACACATCCCTTTGTAACATTAGCATAATAGGTAACAGTGAGCACGTGGCTCATGCCAGAGCCATTCCAAGCATTGGTTACAGATTAACTCCTCGTCCTCACATCAAGCCTATGAAGTCGATATTTCTGTTATCCCATTTTACAGACATTGCGTGAACCGA
seq18697	potential enhancer	chr14	94862350	94862550	+	chr14	94396013	94396213	+	AGGACCGGATCAACTGAAAAATCAATGATTTCCATTCTACTTAAACTGGTTCTCAGGACCTGGTGTTTGGCTCTCCCCCTCAGAGAGCATTGGGCAAGAAGGGCAAACACAAGCTGGGTCAACATCAGCCCTCCTAGCAAACAATGAGGACGTGTGTGTTCTGGACTTCTCTGCCCTCTTCCCTCTACCTCTGTTCTCCAGCGGGGCTACGTGGGCATTGCGTGAACCGA
seq18703	potential enhancer	chr14	94900330	94900530	+	chr14	94433993	94434193	+	AGGACCGGATCAACTTAAGACACCTACCCTCCCACAACTCCTCCTCAGCCCAGCCTCATGGGAGGAGAGGGGCACTGACCTGCTTCTAGGATGCAGCAATGAGCCTCGGTAACCAGCAGGGGGCAGGGCTGGCCTTTGATGTTGGGGCAATAGATGTGAGCTCAACATCTTTCTCTCTCATTGCCACTTTCCATGTAAATGGTATGTGATGAAGCCATTGCGTGAACCGA
seq18709	potential enhancer	chr14	94959450	94959650	+	chr14	94493113	94493313	+	AGGACCGGATCAACTGGATAGCCCGTCCACCTCTGCTCTCCCATAGCGGGCCACTGAGCTCTCTGGACTAGGCTTCCCACCTGTAGATCAAAGCAACTTGACCACTTATCTCCCAGAAATAATGAGCTCAGAAGGTAGGAATGTTTGTTCCTATCATGTTCTAATGAAATGTAATTCCCTGGGGACGGTGAGCAAGCCCCCTGTCCTGCAAGAGGCATTGCGTGAACCGA
seq1871	potential enhancer	chr1	52563920	52564120	+	chr1	52098248	52098448	+	AGGACCGGATCAACTTCACGCTTCTATGAGAATCTAATGCTGCTACTGATCTGACAGGAGGCGGAGCTCAGGCAGTAATGCAAACAATGGGGAGCAGCTGTAAATAAAGACGAAGCTTTGTTCACTCACTCTCTATTCACCTCCTGCTGTGCAGTCTGGTTCCTAACAGGTCACTGATCAATATGGGTCATGGCCTGGGGGTTGGCGACTCCTGCCATTGCGTGAACCGA
seq18734	potential enhancer	chr14	95696180	95696380	+	chr14	95229843	95230043	+	AGGACCGGATCAACTTCTTTCCTTCCCCTGATAAGAATGATGACCCCAGGAGGGCAGAGCCGTGTCTCAGTCATCTCTTCCCAATCCTGAGCTTGGTAACCGGCAGGGGGAGGCACTTATAAATGTTTAAATGAATGAACAACAGAAAGAGCACAGGTCACCAGCTCCCCCTCCACTCTCTGGAACTGTAAATTCAGTTACAGATGAATCTATCACATTGCGTGAACCGA
seq18736	potential enhancer	chr14	95731880	95732080	+	chr14	95265543	95265743	+	AGGACCGGATCAACTGACTAATATGCATAGGTATGACTCCTGGCACAGTGCGTGCTACAAAGAGGAGAAGGCACTACCTGTGAATCAGACCATCTGTGAGTATTTGCAATTGCCCAACCATATCAATTTCTCACTTTCACTTCCTGGTGAGTCATATTCCGAGCAGCTGGCTAGGATCAGAAGAAACAAGGCATTCTTTTCATGCTCAGACAGAGCATTGCGTGAACCGA
seq18756	potential enhancer	chr14	95991240	95991440	+	chr14	95524903	95525103	+	AGGACCGGATCAACTTGCTCTGTTCACTAACTACAGAAATGGCCTAAAACAAAGGTTCACACACAGACAAAAGTAACAGCCAGAAGACACCTGACAAATTCACTGGCCCAACTCTATCACGTTGCAGAGCCCCTTAGAGGTGAAGCGAAGCGCCCAAGGGCAGCAAACACTGATTGCATCAGCCCACACTGTGTTTACCTCCATTGCAAAATCCACATTGCGTGAACCGA
seq1877	potential enhancer	chr1	52771480	52771680	+	chr1	52305808	52306008	+	AGGACCGGATCAACTGCTCCTACTGCCTGGCTTTTCCCTGCTGTCAGCACCCACTCCAATCTCAGAGCAAAGTCGGGGCAGTGCTGACACACCAGTGCCCTGCCGCCTTGGCCCCCTCTGGACTTTGGGCACTGACAAACATAGGAAGTAAGCTGATGGGGGATGTGTGCAGCTCAATGCTGGCCTGCAGACACCCCATGGAACCTACAGCTTGGCATTGCGTGAACCGA
seq18771	potential enhancer	chr14	96562240	96562440	+	chr14	96095903	96096103	+	AGGACCGGATCAACTGCCCTCGCTGGGGATTTTCCATCTGGCTTCCAGTGACTCAGGCTCCCGCAGGGTGCTGGCCTTACCAGGCAGCAGAGATGGCCCCACGATTAATATTGATACACGCCAGCTGCTGAGGCCTCTTTCGCAAGCAAGACAAATAATATTAACTACCACAGCAACCGGCCTCTGAGCCGCACTGCCCTTAGGGTTTGCAAGCACATTGCGTGAACCGA
seq18773	potential enhancer	chr14	96662110	96662310	+	chr14	96195773	96195973	+	AGGACCGGATCAACTCTCAGTGAGCTGTGTTTGAACCTGAGAGTGGAGATCAAAAGACAAAAGGGATATTGCTGGTAGGAATGTGCAGCAGCCACTGAGTAAACAGTCCAGCCACTCCTCAAAAAGTTAAGCATAGAGTTAACCACGTGACCCAGCAATTCTCTGGGTCTTCCCAAAAGAATGGAAAACAGACTCAGGCAAACACTTGTACGTGACATTGCGTGAACCGA
seq18777	potential enhancer	chr14	96928660	96928860	+	chr14	96462323	96462523	+	AGGACCGGATCAACTTCCCTCCTATCCGTATTTACCTGAGACGAAAACATGGACCTTGCCTATGTTTGAACAAAACAAGACCTTTGAACCCTTGGCACTGAGGTTACCTCACCTTTCCCTCACATGACTGCATTTGTTATCACATGATTCCAATGATTCTAGCAAAACGAGTTTCCCAGTCCCACAGTGAGGCCCCTCCATGTCCTAACTCCACTCATTGCGTGAACCGA
seq18791	potential enhancer	chr14	99372950	99373150	+	chr14	98906613	98906813	+	AGGACCGGATCAACTGTGGGGCTGTCCGACAGCGGACAGTCAACTGCATCTGAATGCCAGCATTCTTTGCTAAGCACTCCCTTCTGAAGGCTCCTCTTGGGCCCCATGCCAAGCGCTCAGGACGGAGACAAATAGCCTGGGTGGGTGTTTTGTGCACAAAGATGATTGAGGTTTGCTTTTGCTCGATGGAGAAATCCTTTGAAATTGTGCTCCCGCATTGCGTGAACCGA
seq18803	potential enhancer	chr14	100019020	100019220	+	chr14	99552683	99552883	+	AGGACCGGATCAACTTGTCACCACTTCACGTGCTCAGCTGCCAATGACCCATAGGCCAGGCTGCCTTTCACCCAGTAAGTGCAGCTGGAATCATCGCCCTTTGGACCCAAGGTTCTCCCCGCAAGGGGGCCACGAGCTTCCGGGGCTCAAGGGTCACCTGCTCACCTTGGGCAAGGCTTGGAAAACCCGGTGCTTCCTGCATGGCTCTTGGCACCCATTGCGTGAACCGA
seq18808	potential enhancer	chr14	100065270	100065470	+	chr14	99598933	99599133	+	AGGACCGGATCAACTGGCCAGCCCTCCTTTCTGAGGCCCAGCATCCCAAGGCCATTGATGGATCCCTTGGGACAGGCTGGGGAAGGAGGGGGAAAGGCTTATCTAACCCACCCCATTGTCTTCACTGACCTTTGTTCCTGAGCTTGGCTGGGTTTAGGAAAAGCAGCCTTATTAGCCGAGCTGCTGCACAGAAAAGACCTATTCAGAGTTAGCGTCATTGCGTGAACCGA
seq1882	potential enhancer	chr1	53095040	53095240	+	chr1	52629368	52629568	+	AGGACCGGATCAACTGATCCTGGCCAGGGGGAAGCTCGGTGGCCATGTACACACTCTCAGGCCAGTGCAGCCAGGGCAGGAGGAGAAGAGGAGGGGCTGCTTTCACTCTGCCAGGGCCAGAGGCCAGGGACCACACACACAGCCAGGGTACTAGTTCCGCCTGGGCCATTGGTTGCCATGTGACACGAGCAGAACTGGCTCTTCCAGCCAGGGGTCATTGCGTGAACCGA
seq1883	potential enhancer	chr1	53117710	53117910	+	chr1	52652038	52652238	+	AGGACCGGATCAACTGGCTGGCCAGTTGCTCAGAGCCCCATAATGTGAGATGGACTTTGACCAATCAGATGATCAGAGGCAGGTGACTACTTCAGATCTGGGAACCAGGTCATGTGAGGATTAGGTAAAGAGCTGGGGATAGTTGGCCTTGAACAGAGGAGACTCTGGGCTCACAGCCTAGGGCCTCAGATCTCTGCAAGGTTGTTCTGGGACAACATTGCGTGAACCGA
seq18830	potential enhancer	chr14	100713230	100713430	+	chr14	100246893	100247093	+	AGGACCGGATCAACTTAGATCTCGAATCCTGATCTGGTAGCTCTGAAAGGTTTAGCTTCCTAATAAAGCCTCTTGTGCTGTCAGACTCTCCCCTCCAGGTTATTAACCTTGCCTTTTCCCTCCCACTATCAACAACTGACTCCCCCTAGTGGGAAAAGAAAAATCCGTATCAGGAAAAGGTCAGGGTTCCTGTCCTATCTACAGTTAGTATTTTACATTGCGTGAACCGA
seq18844	potential enhancer	chr14	101125750	101125950	+	chr14	100659413	100659613	+	AGGACCGGATCAACTAGGGGGTTGGGATGGAGGCCCCACAGAGCCAGTATCAGCAGAGCAGGGCAATAACCCACATTTCATAATCCTTGAACTTGGACAAACAGACACTGGGTCCCATGTCAGCAGGCCTAAGGCCGGAAGGGTGGCTCGCCACCTTCTGAAGACAGGGATCAGAGGCCCAGACAGGGATTCCGGGGCCTTGGGGCCCCAGCACCCATTGCGTGAACCGA
seq18845	potential enhancer	chr14	101126900	101127100	+	chr14	100660563	100660763	+	AGGACCGGATCAACTCAGGCAGCCTGTGTGCAAGGGGAGGGCAGCCTGGCTCTGTAGGAGATGGCTGGTTTCAGGGTGGCCTTGACCTTACTATCACGGAGTTCAGTGACCTCTTTGCAGACCTGCTCTGGGCTCAGCTGGGATTCCAGGGACTATCAGCAATTGGAGGGGAGTGTCCCTCCCCACTGAGAGAGGTGGAGAAGGACAGGAGCAGACATTGCGTGAACCGA
seq18850	potential enhancer	chr14	101139580	101139780	+	chr14	100673243	100673443	+	AGGACCGGATCAACTTTATCTCACTCCTCAGGCAGAGACGCGGCCACGAGCCGGCTGCCCTGCCAGCCCTCTGACAATAGCGTCGCGTTGTTTGCTTAGCTCAGGCAAACATGCTGCTCTGTACCTGGCCGGGGGTTGGGGGTTGGGCTCAGGGACTCAGAGGAGGAAGCAGCTCAGCTTCTCTCCAGGGGCACCCAGCAGACAGTGAAAGCGCCCATTGCGTGAACCGA
seq18852	potential enhancer	chr14	101146150	101146350	+	chr14	100679813	100680013	+	AGGACCGGATCAACTCTGCTAACTGTTCCAGGGAATCCAGTGCATCCAGAGGCCTGGGGGCCAAGGTCTCACACAGCTGACCGCGTCCAGCACGTTCTGCAGACTCCGGGTGTTTCCAGAGATCGCTGGGCCTGCACATTCCTTCCTGCTGAGGGAACTCCCCAGCAAGGCAGAGGAGGCGGCCAGCTCCAGGAGGGCCTTGTGGTGGGAAAGGACATTGCGTGAACCGA
seq18857	potential enhancer	chr14	101217430	101217630	+	chr14	100751093	100751293	+	AGGACCGGATCAACTTTGTGTAATCCAGAAGGATGACTTTGTGAGTCTCATTCATACTTTGGAGAGGAGATGGGGCCTGGGTGTCAAGTTGACAAGAGGTGGACTTTGGTGTATGGGTAATGTATCAGCTTAGCGAGGCTGAGTTATGTTACCCAGAACTTCCTTTCCTGTGTATTTTTGGTGAGAGTGGGCCACAGTATTGACTCCGGGGAGACCATTGCGTGAACCGA
seq18859	potential enhancer	chr14	101228510	101228710	+	chr14	100762173	100762373	+	AGGACCGGATCAACTACTCTTCATCAAGAGAAAGGGAGGAAGTGCTGATGCAGGCTACAACATGGAGGAACCTCCGAAGACCACATACTGTATGATGCAATGTGTATGAAATGTCCAGAAAGAGCAAATAGAGACAGACGGAAAGTACATAGGCATTTGCCTCCGGCTGGGGGTTGAATGAAGATTAACTGTAAATGGGGCTGAGGGATCTTCTTCATTGCGTGAACCGA
seq18862	potential enhancer	chr14	101282330	101282530	+	chr14	100815993	100816193	+	AGGACCGGATCAACTGGGGACCGGGATTGCACACTCAAGCCTTTCAGGAACAGCTGAGGCTGGGCAACCAGACAGTTTTGCTTGGATCTCTGGGGTGGCCACGTGGCCATACATTCAATGCTCTGAGATGCCTGTGCCCTAAGCTAGGCAGGAAGTGACTTACAGCTGAAAACAGGATTTGAATGACTTCTGCTCCGGGGAGGCCCCTCAGTATACATTGCGTGAACCGA
seq18864	potential enhancer	chr14	101283700	101283900	+	chr14	100817363	100817563	+	AGGACCGGATCAACTTAGGTTGGGAGCTGGTGGAGCAAAAAGGCCGTTCAAAGGCAGCCTTCGTTTGCTTTTCCTTATCATCACATGTGCAAGGGCAGCTCCGTTTACCTAGAGGCAGGCGTCTTTGAGCTCATCCTTTCCGCAAACACCTAAAGGGTATGTTGAACATTTGAGCCCCTGTCTCAGAGGGCGCAGCGTTTGCACAACATAAGCCCCATTGCGTGAACCGA
seq18867	potential enhancer	chr14	101288350	101288550	+	chr14	100822013	100822213	+	AGGACCGGATCAACTCTAGTTATTATAAAAAGTAGTCCCAAAGAGCAATGTCCCCTGCCTGTCCACATACCACGCTCCTCCAGAGGCTGATGAGGAAAAGGGCAACTCTGTGGTTGAACATTTACTCTTGGGTTACTGTTAGTCAACGGGGAATGGCTGGAAGTCTAGCTAACTCAAATATACAGATGCGCTGCCTTGAAACCCAGCAGTCTACCCATTGCGTGAACCGA
seq18875	potential enhancer	chr14	101507260	101507460	+	chr14	101040923	101041123	+	AGGACCGGATCAACTCCTGGGTACAGGACGGACAGACACAGAATTGTACTTTGTATGAAATACGCCGTCAGCTTCTCTGCTGTTTGCTCACTGCCCTTGGTGCACACATAATGTGTTGTTACAAGGCTGTGTTCTCAGTATTGCCTCATTGACCTTGAATGAAGTTTGTTCTCTGTATGTTTACCATGATTGCAATGCATTTTCTGGAATGAACCCATTGCGTGAACCGA
seq18881	potential enhancer	chr14	101692990	101693190	+	chr14	101226653	101226853	+	AGGACCGGATCAACTACTCTCCCGTTCCAGGGACCAGCTGCAGGCCACAAAGTACACAGTGCGTGTTGTGGCCTTGGCCTGGCACAGACTCAGAGCCCGCCCACAGGCCAGAGTCCCAGGGAAGTCAGTTTCATCTCCGCATAGGGCATAACTTTCTAGTAATCTCTGTTGACCAAGAAGAGACAGGGGCAGAGTCAGGGTTGGGACAAAGCTCGCATTGCGTGAACCGA
seq18885	potential enhancer	chr14	101754970	101755170	+	chr14	101288633	101288833	+	AGGACCGGATCAACTACAACATGGAGCGTCGCTTGCTTCCGGCCCCTTTCTGAGCCTCTCCTCTGTCCACAGCCACCCACAGCAGCTCTCCAGCTATGGCCACCCCCAGTAGCAGGAAGGAATGTCGGTGATTACCCAATTCTGATTTCAAGGCCAGCTCCCAATTCATTCATGCTGAAGATGGGCCTTGGCCTCTCTGCCTCTTCCCTCCCCCTCATTGCGTGAACCGA
seq18886	potential enhancer	chr14	101755660	101755860	+	chr14	101289323	101289523	+	AGGACCGGATCAACTCTTGTTTTTTATTTACCTATGCAGTTCCCAGGCCGAAAATTGCACAACCGCATCGCATCCCTTTACAGTTGAAACAGATTCCCTGACAGAGCGACGGTGGTAAACACACCTGCACTTTGCTCTTCGAATCACACCTAAGTTCATCAGCTGTGTCACAAAGAGGAAAGACAGCCTTGAACACTGCAGTTAATTTTTACGGACATTGCGTGAACCGA
seq1889	potential enhancer	chr1	53169020	53169220	+	chr1	52703348	52703548	+	AGGACCGGATCAACTAAGGCCGTGACAGCTGCCAGCCCTGCACATGCTCTTGTTTCAACAGCGGCGATTGCACATCACGTAGTCCCCACGTGACCTGTCGGGCCTAGGGCAAGCGCAAAGCTTTCGGAAACCCGAATTATTGCAACCTTGACTTCCTGCCTGTCTCTGAGGCTCCCGGGCTGTGCTTTAAGCTGGACAGGCACCTGCTTTACAGGCATTGCGTGAACCGA
seq18891	potential enhancer	chr14	101830900	101831100	+	chr14	101364563	101364763	+	AGGACCGGATCAACTCAAATCGCTTTGCCCTCTGAACTGCTTGTTTCAGTGTTGGCCTCAGCAGCCTCCTCTGCCAGGTCTGCGCGCTGCAAAGTTCATTTCTAACGTTGTGATGCTTTGGAGAGCCACAGACAGCTGCTCCGCCTGGCTCCTGCCCTGGGCTCCGGGGGCTGGGCCTGACCGTTCTAACTAAGTGAGTGTGGCCGAGATCGCCTCATTGCGTGAACCGA
seq18892	potential enhancer	chr14	101879130	101879330	+	chr14	101412793	101412993	+	AGGACCGGATCAACTACTGGGGAAAAAACACACAAAGCAAAACTAGTCCACTGATTCTGTACCAATTACAATGTTTGCCTTAGGTGAATTGCCAATCTATGAGTCATATTTGTCTATATCACTCTGCCCAGGGTCAAGAGAAGTGTCTCAAATAAGCAGGATGTGGAAAAGCGTTTGATCACGGTGGCGATGCCGAGGTGGGGAAAATTCCAGTGCATTGCGTGAACCGA
seq18903	potential enhancer	chr14	102198170	102198370	+	chr14	101731833	101732033	+	AGGACCGGATCAACTGAGAACCTCCCACTTCCTGTCCCGCACACCTGCCTCATTGGAAAGTGACGCACCCACTGTTTGGCCTCGGCAGCCTGATGTTTCTCATCACACAGGAAGACGGTCATGCTACAGGAAGACCTCGGACTTTGCATCCAGCAGATGTGAGTTCAAATTCCAGCTTTGTAATTTGCAAGCTCAGAGGTGGATTTGCTGGGAAGCATTGCGTGAACCGA
seq18906	potential enhancer	chr14	102414470	102414670	+	chr14	101948133	101948333	+	AGGACCGGATCAACTGTGGGACCTAAGGGCACCTGTCAGACGCCCAATCTCGCGAGTGAGCGAGATTCACGCGGAACGCAGAGGTGAGAACGGGGAAGGCCCTCCTCAGCAGGAGTCCCGCCCCCTGAAGGGCATGGGCCAATCACAATGCCTCTCCTTCCTGGCCGCTGGGATTGGTCCGAGGGTGCACATGACCGGACTGCGGGACATGTGACCATTGCGTGAACCGA
seq18911	potential enhancer	chr14	102537700	102537900	+	chr14	102071363	102071563	+	AGGACCGGATCAACTGTTGAGGCCTAAAACGCTTTCATAAGAAGATGATTGATGTTCCAAGCAAAAACGTACACTTGGCAGATAGCGTGTTCAGCTCACTTGCTCTGCACTAACATAATGGCATCTTTGTTCAGATTTTGGTGGTGCTATTAATACACCGTGACTCATTAAAAGCCCCACTTCCTGGAATGTTCTTCTCAGGGAGGTGATGTGACCATTGCGTGAACCGA
seq18912	potential enhancer	chr14	102562990	102563190	+	chr14	102096653	102096853	+	AGGACCGGATCAACTGCACATGGCACACAGCCATCTATGTGTGCTGAATGGATAACTGAATTGCTTTCCAGCGGGACCAAATGGGAACCCTTCGCCCAAAGGCCGTGATAAACCTTTGGCGCCACCCACTGGCCAGCTAATTGGTTGTATATGGGGCCTCCAGTTGGAAATGTCTTTGAAGTTTAGGAATTTCATTTTTTCGTTATTCCCTGTGTCATTGCGTGAACCGA
seq18924	potential enhancer	chr14	102948230	102948430	+	chr14	102481893	102482093	+	AGGACCGGATCAACTGCCAGAGCTGCAGTGCTTCCTGGGCACGGGCCTTGCTGTGAGGACAGAGGAGCTCTTCACAGCGGAGGCAGGGGATGAATCACACCTGCAGTTCCTTGTCTGTGTGACTCTTTGTTTTCCCTGGACTTGATAATCATCTTGTTTGCTCATCTAGTTTTTTTTCTTTTTTTTTTTGAGACAGAGCCTTGCTCTGTTGCCCACATTGCGTGAACCGA
seq18926	potential enhancer	chr14	102991020	102991220	+	chr14	102524683	102524883	+	AGGACCGGATCAACTCTTCACCTTGGACCCGCCAGGAGTCCCTGCAGGAGTTGGGAGCCCCGCCAGCCACAGCTACTTCCCCGACCCTCCCGGCTTCCCACCGCTGATTGGACCAGGCATGGGCATCTGACTGAGGGGAGCCTATCCATAGGCTGGCCAGTGATCTATCAGGGCTGGCCTAGTGAGAACACGGCCAATCAGATGCTTTCCTGGAACATTGCGTGAACCGA
seq1893	potential enhancer	chr1	53490800	53491000	+	chr1	53025128	53025328	+	AGGACCGGATCAACTGTACTCTCCATGTGCACATCTAGTGGATACTTGACCTTGTGGCAGCATTTGACAGTTTGCCCCTCCCTCCTGGAATCTTGCTCCCGGCTCCTATGACACCATGCTGGTTTTCCTCTTGCATCACTGGCTGCTGCTTTCCCTTCTGTCCCTGACTCTGAGTAATGGAGGTCTAAAGGGCATTGTGCTGGACTCTCTTGTTTCATTGCGTGAACCGA
seq18931	potential enhancer	chr14	103011410	103011610	+	chr14	102545073	102545273	+	AGGACCGGATCAACTCGGGCGGGGGGTGGGGGGGGTCGCGTGCGGACGGTTCCCCACCCCGCGCGTGCGCACCTCTCCTCCCCCAGGAGATTAAGTGGGGACTCTGAACCCTGTCTCCAGCCCTGATGGGGAGGAGTAATCCGATTGCTTTCCAAACCCGGCCTCGCCTTGCAAACTTGTCCACCCCCAACCCACCCGGACGGCCGGGCCGCCGCCATTGCGTGAACCGA
seq18932	potential enhancer	chr14	103034510	103034710	+	chr14	102568173	102568373	+	AGGACCGGATCAACTTTTAATGTCTGGCTCCCAAAAAGGAAAAAAAAGTAGTGGGGGCAGGGCACTGGCCCTTTAAATCACCTGGTGGTGGCTTGAGTTGGAAGGGGAGGAGCCTACCCCAGTTGGGGAGGAGCACAACCTCCGTGGCTTCTTGCCTCTTCCTCTGCACCTCCAGGATCTGAAGCAGTGTTTCCGGAAAGTCTCTCAAACCCTGTCATTGCGTGAACCGA
seq18937	potential enhancer	chr14	103105600	103105800	+	chr14	102639263	102639463	+	AGGACCGGATCAACTCTTTTTTTTTTTTTTTTTTGAGACAAGATCTCTTTTTGTCACCCAGGCTGGACTACAGTGACATGATCAGGTTTCACTGCAGCCTGGACCTCCTGGACACAAATGATCCTCCTACCTCAGCCTTCTCCTCCCCTTTACCAGCTCCTCCCCTTCCCTTCCCCAGCTCTCCCCCTCCAGTAGCTGGGAATACATGTATGCATCATTGCGTGAACCGA
seq18939	potential enhancer	chr14	103149980	103150180	+	chr14	102683643	102683843	+	AGGACCGGATCAACTCTCTCCTCTGGGGGCGCGCTGATGTTCCGTGCGCGAATGTGGCCCCCGCTGACCTGGAGATGGCAGCCAGTGCGCTCGGCCACGCTTAGGGAGATGTCCCTTGATCTCCGCCCTCGGGCCCAGTGCTGCTTCCGGGTCCCTCTTGCCACCAGCCCTTCCCACAGCTGGAAGCTGGCAGTGCTGGGCCTCAAGTTCATCCCCATTGCGTGAACCGA
seq18940	potential enhancer	chr14	103150710	103150910	+	chr14	102684373	102684573	+	AGGACCGGATCAACTGGTGCATGAGACCTAGGGGTTTTCCTTAGATGGCATAAAAAAGGATTGACTTTATAGAATACATCTGTCTTTCCATTTATTAACCGAGTAAACACGGAGCACTGAGAGTGAACAAAGTCCACTAGCGAGAAGGCAGGATGAGGACGGCTTTGTAGAAATGCATTATTTTCTATCAGGAAAGAGCAATGATTTCTACTCTGCATTGCGTGAACCGA
seq18947	potential enhancer	chr14	103261480	103261680	+	chr14	102795143	102795343	+	AGGACCGGATCAACTTTTGACAGTGTGTGCAGAGGTGTGTATGGATGTGCTCTCACATAGAAACCCTGCCTCCCCAGCCTGTCTCAGCTGATTGTTGCAACACTGAGCCGAGCAAACATGATGAGGTCACAGAGAAGTGAGGGAGTGGTTTTAAATAATGAAACAGGAAATCTCTGTCTTTGGCTCCAGTGGTGCCCCAGTGTTTTGGGATTAATCATTGCGTGAACCGA
seq1895	potential enhancer	chr1	53553520	53553720	+	chr1	53087848	53088048	+	AGGACCGGATCAACTAGATACATTTTCCGTCAAGCGGGGTTAATTCCAGCCTCTCAAGGGTGAGAAGAATGTGTGATCCTGGCCCCTGCCGGCTGCTCAGGAGGGTTGGAGAGTCGAGTTCCTGCCTCAGGACCCTGCCCCTGGAGGCCTCGCCTGCCCCTGCAGCTCCGCAGGCTCAGACATTGGTCTCCAGCTCACTGATCTGGATGGTGCAGCATTGCGTGAACCGA
seq18954	potential enhancer	chr14	103560830	103561030	+	chr14	103094493	103094693	+	AGGACCGGATCAACTTCGAGACCCTGAGTGCCGAGCTCCGCAGCCTTCCCCTCCCTTGTTCTCTGACCCTTGGACTGAGCCCTGAGCTGTCTGGAATGGAAAGCTGGAGTGACTGCCTCCGGAACGAAAAGGAAGTGGGAACTTCTCTGAAAGTGAAAGTATGGGGTCCTGGTGGAGGGTAGGGCTGTGGGTGGGGCCGGGTGGGCCTGGCAGGCCATTGCGTGAACCGA
seq18965	potential enhancer	chr14	103712160	103712360	+	chr14	103245823	103246023	+	AGGACCGGATCAACTCTTCCAGCTTCATCCATGTCCCTGCAAAGGACATGACCTCATTCTTTTTTATGGCTGCGAGGACTGCCTTTTTAAAATGAGAAATGTGAATGCATGAGTCAGTGCCTTTGAGTTTAGCTGCACAAGGAATTGGTAAACAATCCCCAACATGGGCCCTTCTGGTGAGCTGGAGGGAGTCCCTTATTTGATAGAAAGAGTCCCATTGCGTGAACCGA
seq18985	potential enhancer	chr14	104328870	104329070	+	chr14	103862533	103862733	+	AGGACCGGATCAACTTACAGAATCTTCTCGGGTTCAAATACCCACTACAGGTTTCCTATTGGCCACTTGGTAGTCACCTTATGTAAATGAAGCAGTGGCCCACAATTGGTTGCGGAAAGCAGTCAATCAGAGGCTGAAGTGAAGTTACAAAGGTCACACTCCTGTGCAAACATCTGATTGGCTATAGAAAGTGACCAATCAGAGGCTAAAGTTACCATTGCGTGAACCGA
seq18986	potential enhancer	chr14	104346320	104346520	+	chr14	103879983	103880183	+	AGGACCGGATCAACTGCCGTGGCCGAGACCTGCTGTGTGGCAGACAATGGGAAGCCTGTGTGTCGTCCTGGGTGCCGGATTTAGACAATATTTAGCTTTCCCTTGGTGGAAAAGCCTTTCCCCTCCTGCTTTGGGCAGGAACTGGTTCCTGTTGGGCGGGGCCTGGCTGCTGCCCCACCCCCACCCGGCCGGGCACCTTGACCGGCAGCTCTCCGCATTGCGTGAACCGA
[truncated: 8,102 more rows]

## Sheet: K562 pilot
All coordinates are given for human genome build hg38 (elements of "control" type may have missing coordinates if they were synthetically designed).
[truncated: 7,502 more rows]
