# Supplementary material for: Massively parallel characterization of transcriptional regulatory elements
Source: Nature. 2025 Jan 15;639(8054):411–20. doi: 10.1038/s41586-024-08430-9 (PMC11903340; doi:10.1038/s41586-024-08430-9)
Supplement: Supplementary file 5 — Supplementary Tables 1–13. [file 41586_2024_8430_MOESM5_ESM.zip › 2023-03-03628-s5/2023-03-03628C-Table S10 - joint lib design.xlsx]

## Sheet: joint library
name	category	chr.hg19	start.hg19	stop.hg19	str.hg19	chr.hg38	start.hg38	stop.hg38	str.hg38	230nt sequence (15nt 5' adaptor - 200nt element - 15nt 3' adaptor)
WTC11_seq1000_F	potential enhancer, WTC11	NA	NA	NA	NA	1	19461350	19461550	+	AGGACCGGATCAACTGTAGGACCAGGCTCTGCCTCCTTCTCTCTCCCCCGACCCACCTGCCACTCCTTGGAGCTCCTGGCTGAGGCGGAGCTTCACCCAGCCTGAGCTGAGCATGGGCATCCAGAGGCACTCCAGTCGGGGTCTGTTTCACAGAAGCAGGCCCTTCGTGAATATGCATGAGGGGCATGAGCTGGCTTCCACGCATGCTTCCTGCTCATTGCGTGAACCGA
WTC11_seq10002_F	potential enhancer, WTC11	NA	NA	NA	NA	10	88965538	88965738	+	AGGACCGGATCAACTTGTACTTGCCTTAGGAGGTCAAACACATTAGGTATACCAACATATCGACCACCAAAAGCCAATGCACAGAACAGAGGTCCTCGGGCAAACAGGTTGAACCATAGTTGCAAGGTCAAGCCATTATAATGCAAAGCATCCAAGGGTGACCATCATGCTTTCCCCTGCGTTTCTGCAAAGCACAGATTTTCCCAGGGATTGCTCATTGCGTGAACCGA
WTC11_seq10004_F	potential enhancer, WTC11	NA	NA	NA	NA	10	89029900	89030100	+	AGGACCGGATCAACTTAGCTCAACACAAATCCATCACTGAAAGCAGTGCAACCAAGGCAGCGGCGAGGTTGGTGGGGGCTGGGAGGAATCAACTTCTCTAATGACAGACAAGGCTGTGCTTCACTTCCACATGGCCACAAGGTGGCAGTGTTTCTCCTGGTACTAAAATTTGCCCCTGCTTGTATGAAAAAGACTTATTCCCTATGGAAACAATGCATTGCGTGAACCGA
WTC11_seq10005_F	potential enhancer, WTC11	NA	NA	NA	NA	10	89032143	89032343	+	AGGACCGGATCAACTGACCCTAAATCAGTATGGGGAAAGGTCCCCACTGCAGCACTTTCTACACCTCATCCTCCTATATTCTACTTGTGCCTGTGGCCTTTTCTCCACCCCGCCCCCTGCCCACTCAGCACTCAACTGACCTATGCATAACACCTTAGTCATCCTTTCACTGAGAAAGGACTTTCTTAAGAACTTAGAATGCGGAAAGTCCCTTTCATTGCGTGAACCGA
WTC11_seq10007_F	potential enhancer, WTC11	NA	NA	NA	NA	10	89111910	89112110	+	AGGACCGGATCAACTGTGATCTCAGCTTACTGCAACCTCTGCCTCCTGGGTTCAAGCAATTCTCCTGCCCCAGCCTCCTGAGTAGCTGGGATTACAGGTGTGCGCCACCACGTGGCTAATTTTTGTATTTTTAGTAGAGGCAGGGTTTCACCATGTTGGCCAGGCTGGTCTCGAACTCCTGACCTCATGATCCGCTCACATCTTTCTTCTTTTTTCATTGCGTGAACCGA
WTC11_seq10022_F	potential enhancer, WTC11	NA	NA	NA	NA	10	89745987	89746187	+	AGGACCGGATCAACTCAGAAAAGTTCTCTTATTCCCCTCGCAGGGCATGCGATGGGGGTATGACTTGCTTCATTGGTGCCCTGCAGCTCAAACCCCTAGGGGGAGCATGCAGACGGGCAGGTCTTGAGTGTGGGCTCTGACCCTGTGGCAGCATCTGGGGTTGAGTGTTTACAGCTCCTGAAGGCCCCAGTGGGCGTGTTCTACAGGGTGTTTTTCATTGCGTGAACCGA
WTC11_seq10025_F	potential enhancer, WTC11	NA	NA	NA	NA	10	89837600	89837800	+	AGGACCGGATCAACTTCTGCTGCCCCCATGTGAGGTCGGAGTGTCCTCCCCCGTCTTTGCTTTCAGGTTCTTTCAGGTTCCTTTGGGCAAACCCGCAGCTAAGAGTCCAGCTTGTGAACTTGAACCTGAACTTGCTGAAGAAGCTCCCGGCGGCCCCCTGCTGTCTGCGGCCTTTGTTTGAGGGAGAGGCTGGGGTCACCCGGTTGGGCCGCATTCATTGCGTGAACCGA
WTC11_seq10026_F	potential enhancer, WTC11	NA	NA	NA	NA	10	89838110	89838310	+	AGGACCGGATCAACTCTGGCCAAACTGGCTTTTGCCCCGAGTGAGGAATTCCTGCTCTTTTTTGGTTTTGGTAAGAGGTCGCTATTCACAGAGGGGGCGGGGTTCGTCCCCTCCAGGCGAGTACGGGGCTGGCGGGCGCAGTGCTGCCTTTCTGCTCTGTCTCTTGATCCCGCTTAGGATCTTTGTGGCTCCTCTGAGTCTTCTTAGAGAGGCCGCATTGCGTGAACCGA
WTC11_seq10027_F	potential enhancer, WTC11	NA	NA	NA	NA	10	89853045	89853245	+	AGGACCGGATCAACTAGCTAAGAGAAGAGAAGAGAAGGGCACTCCCTAGAGGCCAACAGGGAGCACAGGAAGGAAGCTCCCTGGACAATGGGGAGACGACAGAGGTCTTCCCAAAGCAGGACTCACCAGGTGAACTATTTGATATGGGTTGGCTCTGTGTCCCCACCCAAATCTCATCTCGAATTGTAATCCCCATGTATAGAGGGAGGGACCGGCATTGCGTGAACCGA
WTC11_seq10029_F	potential enhancer, WTC11	NA	NA	NA	NA	10	90011390	90011590	+	AGGACCGGATCAACTATATCCTGCACCTGGCTCAGAGGGTCCTACGCCCACGGAGTCTCGCTGATTGCTAGCACAGCAGTCTGAGATCAAACTGCAAGGCGGCAGCGAGGCTCGGGGAGGGGCGCCCGCCATTGACCAGGCTTGCTTAGGTAAACAAAGCAGCAGGGAAGCTCGAACTGGGTGGAGCCCACCACAGCTCAAGGAGGCCTGCCTGCCATTGCGTGAACCGA
WTC11_seq1003_F	potential enhancer, WTC11	NA	NA	NA	NA	1	19619789	19619989	+	AGGACCGGATCAACTGTATGTGCCAATTCTTTTTCCTCTCCAAAAGGCATGGTTTCAGAGCATGGCCCTGTGCCTAATGTTAATTCCATAAGGCTCCTTTGTTATGCTCCCCACCCCCTACCACACACCCGCAACTGGCCTTTGCCATGAGGAAGATGTGTACCTATAATCAGGCATTTCTTTACTTTAGGGTTATTTGTCATGTCAGACAGCATCATTGCGTGAACCGA
WTC11_seq1004_F	potential enhancer, WTC11	NA	NA	NA	NA	1	19640565	19640765	+	AGGACCGGATCAACTTTCATTCTATTTCTCCAGCGAGAGTGCAGAGGTTTGGACCCCCGTTGAGGCCAGACTGACAGGATTAGAGGAAACAGCTGGGCTGAGTCCGTGCCCTGCAGGAGGGAGCTCACATTCCCGGACTCTGGGAGAGAGCAGCTCCCCACAGCTCAGTCACATTCCAGGTCGGTCATTTTCCTGAGCCCAGATGTTTGCTAATGCATTGCGTGAACCGA
WTC11_seq10070_F	potential enhancer, WTC11	NA	NA	NA	NA	10	91672425	91672625	+	AGGACCGGATCAACTGTTTAGAGAATGCCACTCAGAGATAGGAATCAGGACAGGAAGTGGAGAGATGAGGAGCAGAGGCTGTAAGCAGATGGGAAGAGGGAGTGGCCACCAGAGCTAGCAAGTAGAGCATGGACAGATTGGCTGCTCGCAGCCATGGCCGCTTCCAGGGTGGAATTCCAGGAAACCCAGGAGTGGGACTCAGCAGTGAGGTTTGTCATTGCGTGAACCGA
WTC11_seq10072_F	potential enhancer, WTC11	NA	NA	NA	NA	10	91724691	91724891	+	AGGACCGGATCAACTCATCTTGTACTTTGCCCTCATAGAATTTGCCTTGGTTCATACTATATACCAGGGGTCCCTAACCCCCTGTTAGCAATGGAGCAGCACAGCAGGAGGTGAGTGGCAGGTGAGCCAGCATTAACACCTGAGCTCCACCTCCTGTCAGATCAGCAGCAGCATTAGATTCTCGTAGGAGCACCAGTCCTATTGTAAACTGCGCACATTGCGTGAACCGA
WTC11_seq10077_F	potential enhancer, WTC11	NA	NA	NA	NA	10	91887300	91887500	+	AGGACCGGATCAACTGAATAGCGGGGAAGGTAACGTGACTGCGGAGCTCAGGGCCGGCCCGGGAGGGGCGCGGGCCTGGCCAGTGGGAAGGTCGGACGCCGAGGGGCGAAATCACCCCACCGGCATCAGACCACCGCCTCCATTCAGCGGAGGAATGTGGGCGGGCAGAGGACGCGCGGTCCCCTCGCCCGGCGTTAACCCTGTGCGCGCCGGGACATTGCGTGAACCGA
WTC11_seq10078_F	potential enhancer, WTC11	NA	NA	NA	NA	10	91887717	91887917	+	AGGACCGGATCAACTAATTCAAATAATTTAGAAAACATTTTAAGATAATCGTGGAGCCCACGAAGCCAGTGCAACGTAGGTGGCTTCCCTTGCTGGAAGTCACCGCACCGAGGCCAGAAGAAGGTAGCCAGCGCCCAGGCAAGCGCTTAAAACTGCAGCCTCCTCCACACCTTTGCACGTGGGGAAACCGAAGCAGAACCCTGTCTCTTTCACTTCATTGCGTGAACCGA
WTC11_seq10084_F	potential enhancer, WTC11	NA	NA	NA	NA	10	92174129	92174329	+	AGGACCGGATCAACTGAATTCTAGCAAAGCTGGCTTTATTCCCATTCTGGCATCAGGTGCTCAGCTCCCTCTCTGCCACTTCCTCTCAGCTGAGCCTCTCCCCAAGGAGTTCACTCCCAGCAGAGGATAAAAGGGAGGGGGAAGAGGAGGCTCTGCAGCCACACAGGGGTCTCTGCCCAACACAAATGTTCATGTCAATGCCCTTTCACATTGCCCATTGCGTGAACCGA
WTC11_seq1009_F	potential enhancer, WTC11	NA	NA	NA	NA	1	19676525	19676725	+	AGGACCGGATCAACTCCTTGCCATTTCAGAATTAGAATTCCAGCTTCTATGAAAAGACCGCGTGTAGTTGGGGTTTCAGCACCATGGACAAGACACCAACTCTGGAGGCCTAGAAAGAGCCGGGGCTGGAGGAGAGGGCATGCGCAGCAGAGTGGGGTGGGGTGTTGGCTTTGGTGCTCCCTGGAGTTGACACATCTTGGCTTTGCCTCCTCCGCCATTGCGTGAACCGA
WTC11_seq10091_F	potential enhancer, WTC11	NA	NA	NA	NA	10	92432747	92432947	+	AGGACCGGATCAACTGAAGCCTGATCAACAGTGGCTTTTCCCCTCATAGCAAGTGCAGGGATAGGCAGTCCCCTGTAGTCCCAGCTACTCGGGAGGCTGATCAGCATAAAAGCTGCCCATAGTCGCCATCAGGGAGGGATCCGGGCTGCTCTCACCTGTCCATTCTGTCCTTCTTAGTTACAGTGGCTTTTGTCCTCACACTTGTCATCTCATGGCATTGCGTGAACCGA
WTC11_seq10114_F	potential enhancer, WTC11	NA	NA	NA	NA	10	93273000	93273200	+	AGGACCGGATCAACTCGAGTAGGGAACTGGAATGGGAGAGGATTAGGGAGGCGCCCTCCCTTCCACCCGGGGCACTCACCTCTGGCCAGCAGTCCCACCAGGCTTGCTTCCTCTCACCCTGCCCAGCCCAGGAAGGAGGAGGTGGAAATAATTAACACCTACATGGAAACTTTCACACAGGTTGTGAACTCCTCCAGAAATTTGCATTTTAAACCCATTGCGTGAACCGA
WTC11_seq10115_F	potential enhancer, WTC11	NA	NA	NA	NA	10	93280280	93280480	+	AGGACCGGATCAACTAGCTCAGTTTCTCTGGTCCCAGCTGTGCAAACAAATACCTGGGTCAACCCTAATTGGAGCCCTCTGTGAGCCCCCAGCCCCCTCCACTGATTCACCAAGACTCCACTGTGCCCTGAGATTCCTCCTGCAGGCTGGATACCCCAGCAGGATAGGCATACCCCAGCTTTATTCCATACCCAGTTATGGGGCATCTATCTACCCATTGCGTGAACCGA
WTC11_seq10116_F	potential enhancer, WTC11	NA	NA	NA	NA	10	93280700	93280900	+	AGGACCGGATCAACTGTGCTGCTTGGTAGCACTTGAGGGAGAGGATGCGCAGAGAGAGTATTAGCAAGACTAAGATTGTCAGGGCAGGCCGGGCCCAGCAGGGCCAGTTCAACCCCCTTCCAGGGCGGAATCTGCAGGGCTTTCCGGCTGCCCGAGCACCCCACTGTGTTGATGACTGGGTGGCAGACTCACACTCCTGGCTAATTCCAGGAGAGCATTGCGTGAACCGA
WTC11_seq10118_F	potential enhancer, WTC11	NA	NA	NA	NA	10	93289095	93289295	+	AGGACCGGATCAACTTCGTTTAGATGCGGTGCTGGTCGCCTTCCACTTAAAATATGTCCCAGAGATGCCTGTCTGGGGTGGGGTTCCATGGAATGCAGACTGAATGGAATGCCTTTTAGGCCCGGTGAGAACCTGAGGCCACTGCTGCCATCTTGTGGACAGTATTTGAAACACAGGAGACGTGATGGCCGTTTCTCCCAAAGAAACCTTGGCTGCATTGCGTGAACCGA
WTC11_seq10123_F	potential enhancer, WTC11	NA	NA	NA	NA	10	93420274	93420474	+	AGGACCGGATCAACTGTTTCTTCCAGCTACGGGAATGTAGGCTCCAGTTAAGCAGACTGACATCTGGCGAATTAAGTTGCCATGGTAACAGGTTTTCAGGTCAAGCCTGGAGACTGGGTCAGCCCTCCCCTCTGTCATGGGAACAGTCTTCCAGGGGGGTCAGTGAAAAGAACATCTTTGACAACACACACTTTCAGTCAAGCCACCAGTGCCCTCATTGCGTGAACCGA
WTC11_seq10124_F	potential enhancer, WTC11	NA	NA	NA	NA	10	93421482	93421682	+	AGGACCGGATCAACTTCTGTCCCCTCGAAATCTTATGTTGAAATCTGATCCCCAGTGTTGGAGGTGGGGCCTACTGGAAGGTGTTTGGGTCATGGGGGTGGATCCCTCCTGAAAGGCTTGGTGGCTTCTCCGCAGTAATGAATGAGTTCACCTGAGAGCTGGTTGTTTAAAAGAGAGTGGCACCCTTGCCTTCTCTCTCATTTTCCTCCTCTCTGCATTGCGTGAACCGA
WTC11_seq10128_F	potential enhancer, WTC11	NA	NA	NA	NA	10	93445690	93445890	+	AGGACCGGATCAACTGGTGTGGGCATGGAGCCCAGCTGACCGAGGCAGCTGGGAACTGTTTGCTAATAGGCCGGGGAGCAGCAGATGCAAAGTGAGGGCTCATGTTTGCACAGGCCATCGCCATGGCAACAGGAAAGTCAACAGGCAGGACATTCCTTAAGCTGTAGAAAACCCTTCCGCCCCAACCCTGCACTTCAGGTGAGGGAAGCGGTCCCCATTGCGTGAACCGA
WTC11_seq10129_F	potential enhancer, WTC11	NA	NA	NA	NA	10	93535410	93535610	+	AGGACCGGATCAACTCATTGCTGATGCTTGAGTAGGCAGTTCTATGCTCAAAGTGTAAACAAAGGGCAGGGGAGCTCAAACTGAGTGGAGCCCCCCACAGCTCAGCAAGGCCTACTGCCTCTCTAGATTCCACCTCTAGGGGCAGGGCGTATCTGAACAAAAGACAGCAGACAGCTTCTCCAGACTTAAAAGTCCCTGCCTAACAGCTCTGAAGACATTGCGTGAACCGA
WTC11_seq10131_F	potential enhancer, WTC11	NA	NA	NA	NA	10	93554870	93555070	+	AGGACCGGATCAACTGGATGGACGGATGGATGGGCGTATAGGTGGATGAGGGGGTGGGTGGATGGACACCAGAGGTTTGAGGACAATGGTCACTGTAGCCAATGACACCAGGGGGCAGTGCGGAGCAGCTTTTCAAGGCCTAACTCCCTACACTCTTCCATCAGACCTGGCTGGCAGGGCTTGGAGAGCTCATTTTGTTCAACATTTTCATTTGTCATTGCGTGAACCGA
WTC11_seq10136_F	potential enhancer, WTC11	NA	NA	NA	NA	10	93749191	93749391	+	AGGACCGGATCAACTCAGCTATTTGCTACTTACTTTGGGAGGTGCAAGAACCTGCTTAACACTTTCCTTGTCTTTATGGTAATCACTCCCCAGTAGGAGTGCTGGCAGGGGCTGCTTACATGACAGGATCTCCAGAGATTACCCAGCCCAAGAACTTCCTTTGAAAATCAGAGCCTAAATGTGAAGCGTTGAGCCCAAGGTCAAACAGCTCATCTCATTGCGTGAACCGA
WTC11_seq10137_F	potential enhancer, WTC11	NA	NA	NA	NA	10	93751943	93752143	+	AGGACCGGATCAACTTAAAAAAGATTTTACCCAAGACAGTGAGGAACTTTTGGTGAAGAAGGGGTTAAGATGATAGCCAGCCCAGTTGCATGCTGGGAATTGTAGTACAATAGTAGCGCCCAGCCAGTGAGGTGCTACCAGCTCCGAAGCAGCTCACGGTATCCCTCATTCCACACAGCCCATCAGAGAGGCAGTGTCCAGCAGTGGCTAATGCTCATTGCGTGAACCGA
WTC11_seq10139_F	potential enhancer, WTC11	NA	NA	NA	NA	10	93815345	93815545	+	AGGACCGGATCAACTGGACACTGTTGGAGACGCTTCCTCTCCACCTCTCTGGGAAAGTCTTTGCCTGTAGCCTCTCATTACGGGGCCCTGGGCTTTGGACACATCTCTCTGTGGCCTGGACTGCTTGGTTAACATTTTCTGTGTCGCTGTCTCCCCCATGTGACAGAGCTGGTGTTCTTTCTTCAGTTCATTTTTCTGTCCTAAAGGGACCCTTTCATTGCGTGAACCGA
WTC11_seq10140_F	potential enhancer, WTC11	NA	NA	NA	NA	10	93816260	93816460	+	AGGACCGGATCAACTGAGTTCGAGAGGAAGGTAGACTCAGAGCTCCCTAGAATCTCAGACACTGTCCTCATCTTGGGTGGAAGCAGCGCCCGGCTGCCTCCTGGTGGCAGCTGGTTCCAATTAGCAGGGAGTAATTAGGAGGAGGTTTCACTCGCTGACGCTGAAATGGCAAAATCCAAGCCACAGGCATAGACGGATGGCCAGATTTAGCACATCATTGCGTGAACCGA
WTC11_seq10141_F	potential enhancer, WTC11	NA	NA	NA	NA	10	93826460	93826660	+	AGGACCGGATCAACTAGGAGCACTGGGGAGGAAGCGTCTCAAACCACAGTCCTCGAGTCAGAGCCACACGCCTCTTGCTGGAGTGGGCTTGCCTTAGTGCCTCTGCTATGCTCAGCCGTCCCAGGGATCAGCCCCCTGGGGAGTGTGGCTCAGCACATTGTGGTGCTGAATCCGGAAGCAGCACCTGGGGCCAGTCAGGCAATTTTGCTCTTCACCATTGCGTGAACCGA
WTC11_seq10145_F	potential enhancer, WTC11	NA	NA	NA	NA	10	93915655	93915855	+	AGGACCGGATCAACTGCGCTGATGAAAGTGCACCCAACCCAAACCCAGAGGAGGGGCTAAGGTAGGGGTGAATTTCAATTAGTCTCTAAACCAAACATTCCAATCCTCTTGCCAGTGATTGGCTTAGAAAGGGGCAAAGTAACCAGTTCTGACCAATGATACGTGAGAGGCAGTCTGCAGGCAACACCTCTGGGAAAGAGTTGCTTGTTCTCACACATTGCGTGAACCGA
WTC11_seq10156_F	potential enhancer, WTC11	NA	NA	NA	NA	10	94225695	94225895	+	AGGACCGGATCAACTTCCTACTTTTGACATCAACAAGAATTGTGACCTTGAAAAGTCACTTCTCCCATGAGCCATAGATTCTCGATCTGGAAAAATGGGGTTGCACTGCCCTCTGTGGTTGCTGCCAGCACTCAATGCCATTAATTCTTATCATTTTATCCACTTACAGGCAGTATGCCATTGACCTTGAGCTCTTATTTCCTGCAGTTGTCATGCATTGCGTGAACCGA
WTC11_seq1016_F	potential enhancer, WTC11	NA	NA	NA	NA	1	19769250	19769450	+	AGGACCGGATCAACTTCTACTCTCTGTACCTGGTCTGCAGCAGTTCTGCAGCATGAAGAATGGTACCGGGGGCAGCCCCTCACCCCTCCTCTCTCTGCTCTCCTTGCTGAAGCCGGCCATCTGCATACCTGCCCAGGTGAAATCCATCCCACTCTCCCTCCTCAGGCTTCCAACTGGCCCAAAGCCCGCCCACTGCACTGCTGCCCTGCTGACCTCATTGCGTGAACCGA
WTC11_seq10161_F	potential enhancer, WTC11	NA	NA	NA	NA	10	94439425	94439625	+	AGGACCGGATCAACTCAGAGGAAATTGGCACACTGTTGCTGGCAGGAAGCCTTTGGTGGAGTCAATTTTTTTGTTGAGCAGGCTGCAGGAACGCCATCTCCAGGTTGAGGCTGCAGGTTCAGCAAGGCTGCAGGTTTGCTGAGGGGCTGCAGTCTGGGCATCGAGCTAAGCAGAATTTTACTGGATGTCCTCACACTTCTACCCGATCCACTCTGCATTGCGTGAACCGA
WTC11_seq10163_F	potential enhancer, WTC11	NA	NA	NA	NA	10	94640010	94640210	+	AGGACCGGATCAACTGGGGCTGCTGCCTTTTTTTCAGAGACGCCCTACCCAGAGAGGAGGGAATCTAGAGAGGCAGTTTGGTTGTAGCAGCCTTGCTGAGCTGCAGGGGGCTCCACCCAGTTCAAACTTCCTGGAGCTTTGTTTGCACTATGAGGGTAAAACCGCCTACTCAAGCCTCAGCAATGGCAGACACCCTTCACCCCACCAATCTCGAGCATTGCGTGAACCGA
WTC11_seq10164_F	potential enhancer, WTC11	NA	NA	NA	NA	10	94663164	94663364	+	AGGACCGGATCAACTGTAGTCTACAGAGGCAGGCAGGCCTCCTTGAGCTGCAGTGGGCTCCACCCAGTTTGAGCTTCCTGGCCTCTTTGTTTACCTACTCAAGCCTCAGCAATGGTTTGCACCCCTCCCCCAGGCTTGCTGCTGCCTTGCAGTTCAATCTCAGACTGCTGTGCTAGCAATGAGCAAGGCTCCATAAGTGTGGGACCCTCTGAGCCCATTGCGTGAACCGA
WTC11_seq10165_F	potential enhancer, WTC11	NA	NA	NA	NA	10	94677775	94677975	+	AGGACCGGATCAACTCCCAGGACTTGTTGCCTGAATTCCTCAGCTGTGCTTTTTTCTCCCACACCTTTCCACATGCCAACCCTGGGGATCTGCTTAACTCTGTTTTTGCCCCCTGTGGCTGCTGAGCAGAACTACCTCTGTACTTTGTCCTCAAGCAGCAAAGTCCCACACCCAAGCTTTTGTGGAAGATGCCAATGATAACATTAGCAGGTGAACATTGCGTGAACCGA
WTC11_seq1017_F	potential enhancer, WTC11	NA	NA	NA	NA	1	19772115	19772315	+	AGGACCGGATCAACTAAGCTCACAGCAGGGTGGATGCTCAAGTAACCAAGTGACTCTAGAGCCGTGTGGTACCCTAGGACAGAGGTGGAGATCAGTTCAGTGCAGCCCACAGAGGGAGCCCCGGATCCACCTGCAGAAGTGACGGCAGCCACCAGAAAAGGCTTCCCAGAGAAGGCCATCTGCTCTCCTGGATGCTGCCAAGGACGTGCTTTCTGCATTGCGTGAACCGA
WTC11_seq10171_F	potential enhancer, WTC11	NA	NA	NA	NA	10	94992900	94993100	+	AGGACCGGATCAACTTCCCCTGCTGTGAAAGGAATGAGGTGAAGTTAACATCAGGGGCTGGAGGCCAGAAGGCCCTTGAGGGCTGACCCACAGGGCTCTTAACCTCAGAGAACAGCAGTAAAAGAGCCTTGCATGACTCATCGCCCCAGGCTGTGGGGTTCTGGAAGACAGCTACCATACAGCTCATGCCAGGTCCCTGAGAGGACCACCCAAGTCATTGCGTGAACCGA
WTC11_seq1018_F	potential enhancer, WTC11	NA	NA	NA	NA	1	19780295	19780495	+	AGGACCGGATCAACTGCCCATGTGGCTTAGTATTCATAAAATGCTTAGAACAGGAGGCAGAGGTCAGGCAGTAATTCTCATTCACCCACCACTCACCTCCTGCTGTGCGGCCAGGTTCCTAACAGGCTACAGACCAGTACTGGTCCACGGCCTGGAGGTTAGAGACCCCTGCGTTAGAGGCAAGGACAATGACTTGCCCCTCTCTGCATTGCCTCCATTGCGTGAACCGA
WTC11_seq10184_F	potential enhancer, WTC11	NA	NA	NA	NA	10	95264580	95264780	+	AGGACCGGATCAACTCAGAGATGGTCTCAGTCTCCTGCAGAGCAAGGGTAAAGGAAATTAAGGATCTATTGTTTCTTCTGGGAGAAAGACAAGGCTAATCAGATAGAAGGTCGGGGATACCTGTTACAGGGGCGGTACCCAGCAGAGCTGCAGAAAAGGACTTTTGAGTTCCTTGTGTTCTCATTCCCCTCTTTCTGTAATTTGAGAAAGTTCCCCATTGCGTGAACCGA
WTC11_seq10188_F	potential enhancer, WTC11	NA	NA	NA	NA	10	95392040	95392240	+	AGGACCGGATCAACTGAGCCTCCACTTGGTGCTGATCTGTCTTGAATGCCTTTCTTTGAAAGGCATACATCTTTCCTATGTTAAGAAGGATGTGCATAGAGCGCAGGGCCACCTATCGGGGAGCACAGAGCTGGAGCAGCACCACGGACAGGGCTGATGAGGCCCTGCTGGAGCTCACAGACAACATGAAAACCACAAATCAAGGATCAAGAAATCATTGCGTGAACCGA
WTC11_seq10190_F	potential enhancer, WTC11	NA	NA	NA	NA	10	95430485	95430685	+	AGGACCGGATCAACTCACACACGGTACTGGTAGCACAGGCGTACACCTGGTGGGCATTGTGTTCTACGTCAATGCCACACTGTAACCACTAGAGGGAGCTCCAAGCTCCCTCTCCACCACCTCCATTTGCTGCCAGAGGACGGGACAGTTGGTTTGTAAGGTTATTTGACTGGGCCAGGGGACTGCACATTAAAGCCTTTCTCTTTGCATCATCCCATTGCGTGAACCGA
WTC11_seq10192_F	potential enhancer, WTC11	NA	NA	NA	NA	10	95467305	95467505	+	AGGACCGGATCAACTATGGCTTGGGGAGAGCTGGGGTTTTCAGCAGTTAGGGGCAGGGAGCCGGCCCAGCTTCAAAGGCAGAGGCTGGCTCTCCACACACCCTGAGGCGCTATTGAGCAAAGACAGCAACTGTGTTCCTATCTGGGGCCCCAGCCCTCTGTCTGCCCTTCAAGGTTCCCTGCTGCCTGAGGAAACATGTGAAATATTTCCGTGAACATTGCGTGAACCGA
WTC11_seq10193_F	potential enhancer, WTC11	NA	NA	NA	NA	10	95477133	95477333	+	AGGACCGGATCAACTCTCTTTTCCCTTCCCCAAATACTCCCAGCTCAGGGAGCCTGAACTCTCTGCCAGCCCACCCCTAGCCTGTTCCTTCCTTTCGTCTCTGACCTAGGGGCTGGGCAGCCTCGGTCTTGTACCTCAGCTCAGGGAGAGGCCCAGATGGTCCTGGAGAACTCAACCCTGGCAGAGGCATTGGTGGACCCACCCAGCCCTGCCCTCATTGCGTGAACCGA
WTC11_seq10194_F	potential enhancer, WTC11	NA	NA	NA	NA	10	95480004	95480204	+	AGGACCGGATCAACTTCCCTTTTCAATGCTCTGTTGGTTCTTCTGCTTGCCCCAAGAAAGAAACCTCCATCGTGCACTACCAGTCTTCAACACATGCTAAATCGGGGCAATGTGGAGACAGGGGAGGCAGTGATGGCAGCCAGGAGGGGACGGGCTGAAGCAAAAGACACTGAATACTTGAAACCACAAATCCTGAATCTGCAATTCCTCTATTTCATTGCGTGAACCGA
WTC11_seq10197_F	potential enhancer, WTC11	NA	NA	NA	NA	10	95601210	95601410	+	AGGACCGGATCAACTTGATCCAGCACTTCATTTCCAGGAGAGCAGCCTGAGGATCGGGAGGGGATAATTTGCTGGGCATTGAGGAAGAGCAGGCCGACTTCCTTAGGTCCATGGGACCCGACTGCCCTCTAGCGTTAGAGGAATCCTGGGGCCAGATGGAATAAAGAGCAAGTTGGTTTTCTTAGGTTATGGTGACTCCTCCTGCCTTCAGTATGCATTGCGTGAACCGA
WTC11_seq102_F	potential enhancer, WTC11	NA	NA	NA	NA	1	2091705	2091905	+	AGGACCGGATCAACTTTTCTGTGGTTGCGTTGTCCTGTGGGGTGGTTGACCTGCACGCACCGTGTGAACTGATCCCACTTGTTCCATGCGGACCCACCGATTACCAGGTGGGAGCAGCAGGGGGCGTCCGAGGGCCCTGACCCCAGGCGGGAGGACAGATGCGCGTCCTGTGTTGGGGCCACGGAGTTGTGGGCAATTGTTTCTTTTTCTTTTACCATTGCGTGAACCGA
WTC11_seq10205_F	potential enhancer, WTC11	NA	NA	NA	NA	10	96222535	96222735	+	AGGACCGGATCAACTGGGCTAGGTGCTGAGACAGGGAAGATTGAGGAGGTAAACCCAGAGTTGGATGCTGGGCCATCTGAAAAGGTGGGTCTCTGGACACCTGCTGGGGCAGGGCAGCTGTGGGGAGGGAGGAAGTGAGAAGCAAGAGCTGTCAAAGGGAAGTGAGGGATTAGCTCCTCCACAGGTTGTGCGGGGTACCTTACAGACTAGCTATCCATTGCGTGAACCGA
WTC11_seq10207_F	potential enhancer, WTC11	NA	NA	NA	NA	10	96285415	96285615	+	AGGACCGGATCAACTGGGACTGGACTCTGGAGGCGGTGCTCTGACACCAGACCAAATTGAGGGACTAGCTAAAACAGGTGCGTGGCAGAAGCACCTCCCGCTAAGGCACGCCCAACAGTGTGCTGTGTCAGTTTACAGTTGCCATGGCAACACTCAAAGGTTACTGCCCCTTTCCATGGCAATGACCCGACAACCTGGAAGTTACCATCCTCATCCATTGCGTGAACCGA
WTC11_seq1021_F	potential enhancer, WTC11	NA	NA	NA	NA	1	19825345	19825545	+	AGGACCGGATCAACTCCCACCCCTCCCTGCCAACTTTCCATGCTGCCCTCTGGAGTTCACCTCGATTATCAGCAAGAATCCCAACATGCTGACTTCTCCGAGTTCCTTTCACTCTGTGGCTCTCACAGAAGCCCAGCCCCCCTGGGACTCTGGCCTGCTGCCCTCTCCAGCAGAGGCTGCTTTTCCTCTCACAACGCTGGCACTGCTGGGCCTGCCATTGCGTGAACCGA
WTC11_seq10211_F	potential enhancer, WTC11	NA	NA	NA	NA	10	96324619	96324819	+	AGGACCGGATCAACTTGATACTTAGCTGAGAAGTCAATCAGATAATGCAGGCAATGCCTCAGCACTGTGTCTGACACAGAGCAAAGGCGCCCTCCACTGTGGCTGTTTGTGGTCCTTCACCCAAATGTCAAGCCAGGTTGTGCTGCTGATCTGGTCCTTACTGACTCTTCCGGACATTGGGTCCTGGCTGTCTCCCTGGGTAAGAGTTGTGGGTGCATTGCGTGAACCGA
WTC11_seq10215_F	potential enhancer, WTC11	NA	NA	NA	NA	10	96345341	96345541	+	AGGACCGGATCAACTAAGTCGTACAGCTGCTCAGTGGTAGGTGTGACTTAAGAGTCCGTATTCTTTCCACTGCTGTGTGACATGATTGAGCCAGGTGCTTCCCTGTGGTCAGGGAATGTGTGGCTCCACATGGTTCCTACCCTGAGATATTCAGAAACAATTAACTGCTTCCTCTCACACATCCTGCATAAGTTTCATTTGTATCCCAACTTGCACATTGCGTGAACCGA
WTC11_seq10221_F	potential enhancer, WTC11	NA	NA	NA	NA	10	96402500	96402700	+	AGGACCGGATCAACTCCACAAGCAAACAGTGCTACCTGTAAAGCCAGACCCTCCTTCTGGCTGCTAGAGAGCGCCATGCCTGCTCATAGTAGGCAGGAAACAGAAATCCAGGCAGGCATCCTCCGCCCTGCCACTGTGGGGCGGACTCCACTGGTCCTGCAGTAGACGTGCTCCTGTCCGTACTTGGCCTGGGGATCACTTTCTTCGCTTGTCTACATTGCGTGAACCGA
WTC11_seq10222_F	potential enhancer, WTC11	NA	NA	NA	NA	10	96413560	96413760	+	AGGACCGGATCAACTCCTAGTGCGGTAGCCCAGGGGCTTCCTTAGGGATGTGTCCTGAGCATTTTCATGAAGCCCTGACAGGTCCAGACCCCGGAGAGACCACGGTGTGAATGGCGCCCCCTGCAGCTGTGCATTGGGAAGTACTGTGTGTAGTTAAGTCCTGGAGCCACCCCAGGGAGAGCTTGGGAACTGGTCCAATGTGAGACTCTCAGGGGCATTGCGTGAACCGA
WTC11_seq10228_F	potential enhancer, WTC11	NA	NA	NA	NA	10	96556105	96556305	+	AGGACCGGATCAACTGAAATTATTATACCAGGGAAAATACTTCTTAAAAATAAAGAAACCTGGTGTCACAAAGGGGTTTACTAACCCTACTAATGCTGCATGCCAGCACCCTCTAGTGTCACTAATCCTGAAGCTGCACCCTCAATTTGTCATAAATTTAGAATGCAACTGGAGATAAATAACTATACCAACAATACTGCCTCTTACCTGCTATGCATTGCGTGAACCGA
WTC11_seq10233_F	potential enhancer, WTC11	NA	NA	NA	NA	10	96765745	96765945	+	AGGACCGGATCAACTCAAGTGGCCTTTATCATCCCTTCCCTGTAACTTCCTGGGTCCCCGTTTGAGACTCCCCCAAAGGAGTAATGTCACGCACAGCAGGAGGCTGCCAGCAGGGGGCTCCAACCCTACACCAACATCTGTTCTGAAGGTGCCTCAGCCGGACTAGTGATAAATGCTTTAGATTTCACCCTGGCAGTGAGATACAGGTAAAGATACATTGCGTGAACCGA
WTC11_seq10243_F	potential enhancer, WTC11	NA	NA	NA	NA	10	97081725	97081925	+	AGGACCGGATCAACTAGCAAGGAAGGTTTCCAGTTGGCTGAGGGTCATCTGCAGGTGGCCACAACAAAAGCCCAGAGGAGCTACGAGGAACCACAAGGAGTCGCTGTCTGGGGAGCTGTCCGTGGTCCTGAATCCATCCGGCGGCTCTTCCTCTGCTCAGGGCTAAAGACTCACCTTGGATCCCAGCCACCTTCAACCTGACCCATCTGGCCCACCATTGCGTGAACCGA
WTC11_seq1025_F	potential enhancer, WTC11	NA	NA	NA	NA	1	19974865	19975065	+	AGGACCGGATCAACTACTAGACTGGCAACACAGGAGAAGAGCATTCCATGCGGAAGACTTGGACTACAGCTTCCCAGATTAAGACCAACCTTCCTGCTTTCTCCCAGCAGGCCAGTAGGAGCTGCTATTGCCTAGGGAAGGGGAGGGAGATGTCTGGGTTTCGCTTGTAGTAGTCATGGCAGCTATCAGACATATCAGACCCAAAGCTTTTCATTCATTGCGTGAACCGA
WTC11_seq10264_F	potential enhancer, WTC11	NA	NA	NA	NA	10	97539930	97540130	+	AGGACCGGATCAACTGTGCAGCCCGAGGCCCTTCCAAACAACCACCCCCAGAGGGCTGGGTGCAGCCAAAGCCTCTGACCATTTCCGCCCCCTCTCCTGAGGGGCTGCCACCTCCCATCTGGAACCTTCTCTGAGGAAGGGGGAGGGGCATGGCACCACCAGGGTTGGGGTCATCGCCTCTCCTCCAGAAATCTGGATCCTGTTACCCTCCTATACATTGCGTGAACCGA
WTC11_seq10266_F	potential enhancer, WTC11	NA	NA	NA	NA	10	97550440	97550640	+	AGGACCGGATCAACTGATCAAGAATTGAAGGAGGGGCCAGCCCGCTGCAGACCTCTCCCCTGCCTCCGCCTGCCTCCCTGCTGCTGCAGGAGCTGTAACTCCTCCACCCCTCCCCACCTGCTCACGGCGCCTCGGTCAGTTCCTTTCTCAATTCAGCAGGTACTTGCTGAGAACCGCGCTGGGCCAGGCACTGTGTGAGGCAGTGGGATCTATTCCATTGCGTGAACCGA
WTC11_seq1027_F	potential enhancer, WTC11	NA	NA	NA	NA	1	20037911	20038111	+	AGGACCGGATCAACTTGGGGCTTGCTGCAATGGCTGTGGGGGATAGGGATGTGGTTCTCAGGCCAATGACATTAGGTTCCCAGGGGGATTATGCATGCTTTTGCTGTGTCATGCAGGTCACCAGGGAAGTAGGGGGAAGCTGGCAGTGACAGGCTTCACCCAGTTCCCATGCAGCCAGCAAGACTAGTCTCATTCCCACTGTGCTCCACCACCAGCATTGCGTGAACCGA
WTC11_seq10273_F	potential enhancer, WTC11	NA	NA	NA	NA	10	97718660	97718860	+	AGGACCGGATCAACTTGTTGCCTCCTGGACCACACCCCACCTGCCTTTCACCCGATTCCCCAGAGATTCTTTGTCCAGCCAGCTGCTGGCTGCTGACGGATGCCCTGGAAAGGGTGTGAGGGCAGAGTTAAGAGGCTTCCTCCCAGGCTCCTCCTCCCTGTGCCCTGGGCGTGACATCTGCAGCCTGGAAAGAGGATTTTTCAAAACTCACCTGGCATTGCGTGAACCGA
WTC11_seq10276_F	potential enhancer, WTC11	NA	NA	NA	NA	10	97759505	97759705	+	AGGACCGGATCAACTTCCCTTGAGGGAGAAGAGCCCCTGGAGGGCCTGGCATGTTTGTCCTGCTCTGCCTGGGACTGAGCGAGTGGACTTAGGGCTGGGCAGGCAGTAGCCACCAGAGGGCAGCAGCGAACTAGGCCAGGCCTGACTGGGGTCTGAAGATCAGGGTCAGTGTGGCTGTGCCTGGGAATTCCAGACCTGAGGTTGGGAAAAGAGGTCATTGCGTGAACCGA
WTC11_seq10278_F	potential enhancer, WTC11	NA	NA	NA	NA	10	97792080	97792280	+	AGGACCGGATCAACTCCGGAGCCCTCCCCTCCTGCCTTCCCAGTGTCTCCCATGTCTCCGGCAAGGAGGGATCTGCATGCACTTGTCTGCTTCCGCCAGCAGAGGGAGCAGGTGCTGTGTCTGGGAACCAGGGAGGCTCCAGGTGAGGTGGCTGCCTGGCAGGGGGTCCTCTTGTCCTGGAAGCCCCTTAGCCCAGTGGGTGACTTGGTGATTTGCATTGCGTGAACCGA
WTC11_seq10282_F	potential enhancer, WTC11	NA	NA	NA	NA	10	97889718	97889918	+	AGGACCGGATCAACTCACATGCGCACTGCACCTTGCTGCAAAGTCATGGGGAGGCAGCGCGTGACTCATGGAGGCAGGAAGGGGGCAGGGGCCCTGGGGGCAGGCAAGCTGAAGCCTTGTGAGTGCTGGCAGGGGAGCTTCCCGCCGGCCCCTCCCCTCTACTCCTCAGTCATGCGGGACCTCAAGGCAGGCCTTTCTCAGATTCATGTTGTTGACATTGCGTGAACCGA
WTC11_seq10284_F	potential enhancer, WTC11	NA	NA	NA	NA	10	97914840	97915040	+	AGGACCGGATCAACTTCCTACTGCCCCAGTCTCTCTCCCAATCTCTCGCTTGGCCACCCTCCCGGGGCCCTCGAGTCCCCCGAGAGCTGGCATGGTGGCCACTAGATGGCACTGTGACCCAGCGGAGCAGCTGCAGCTGCGGAAATGGATAATGTCTAGAGAGGAGGCCTCCCCTCCCCCTCCCGCAGTGCTGAAGGCCGGTACCTGGATAGCACCATTGCGTGAACCGA
WTC11_seq10287_F	potential enhancer, WTC11	NA	NA	NA	NA	10	97974885	97975085	+	AGGACCGGATCAACTTTGGAAGCAGCTGCCTCGGCGCAGACAGGAGGAGGGAGAGACGGAGGGGAAGGGGAGGCGGGCAGAGGGAGACGCTGGGGAGAAGGGAGCGGGCAGTGGGGGAGGAGGAGACCGGAGAACGTGGAGCCCGCGGGAGGAGGCCGGAGCGCGGGCAGGGACTGGCGCGGGATCGATTCCCGGGTGGCGGTGGAGGGCCGGCCCATTGCGTGAACCGA
WTC11_seq10288_F	potential enhancer, WTC11	NA	NA	NA	NA	10	97975203	97975403	+	AGGACCGGATCAACTGCATTTAACACAAAATGCTCTTGGCTCAATCCCAGGTCGCAGAGGGACCCGGGGCCCGGCTGACTGATGCGGCTGTCCTCAGCCCCCTCACGGAGCACGGGTGCTGCGGGAGGCGCCAGGGCCGGTTCCTGACCCGCCTCCTGGCTGGAGGGTTCAAAAGACTTCAGACCTCCGGGGCCCTGTGCACAGAGATGCTGGCTCATTGCGTGAACCGA
WTC11_seq10289_F	potential enhancer, WTC11	NA	NA	NA	NA	10	97991975	97992175	+	AGGACCGGATCAACTAAGCAAAATGTTTTGCATGTGGGGATGCAGACAGGGAAGAAGGCCAGGCAGCATCTCTGAGCCTGTTCCATGGCTCTGGTGCTGTCCAGGAATCAGGTGCTGAAATGTTTTAACCAAGGCCTTCTCAGGCCAGCCGGATGGAGCAATAGCTGATGGGAGTTGGGGGAGTGCTGCCTCAGCTATAGCCTGGTGCCGCTGCTCATTGCGTGAACCGA
WTC11_seq1029_F	potential enhancer, WTC11	NA	NA	NA	NA	1	20089410	20089610	+	AGGACCGGATCAACTCCATCCAGCCGAAGGATGGCGGCAGAAGGACAGTGGAGTAAACTGTGGGAAGTTTGTCTGGGCAGGTCTGGAGGTGGAGTGTATTAATTCCACCTACCTCCCCTGGCCAGGACCAAATCATGTGGCCACACCTACTCGCAAGGGAGGCTGGGAAATGTAGTCTAGTCGTGAGACCAGGAGGAAAAAGAGGGTCCATGACCCATTGCGTGAACCGA
WTC11_seq10290_F	potential enhancer, WTC11	NA	NA	NA	NA	10	97999645	97999845	+	AGGACCGGATCAACTACCTTTAGGGCAGGGAGGGCCTGACGGCTGGGTTTGGGCTGCCAGTACCATGGACAGGAGTGGGAACTTGTGGTGCCTTTTCTGGGCCTGCCCATGGCTGTCCATGGACCAATTGGCGTGCACTTCCTCCTCTCTGAGGCCCATAAAAGCCCTGGGCTCAGCCAGAGTTGAGCATACATCAGGACGACCAGCTGCAAAGACATTGCGTGAACCGA
WTC11_seq10291_F	potential enhancer, WTC11	NA	NA	NA	NA	10	98006335	98006535	+	AGGACCGGATCAACTTTCCCCTCACCCCACAGGGAGCAGACTGCAATCATGCACCTGCTGGTTAACAGATAAGCCCTCCATATGCGGAGGCACTCGCCCAGATGTGCAGAGGATCTGAGCCGGCCCAGTCCCTCCCCCATCCCCGCAGAACAAAGGGCGGTCATTTCCTGCTCCTCCCAGAGTCAGAGACATGCACACGCCTTCCATCACAATTACATTGCGTGAACCGA
WTC11_seq10297_F	potential enhancer, WTC11	NA	NA	NA	NA	10	98107742	98107942	+	AGGACCGGATCAACTTGCGGATTCTGGAGGCCAGCAGCATTCAGATCAAGTAGGGCCCTTGTAGGACCCTGAACAGACAAGTCCTGAGTTCAAAGGGGCAGCAGAAGTGCTGGGGCACCCTCTGCAGGATAGAGGGAGGGACAGTTTCCTGGGCCTGCAGAAGTATCCACGTATAAGGGAGAGGATCTAGAAGGAAGGGAAATGCCAAACTTTATCATTGCGTGAACCGA
WTC11_seq10299_F	potential enhancer, WTC11	NA	NA	NA	NA	10	98173318	98173518	+	AGGACCGGATCAACTCCATCCCTAGCCATAGCCAGCTTCCTTGACTGCTTTCTCTCACTGATCACTTTAGACCTCAGCTCCTGCTCTTTGTTCTGAAACCTTGCTTTTCACTTCAGACTGGGGGAGGGGTAGAGGGAGCCTAATGTACCGGAGATGCTTCGGAAATGAGAGCCTTGGATGAATTCCTGGGCCTATTGATCCACCGGCAGTTTATGCATTGCGTGAACCGA
WTC11_seq1030_F	potential enhancer, WTC11	NA	NA	NA	NA	1	20096893	20097093	+	AGGACCGGATCAACTACAATCTCATAGTCGAAGCAGGGCATGAAATGCTGTTGCAGCCAATGTATGCTGGCCCTTATGTGCTGGCTCATGGTGTTAGTGCGGGGAAGCACTGGGAGCTGCAGCAACTCCAGGTCCTGGCAGAGGATCTTCAGCTCCTCTTACTTCGGAGCCAGGAGCATACTTGGTTCCATGATGAAGGGCACTGGCTTCCCTTGCATTGCGTGAACCGA
WTC11_seq10302_F	potential enhancer, WTC11	NA	NA	NA	NA	10	98272836	98273036	+	AGGACCGGATCAACTAAGGCAGAGGCATTTGGTCTGGGCTCAGGTCGAAGATGCTGGCAGGGAGAGGGTTGAAGGGGGAGCAGCCCAGCCAGGTTACCTTTAGAGAGCTGCGAGCCACCTGAGCAAGGGCCTTAGCTTGGCAGGTAGGAGGGGCCGCTGCAGCTTTCCGAAAGGGTTGGGGTAGGAGTGGGATTTGGTTAGAGTTGGGCTACAGGCATTGCGTGAACCGA
WTC11_seq10303_F	potential enhancer, WTC11	NA	NA	NA	NA	10	98289922	98290122	+	AGGACCGGATCAACTCTTAAATGCAGAATTCTCAGCCGTACTGACGCAGGATGTCAGAGTGAGGGATCTGCATTTCAGCCAGCTTTCCGGGATCCTGACAACGGTGGGTCCTCGGAGCACTCCTGTGAATCCACAAAACTGCCTCCCTCCCTGGGCTTAGCAGCCAGACAGCAGGCCACCAGCCCTGCTGGCTACCTGGGCAGGGCGACTTCCCCCATTGCGTGAACCGA
WTC11_seq10305_F	potential enhancer, WTC11	NA	NA	NA	NA	10	98309660	98309860	+	AGGACCGGATCAACTTTTCCTGATCTGAAACACAAGGTTGGATAAGAAGAGGGAGTGGGATGGAGGCGTAAGCTGCGGCCGCCCGTTCCCAGCCCTCTTCCGCCCTCTTATGGCCACCCCTGAACCAGCCTTTGCTAGGCGGCTTCCCAGGGCCTCCAGGGCCTGCGAGCCCAGTCTGGGAAAACTGGGCTTGGCAATGACCCTGGCAAGGGCATCATTGCGTGAACCGA
WTC11_seq10324_F	potential enhancer, WTC11	NA	NA	NA	NA	10	99133045	99133245	+	AGGACCGGATCAACTGCTTGGTGAGGTGAGGGGCGTCTACCATTGTTGAAGCTTGAGTAGGCGGTTTTATGCTCACAATGTAAACAAAGCCTCTGAAAAGTTCAAACTGGGCGGAGCCCACTGCAGCTCAGCATGGTTGCTGTGGCCAGACTGCCAGATTTCCCTTCTCTGGGCAGGGCATGTCTGAAAAAAAGGCAGCAGCCCCAGTCAGGGACCATTGCGTGAACCGA
WTC11_seq1033_F	potential enhancer, WTC11	NA	NA	NA	NA	1	20152400	20152600	+	AGGACCGGATCAACTTGCCCAGACCTAGGTCCGCCTACCCCCTCGGGACACCCATGCCCCTCCCGGCTCCTTTCCGGGTTCCTCGGACCTGTGGGGCGTCGCTGACAGCTTTTCCAGAACGCGGGCGACACCTAGTGGACATCACGGGTCACAACCGGTGCTCCACTGCACCCCTCCCGCCCCTCTGCCCTGGACCCAGAGTGGAATTCTGTTGACATTGCGTGAACCGA
WTC11_seq10330_F	potential enhancer, WTC11	NA	NA	NA	NA	10	99316400	99316600	+	AGGACCGGATCAACTAGAGGCGGAACACGTGTTAAAGGGTCGCTGCAGAGTCATGGCCTATGAGGAAGCTCTCGAACTTTCCATGACCCTTGAAGCGCTTTCAAAGGCAAAAGTTCCGGGCCTGTGAGGAGGCTCCGCGATGGCGGGCCTGGCTGAGGGCGAGCAGCCTGCCTGGCGCTCATGCAGGGGACTGTGTGGCGGCAGCCTCTCACCTCCATTGCGTGAACCGA
WTC11_seq10332_F	potential enhancer, WTC11	NA	NA	NA	NA	10	99393152	99393352	+	AGGACCGGATCAACTTCTCCAAACCATTCCCAAACCTTTCCCCGTAGTATACCATCCAGCTTCCCTCCCCTTCCTCCAAAACCCTCCCTCCCACCTCCCCACACCCATTGAGTCATTCACAGGCAGGAGGGAGACTGATCATTCCTCTGGGTTATCTGCATCTCAAAAGAAAATGCTTACCCACAGGAACTGTTAACTCAGGGGTTCTTAACTTGCATTGCGTGAACCGA
WTC11_seq10337_F	potential enhancer, WTC11	NA	NA	NA	NA	10	99522920	99523120	+	AGGACCGGATCAACTTGGAAAGCCCTGTGACCTATTCCCAGGGACCCAGCAGTGGGCTCCCAGCGGGCCCTGCTCTGGCGTCGGGGTTGCAGATACCGCCCAGGAGGAGGCGAGCGAGGCCTCCGGGACAATAGGTCAACCCTGCGGGGGTCGCGGGGGGAGGCGGGGTCACTTGGAAAAACGCCTCCCTGGGGCCGGATGGCCGTGGAGTCATGCATTGCGTGAACCGA
WTC11_seq10339_F	potential enhancer, WTC11	NA	NA	NA	NA	10	99527747	99527947	+	AGGACCGGATCAACTGCTGGGCGTCCCTGCAGCTTCAGGGGCCAAGGGCAATCGGGGGGCTAGGCCCGCAGACCTGGCCGTCCGCTGACGCAGCGAAGGTCTAGCGGAACCTTGGGGATCGCTCTCCCAGTGCCGACCGAAGGCCCGGACCTCCAGGCTGGACGCGGCGAAGGCCGCATAAGACGTTACTTAAACATGTTACTTAAACAAGACTGCATTGCGTGAACCGA
WTC11_seq10343_F	potential enhancer, WTC11	NA	NA	NA	NA	10	99537578	99537778	+	AGGACCGGATCAACTCTGTGGCGGGGCCGCCCGGCTGGGGAGCTGTAGAGACCCGAGGAGGAGGAAGAAAAAGAAGGAGGGAAGGGAGGGAGGGAGGCAGGCAGGCAAGGGAGCCCTCCGAAGCCCTCTGACCGCCCAGGATGCGACTTGGACACATCCGAAAGGGCCTAGCGGGAGGCTAGAGAAGCGGCACTTGGGGAGCGAAGACCTTCCCTCATTGCGTGAACCGA
WTC11_seq10349_F	potential enhancer, WTC11	NA	NA	NA	NA	10	99710060	99710260	+	AGGACCGGATCAACTGGCTAGCATAAAGACATGTCTGCTCCTGAGCCTCTTCTTTTAAAGGGCAACCACTTGTATACCCTCTGGTGGCCACTCCTCCTTCTCCACTCCAAGGCAGCCCTGGTACTTTCCTAAGTGGCCCCTCCTACAGAGCACTTGCCGGCATTTGGCCTGCTGCTGGTGAAGACGCCCCTTACTAGCTTCATAAATGTTTTTCTCATTGCGTGAACCGA
WTC11_seq10352_F	potential enhancer, WTC11	NA	NA	NA	NA	10	99785683	99785883	+	AGGACCGGATCAACTAATTTTTGTATTTTTAGTAGGGCGGGATTTCGCCATGTTGGCCAGACTGGTCTCGAACTCCTGACCTCAAGTGATCCCTCCTGCCTTGGCCTCCCAAAGTGCTGCGATTACAAGCCTGAGCCACCTGCACAGCCTCTGTCAGTCCTTATCTTTCAACAGGTTTTTAGAAAGGCAAACTAGATTCCATTGTTCTACTAGCACATTGCGTGAACCGA
WTC11_seq10353_F	potential enhancer, WTC11	NA	NA	NA	NA	10	99799659	99799859	+	AGGACCGGATCAACTCCAAGTGGCGGGTAGCATACCCCTGGAGAGTAACTGACTTCATCTCTCCATCGCAGCCTTCCACGGGAGGTTCAGGTTAATCTTGACAAGACTTCACAATCTGTCATGACCTGTGGAGTGAACCACCTGCAGGGAAAGACAGGGCCAAAGCATTGCAGTGACAGCTAGGTGGAGCATTTCTGTCATTATCCATTCTCACACATTGCGTGAACCGA
WTC11_seq10354_F	potential enhancer, WTC11	NA	NA	NA	NA	10	99845900	99846100	+	AGGACCGGATCAACTGGATACTTGAGCTAGTTCCCTAGGATGGACACGTCATTTCCAGAACTTTGAAATGTTTGGTAATATGCATTTGTGGCTGCCTGTATCTGACCACTAGGTGGCAGCAACACAACAGAAGTCAAGTACAGCAGACGATTCTTTAGCGTTGCTATAGCCCATCACGGTTTGCAAGACTTTTGCAATCAGCATTAGCAGTTTTGCATTGCGTGAACCGA
WTC11_seq10361_F	potential enhancer, WTC11	NA	NA	NA	NA	10	100033862	100034062	+	AGGACCGGATCAACTAATCAAAGTTGACTTATAGAGCCAATGAACCAATAAAAGCCCCTTGGGACAGCTGGCCTCATGCCTTATCTACATAGTCCCTGCACAGGTTCCTCGCCTATGGTATGTATGGAATGTCACTTTCTGACAGGCCCAGGAGCCCCAAGTTTTCTTGGGACCTTGAAGTGAGGAATTCACCCAATTATTACTGGTATTTGCAGCATTGCGTGAACCGA
WTC11_seq10362_F	potential enhancer, WTC11	NA	NA	NA	NA	10	100046110	100046310	+	AGGACCGGATCAACTGAAAGCCCTGGAGAGTTTAATCTTGAAGAGTAGCTGGCTTTTTGCGGCATGAGTGGAAAGCAAGATCAGGGCCCAGGGAGCACCAGAAGGGATGGTAGAGCGCCCTCTGGTGGCAGTCCTTGCCAGTGGCACAGAAGAATGCAAGCCCGCTGCCTTCTCTGTAAAAACTGGTCTTAAAGAAACCATCAGATTTAGGCCGACATTGCGTGAACCGA
WTC11_seq10366_F	potential enhancer, WTC11	NA	NA	NA	NA	10	100111785	100111985	+	AGGACCGGATCAACTTGAGCCACCACGCCCGGCCAATCCCCTGTGTTTTTCCTTAAAGAATTCCAGGAAGTGGCCTTAGGAAATAACCAAGGTTGTCCTCAGAAAGGAATGCTGAACGACTGATTTACAGCCTTGTTGCCTCCGACCAGACCACCAGGTGGCCCTTACTCAAGATAAACATAGCAACCAGATCACGCTGACCTGTGTCTCCTGCCCATTGCGTGAACCGA
WTC11_seq10367_F	potential enhancer, WTC11	NA	NA	NA	NA	10	100115129	100115329	+	AGGACCGGATCAACTCGCCCCCAGTCCAGCTGCCGCTGCAGGCCCTGCGCGCAGTCTTCGCCTTGTCCGCCTGCTGCGGCAGGGCCTGAATCTTGCGTTTCACCGCCTGCGGCGGGCGCCCCGGACCCGGCCGGGTTCGGACGACAGCTGCACGGCCGCGCCTCGGCCCCTGAACTTTTGCCTGCACCGGGGCCGCCCCGCACCCCCCGCCAACCCATTGCGTGAACCGA
WTC11_seq10369_F	potential enhancer, WTC11	NA	NA	NA	NA	10	100270255	100270455	+	AGGACCGGATCAACTAACACTACCTAAAGCAATTTACAGATTCAGTCCAATCCCCATCAAAATACAAATGGCATTCTCTAGATAGAGCAAGGATCCCCAACCCCCGGGCTATGGACCAGTACCCATCAGAAACCAGGACGCACAGCAGGAGGCGAGCGGTGGGCAAGTGAGAATAACCGCCTGAGCTCACTTCCTATCAGATTAGTGGTGGCATCCATTGCGTGAACCGA
WTC11_seq10377_F	potential enhancer, WTC11	NA	NA	NA	NA	10	100373350	100373550	+	AGGACCGGATCAACTAGAGGAAGCGCCTCCCTCTCCACCCACTCTCGCCGGGGTTACTGCCGGTCACAGACCCGGGCCTTCAAGAGCTATTTACACCTACAACAGCCCACCAGCGCCTGACCACGCCGGAGCCAATCAGCGGCCCCCAAGCTTGTCTGATTCTGTCTGCTCCAATCAGGAGGCGCGGTCCTTCCAGCCTCTTGCTCCTGTGAATCCATTGCGTGAACCGA
WTC11_seq10380_F	potential enhancer, WTC11	NA	NA	NA	NA	10	100454780	100454980	+	AGGACCGGATCAACTACACCAGATTATATCCCGCGCCTGGTGCAGAGGGTCCCACGCCCACAGGGCCTCGCTCACTGCTAGCACAGCGGTCTGAGATGGAACTGCAAGGCGGCAGCAAGGCTGGGGGCAGGGCATCCACCATTGCTGAGGGTTGAGTAGGTAAACAAAGCCACCGGGAAGCTCGAACGGGGTGGAGCCCACCGCAGCTCAAGGAGCATTGCGTGAACCGA
WTC11_seq10382_F	potential enhancer, WTC11	NA	NA	NA	NA	10	100482645	100482845	+	AGGACCGGATCAACTCTGGCGGTGGAGGAGCGCCGGGCCGAGACCGTGTCCAGCTGCAACTGCAAGTTCCACTGGTGCTGCGCAGTCCGCTGCGAGCAGTGCCGCCGGAGGGTCACCAAGTACTTCTGTAGCCGCGCAGAGCGGCCGCGGGGGGGCGCTGCGCACAAACCCGGGAGAAAACCCTAAGGGTTTCCTCTGCCCCCTCCTTTTCCCACCATTGCGTGAACCGA
WTC11_seq10386_F	potential enhancer, WTC11	NA	NA	NA	NA	10	100516845	100517045	+	AGGACCGGATCAACTTGGATCCTAATTCACAGTGTCACCATACCTGTGGCCAGATACAAAGGGTATTGGCTGGCTGGGCTCCATGCCTGGACAGCTGGCCGCTCAAGTTCCTTCAGCTTCATGGTCTATCCTGTAGGTGGCAGAAAACTGACATGGCCCTCAGCCCACTGAAAATAGAAACCAGCAAACTTAACAGCCAGATCCAGGGAGCATCTCATTGCGTGAACCGA
WTC11_seq10389_F	potential enhancer, WTC11	NA	NA	NA	NA	10	100569815	100570015	+	AGGACCGGATCAACTCACCGGAGACCCCATCTCCTGCTGTAAATCCGGAGCTGAATGAGCTCCCCCCAGACTGTTGGGGGCGCTCTTCATGGCCCCTGGGATGATTAATGCAGGCAGTGGAGCCTCTCTGCATGGGATGTTGGAGATCAGGAACCTCCCCCGCAGAGCTAGAGGGGAGATGGGGGCAACCTGGGGGGCCAGGGCTGGCCAGACGGCATTGCGTGAACCGA
WTC11_seq10390_F	potential enhancer, WTC11	NA	NA	NA	NA	10	100614602	100614802	+	AGGACCGGATCAACTGTGTTGTAGGGGACTGAGGTCTCTGGATTGCCTGCTGGCTGTGCACGCACATGTTGGGGACTTAGTAGACTCTGGAAGTAGGTGCCCCCTATTGGAAGTAGGCTGGAAAAGGGGACTGAAAACCAACCCTGGGTCCAGTGGTCAGGGCTGGTTTTCAATTCCCTTTTCCAGCCTACTCAGAAGGGCAGTAGGTCAGTTGGCATTGCGTGAACCGA
WTC11_seq10394_F	potential enhancer, WTC11	NA	NA	NA	NA	10	100653990	100654190	+	AGGACCGGATCAACTGGGCCCTTCTCCCTCCCCCTTAGCAAGTCTGGGAACTCTGCCCCAGCCTGGTCCTCGCTCCCCCGCCCTCGCCTCTCCGCGCTTTCATCAGAATTCAATTTCCGCCCGTAAGTGACTCCGCGGGCCCCTGATCCTTCCCTTGATGAATGAGCCGCCCGGCCCGGCCCCGTCCGTCACCGTCACCCTCGCCTCGGCCCGGGCATTGCGTGAACCGA
WTC11_seq10395_F	potential enhancer, WTC11	NA	NA	NA	NA	10	100655059	100655259	+	AGGACCGGATCAACTTCTGCCCTCTGGTTGTCGCTCCCCTAGCCCTCCCCTCTTTCTCTCTGCAGTGTTTCTTGGGGCTGTTGTCTTTCTGTCTGTCACTCTGCGTCTCGGTCTCTCTGGAGTCCTTCTGCCTCTGTCGCCCTCCCCCGCCTCGCTGTGTCTCCGTGCGGGTGCCCCTGCAGCTCCCTGGCTCGCCCGGCCTGCGTCCGTCGGTCCATTGCGTGAACCGA
WTC11_seq10401_F	potential enhancer, WTC11	NA	NA	NA	NA	10	100729167	100729367	+	AGGACCGGATCAACTAGGGCCGCCTAGTGGGCAGGGAAGTCTTCCACTCTGTGATCTCGGTCTCACTCATACCGGAGCCTGCAGCGGCCCTGTTGCGGTCTCAGTCTTCAGCCCGACATCATGGGGGCGCCAAAGCACAGGGGCTCAAAATGGTGAGGCCGGGGAACCGGGCGCTCCCATCTCTGTCTACGTAGATACCTAGTCAAACCGAAGGGCATTGCGTGAACCGA
WTC11_seq10403_F	potential enhancer, WTC11	NA	NA	NA	NA	10	100737639	100737839	+	AGGACCGGATCAACTCGCCCTCCCAGCCGCCTTCTCCCTTTGCCTCTTTCTCTTTTCACCGCCCCCTCCCTCATCTCTTCGGTAGCCACGTTTGGCCGGGGCACAACTCCCTGGAGGCCCTGCCCCCCTAGACGGCCCCGAGCCCTTTTGGACCTCATCCGGCTAGTTTAAAATGACAATGACAGAGGCGCGTGACCGAACGTGCCTGCCGGACGCATTGCGTGAACCGA
WTC11_seq10404_F	potential enhancer, WTC11	NA	NA	NA	NA	10	100788172	100788372	+	AGGACCGGATCAACTGACTTTACTGCTAGTCTGTGCTGAGATTGCTCCCCCTGCTTCCAGATAGATAAACCAATTACCTGAGCAGCTCTGCTCCTGGCCGCCCGCGATCGCCTCCTTTTGTAGGCTGCCTCCATGGCTGGATTACACTCGGTGTATCTCATTAATGTAAACCAGGCGTGCCCTGGTCACCAAGCTCTCTTCCCGGCTCTCCTTCTCATTGCGTGAACCGA
WTC11_seq10405_F	potential enhancer, WTC11	NA	NA	NA	NA	10	100793071	100793271	+	AGGACCGGATCAACTAACAAAGCCCCCTTTCCTCTTGGTTCCAGAGATTTCTAACTGGTTCTGGCCCCTGCTGGAGCCAAACGGGGACAGCACCAGGCAGAGGGCCCCACCCGCTCCCTGAGAGCCCAGAGAAGGCTGGGAAAGGGCTAGGGTCCCAGGAGCTAGACGCTCAGTGAGCCCTCCTTCCCCACCAGCCCCTGCAGCAGGCCAGCAGGCATTGCGTGAACCGA
WTC11_seq10414_F	potential enhancer, WTC11	NA	NA	NA	NA	10	100872330	100872530	+	AGGACCGGATCAACTAGCTATAAGGGAGGATGACCAGACAAAAAGGGACATGAAATCATTGCCCATCTGTGGGGCTCTCATCGGGTGTTGGGAGGGGGTGTCAACACCGGGGAGAGGTCGCCCCCTGCTGGAAAGACGACTGTAACCACTTCCCCATCCAAGCCTGCCCAGCTAATCTTACCCCTAACCCTCCCCTAGTAAGACATCCACACACACATTGCGTGAACCGA
WTC11_seq10417_F	potential enhancer, WTC11	NA	NA	NA	NA	10	100969240	100969440	+	AGGACCGGATCAACTTATAAGCATGTGGAGGGTGCACGGGGTGGCGAGGCCACCACCAGGGGGCGATTTCAGGGCCGCAGCGCCTAGAGGTGGGGGGTCGCCCGATGGCCGAAGGCTGTGTGTGAGCCTCGCCCTCAAACCGCCTCTATTGTGCTAGAGTAGGGGGCGCAAAGAAGAGAGTGGCGACCTTCCCCTCACCCCACCCAGTCGGCCCCCATTGCGTGAACCGA
WTC11_seq10421_F	potential enhancer, WTC11	NA	NA	NA	NA	10	101012890	101013090	+	AGGACCGGATCAACTGGGGTGGAGCCCCTTCTGCCTGGCACTGCCCGGATGCCACCAGCCACACCCCACTGACTCTGAAGACCTGAACACTGGGAGCCATCCCATTTGGACAGCACATCGCCCCCTCGTGGCAAGAGGGAGACTGAGTCAGGGACACGCACGCATAGAACACTTTCTATGGGCACAGGCACAGAGACAGAGCATGCCTTGGTGGTCATTGCGTGAACCGA
WTC11_seq10422_F	potential enhancer, WTC11	NA	NA	NA	NA	10	101014350	101014550	+	AGGACCGGATCAACTTGGTTGAGCTCGGCAGGTGGTATGGGGGCACAAGTGGGAGGTTTGGGCAGAGGAGAAGGGAGGGATGAGGGAAAAGGAGCCTCCAAAGAGACAGACCCAGAGCCCCACCTCGTGGCCAAAGCCTGCATTGCCGGCCCACTGGAGGCTGGTACACGCTGCCCTACTTAGCGCTGGGAGCTAAGGGTGACACTTTCTGAGTTCATTGCGTGAACCGA
WTC11_seq10423_F	potential enhancer, WTC11	NA	NA	NA	NA	10	101019040	101019240	+	AGGACCGGATCAACTCTGTGTCCGCCCGCCCCCAGCCTGGGCCGCGGCTGCCGGGCTCCTCCTGCCCGAGGCAGATGTCCATGCGGTCCGACGGCAGGGAGCCCGAGCTGTAGGGGGCGCTGGAGGCGCACGAAGAGACGCTGGAGCTGCTCTCAGAGGCCGGGGACAGCTGCTGCAGCACCCCGTTGCTCACTGCAGGGAGTAGAGAAGCCAGGCATTGCGTGAACCGA
WTC11_seq10429_F	potential enhancer, WTC11	NA	NA	NA	NA	10	101050315	101050515	+	AGGACCGGATCAACTGGATGCCCTCGCGCAGGTGGGAAGGGGGCGCACCGCGTTCTCTGCGTAGCCGGAGCTCCCTTCGCCCGCCCGCCTGCCCCGCGCCGCCACCTGCCTGCAGCGCTCTCGGCCCCCACCGGGGGGCGCTTCAGACTTTGGTTGCAGGATCCTGGCCAAGGCTCCGTTTCAGGTTCGGGCCACCCCCAACCTTATGGGCTGTGCATTGCGTGAACCGA
WTC11_seq10434_F	potential enhancer, WTC11	NA	NA	NA	NA	10	101135144	101135344	+	AGGACCGGATCAACTACGCTTTCTCCGGCTGCACCCTCTGGCACGCTGCACCCTCTGGCACGCTGCACCCTCCCGCACATCTGGCCCTTGCCCGCCGGAGTTTCTCCCCTAGCTCAGGCCCCATGGGGTAGCGCGGGAGAGTCTGGGCGAAGTCGGCGGCGCCGAGACGGGCGGGCCTTGGGGCAGGAGGAAGGAATTGGAGTTTCCTCTTTTTCCATTGCGTGAACCGA
WTC11_seq10435_F	potential enhancer, WTC11	NA	NA	NA	NA	10	101139685	101139885	+	AGGACCGGATCAACTGATTTCTCTCCTCTTTTGGACTCAAGATCAATGCTTCCCGGCCGGCGCAGATCACACAGCAGGACCCCAGGGGAGACTGTGGCCTTCTTCCCGCCTCCCAATTCCCCAAGACCGCCTCTAGAGGCTGCTGTGTCCGGAGAACTCCGAGCATTTTCTGGACACAGATTGCCTAACAGAGGAACAGGGGTTAGGTGGGGAGCCATTGCGTGAACCGA
WTC11_seq10436_F	potential enhancer, WTC11	NA	NA	NA	NA	10	101140118	101140318	+	AGGACCGGATCAACTCCCAGCTCGACGCGGACTCATGCAGAAGAGGACATTCCGCAGGTAGGTACAATCCCAGCGCTGGGGCCTGGGGCGTCCGGGGGGCGGCCTTTGAGCTTCCCGGATACCGCTCGCCTGCTCCCGGAGCTGTTCGGCCGCCGGCTGCCCGGGTCGTGCACTTTCAGTAGGGCCCCGCTGACTCTCCTGCCCTTGGGCTAGGCCATTGCGTGAACCGA
WTC11_seq10439_F	potential enhancer, WTC11	NA	NA	NA	NA	10	101147082	101147282	+	AGGACCGGATCAACTGGTCCCTGTCACTTGGAAATTCCCTGTGGCAGTGCTGTAAGCTTCATCACAGTCGGCCCTGCAACTCCCTCTGCACATCTTTGGAATCTCCAGGAGTTATGGGGCGGGGCGAGGAGCTAACCCAGCCCTGGCTCCTCCTCCCCAGGGAGCCGAAACTTCTATACTTCTCTGACTTTATGGTCCTTGGAGGCAGGGTAGGGCATTGCGTGAACCGA
WTC11_seq1044_F	potential enhancer, WTC11	NA	NA	NA	NA	1	20343245	20343445	+	AGGACCGGATCAACTGTGAGCTTCGAGCTGGGGACCCCTGGACCGGAGCGGGGCGGCGCGCAGGATGCCGACCTATGGAGCGAGACCTTCCACCACCTGGCGGCCCGCGCCATCATCCGCGACTTCGAGCAGCTGGCGGAGCGCGAGGGCGAGATCGAGCAGGGTGAGCGCCACGGAACTGCGCCCCTCCCGCGGACGGCCTCCGGAGGACAGCCCATTGCGTGAACCGA
WTC11_seq10441_F	potential enhancer, WTC11	NA	NA	NA	NA	10	101183028	101183228	+	AGGACCGGATCAACTTTGATACTCTGGCATCTGAGGCCTAGCTGAATGGAGATGGAGTGCCCCTACTCAGCCTAGCTGATTCTTAGAGAGAGCCAGGGACTCACCTAGCTGGGGAGTATGCCTTTCATATGCAAATGAACCAATCCAGAGCCCATACTGTTCACCACCTCTTCTGTCTGACTCTTACAATCTATCGGGCAATAATCCTCTCCCTTCATTGCGTGAACCGA
WTC11_seq10454_F	potential enhancer, WTC11	NA	NA	NA	NA	10	101258336	101258536	+	AGGACCGGATCAACTTGTCAACTCCTTCATATGGGCAGAGTCCAGAAGCACACATTACTTCTGCTTGCATCTCATTGGCTGGAATCTGGTTACCCAAACACACCTAGCTGCAAGGGAGTCTGGGAAATGTAGTCCTAAACCAGGTGGCCATGCTCCAGCTAACACTTGGGGATTTTATTATTAAAAGAAGAAAGGGAGAATGGCTGCTGGGGGACCATTGCGTGAACCGA
WTC11_seq10455_F	potential enhancer, WTC11	NA	NA	NA	NA	10	101261075	101261275	+	AGGACCGGATCAACTCTTCCCCTCCAGGATTACTTCCTCCTCCGGTTTGTTTTCCAGCTGGAGATTCTAGGAGCCCCACGGCAGGGGGCGGCTCCTCCGCTTGTGGCCCAAAGGCTTCAAAGGGCCCAGAGTGGAATGCCGCGGCCAGAGGCTGCTGGCCTGGGAGGAGGGGTGGAGGCATCGCAAGCCCAAGGTACGGGGGCTCTGGCTGGGTACATTGCGTGAACCGA
WTC11_seq10467_F	potential enhancer, WTC11	NA	NA	NA	NA	10	101319400	101319600	+	AGGACCGGATCAACTGCTCTTGATGGCAGGCCTGGCTCCTGTGGCTCTCCCTCCCACCAGCTCAAGTCATCATGTACTTTAAGGAACTTGTTTCCAAGGCAACCAATTAGAGTCAGAAAGTGAGGGCTGTGACGTCAGGCAAGGATAGGGGGTGGGTGGAGAAACTGCCATCCCCCATATCCCTAGCTCCCAGCTCAGTCTCTGCAGCCTTGAAGCATTGCGTGAACCGA
WTC11_seq10478_F	potential enhancer, WTC11	NA	NA	NA	NA	10	101710033	101710233	+	AGGACCGGATCAACTATAAGATAGCTGTGAAATTTGACATTGTTCCAATTTAAATGCTTTACTCCAGCAAGTGCAAGACTGCGGGCGCTTCGGTGCGGGGCTTGCCACGGCCAGGCCGTTCTGAGACTCGCCAGCTCTCCAGGCTTCAAAGCCTGCCATCCTTGATCTCGCTAAAGAATGTTTTTGAATTCTATGTCCATCTAGTGGTTGCCTGCCATTGCGTGAACCGA
WTC11_seq1048_F	potential enhancer, WTC11	NA	NA	NA	NA	1	20367220	20367420	+	AGGACCGGATCAACTCTCCTGGCCAGGCTTCTTTTCCTTGGCCGGGCTCTCCTCCTCTGCCTCTCTGACTGCCCCTTCCCAGTCTCCTTTGCTGGTCTCCCTACATCTCCCCAGTCCCACCGCTGGAGGCGCAGGGCTCAGACCTTGAATCTCGTGGCTCCTAGCCTCATTCATTCACTCGAAGAGCACAGCCCGCCTAGGTGCTTCCCAGTCATCATTGCGTGAACCGA
WTC11_seq10491_F	potential enhancer, WTC11	NA	NA	NA	NA	10	101982481	101982681	+	AGGACCGGATCAACTCTAATAAACTAACCTTGTGATATTGTAAAAAGGGTCCCCAACACCCAGGCCATGGACGAGTACTGGTTAGAAACCAGGCTGCACAGCAGGAGGTGAGTGGCAGGTGAGCAAGGGAAACTTCAACTGTATTTACAGCTGCTGCCCATGGTCTGCATTACCACCTGAACTCTGCCTCCTGTCAGATCAGTGGCAGCATTAGACATTGCGTGAACCGA
WTC11_seq10494_F	potential enhancer, WTC11	NA	NA	NA	NA	10	102117495	102117695	+	AGGACCGGATCAACTAGCCAGCCCCAGCCCACAGGATGAGGTACCAGCACTGCCCCCTGCCCGGGCCCCTGGGGCTCCCTGACCCAGGCCTCCAGTGTGCCTGCCCCCCTTCCTTTGTCTGTGCCCGGCCTCCCGTTGGCCTGGCGCTCTGCCATCCTCCTCTCCTGGCTCCCAGCCGCCACCACTGCTGCCTCCTCCCCTCCCCCTACTCCTCCCATTGCGTGAACCGA
WTC11_seq10506_F	potential enhancer, WTC11	NA	NA	NA	NA	10	102410199	102410399	+	AGGACCGGATCAACTAGGGAGAGGAGTGAACCCACTGGATGAGCCACTCCCTTCTCCTACCGGCACCAGCCCCTACGTATCTGAGCCCTCGGTTGCGGGCCATGGAGCTGGCGCCTGGGAACGGGACCTGCTCACAGGGAGCCAGAAAGCAGTTTCTAGCTCCAGCTTTGCGCTAACTCGCTGCCAGACCTTGGAAAAGCTTAGTCCCTCTCAGGCATTGCGTGAACCGA
WTC11_seq10508_F	potential enhancer, WTC11	NA	NA	NA	NA	10	102413130	102413330	+	AGGACCGGATCAACTTTTCTTTCCTCCCCTTCCCACCCCAGCTGCTCTACTCGCAAAGCCACCTGTCAGCCCAGAGACAGAGGCCGGAAACTCCTGGTTGCTAGGCAACCCGGTCTCCCTGGCCACCCCCTCCTGTTGCCATGGCTTCCATGACTGAGAGGGTAGCTGGCAGAGGGGAGAGCAGAAAGGTTAGACTGTGAAAGGACTTCCTGGAGCATTGCGTGAACCGA
WTC11_seq10510_F	potential enhancer, WTC11	NA	NA	NA	NA	10	102449650	102449850	+	AGGACCGGATCAACTTTTTTGTTTGTTTTTGTTTTTGAGACAGGGTTTCAGTCACCCAGGCTGGAGTGCAGTGGTGCGTTCGCGGCTCCTTGCAGCCCCGCCCTCTCGGGCTCAGGTGATCCTCCCATCTCCGCCTCCCGAGTAGGTGGGACTACAGTAGTGTATCAGCACACCCGGCTATTTTTTTTTTTTTTTTTTTTTGTAGAGACAGGGTTCATTGCGTGAACCGA
WTC11_seq10511_F	potential enhancer, WTC11	NA	NA	NA	NA	10	102450320	102450520	+	AGGACCGGATCAACTAAAAAGACAGGTGAGCAGCGCGTCCGCCTCCCGCGCACAGGTGAGGGCTCACTTCTGCCTGTCGGCGGCGGCACACACAGGAAAGAGCCAAGCGCGTGCACGCGGGCCCGCCCCTAGGCCTTGCGGCGGCTTCAGCTCAGGCCCTTGCTCTTCCTGGGGCGGCCGCGCTCCGCGGCTTCCCGGGCTGGGCTGCTGTCGCCCATTGCGTGAACCGA
WTC11_seq10520_F	potential enhancer, WTC11	NA	NA	NA	NA	10	102615360	102615560	+	AGGACCGGATCAACTATTCAACCAGGAGTCCGGAGCCCTCATTCCTCTCTGCCTAAGGTGAGCGAGACAGCCCTGCCACACAGTTTACCCCACAGCACCCAGCTCAGCCTCCAGGGGGCACTTCAGAGCCTCCCCAGCCCCCTCCCCCAGCAGGCGTCCTCCAGGGCCTCCAAGGAGCCACCAGGCCCGTGCTTCCCGTCTCCCTGTCTCCCTGACATTGCGTGAACCGA
WTC11_seq10521_F	potential enhancer, WTC11	NA	NA	NA	NA	10	102627835	102628035	+	AGGACCGGATCAACTGAATGGAGTCCATAATCCCCTTTGTTTTTTCTCCCTTGTTCCCGGCATCCTTATTTGCGAGGGCTTACCTCATCCTGGAAAATCCCTTCCCCTCCCCCGCTCCTGCCCGCAGCACCCCAGTGGGATGGGAGCTTTCCTGGCCCCAGTGCCCCATGGGTTAGTGAACTCTAGCAGGCTGGCCGGGCCTCTGGAGAGCTCTCCATTGCGTGAACCGA
WTC11_seq10525_F	potential enhancer, WTC11	NA	NA	NA	NA	10	102669898	102670098	+	AGGACCGGATCAACTATCCCAGGCCAAAGCCCCAACTACAACAGCCTCCCCAGGCCCTTTCCTTGGTTGTAAGGGTGGGGCTGGGCACCTCCTGCCCCCTCTACTGGTGGCATCCAGAGCAGCAGCTGACTCTGGGACCCCAGGGCAGGGTCTTCTGGATCCTGAAAACAGGGTGAGTGGCAAAAAGCGAGGGCCGCCTCTCACCTACCTCCCTGCATTGCGTGAACCGA
WTC11_seq1053_F	potential enhancer, WTC11	NA	NA	NA	NA	1	20430490	20430690	+	AGGACCGGATCAACTCCAGTTGCTATAGGGCCTCCTGCTTCTGCCCACCCACCCCCGGTGAGGTGCCCATGGAGGGTCTTAGGCTGCTAAATCCCTCCCAGGGAGACCGTGGCGCCCCAGCGCCCTCTAGTGGTGGCAGGAAGAGTCTGTGGGGAGGGCAAGGAAGGGGAAAGGGAATAGGTTGCGGGAGGGAGGAGGTGAGGAAGGGGAGAGAGCATTGCGTGAACCGA
WTC11_seq10534_F	potential enhancer, WTC11	NA	NA	NA	NA	10	103042225	103042425	+	AGGACCGGATCAACTGTCTATCCAGAATGCAGGTACTTCTCATCACCTGCACCATTGCTCCCGGGCCCACCATCCTCCCTGGCTTGGCTTACTGGTAACTTCCTGATTGGGTTTCCCCGCCTCAGCCCTTTCCCAGGGCTATTCTCCTCCCACCTGCTGCCAGGCCTTTCCCTGGCCATCCTGTGTTAAATGTCATCCCGCCCCTACTGTTATGTCATTGCGTGAACCGA
WTC11_seq10535_F	potential enhancer, WTC11	NA	NA	NA	NA	10	103043015	103043215	+	AGGACCGGATCAACTAGATGCTTCATTTGCCGTCTCCTTGGTTAGTAAGGAGGCCGCAGCATCTCACAACTTCAGGGAAACATGAAGCATTGCATTCTGTGCTAACGGTGCCCCCTGGAGTTGTGCAACGCAGATGTCATGGCGAATGTAAGATGTTTGGCTTGAGTTTCTCATGACGGGGGTCTGTTTTCTTCCTGCTGTTTGAGTGGCATTTTCATTGCGTGAACCGA
WTC11_seq10538_F	potential enhancer, WTC11	NA	NA	NA	NA	10	103205015	103205215	+	AGGACCGGATCAACTGTAATTCTGATGCAAGTAGTCCCTGTGTTCTCTGAAAATGTTAACTATCTGCCTCACCGGTGCTTGTGACAGCAATCAATGTTGCCATGGTAATAGCCAATCCGAGCCACCCCCTGCTGTCTGCTGCCCAGGCAACATTGACTTCATGTGTCTCTTTCTTGTTTGCTAGCCCAAAGGGCCACTTTGAAAAATAATCTTCTCATTGCGTGAACCGA
WTC11_seq10545_F	potential enhancer, WTC11	NA	NA	NA	NA	10	103471147	103471347	+	AGGACCGGATCAACTGGACCTCACTCATGCAGACTGGGCCGCCGCCAAGGTCTCCCTCCTTCCTCCACACCCTATCACTGCTAAAGCTTTGCCTAAACCAGGTCCCAACCCAGCACTATTTCCGACATTTGCATGGCCTGACCGCAGCCAGTAGGTCGGGGGAGGCTGAGCTGCAGGGATTTTCGGGTCTCACAAGGTCTCTTGTCAAGAGCCCACATTGCGTGAACCGA
WTC11_seq10546_F	potential enhancer, WTC11	NA	NA	NA	NA	10	103485780	103485980	+	AGGACCGGATCAACTATTTTTAAGGTGTTTTGAATGGCTTGAGGGCTCCCCAAAAACGTTTGTCAGAGACAAAGGGGATTCCAATGGAGTTGTAGTGTCACCTAGTGGTGGCTGGAGGGAGGAACTGGGGTGAGAGGAAGGGAGAGGCGGGACACACAGCAGGTCTGCTCTTTTGGCTATGAGAAAAACTTCCCCCAGCTATCGTCCCTGGGAAGCATTGCGTGAACCGA
WTC11_seq1055_F	potential enhancer, WTC11	NA	NA	NA	NA	1	20440860	20441060	+	AGGACCGGATCAACTAGGAAGAGGAGGGTAAAACACACTCACTTTAAAGAGCACAGCCCAAAGTCGCATGTGCCACTTTTGCTCATATCCCATTGGCTGGACCCCAGTCACATGGTCAGACTGGCTGCAAGGGAGGCTGGGAAATGTAGTCTTGAGCTGGAAGGCTGTGACTACTAGGGGACAACCGGTATACTCTACAACACCAGGTAGTGTGGCATTGCGTGAACCGA
WTC11_seq1056_F	potential enhancer, WTC11	NA	NA	NA	NA	1	20448723	20448923	+	AGGACCGGATCAACTAGGAGATGATGAGGAAAGCAGGCAGTGCTGCCTCCCACTTGGCAGAGCCCCTGCCTCCACCCCGGCCCAGGAGGGCATTCTCCTGGTGTCATCCTGGGGGCGAGAGGCCAGGCCGGGAAATAGGAGCCCGAAGGTCACATTTCTGCATTGTCACCCATTGTCCCCAGAGCAGAGGGCATGGACCAAACAATGGGCTGATGCATTGCGTGAACCGA
WTC11_seq10569_F	potential enhancer, WTC11	NA	NA	NA	NA	10	103745779	103745979	+	AGGACCGGATCAACTACATCTGTGTCTCCCACACGGCTTCCGTTTCTCGGAGGCCCAACTCAGAGGGCAGAGGACGTGACACAATGGCAAGGAGGCCAATTGTTCATTCCACCCGCCCCCTAGGGGCATTCTAGGGTGACTCACACAGGTGTGTCTGCCCGCTCCAGCACTCCCCACTCCCTCTCCCACACGCCCAGGGAAACACACTTGCAAAACATTGCGTGAACCGA
WTC11_seq1057_F	potential enhancer, WTC11	NA	NA	NA	NA	1	20473230	20473430	+	AGGACCGGATCAACTGGTAACAACAGTGCTGCTGCTTCTGCGGGCTACTATGGGGCTTCACCGAGATGGGGACTCAGAGCATGACGCATGCGCATTCGGACCACGCAGCAGCTGCAACGATAGACCACGCCCACCTCTCCCATGTGCCCTGCAGAGTCCCACTTTCCTGAGGTCAAGACCAGGACTGAGTTAAATCTGAAATCTCTCCGCATTCACATTGCGTGAACCGA
WTC11_seq1058_F	potential enhancer, WTC11	NA	NA	NA	NA	1	20476480	20476680	+	AGGACCGGATCAACTCTGCCAGGAAAACACAGTCCCCAGGTGCCGGCTTGGTGCCACTCCCTGCCATTGGCGGGAGGGAGCTCCCCGGAACTGCCCCGCGGGGCAACAGGCCTGGCCAGCCGCCTCCGCCCAGCCGTCCCCATGGCAACCGGCTGGCCTGGTCCAGGGTTCACGGACAACCGGATCCTCTGTCTCCCCTCCCCCACGGGAGGCTGCATTGCGTGAACCGA
WTC11_seq1059_F	potential enhancer, WTC11	NA	NA	NA	NA	1	20493870	20494070	+	AGGACCGGATCAACTCCCATCCCTTGGGGAAGGGAAAATTGCACAGGCCTTTGGAAGCACAACCTGTTTGTCCTCCAAGTCCTCCAGCCCTCCTCGACCATAGAGACATAGCGCCACCTGGAGGGCATTGTGGAGACTGCAGCATTAGGAGGGGCTGGGGAAGGAAGGAAATGAGGAAATGAAGATGAGCGATTTGTTGCAAGCACGCGTGGAGCCATTGCGTGAACCGA
WTC11_seq10591_F	potential enhancer, WTC11	NA	NA	NA	NA	10	104076850	104077050	+	AGGACCGGATCAACTTTTGTTTTGTTTTTGCCTTGCTTTGCTTTGTTTTGTTTTAGTTTGAAAGAGTGCTTCACTGGGAACAATGGGCCTGTGTTGGATGCTTGCCCAGTGGAATCTTGCACAGCATGGGATCACATGTCACCAGCTTCCCTTAGCACAGTAACCCAATCGTTAAGTTTCTTTCGTTGTTAATTCAAATTGTAAACCCTCAGGCGCATTGCGTGAACCGA
WTC11_seq1060_F	potential enhancer, WTC11	NA	NA	NA	NA	1	20494340	20494540	+	AGGACCGGATCAACTACGTCCCTAATGAGGAGCAATGGCTCCAGCAGGGACTAAGGGTTAAGAGCAGGAGATGAGGGGCTTCACCCAGACTGGCTCAGCGCCCCCTGCCCCACACCAGTGGCACTGGCTCAGCCTCACGTGCTCCAGTCTCAGGGAAGGGAAATGCCAAGTCCCTCGCTGGCATCTGGAAAACAATAAGGCAGCTGCAGGGGAAGCATTGCGTGAACCGA
WTC11_seq10601_F	potential enhancer, WTC11	NA	NA	NA	NA	10	104502244	104502444	+	AGGACCGGATCAACTGCTTCTTTGGAGGACACCTGTTTGCCCTTCCCTGCCCCCGGACCGGCTGCTCTTCTGCCTTTATGTGGTTTCAGCTCCCGCTGAGGGACCAAGCACTTGCTGCTCATTGAGTTTGTCAGCATTTCCCCCATGGATCTCAGACTGACTAATTAGCCTTGCCTGCCGGATTGCTGAAGCCACAGGGCACTGCCAGGCCAGCACATTGCGTGAACCGA
WTC11_seq10603_F	potential enhancer, WTC11	NA	NA	NA	NA	10	104546856	104547056	+	AGGACCGGATCAACTAGCGCACTCTATCAGGGTCATGAGCCTCTTGCATGTAAGGAAGAGAAAGAGTCCTCAAGGTAGGAGAGTGGCTCCTAGTGGTTCCCAATGTGAGTAGCTGCAGGGAGAAGACACTAGAGAGAGTGGCCAGAGTAGCCTCAGTTGAAATGCAGGCGTGTTGGAGGAGAGAGGTGCCCGAATCTCTCTGGACTTGAGTCTCTCATTGCGTGAACCGA
WTC11_seq10606_F	potential enhancer, WTC11	NA	NA	NA	NA	10	104580890	104581090	+	AGGACCGGATCAACTCTTCTTATTCCAGTTTCAGGCTCCGCTCTGCAGAGACGCCAGAGCAGCCTACAGTCCCGTCTCCGCCGGCTAACCAGACATGACCACAAGGGGGCACCAAAGAGTTTTCATTACTTCCGCAGGTCTTGCTTTGCCTGCTTTTTCTGCGGTGTGGTGGCACATAGGTGCACAATGAAAAGAAAACAGTGTGAACTTAGAAGCATTGCGTGAACCGA
WTC11_seq10610_F	potential enhancer, WTC11	NA	NA	NA	NA	10	104680940	104681140	+	AGGACCGGATCAACTCAGGCAGGCCCTGCGGGGAACAGAGAGCAGGAGGGACAGGCGCCAGGGCAGAGAGCAAACTCCCTAGGACCCCACCTTCCGCAGAGCTCCGCCTCGGTTCCCCTCTCTCCCGGGAAGAGGACCAGCTTGCGCATGCGCTTGGGCGTAACACATGCCGGTCTCCCTGCTTTCCCACTTTAAAACGGGAAATGTACGTTATTCATTGCGTGAACCGA
WTC11_seq10613_F	potential enhancer, WTC11	NA	NA	NA	NA	10	104735589	104735789	+	AGGACCGGATCAACTAGACAGAGCCCTTGGCTCCCTTCCTGGCGAAAGCTTCAAGATCAGCAGTGATAGCGGAAATTAATGAAAGCGGCTGCTGAGCCCCTGGCCTGTTGGTGGCTGCTGAGATGAAAAGGCAGCAATTGAAGTCGGCTTTGGGGATGAGCATTCCGATAAGGATTTTTGTTTGGGATACGGTTATGACCTGTAGCATGGGCTCCCATTGCGTGAACCGA
WTC11_seq10614_F	potential enhancer, WTC11	NA	NA	NA	NA	10	104777485	104777685	+	AGGACCGGATCAACTGCCCTCGCAACCTATTCTTTCCTACCTCCCATCTGGGTGGTTTTTCACCAGGGGCAAATTTTGCCTTGCAGGGGATATTCAGAAATGTCTGAAGACATTTGTCACAACTGGGGGGAGAGTGCTACTGGCATCTAGTGGTTAGAGGCCAGGGATGCTGCTGCACATCCTGCAATGCACAGGACAACCCTCACAACAAAGTTCATTGCGTGAACCGA
WTC11_seq10618_F	potential enhancer, WTC11	NA	NA	NA	NA	10	105063880	105064080	+	AGGACCGGATCAACTAGCTGAACAAGTCAGCCAGTAGCCTATGCAGCCAGTCGCAGCTCTGCGGTGTTCCTGTAGTCCTCTCTATGGTAGCAGCTCTGAGCATGCTGCTAGTTCCCCATAGTGCCTGCAGATGGCCCCAGAGTGCTGCCGGAGCATGACTTCACCACTCATTAATTGATTACTTCAAGCAACATTTGTTGAACATCTGCTAGGAGCATTGCGTGAACCGA
WTC11_seq10621_F	potential enhancer, WTC11	NA	NA	NA	NA	10	105550596	105550796	+	AGGACCGGATCAACTCAGCAGTCTGAGATCAAACTGCAAGTCAGCAGCCAGGCTAGGGGAGGCGCGCCCGCCATTGCCCAGGCTTGCTTAGGTAAACAAAGCAGCCAGGAAGCTCGAACTGGGTGGAGCCCACCACAGCTCAAGGAGGCCTGCCTGCCTCTGTACGCTCCACCTCTGGGGGCAGGGCACAGACAAACCAAAAGACAGCAGTAAACCATTGCGTGAACCGA
WTC11_seq10623_F	potential enhancer, WTC11	NA	NA	NA	NA	10	105675427	105675627	+	AGGACCGGATCAACTCTGCAGACAGGAATAGCCCTGCAAAGTTGCCTTTTGTGGAGGAGATTTGCATCTGTAGAGAAAATCTGCATTAGTGAAATAAACAGCCAGGCTTTCTCTGAGCCCCTCCCCCATTGTCTGCATCTAAGAAAGATTAACTCAACCACAGGCTATAATCTATTCTTTCTGAGAGCTGCTACCTGTGCAGCAGGTACATAACACATTGCGTGAACCGA
WTC11_seq10626_F	potential enhancer, WTC11	NA	NA	NA	NA	10	105727702	105727902	+	AGGACCGGATCAACTAAAAGAAGTGAAAATTGCTGTTTCTTATCTTAACTGATGACATTACCTTGTGGAATTCCTTCTCCTGGCTCAGAAGCACCCCCACTGAGCACCTTGTGAACCCTGCCCCTGCCTGCAAGAGAAAAACCCCCTTTGACTATAATTTTCCATTACCTACCCAAATCCTATAAAACGGCCCCACCCCTATCTCCCTTTGCTGACATTGCGTGAACCGA
WTC11_seq10627_F	potential enhancer, WTC11	NA	NA	NA	NA	10	105736025	105736225	+	AGGACCGGATCAACTAAACAGCACACCAGGAGATTATATTCCGCACCTGGCTCGAAGGGTCCTACGCCCAAGGAGTCTCGCTGATTACTAGCACAGCAGTCTGAGATCAAACTGCAAGGTGGCAGCGAGGCTGGGGGAGGGGCGCCTGCCATTCCCCAGGCTTGCTTAGGTAAACAAAGCAGCTGGGAAGCTCGAACTGGGTGGAGCCCACCACACATTGCGTGAACCGA
WTC11_seq10628_F	potential enhancer, WTC11	NA	NA	NA	NA	10	105844277	105844477	+	AGGACCGGATCAACTAGGCACCTGCCAATGGCTCAGGAAGGGAGGAATAGGACCAGGTGGCAAACTACTCCGCACGTTTGCCAAGAACACATCCCTGCCTCTAAATGCAGTTAGCCTTAGCCTACATTAATTAAGAGCCTGCCCCCTTGCTGTTTCTGCTCTCTTAGCCTGATGGCTGATTCCCCATTTTTCCATTTTAGAATTGTGTGAAAGGGCATTGCGTGAACCGA
WTC11_seq10636_F	potential enhancer, WTC11	NA	NA	NA	NA	10	106086524	106086724	+	AGGACCGGATCAACTTTTCCTCTCTGACACACCCTCTGGTCTTTTCCTGCTCTGTGCTCTAGAGTGCTGACCCCTATAGACATCATTTGGACTTTCTTCCTTGCATTTGGCCAATGGGAGACACTGGCAGGAATTGGAAGGCAGGAGACTGAGACTAGGGTATTTATTTCCTCTCCTTCTTTGTGTGTCATCTACAGCTTTTGGTGGATGCGCTCCATTGCGTGAACCGA
WTC11_seq10637_F	potential enhancer, WTC11	NA	NA	NA	NA	10	106189345	106189545	+	AGGACCGGATCAACTAGAGTAATAAACCCTATTGGTAATTGTTGTTATTGCTACAACTATCATTATTGCCATCTGCTAGGGCCTCTGACACAGTGCCATGCTGATGTAGGTACTGCTGCCCTCTGCTGGAATTGTTTCAGCCTGTTTTGCCTCCTAAGACAAATGAAGGTCATTGATCTTTTCACAAAACCTCCCAAGTTCTTGTCAGCCCTTCACATTGCGTGAACCGA
WTC11_seq10638_F	potential enhancer, WTC11	NA	NA	NA	NA	10	106355540	106355740	+	AGGACCGGATCAACTCTGTATCTCCCTTAGGAGTTCTTAGCCTTCCTGCCTTTCTGGGTGGCACCCCTGTCATGGCCCCTACATGCAAATTTGTCAAAGGGTCACCTAAAAAAAAGCTTGTATTTTCTGCTGCCACCTCGTGGCCACATCTTTTTTCTTGCTCAGACTCAAAATCCCTGGAACCCCTTACACTCCCACTCTAGCTTGACTGCACTCATTGCGTGAACCGA
WTC11_seq1064_F	potential enhancer, WTC11	NA	NA	NA	NA	1	20640195	20640395	+	AGGACCGGATCAACTTAATTCACATTGGAGCAGGGGAGAGGAGGCCCCCCAAAAATGCCCAGTTCACAGTGTTGCATGATTGACTGGGGTTCTCAGATTCCTCCTAAGAAATGCACGGGTAGAGCGCCACCTATCGGAATAAACTGAACTCTGTCCCCACCAGAGGGAACACTCATTTCACTAATAGTTATGTGCACTGATGGTGCCAAGAGATTCATTGCGTGAACCGA
WTC11_seq10640_F	potential enhancer, WTC11	NA	NA	NA	NA	10	106412861	106413061	+	AGGACCGGATCAACTCTGAGCATGGACAGGGTGTTTGTGAATGGATGTTGGTTAGAGCAGGCATTCCCCAAGCCCCCAGTACTGGTCTGTGGCCTGTTAGAAACCAAACTGCACAGCAGGAGGTGAGTGGTGGGTGAGTGAGCATTACCACCGGAGCTCTGCCTCAGATCAGCAGCAGCATTAGATTCTCATAGGAGCACAAACCCTATTGTGAACATTGCGTGAACCGA
WTC11_seq10646_F	potential enhancer, WTC11	NA	NA	NA	NA	10	106609995	106610195	+	AGGACCGGATCAACTGGACAAAAACCAGTTGTTACCCTAGAGACGGATGGCTCAGAGTAGAAAGGCCTATTCCTTTTAGGGTTGTAGTCTGGTAGTCGTGCCTCCTGGTGGTGATAATGTGTAACCACCAATCATGTCACAGATGCTGAAAGCCATAGAGACAGAGGTGGGTGGCATTGCTCAGAGGCACATGAAGATACCCCTTCTTTACCCCACATTGCGTGAACCGA
WTC11_seq10649_F	potential enhancer, WTC11	NA	NA	NA	NA	10	106705670	106705870	+	AGGACCGGATCAACTATTTACAGTTCCTAGTCACTTCAAATACATCACGATGGCAGCAAGATCGCAAATACACAGCTCTGAGCTCCCGAGTCAGTTTGACCTCCACTAGGTGGCGCTCCATATTAACGCAGTTCTTCAGCACTTCTGGAAAGACAGCCTGGGGATGTCAACAGTTGAGGGTCTTTAACTTTTGTTTGCCTCTGTTTTCCAAAGGACATTGCGTGAACCGA
WTC11_seq10650_F	potential enhancer, WTC11	NA	NA	NA	NA	10	106707711	106707911	+	AGGACCGGATCAACTAGGAAGGTACAGAGGGCAGGTAGAGAGGGCAGGTGTGGTCTCCAGCCAGCACATGAGCAACCTGCAGGCACAGTGTCAAGGGCACCACCACGTCTCTCTCTCTCTCTCCTACACAGCCACTCTTAACCCCTCTAAATGCCTGGAGTTTCAATGACAGCTGGAGTCTGCATACTCAGAATGTCAACAAATGCGCATGTTCACATTGCGTGAACCGA
WTC11_seq10653_F	potential enhancer, WTC11	NA	NA	NA	NA	10	106765465	106765665	+	AGGACCGGATCAACTTTCCAAAGGATGAAATTGCCAGGGTTAGTTTCATTGAGAGCTTTGAGCCAACTGTTAGGCATCTCTGGCGCCATCCTCTGAATGTCTTTGGAGCTGCCAGTTGGGTGGTAGGCACTGACAAAGAGGGATGCCACAGCAGGGCAAAATAGCCTGGGGGAGGGAAAGAATGGGATGCACTGGTTTTGCTCAATTCCTAGTCTCATTGCGTGAACCGA
WTC11_seq10659_F	potential enhancer, WTC11	NA	NA	NA	NA	10	107144595	107144795	+	AGGACCGGATCAACTAGCTAGCTGGCCTCTGCCAAACAAACAAGAGCCCATGGCCTTGCCATATTGGGCACTCCGTAGTGAGCAGCTGAACCCCAGCTGAAGAGCCAGGTTCAGCACTGTCTCATAGGGAACAGCTCCACCTGCTGAACTCCTTGACATTCCTCTCCCCCTTCGGCACAGCTTTGCTAGAACCTATCAATATAAGAGTGGTCACACATTGCGTGAACCGA
WTC11_seq1067_F	potential enhancer, WTC11	NA	NA	NA	NA	1	20696895	20697095	+	AGGACCGGATCAACTCTACAGGAAGGGACCTGACACCCGGGCTGGAAACGGCAGTGGAGGGAGAAAGGCAGTGCCCGCTGCCGAGCTCCAGAGCCTGCAGGGGCGGACGGCGTTCACTGGGGGCACCATCGAGCCTCTCCCCAAACAGCACAGGCCCCGCCCGTCACGTGCAGCGCCCGAGGCTCTTGGATGGATTTCTCCCACGCCTCCGGCCCCATTGCGTGAACCGA
WTC11_seq10672_F	potential enhancer, WTC11	NA	NA	NA	NA	10	107914670	107914870	+	AGGACCGGATCAACTCCCATCGTTGGGCGCTGGTGGCACCCCAGGAGGAGAGAGGAGCAGCAGGAGCCCGGTCTCGCAGTGCCGGCACGGACAGTACTCTGGGGGTCTGGGCCGCGTGCCACGAGGAGCAGAGGAGCCACCGGAGCCGCTTCCGCAGACGCCCTGACACGGAGGACCCAGAGCGCCGCGCCGCGCCGCCGAGGAACGCGCTCACCCATTGCGTGAACCGA
WTC11_seq10674_F	potential enhancer, WTC11	NA	NA	NA	NA	10	108204495	108204695	+	AGGACCGGATCAACTATGCAAATAAAATCAGCTTTTTGTTTTGGAGACTTTCTCGACTACTTTCACTGAGAATTGAAGCTGCCTTATTTGGTGTCTCCAGAATCCCAGACCTGGCCAAGGGAAGAGCGCCCTCTATGAGTAGAGCTATGCCTATGCAGGCCATAAAGCTAAAGTAGACCTGTCCAAGTATAGCTTTTTCTACTGTGAGCATTCTTCATTGCGTGAACCGA
WTC11_seq10681_F	potential enhancer, WTC11	NA	NA	NA	NA	10	108480770	108480970	+	AGGACCGGATCAACTTTGTGAGAAGTGGGCCACCACCCTCCAGAACCCAGAATGGTAGATCCACCAACAGCTTGCACTGTGTACCTGCAATAGCCGCAGACACTCAAAGCCAGCCCCTGAAAGCAGCCAGGAGGGGGTGCTGTATTATGCAAAGCCACAGCTGTGGAGCTTCCCAAGGCCATGGTAGCCCACTTCTTTCATCAGCATGACCTGGACATTGCGTGAACCGA
WTC11_seq10683_F	potential enhancer, WTC11	NA	NA	NA	NA	10	108546055	108546255	+	AGGACCGGATCAACTGAAGTGAAAATGAAAATCACTGGCCCTGTAAACCTCCAGGAAGTCACTTCAGCCAGAGGGGAGGGGCTTGCAACAATCAACAAATGGGGGCAGGTGCAACAGACAATGGATGCCCTCCTCTATGACTGTGAGGAGTAGGGAGTGGGAGGCTGGGGAGGCGGTGGCTACAGATAGACAGGTAGTTGCTACTGCACTGAGAGCATTGCGTGAACCGA
WTC11_seq10684_F	potential enhancer, WTC11	NA	NA	NA	NA	10	108586535	108586735	+	AGGACCGGATCAACTTACTAACTGGAAAAGGGAGATTTATGTGCTCACATAACTGAAAGCTGTTTGTTACATCAGGTAACTAGTCAGGCTTGAGCGGGGCTCCCCCTAGGGTGTAGTGGGTACTAGGAATGTCAGGTGATGGGCAGGTGGTTGTCACACTGCCTCTCTAAAATAAGAATTAGTTGCAGCTAGCGCCAACATAAAGCAGTTCCCCACATTGCGTGAACCGA
WTC11_seq10693_F	potential enhancer, WTC11	NA	NA	NA	NA	10	108911890	108912090	+	AGGACCGGATCAACTTGTCTTACTCCTTCCGTCCAGGGCATTCCGCAGACTCCTGCTCCCTTCTTCCTCTCCACTTGCTCTCAATAGAGGGCGCGCTGGGCGAAGTAGGGGCGTGGCAGGAGCCCCGCTCCGCGGATCCAGGTTGAAATTCCTCCCTCCTGGAATCCGACCGTGAGCATTTCTGAGCGGTGGTGAGGAGGAGGCCACCAAGACACCATTGCGTGAACCGA
WTC11_seq10694_F	potential enhancer, WTC11	NA	NA	NA	NA	10	108913405	108913605	+	AGGACCGGATCAACTTTTGGAATTCAGCCACCTTGTCACAAGGAAGAGGAACTGAAGCCCACACAACCTAGGCCCTGGCTGAGCTCCCAGCTGACAGCCAGTGTCAACTAGCCAGTCATGTGACTCAGCCATCCCAAATGCGTATTCTCAGTCCCCAGAAAAGCTGCCCCAATTGTTGCCATGTGAAACAGAGCAGAGCTGTTGCTGTCAGGTTCCATTGCGTGAACCGA
WTC11_seq10696_F	potential enhancer, WTC11	NA	NA	NA	NA	10	109038095	109038295	+	AGGACCGGATCAACTTTGTACAGAGGCTTGAGGAAATGGTGATTGATTTACATAGGGCTCAGGGGATTGGTTTGACCAGGAGTGCCATTAACATAGCCCGAAAAAGACTGGTCCTCCCACTCTAGTCTTTTATTATGCCAATGCAGCCTCCACCTGGTGGTAGCCCCACTGGTAAGAAGTTTGTACCCTTTTGCCGGCACGTCAGCCTTCTGGTTCATTGCGTGAACCGA
WTC11_seq10698_F	potential enhancer, WTC11	NA	NA	NA	NA	10	109089886	109090086	+	AGGACCGGATCAACTAGGATAAAATTTTTCCTGGTGGTTGCTTCAACTCACCCTCCAGCCCCTTTACTAGCTCATTCCTTTGTCTTCCCTCCGGCTTGCCTAGGACTGCCTTTGCATTCTGCAGAATCTTGCCTATGGTGGCAGCAGGGAGAGAGGGCGTAGGACCCTGGCTCAGGGATTTGGTGAATTTACCCTTCATACTTAGTTATTTTGTGCATTGCGTGAACCGA
WTC11_seq1070_F	potential enhancer, WTC11	NA	NA	NA	NA	1	20728007	20728207	+	AGGACCGGATCAACTCAGAGGCCCTGCGGCCCCCAGCCCCCGCCTTCTGCATGGCCCCCAGGGTGCCTGGCTTCCAGCTCCACGGGAGGGGAGGCTGCAAAGGGCAGGGGGGGAAGGGCTGCTTTCGAGGCAGGCAAGCCACAGAGTGCCCCCCACAGGCCATTCATTCACTGGCTTCCTGAGCAGCTGCTATGTGTGCAGCACGGCTGCGCAATCATTGCGTGAACCGA
WTC11_seq10702_F	potential enhancer, WTC11	NA	NA	NA	NA	10	109393540	109393740	+	AGGACCGGATCAACTCCCCAGAACATGCAGATTCTTACAGCCTCTCAGCTGGAATCTGCTTAAGCCTACAAAACTCCCAGCAGGAGGGGCAACCAGCACCAAGGCTGCCTGCTGTCTAAGCCATTTGAGCTCTTTGGGGGAGGGGCAGCAGCCAGCACTGGGACTCACAACTGTCTAACACACTAAGCTCCCTGGGCAGGGGAAGGGGGGCACACCATTGCGTGAACCGA
WTC11_seq10705_F	potential enhancer, WTC11	NA	NA	NA	NA	10	109456705	109456905	+	AGGACCGGATCAACTCCGGTTCATGTCTTCGCCCTGGCCCGCTTGGTATAGGGGGCGCACAGGAAGAGGCCAAGAAGTGGAAAGAACCTCATCTCGATGTCCCAAGTGACAAAGCCCCCGGGGCTCGGGGCTTTGGTACAGAGGAGCAGCAGAAGCCGCCGCCGCAGACGCCCGGATGCGGAGGACCCAGAGCGCTGCGCAGCTGAGGAGCACCTCATTGCGTGAACCGA
WTC11_seq10706_F	potential enhancer, WTC11	NA	NA	NA	NA	10	109457195	109457395	+	AGGACCGGATCAACTCCAGGCTCCGCTCTCCCCACCGCTCTGCACCGCTGCCGGCTGCGGACAGACCCGATGCGCCACCACCACCGCAGTTGCCACGACCCCCATGGAATCGCTGGCGCCTCCGCTCCGGTTCTCTAACCCGGCGCACTCTGGGATCCCAAAGCTTGCCGTGGGTTGGAGGCTTCCTACTCTTTGTGCGTTGAGGCTTTGACCTGCATTGCGTGAACCGA
WTC11_seq10708_F	potential enhancer, WTC11	NA	NA	NA	NA	10	109541872	109542072	+	AGGACCGGATCAACTCTGTTTTCCTGGGTATCCCCAGCAGAGGCTGCCGAACAGCAAAAACTGATGCCTGTTCTTTCCTCTGGAAGCTTCGTCCCAGAGGAGCACCTGCCAGATGCCACCCAGAGCTCTCCTTTATGAGACGTCTGTCAGCCCCTACTGGGAGGTTTCACCTAGTCAGGATACACGGGGGTCAAGGACCTACTTGAGGAGACAGTCATTGCGTGAACCGA
WTC11_seq10721_F	potential enhancer, WTC11	NA	NA	NA	NA	10	109967509	109967709	+	AGGACCGGATCAACTACTGGTCAGAGTGAGGTTCAGAGTGAAAAGGAAAAACTGCTATTTCTCTCCAGATCCTGTTTGCATCAGCGGACTCCATCTGAGACCCATCCTGTTTGACCTCTGGTGTGGCGGGGGAGGGGAAATGGTCTGTTTGACTTTTGACTGTCACTGATCCGAGGGCCTCTTTTTCTCCAGGAAATTCTAGGATTAGTATTAAACATTGCGTGAACCGA
WTC11_seq10730_F	potential enhancer, WTC11	NA	NA	NA	NA	10	110336117	110336317	+	AGGACCGGATCAACTGCTTTTAGACTTCTCTGGGTTTATCAGTTTTCAGTCCCTGCTTGTCGCGCTTTTGGAACTACAAATAGCCTCGGAGAGAGGGCGTCAGATGTTTTGAATCTCCCCCTGCTAATGGATGGGACCACACCCCCTGCCGCCACAGCTGGTAACACAGGCCTTTAGGATAATGGAAGGCATTTGGGGATCTATTTTTCTCTTACCATTGCGTGAACCGA
WTC11_seq10733_F	potential enhancer, WTC11	NA	NA	NA	NA	10	110359299	110359499	+	AGGACCGGATCAACTGTCTGAAAGCCTGGAATGCCTTACCAGCCTGCCTGAGTAATGTCTCCCTCTAGTTTTGAAGTTTCTGCCAAGGAGGAATGTCACTGGAATGCAGCCTCTACTAACACCTGGGCAGCTGTCCCTCAGTCATGAGGCTGGCCCGGCTGGCTCATCTGGTGAATGATGTGGCTGCCAGGCGTGGGGCTGAGGGCCCCTGGTGACATTGCGTGAACCGA
WTC11_seq10735_F	potential enhancer, WTC11	NA	NA	NA	NA	10	110487445	110487645	+	AGGACCGGATCAACTTCCTCCCTGGAAATGACACCTGGCTGCTTCCTACCTCCCACTTCCTGTGCTTCCGCCTCCCCTGTCTCCTTCAGCTGCAGAGCCCTTCCCCCTCCCTCTGCCAGAGTAAATCCTCCCTGGTTTTCAACCCTCATACACCTTTCCCCAGCCCTTCCTGAGGTCAGGAATGAAATCTTGGGCTTCTCTCCCTTCCCTACTCCCATTGCGTGAACCGA
WTC11_seq10736_F	potential enhancer, WTC11	NA	NA	NA	NA	10	110501305	110501505	+	AGGACCGGATCAACTGTGGGGAGCATGGTCATTGAGGAGGACCAGGAGCTCATGGGCAGGCGCAATGGGCTGCTTGTGAGGTGACCACAGGGGAGATCTGGGTGTACTAAGTGGGGGCGGGGCAGTTCCAGTGAGCTGAGAGGAAGCGGTAATGGCAAGATGACTCATTCTAGGAATTGGCTGCAGCTTCTGGGAGGGAGTTGGAGACTGCCTTGCATTGCGTGAACCGA
WTC11_seq10738_F	potential enhancer, WTC11	NA	NA	NA	NA	10	110530375	110530575	+	AGGACCGGATCAACTTAGGAGGTCCCACCCTGAGTAGGGAGCCCCGTGGGAACTGACCCGGCCACATTCCCAACTGCAGCGATTGTGAAATGGGCGCCCGGGCCCAGCCAGGGCGGGCTCCGAGGGAGGAGCGGGGCGGGGCGCGCAGAGGATGCTCCAGGAGGGCGGAGCGCTCACCCTTGCTCCGGGATCTCCTGGCTCAGGACAACCAACGTCATTGCGTGAACCGA
WTC11_seq10739_F	potential enhancer, WTC11	NA	NA	NA	NA	10	110535950	110536150	+	AGGACCGGATCAACTAAGTAAGGTAACCTGTCCAAATGGTTGATCGAGTAAGCAAGGTTCCCGACTGCAGGAAGGCAGAGAGATGCTGCCTCCTGGGGGCTGTCCCTTTCTACAGAGAAGCATTTTCTTCATGACTGAGATCGGGGGTGGCCCCAGTTCCCTGGAGACACCAGTGTTGCAGGAGGCTACTCTTCTTCCTGATTTCACTGCCCAGTCATTGCGTGAACCGA
WTC11_seq10743_F	potential enhancer, WTC11	NA	NA	NA	NA	10	110610380	110610580	+	AGGACCGGATCAACTCTGCAAAGGTAGATAAGGCTGAGGCTTTCTTCATCATTGGGCTGCTGCTTTGTCTCCCAGTAATTACTTCACTTTTTTCCCAGAGCCACTAGAGGGGGCCCTTGACACATGCCAACCCCTCCATTTTTTCAGTCTAGTTTTTCAAACTCTAGTTTCTTAGAGTAGAGTTCCAGGAGCAATGAGATGGTCAAGGTGTGACACATTGCGTGAACCGA
WTC11_seq10744_F	potential enhancer, WTC11	NA	NA	NA	NA	10	110637198	110637398	+	AGGACCGGATCAACTCTGCCTCTGAGAAGTGCTGTTTTCCTTGGCTGGGGCCTACAGTCACACCACTGGCCTCTGAATGACAGTGACATTCCCCAGGGATTAAGCACGACTTGTGGAAGCTGGGTCTCCACAGGGGGTGCAGAGCCCCACGGAACTTCAGTCATGCAATTAGCTACCTCTAACATTTCTCCCACATTCATTTCGTACCTCCATCACATTGCGTGAACCGA
WTC11_seq10749_F	potential enhancer, WTC11	NA	NA	NA	NA	10	110684980	110685180	+	AGGACCGGATCAACTAGAAGTGAATCTGTTTGCAAAAGCTTTAGCACAAGGAGAGCGATCTGCCTGAATTGCGGTAGAGAGTGTTGTTTGCGCATTTGTAAAACGAGGCGAATGACCCAGCTGTTGGCCGTAGGGGCCTTTGCTGTCCTTCCTGGGGTTTGTGGTCGCTGCCGAGGATCAGCACTTTCACACGCGACCTTACGCATTCCTTGTCACATTGCGTGAACCGA
WTC11_seq10754_F	potential enhancer, WTC11	NA	NA	NA	NA	10	110834879	110835079	+	AGGACCGGATCAACTAGAGCAACCCAACCTGCCTCATGGTGTTGGGCCGAGGCCAGTCATAGCAGTGAGTGTTCTGGGGTCATGCAGAGGCAGCCCTCAACGATAGAATAGACAGGCCCATTTTTAAATCCATCAAAAGACCTCCAAGGCTCCCCACCCACTAGCCTGCCCTGACAGGAAACAGGTTGTTAAGAGTCTCAAATGTCAGGCCGTGGCATTGCGTGAACCGA
WTC11_seq10755_F	potential enhancer, WTC11	NA	NA	NA	NA	10	110936857	110937057	+	AGGACCGGATCAACTCCTTGAGGGCAGCAGGAACCACCATCCGCTTTTTCTTGTCGTAAGGCGGTGGGATGCAGTCAAACACCTTGAGGCGGTCCAGAGCGGCCTGGCCTCGCTTGGTCTTGTGGGGCAGCATACTTCGCACAGTCAGCCAGAAGATGGGGCTGGGGGCCCGGAAGTGGTAGGGGCGTCGGAAAGGGTTGGTGTTCATCCGCTTGCATTGCGTGAACCGA
WTC11_seq10763_F	potential enhancer, WTC11	NA	NA	NA	NA	10	111281601	111281801	+	AGGACCGGATCAACTCCCTTTGCCTGCACGGATATAAATACATGCTGTAGGCTGGTACAAGTCCTCAGGCTGCCCCAGATCTGGGATAAACAGGCTCAGTGAAAAAGCAACAAAGTTTTTCTCCAGCAGGTGGAGTTCCAGAAAACTTCTGGTCTCCGTTAAAGGGATGCGGTTCTGAGCCAAAAACTCTGAGCCTGGAAGAGAAAGGCCCCCTACATTGCGTGAACCGA
WTC11_seq10766_F	potential enhancer, WTC11	NA	NA	NA	NA	10	111360350	111360550	+	AGGACCGGATCAACTAAGAAATACCCTTTCCCTGTGGTGACAGGATGGAAACTGCCAATCTCTCTGCAGGCGCCCCTCTGGCTGGTAGGAGGCACCAGAACACACTGCATGCTCCAGTGTGTGATATGCTGCTGTTTCTTAAAAGCCTGTGTGAGAGGTCAGTGCCACCAAGTGGCTGAAAGGTGAGTGGGCAAATGGAAGGGTATCTGCAATACCATTGCGTGAACCGA
WTC11_seq10767_F	potential enhancer, WTC11	NA	NA	NA	NA	10	111370264	111370464	+	AGGACCGGATCAACTCATTTGAATAGCATACCACTGTGAAGGCATAAATTGTTGAAAGAGCAAATGTAAGCTGGACAGATTTGTAAATGTGGCAGACAGTAATCCTGGTATTTCATGTTAATTGTTCTTCCCAGGCAGGAGGCCTCCTGTGATTTACATTCTGGAGCAGGATGGGGGACTGAGCCAGATAGCTCTTACCTCCAAAGAAGACCAGTCATTGCGTGAACCGA
WTC11_seq10768_F	potential enhancer, WTC11	NA	NA	NA	NA	10	111506378	111506578	+	AGGACCGGATCAACTTTGGCAGCTAGTTGAAAGAGTTAAACTCTGCCTGAAGAGTTGAAGTCAGCATAAAGAGATGCTTGAGTTAAGGTAAGGTGGGGCAGAGACAGGGGGAAGCCAAGGTTCTTGTCATGTAAATGAAGCCTTCAGGTAGCAAGCTTTAGAGAAAGAGATTGCTTTCCAAGCCTTAAAAGATGTCAGACTCTTCAGAAAAGACCCATTGCGTGAACCGA
WTC11_seq10770_F	potential enhancer, WTC11	NA	NA	NA	NA	10	111561980	111562180	+	AGGACCGGATCAACTCTCTTTTTTCCCCCTCTGCCTTTCCATATGCTGATGGTGTCTCCCACTGGTCAGACCCAACAGGAAGCCAGAGGGCAAAGGCATGCAGCTGAAGCAGTGAAAAAAGGGGGCCCTCCCAGGGCAAAAGCAGGCTGGGGAAGGGTGGGGAGAAGACCTGGAAAGGCAAATGGAGAATGGCCCGCCCAAGGACTTACAGTGGTCATTGCGTGAACCGA
WTC11_seq10783_F	potential enhancer, WTC11	NA	NA	NA	NA	10	112022327	112022527	+	AGGACCGGATCAACTGTCTCTCTCTCTCTCTCTCTCAGCCTTTGCTCTTTGGGAAGCAAACTGCCATGTTGCAGCAGCCCTATGAAGACACCTGCTGGTGAGGACCTGAAGCTGTGGCCAACAGCTGGCAAGGACCTGAGTTTGGAAGTAGATTCTCCAGCCCAGGCCAAGGCTTCAGGTGACTGCAGACCTGGACAATGGCTTGACTGCAGCCTCATTGCGTGAACCGA
WTC11_seq10802_F	potential enhancer, WTC11	NA	NA	NA	NA	10	112832675	112832875	+	AGGACCGGATCAACTAATATGGAAATGTTTCCCAGAGAATCTCACTCATTATAGGTGAGCGGAGCCTGAAATGACTCATTCAGCAGAAATGTGGCCTCTCTCAGCAGTGGCCACGGGAGCCCATTTGAAATGCAAGAGGCTCCTCTGTGGGCCTGCCAAGCTCTGTAACTCAGCTCCCTCCCAGCCCTGGCCCTGCAGTAATTCTGCTAGACCTGCATTGCGTGAACCGA
WTC11_seq10803_F	potential enhancer, WTC11	NA	NA	NA	NA	10	112839215	112839415	+	AGGACCGGATCAACTTCCCTCCTCAGGGGCTCACAGTCTGGCAGGGGAGGCTGACAACCCGCAAGCAATCGTGAGCCCTTGTCATTTCCCATTGTGAGAAGCACCGTGACAGTGATGGGGGTGGGGTCCCGGCCTGCAGGGGCAGCTGCTGAGCTGGAGGAGGTGACGCCTGAGCTGAGTCCCGAAAAATGCTGAGGAACCCGGTGGGGAGTTCCCATTGCGTGAACCGA
WTC11_seq10806_F	potential enhancer, WTC11	NA	NA	NA	NA	10	112898760	112898960	+	AGGACCGGATCAACTTGGGACTTGGGGAAAGGTGCTTCCAGGGAGAGGGCAGCAGCGCGTTGAGTCACTTGCCTCTTGTTTAACTCTTTCCCTGCTGCCTCGACTCTGGAGGCGGGGTTTGGGCCTGGGGTTCCGTTTTGGGCGTCTCTGACAGGGCTTGTGTAGAGTAAGCCGGGTTTCCACCCCAGTCCGCTCCCTCCACTTCAGGCCTCATTCATTGCGTGAACCGA
WTC11_seq10808_F	potential enhancer, WTC11	NA	NA	NA	NA	10	112915632	112915832	+	AGGACCGGATCAACTAAAAAAAAGTAAGGACAAATAAACAAACACACCCATGCTCCGTCGCGGGAGGTTCTGAGTCACTAGGTCTGGGGTGGGTCTCTAACATGTGAGCTCCGTAGGTGATTCTGATCTTAGCCCCGTAGGTGATTCTGGTCTTAGCCACGGTTGGGAAGTGCCGCTGTACCCTGCAAAGGCAAGGATCTATTTTCATTCATAGACATTGCGTGAACCGA
WTC11_seq10811_F	potential enhancer, WTC11	NA	NA	NA	NA	10	112988924	112989124	+	AGGACCGGATCAACTAACAGAATTTCAAAGAAGGTAGGGGACTTGCCCAGGGATACATAGCTAGCAAGTGGCAGCGCTGGATTGAGTCTGGGCCTTGTCTGAGGCTCGGGTCCTGTCATGCTCTGCGGTTGCTATGTTGACATGCAAAGGGAGAGGCAGCTGCTGGGAGTCTAGGTGGGTTTCTCTTTGAGAATGCTAACGTGAACCCTCAAGGTCATTGCGTGAACCGA
WTC11_seq10822_F	potential enhancer, WTC11	NA	NA	NA	NA	10	113165674	113165874	+	AGGACCGGATCAACTCCGAGACGCCAAGTCACAGACTGAGCAGACCCAGCCTCTGTCGCTGTCCCTGAAGCCCGACCCCCTGGCCCACCTGTCCATGATGCCTCCGCCACCCGCCCTCCTGCTCGCTGAGGCCACCCACAAGGCCTCCGCCCTCTGTCCCAACGGGGCCCTGGACCTGCCCCCAGCCGCTTTGCAGCCTGCCGCCCCCTCCTCATCATTGCGTGAACCGA
WTC11_seq10830_F	potential enhancer, WTC11	NA	NA	NA	NA	10	113326692	113326892	+	AGGACCGGATCAACTCACCTTACTCATGTCCAGAATCAGAGTCAGTCTTAAGCTGAGGTCGGCTGGCTCCAAGCACACAGCCAGATTTCCAGGCCCATGGCTGTAGCCTTTGTCTCTGTTCCATCTGTCTGGAAACAGGAGCCATTGATTTGCAGAAAGGGGCCACCAGGAGGCTGGGGTTTAGTATCAGCTTTTCCTGGGCCAGCTGGGTCACTCATTGCGTGAACCGA
WTC11_seq10832_F	potential enhancer, WTC11	NA	NA	NA	NA	10	113358100	113358300	+	AGGACCGGATCAACTTGGAGGAGAGGCAGGGAAAGAGAGAGGGCTCCATAGGGGAAGGCCCGTGACGGGCTTTCTCTCCCAGAGTGGCAAATAGCAATGGCCCCTTTGTGGAATGTGGAGCCGCTCAGGAGGATGAAGTCGCCCTATTGCTATCTGGTCTGTTGGATAATAAAGGAGCGTTTGGTGGGAAGGGCAGAGGGGAAAGCACACCCTGTCATTGCGTGAACCGA
WTC11_seq10837_F	potential enhancer, WTC11	NA	NA	NA	NA	10	113521285	113521485	+	AGGACCGGATCAACTAAGAAACAGTAATTGCTGCCAAGGTCTCTGCTCGCTTGTGAAGCCTGGATGGAGAGGCTGGTCGGACTTGGTCCTGGTAGCCTTGTCTTTACTGTCCTCTTGTGGCCAAAAGTTGCTGCTGCATCTGGAAAAGCTGGCAATTTCAATGAGGCCACAGGGGGATATTTTTACCTGTTGGAGCACAATCTTTTTGGGATCCCCATTGCGTGAACCGA
WTC11_seq1084_F	potential enhancer, WTC11	NA	NA	NA	NA	1	21318699	21318899	+	AGGACCGGATCAACTGCGACACCCCTGAGTTGGTCACACCAGCCTTCCAAGGAGCTAACCCGACCTGACAGTCACTTCAGCCTGGCCAGGCCCCCAGGCAGTGTGCCAAAAAGCGGACGGGGGAGGGGATTTGCAGCAAGAGCTACAGCTCCCCAGAGGCCGCACTTCTGTCGGGGGAGACGCTGAGCGAGGGTCAGAAGAAAGTCAGCATGGGACATTGCGTGAACCGA
WTC11_seq10844_F	potential enhancer, WTC11	NA	NA	NA	NA	10	113611045	113611245	+	AGGACCGGATCAACTGGGCCAGTCTGTGTACCTGAATGATTCGGGCTGACAGTTTAAAGAGTTCCCACATTCACTCCCCTTCAGCCAGTGAGGCGCCCCCTGGGCGTCCTGCCTTCCAATCGCTATCACAACCAGAGGCAGGGCAAGTGAGGGCTCCGCTCAAGTGACAAACGGGCCCCCGAGATGAGCGTGGCAGCTCCCTCGTTCCTACAGCTCATTGCGTGAACCGA
WTC11_seq10855_F	potential enhancer, WTC11	NA	NA	NA	NA	10	114012756	114012956	+	AGGACCGGATCAACTTGGGCCTCCAGGGACCCGGAAAGGCGTCAGGCCGCTACCCTGTCCCTGCCCCTCTCTCTGGGGCTGTGTGGTCTTGTCTCCGCCTCTCCCTGCACGTCTGCTCCCCCAACCCACCCACCAATGGCAGGCAAGAGCTTCATCCCTGCTCCCCACCCTTAGCTGCTGGCTTCCCATGACACAAGCCCAGGCCTCATCTTCACCATTGCGTGAACCGA
WTC11_seq10857_F	potential enhancer, WTC11	NA	NA	NA	NA	10	114087364	114087564	+	AGGACCGGATCAACTCAGTAGCCTTCCCCTTCCATTTTGACGTCCAAAAATATCTCCAGACTTTGCCAAATGACCCCTAGGAGGCAAAATTGCCCCAGTGGAGAAGCATGGAGTTACAGCAACTAAACTCATGAAGCGCCTGATATGGGGGAATTCTTTGTGAAAAGCATTGAAGGGCTTGCGTTTCTGGCCAGACTGATATGGGGCCATGCAGACATTGCGTGAACCGA
WTC11_seq10858_F	potential enhancer, WTC11	NA	NA	NA	NA	10	114099500	114099700	+	AGGACCGGATCAACTTTTCTCAAAGCAGTGGGAACAAGAGTCCCTCAGTGCTGGATGGCTGGGGAATGGGTGGCCGAGGAGTGAAGCTCTATTCTGGGCAGAGCACTCCCCCTTGCTGAAAGGGCTGGAAAACGCTTTTGTCCCTGCTGGAAGTGGAGTAGCGTGGGATACAGGGCAGGGGGTCGCTGCTGAGTTTATCAGGGGAGCAGAGATTACATTGCGTGAACCGA
WTC11_seq10860_F	potential enhancer, WTC11	NA	NA	NA	NA	10	114100965	114101165	+	AGGACCGGATCAACTATCCTAAAAGCCAGTGAAGCGTGGGCTCTGGACGGAAACAGAAGGTCAGGGCCGTGGTTCACGCCGTGGGAAACCGCAGCCAGTGATAAGCTGGGAAGCCACAGGGGCTGGCAGCTGCAGTCGGAACGAAGCGGCTGGAAGCTCCAAACGGGAGCTCTTCCCAGCTCGCTTTCCACTTCGACGGCACCGTTCAAAGCTCTCATTGCGTGAACCGA
WTC11_seq10861_F	potential enhancer, WTC11	NA	NA	NA	NA	10	114110619	114110819	+	AGGACCGGATCAACTTAAGGTTGTAGATGGATGGTTTTTCTGGTCCCACGGCTGGGGCAGGCTCCACTGGATGGAGATCTTCACACTCACAGGGCTGACACCAGCCTCGCCCAGAAACCTGGGGAAGCCTCTTTCTCCTGGAATGTGCCTCCATTGCCCTCTACTGAGAAATCTTAACATCACACTCCCTTTAGTGGAGAAATGTTTAAAGGAATCATTGCGTGAACCGA
WTC11_seq10867_F	potential enhancer, WTC11	NA	NA	NA	NA	10	114386551	114386751	+	AGGACCGGATCAACTGGCTCTTCCCCCGGCAGAGATGGTGCTAGAAGTTAGGAGAGGTGAGATGAATGTGTCCCAAGCAGCCCTGCCCTACCCAGGCAGCAGCCGGAACTGCACCTGCTCCACAGCAGCTGCCAGGAGGCCCAGGGGTTCCTTAGGCCCAGCAGGCCCTCCTGGCCAGGCTAAGGAATCAGCAGCCAGGGAGTGACCGAGCAAAGCATTGCGTGAACCGA
WTC11_seq10877_F	potential enhancer, WTC11	NA	NA	NA	NA	10	114596917	114597117	+	AGGACCGGATCAACTGGTATACATGTGAAGGAGAGGCAGGTGGGAGGGAGGGAAGGGAATTCCAGGGAGAAAGCTTTGCTGGACTCGAGGTCACAGTCAGAACTGGAATGTGCCTCCTGTGCACTCAGCCAGGTCTTGACCAAAAGCCCGGGCTTGTTTTGGCACATGCTCCCCACCCAAAATCCTCTGTCCCAGGACATCAGCTCAGTACCCGACATTGCGTGAACCGA
WTC11_seq10879_F	potential enhancer, WTC11	NA	NA	NA	NA	10	114639433	114639633	+	AGGACCGGATCAACTCCAGTGGTTATTCTATCATGCCACACCGGCCACACAGGCCGCCTGATTAAACACAGGCTGGGTTTGAATTCTAGCTCCACCACATGCTGAGTGACCCTGGGCACATTGTTTTCTCTGTCTGGGTTTCAGCAGTCTCAGCTGTGAATGGTATGAGACGTTCCACTTGTGAGGTTGTGGTGAGGACAGCGGCAGCTTCATGGCATTGCGTGAACCGA
WTC11_seq10880_F	potential enhancer, WTC11	NA	NA	NA	NA	10	114663765	114663965	+	AGGACCGGATCAACTGGCTGTCCTTGCTGGTGGGATAAATAGCTGAGCGTAGAACCAGAAACACCAGCATCAGCATTTCTCTGCACCTCCCCTGACGGAGTTGCTGACCTTGGAGCAGGTACACGGTGCCTGCCTGCTCCAGGTTCCCCACCGTGGCTCTCCCAGGAGGAAAAATGCAGAGAGAAGCGTTTCTAATGGCACCGTTTGAAGTATTTCATTGCGTGAACCGA
WTC11_seq10883_F	potential enhancer, WTC11	NA	NA	NA	NA	10	114711582	114711782	+	AGGACCGGATCAACTGGGGATATTTACAAAGGTGTGGTCAGGGTTCAGGTAAACCCACAAGGGGCATGCACTACCCTGAGCCAGCAACAGTGGGGAGCTGTTGCTTACCCCTAGGCCTAAAGAGGCAAGGGGTGGAGTCGATGCTAGAACCTGAAGTGAGTAGCTGAGTGGAGAGGGAGGGGGGCTTGTCAGGACCTGTGGCCTTTCATAGACAGCATTGCGTGAACCGA
WTC11_seq10886_F	potential enhancer, WTC11	NA	NA	NA	NA	10	114875035	114875235	+	AGGACCGGATCAACTTTGAAAGCTTTCCTGTTTCCGAAGCTTGCTTGCATTAAACATGAGGCGCCGCTAAGTGCTGTTGCCACCAGGGACTGCAGGCCGCTCTGCAGCCCTGGATGGGCTCAGTTCCGAGGGAAGGAAGGCGGCCGGCGGAGGCAGTGCTGTGCTGCAGAAGGACTGCTGTGCTGCGGAAGGACTGCTGTGGATTCTGACTGCAGCATTGCGTGAACCGA
WTC11_seq10887_F	potential enhancer, WTC11	NA	NA	NA	NA	10	114877145	114877345	+	AGGACCGGATCAACTAACGGGCTCAGAGCACCCCTGTTCTTAGAGGAACAATCAATGGGAAGCAAAGGTGTACCCAGGCCTCTCAACAGTTCCCGAGTGCTGTCACTGGAGGGCGATGTCTCCAAACAGTCTCTTTCCCCACTGGGAACGGCGCCGCCCGAGGGTTCAGGTCAAGCACGAGTTTCCAAATTCATTCAATTAGTAGGGCAACTGGACATTGCGTGAACCGA
WTC11_seq1089_F	potential enhancer, WTC11	NA	NA	NA	NA	1	21370630	21370830	+	AGGACCGGATCAACTGTGACAACAGTGAAGTGACAGCTTGTGGTAAAAAGGGTAGCTCAGGCTCCATCCCTGCGCCTGGACAACTGTCGAGGTCTTCTAAGAAACTGACCAGCAGGGGACAGCAGGTGTCCATCCAGGGAAGGACTCGATGCAAGCCTTCAGGCTGTGATACCCAAGAAGTGATGGGGGCTGGAGGGGAGCCCAGAGCACCATGGCATTGCGTGAACCGA
WTC11_seq10892_F	potential enhancer, WTC11	NA	NA	NA	NA	10	114999095	114999295	+	AGGACCGGATCAACTTCTTTTCTGCTGCCACAACTCCAGTCCAAGCCACAAACCTCTCTCTCCTGGACTCCTGCGGGGAGTTCCTTTCTCTCCCTGCATGAGTCTATTCTCCGCACAACTGGCAGAGGTAAGTGAGACTGCGGAAGAGGCAAGTTTGCAAGTCCAGAGGAAATGAAGACTCTGCTTGTGCACATGCTGGGTTTGACGGGTGCTGGCATTGCGTGAACCGA
WTC11_seq1090_F	potential enhancer, WTC11	NA	NA	NA	NA	1	21397930	21398130	+	AGGACCGGATCAACTGACCTCAGAGACAGAAAAAGAGAAGGGTGTGTCATCCCCCTTCCTCCTTTCCTCCCTCTCCTGAGGCAGGGGCTGGGCTGAGCGAGACCGTCACTGAGACAACAGTTACCGTGACAACCGAGCCCGAGAACCGGAGCCTTACCATCAAACTTCCGAAACGGAAGCCAGAGAAAAAGGTGGAATGGACAAGTGACACTGTGCATTGCGTGAACCGA
WTC11_seq10901_F	potential enhancer, WTC11	NA	NA	NA	NA	10	115417735	115417935	+	AGGACCGGATCAACTTTTCCCACACAGCCCAGTTACCCTCCTTGGATCTTCCCTAGGTCCATCTGCCCTGCAGAGCCCTGCCAACCTTGGAGCCCTCCTGAGACTTGTGGCAGATATGGGCTTAGACTGCCCTCTAGTGTTTAGGGAGTTGCAGTGGTCATGGGCTCAGAGAACACAACAGTCAGTCCCCTTAGAAACTCTGGAAGGCCCTCTGACATTGCGTGAACCGA
WTC11_seq10908_F	potential enhancer, WTC11	NA	NA	NA	NA	10	115799520	115799720	+	AGGACCGGATCAACTCATTCACCAATTAACGAAGAGATTCCTGGAATCACAGTTGCTCTCCCAGAAGTCCCAGCCAGGCCCCAGAATTCTGCCCATCAATTTTTATGTTAGAGCAGTCACCACTAGGTGGTGCCGAACTTCAGCCCAGGGTAGGTGAAATTTGCATCAAATAGACTCAGAACTTCCAGATGTCCAGTTGCACAGGCTCACCTTGGCATTGCGTGAACCGA
WTC11_seq10914_F	potential enhancer, WTC11	NA	NA	NA	NA	10	116079465	116079665	+	AGGACCGGATCAACTCCCCCATTTTCCTTGTTAGTATAAAGGAAAAGGGGGGTCTCTGAGGCACCCTTCGCTTCGGGCAGTGATTGTCAAGCAGGTGCGCTTCTGCCCCCTGGAGACATTTGGCAGTGCTGAAAGGACATTTTTGGCTGCCATAGTTGAGGAAAGGTGCTACTGGTATCCGGACGGTAGAGGCCAGGGACGCTGCTAAATACCCTCATTGCGTGAACCGA
WTC11_seq10918_F	potential enhancer, WTC11	NA	NA	NA	NA	10	116125221	116125421	+	AGGACCGGATCAACTTGCAGATGTAATTCGTCTTGCAGGAGTCCTGCAAATTCAAACAGTTGGGCTTCTCCCTCTCTTCATAGGAGCACACAGGCACGATGGTCTGTCGCCTCCGCTCTGTGCAGGCGATGTCCCGGCAGGAGCAGAAGAGCATTCCGTAGCTGTGCTTGGCCGGGACCTTGTCAAAGAACTGCCGGAGGGCCTTGTGGCACTTGCATTGCGTGAACCGA
WTC11_seq10921_F	potential enhancer, WTC11	NA	NA	NA	NA	10	116385409	116385609	+	AGGACCGGATCAACTTCCAGCCATACAGATCTTTCTGCCCCCCAAATAGGCCCAACTTGTTCTGGTGTTAGGATCATTTCATGAGCTATGTTCCCTCTGCCTGGGTTGCTCCACCCCCTGATCTCTGTATGGCTGTCAGCTTCTGTCATTCAGATGTCAAGTGAAACGTCACCTCCTCAGAGAGGCCTTCCTTTAAACAATCTATGTAAAGTAGTCATTGCGTGAACCGA
WTC11_seq10929_F	potential enhancer, WTC11	NA	NA	NA	NA	10	116609680	116609880	+	AGGACCGGATCAACTGCTTCCTTCCTGCTCCCCTGGGTCGAGGCGGCCTCGCGGCCACCTAAGCACAGAGCGGCGCGGAGGCGGGGCCCAGGCGGGCCCTGCTGAAACGGGCTTTTCCGTCAGCCAATCGGCTGGGGCCCCGAGGAGCCTCCTCCCCCCCCACCCGCCAGTCTGGCGTCCCCATGGGCCCAACCCATAGAGACCTGGGAGGAGCGCATTGCGTGAACCGA
WTC11_seq10930_F	potential enhancer, WTC11	NA	NA	NA	NA	10	116627465	116627665	+	AGGACCGGATCAACTCTGGCAGGGACGAGGAAAGGGAGCTGGGGGTGGGGCAGTCCCGGGCGGCAGGCCGTGTGCCACGCCCGCCCAGGTGGCCTGCAGTTGGCGTGGTGGCCGCTGGTCAGCACTGTTGCCCCGCGCACGAGCCGGCCTGCGGGACTCGCAGGCTGCAAATAGGAAGCGGGGTCGCCCTGCCCCAGGCGGCGTGCTCGAGCCCGCATTGCGTGAACCGA
WTC11_seq10932_F	potential enhancer, WTC11	NA	NA	NA	NA	10	116682420	116682620	+	AGGACCGGATCAACTGTGTTTTCCTAACATGCACCCTGGGTAAATAGACTGGGGGGGGGGGCCATTTCCTGACCCAGCTGAAGCCAATATGCATTGCGGCCACAAGGTGGCGCGTCTGGGCCTGGCAAACCCCTGTGCTGCCTTTTCCATGAACACAGGGACAACCTCCGCTCCTGCTGTGGCTTGAGGTGCTGAGTGGCGGAGACGCCTATGTGCATTGCGTGAACCGA
WTC11_seq1094_F	potential enhancer, WTC11	NA	NA	NA	NA	1	21437135	21437335	+	AGGACCGGATCAACTAGGACCCTGGGAAAAGGTCTAGCAAGGGAAATCAGAGCTTGGGAACTAGGGGCAGAGCCAGGGTAGGGAGGAGTCTGAGAGTGGAACCAGGATGCAAGGGGGAGGAGCCTGGGAGCCCTCGGGGTGGTGTCAGAACCCAGGAGAGGAGTGTGCCTGGGGGTTTGTCTGGCATCGGTGGGTGGGTGGGGGCTTTGATTGGACATTGCGTGAACCGA
WTC11_seq10945_F	potential enhancer, WTC11	NA	NA	NA	NA	10	116947239	116947439	+	AGGACCGGATCAACTCGATACCATTAGATATTAGGCACAAGCTGGGCAGACAGCACACTGTCCATCCACTTCTGGTGAGTCACCTCCACCCTGAGCTGAGTCATACCAACAAAATCTTTCAAAAGGCTCTCTTAACAGCTGCCTTCACACACTGCTCCACCAGGGCACTTCAATCCTAACTGACTTAAGGACTGGTTTGCTGCGTAATGACATAGCATTGCGTGAACCGA
WTC11_seq10949_F	potential enhancer, WTC11	NA	NA	NA	NA	10	117096656	117096856	+	AGGACCGGATCAACTCCACCTCTTCCTACTTGAACTCAAGTACAGAAGGCCCCTATTTAAAATGCAGCTCCGGAGCCGCCACCAGGCTGCCTGTTCAGCTGCCAGTGGCTTTTGTGTACAAAGATGTTAATTGGTTCTAATCCTCTCCTAGAAGCTGTTTTGGTAGCCTGACCTGGCACCCTGAAGGACACCTTGGTGTGAAAAACTAAAGGGTCCATTGCGTGAACCGA
WTC11_seq10951_F	potential enhancer, WTC11	NA	NA	NA	NA	10	117132785	117132985	+	AGGACCGGATCAACTCTATCTGGACTCCGAGACTACTGCTAGAGGAGGCCCGACCACCCAGCGGCGTCCCTGCCTCCCCTTCCGCAAAGAACTGCTCAGAAATCCAGACGTTTCCTGCGTGCAGGAAGGGTTTTGTGAATCCGGGTGTTTGGGAGAGGAGGCAATGAGTGCTGACTCGTTTTCCAAACCGAGCAATTGTGCCCGAAGCTACGCGCCATTGCGTGAACCGA
WTC11_seq10955_F	potential enhancer, WTC11	NA	NA	NA	NA	10	117140595	117140795	+	AGGACCGGATCAACTGGACCCTCGGACTACGCGAGATCGGGTGCGCAGGAGGATTCTAGGCCTTCCTCAGCCCTTTAGGAGCCCTGCAGGCGGCGGAAGTCCCAAACCGCAGCCTTGGCCCAAATGGGACCCAGATGGCTCTGGGTCCCCGGCCCGGCCGCACCCCTCTGTACGGCCTCCTTCTGTCGGTGAAGGCCGCAGCGGCCTGGGAAACCCATTGCGTGAACCGA
WTC11_seq10964_F	potential enhancer, WTC11	NA	NA	NA	NA	10	117174930	117175130	+	AGGACCGGATCAACTTTAAACTGATCTTTGCACCTGCTGGTGGCAGAGAACAGCATTTCCCCCGCCCCCGACTTCCTTTATGAGCTGGGAGGAAGCAAAATCCAGCTCTATTGTTGGAGCTCCCTCTGGTGGCAGTTTCCGAAAACGATCCAGCCCTGAGGATTTTGCGGAAGGTAGGCAACACCGAGGCATCCTGGGCATTCAGTAGGAAGCAACATTGCGTGAACCGA
WTC11_seq10966_F	potential enhancer, WTC11	NA	NA	NA	NA	10	117216720	117216920	+	AGGACCGGATCAACTCCCCTCCGCTCCCGCGAGGTCTTGCGGCCGGGCTGCGCTTTCCCAAGCGGCCACCAGGTGGCGCGGCCAGACCGCGCAGACCCCAAGCTTTGCGCCAGCAGGTGGCGCGTCCCAAGCTCCCCGCCTTCGCCGCGAGGAAGGGTCCTCCCGGGAGCGGACATCTCCAGCCGCGGTCCCCGGGGAGGGCTCCCCCTTCCGACCATTGCGTGAACCGA
WTC11_seq10970_F	potential enhancer, WTC11	NA	NA	NA	NA	10	117226935	117227135	+	AGGACCGGATCAACTTTAGTGGAGGAAACCCTGAAGCTCAGGGGATGAGGGGTGTGACCCTGATCTTACAGCCAATGAACGGAAGAAGAGATTCCAGCCAGCATTTCCCCAAACACTCCCAGCCACTGGGCGGTGCTGTTCTCTAGAAGAAAACAGTCATGAAATATGGGGAAATAGGTTTTTGCAGTGGGCTCTATCCGCAATGGAAAATTTCCCATTGCGTGAACCGA
WTC11_seq10973_F	potential enhancer, WTC11	NA	NA	NA	NA	10	117346710	117346910	+	AGGACCGGATCAACTTCTTTTCCTTGTCTCCTGCCCTCTTTTCCTTGTCACCACTTTTAGGGTTTCCTGGCAGCCTCCTGGTAAAACCACGTACAGGCATCATGGCCGCCGCCAGGTGGAGGCCTCATTTGTATAATAAAAGGCTAGGGTGGGAGGGCCAGTCTTTTTGGGGCTATGTAAGTAGCACACCTGGTCAACCCAATCCCCTGAGCCCTCATTGCGTGAACCGA
WTC11_seq10977_F	potential enhancer, WTC11	NA	NA	NA	NA	10	117462475	117462675	+	AGGACCGGATCAACTGCCTGGATGGAGTGGCAACAGCCCCTCTGCCCAACTGTGTGTGGCAGAGCCCAGGGGCAGGGCAACAAGGAACCCTAACAGTGGGGCAGCCCCTCCTGGTGGCCGAGGCTGCAAGGATCTGGGGACCCGCTTCCTGCTGGTTGCTTCTTCCTCTGGTTCATTTAGGGCGCCTTCTCAGGCTGGAGAAGAAATGAGGAGCCCATTGCGTGAACCGA
WTC11_seq10981_F	potential enhancer, WTC11	NA	NA	NA	NA	10	117684783	117684983	+	AGGACCGGATCAACTCCAGCAATTCCCACACTCTCCTTGCAGGGCTGGCAACCTGCCAGGGTCATGGGTGTGGCCCATCCTTGGGGCAGTCATTTCCACGAGCCCACGGCCCTTGGTTCTTAGGCACTGTGTATGGTTTGGCTGCCCCCTTGAGGGTCCACCGGGCAGCTCAGCAGTCCCGGGAGAGAGCCCCCAGCAGGCAGCACCACCCCACGCATTGCGTGAACCGA
WTC11_seq10997_F	potential enhancer, WTC11	NA	NA	NA	NA	10	118020510	118020710	+	AGGACCGGATCAACTATTATGTTCTGCCACCGGGAGGCACCTCCAAGAGGATGGAGCACTGAAAGCATAGGAGGCAGGGTATTTACTCCCCTTCCCCCAGCCCCATCCCAGCACCGCTCCCCTGCCTCCCTGCTGGGCTGCAGTAGCATCTCTACCTACAGCCACAGCTGCAGCTAAGCATGCAATGCTGGTCCCTGGTGCTGTACTATTCCTTCCATTGCGTGAACCGA
WTC11_seq11007_F	potential enhancer, WTC11	NA	NA	NA	NA	10	118459665	118459865	+	AGGACCGGATCAACTCTCCCAAAAAACGTTTGTCCCAGCTCAATACACTGAACGTGCGGTGGTCAGAACTGATGAGGGCTTCTGTCGTCCTCTGCCCAGGAAAGCCAGTGGGACTCTCGTGCTCATTCTGCCCTCTGGTGGCTTCTTTTGTAAAATGCATCGGGACGGCTGTATTCTAAGCAGAGATGACTTTCTTCTTCATATGATTTCATGTGCATTGCGTGAACCGA
WTC11_seq11008_F	potential enhancer, WTC11	NA	NA	NA	NA	10	118473736	118473936	+	AGGACCGGATCAACTGGCGATAGACGGGTGTGCACAGTATTAGCCGGGAATCTGCCCATGTCATCCAGGAGTGTTTCCACATAGAAAGACTTAGCGCCACAGTCAGTGAACTTTTGAAGAGCGCCCCCACGCCCCGATCAGCTCTATGGCAGAAAAATAAATCCTCCACCCGGGTCTGATTTTCCACCTTGCCTCTGCAAACAATATCACCATTACATTGCGTGAACCGA
WTC11_seq1102_F	potential enhancer, WTC11	NA	NA	NA	NA	1	21574764	21574964	+	AGGACCGGATCAACTAGCGGTTTCCTTTGTGAGCAAGGCCAGGATGGGCCGCCCAGGCTAGCTGCTCCCAGAGCCACAACAAAGGGAGGACACGCCCTGCCAGCCTGCCGGGCCACCGCGAGGCTCAGACTGGTGGGAACAGAGGGCTGCCTGGCGCCCAGGACCCTCCAAGCTGGGAGTGTCCACCAGGCAGCGCCCTCCTGTTAGCAAGGGAACATTGCGTGAACCGA
WTC11_seq11021_F	potential enhancer, WTC11	NA	NA	NA	NA	10	119000913	119001113	+	AGGACCGGATCAACTGGCTGCCCTCCAGGAGGCCAAGACATGCCCTGAATGCCAACAGGTGTCAGTGCTATGGCTTGGGGCTTTCTCATTCATCCAGAATCTGCTTTGTCTGTGCTCTAAGCCGCGGCAGGTGTCAGAAGCCGATCTTCAAGGCACTGCTCAAGCCCAGCCAAGTTTCTAAAGTTGGAATGCTGGCCGGCAGTGCTAGATGTGTGCATTGCGTGAACCGA
WTC11_seq11022_F	potential enhancer, WTC11	NA	NA	NA	NA	10	119028905	119029105	+	AGGACCGGATCAACTGCTGCTGCGTGCAGCCGGAAAGTCCTGCGTCCCTCCGCTCTTACCGCGGCAGGAACCACAGCCTCCCCGAACCTCAGGGTTTGTATGGATTTCGCCCAGGGGAAAGCGCTCCAACGCGCGGTGCAAACGGAAGCCACTGGCTGGTTGGGCGGCTGTGATGGGAGAGCTGCATCCTTCCAACGCGTCCAGCTTTTCATGCTCATTGCGTGAACCGA
WTC11_seq11025_F	potential enhancer, WTC11	NA	NA	NA	NA	10	119093866	119094066	+	AGGACCGGATCAACTGAGGTAAGCCCTCCAGCCAACAGCCAGCCAGAGAACAGGGACCTCAGTCCTACCCCTGCAAGGGAATTATTCTGTCAACAATCTCAATGAGCCTGGAAGCAAACGCATCCCCAGAGCCTCCAGAGAGGAATGCGGCCTGGTCAGTGCCTGGATTCACAGCCTGGCAAGACACTAAACAGAGCATCCAGTCACACTGTTCCCATTGCGTGAACCGA
WTC11_seq11026_F	potential enhancer, WTC11	NA	NA	NA	NA	10	119139565	119139765	+	AGGACCGGATCAACTTCAGCAGGTGTGGTTTAGAAGAGCAGGCTGGAACGTGGACCGGAGGGAGTAGGCAGGAGATGGGCCAGGCAGTGCCAGCAGGGGATGCTGTTGGACTGCGCTGGGTGGTAGCAGTGGGCATATGTGGGTTCCAGACTCCATGTACTGGGCCCTGTCTACTGCATAGGCTGGTAAGGTGGGGAGAGGGCGCCTCCAGTGATCATTGCGTGAACCGA
WTC11_seq11027_F	potential enhancer, WTC11	NA	NA	NA	NA	10	119149815	119150015	+	AGGACCGGATCAACTGAAAAATGGCTGTTAGTGTGCTGTGTGTCCACATCAGTGGGGCGAGGCCCGCCTCTCTCCCTTAGTCCCATGTGTGGGGAGGACACTCCAAGTGAGACGCCGTCATTAGGAGGCGCTGTGTGCAAAGCAGTGGCTTATGGGGCCAGTCGGGGGAAACAACAGCCACGCGTCACCTGAAATTGGACCAACCGTGCCCTGTTCATTGCGTGAACCGA
WTC11_seq11030_F	potential enhancer, WTC11	NA	NA	NA	NA	10	119253459	119253659	+	AGGACCGGATCAACTGCTTAGGCTCCTCCGTGTAGCTGCTCTATTTTTCATGCCTCTTGCCTGGGTCTAAGCCCTGGAGCTTAGGGTGCTGTGATATGCTTGCGGGATGCTGCCCCACCACGGCTGGAACCAGGGCTTCAGCCCGGCGCACACCCAGCTCGTTTGGAGGTCACGGCTCACCATAAAAATGGTGTGAGTGGCCAGCTCTTTTTTCACATTGCGTGAACCGA
WTC11_seq11031_F	potential enhancer, WTC11	NA	NA	NA	NA	10	119299647	119299847	+	AGGACCGGATCAACTAGTGCAAGGCCTCATTTTCTGCAAGAAGGAAGTGCAGAGAAGGAATGGGTTGAAGGTGCCCTTGACCATATAGTGACTGAGCCTGGAGTAGCGTGCTGGGCTCTTGGCTCCCCCTGCAGTGTGTCACAGACTCTTCATTTAAGCAGATGTGTGTGTGTGTGTGTGTGTGTGTGTGTTTAATACACTTTAAGTTCTAGGGTCATTGCGTGAACCGA
WTC11_seq11033_F	potential enhancer, WTC11	NA	NA	NA	NA	10	119317525	119317725	+	AGGACCGGATCAACTTCTCCCTGCAGTCTCCCTTAGGCTTTCCGGTATAGGAGGGGCCTCATACGGTTTGCCCTGCCCCTGTGAGTGGCCCTATTAATGGCTTTAAGCCTGCCAGGCATCCTGCTGTGAGAAGAATGCCTGACTCAAGTCAGGCAGGACGCAGCGACCTTGTCAGAGTCAGAGCCCAGGATCACCAGATTCTGGAGCTGGGAGGACATTGCGTGAACCGA
WTC11_seq11034_F	potential enhancer, WTC11	NA	NA	NA	NA	10	119395781	119395981	+	AGGACCGGATCAACTAATTCTGTGGTGTGGTTGAGGAGAAGCCCTGCGCTTGGAGGTTCGAGTCCCAGCCCTGCCACCTCCCGCTGCATGACCCTATGCAAGTCCCTTCCCACCGCCGGCCCTCGGGATCTCCACCTACAGACGAGGGGTTGGGATGGCAGCCCCTGTTCTCCTGCGTCACTGCCCTGGCTCTTTCGAGGTTCAGATAAGAACATCATTGCGTGAACCGA
WTC11_seq11035_F	potential enhancer, WTC11	NA	NA	NA	NA	10	119413525	119413725	+	AGGACCGGATCAACTCAGGCCTGGATTTGCGTCTCAGGTCTGCTACTTGCTAAGCGTTCCGTCTGCGGGCATTTGCGGAACCCTCACAGCACACCTGGTGCCGTGCTGCATTCCATCCTGATAAGCAGGAATGAGACCACATTCCTCCTTTCACAGAGCTCTCTAGGGCTCTGTTTCCACATCTGTGACCCCGGAACAGTAAGCCCCCACCTCACCATTGCGTGAACCGA
WTC11_seq11039_F	potential enhancer, WTC11	NA	NA	NA	NA	10	119489830	119490030	+	AGGACCGGATCAACTAGGATGGGTGCCCAGGGCCTTGGAGGGTCCTCCCGTGCTGCAGGGACCCGCAAGAACCCCGGGAGCTGCCTCCCTCCACAGCTCACCAGCTCCCCCGTGAGCTCAAGCCAGGAATTTCAGGCAGGCTCTCGGGGGTCCCCAGACTTCCTTCTACTCCAAGGAGCCTGGGGAGCCCGGGACCTCCCAGAAAAGCATGTGGGCATTGCGTGAACCGA
WTC11_seq11044_F	potential enhancer, WTC11	NA	NA	NA	NA	10	119644470	119644670	+	AGGACCGGATCAACTCGGAATTCTCCTAGGAGCAACACAGGAAGCAGGACTGTGCAGAGGGAGAAGCTGAGCTGTGATGCAGTCCCAAAGAAAGCAGCAGTCAACCCCAGAGGGCGCTCTGGAGCCGGGGTAGCCCGTTAGCCCTATCCTGAGTTGGACCGAAGGGGCTGGGCCTCTAAGCCCCTCAATAAATCAGTCACTAGATGCAGGTTGTCCATTGCGTGAACCGA
WTC11_seq11045_F	potential enhancer, WTC11	NA	NA	NA	NA	10	119658343	119658543	+	AGGACCGGATCAACTACGGTGTCTTCCCCGGTTCTGACAGCGCTCCATGCCGGGCGTCCCTGCAGTCTTGGGGCTGTGGTGACTCAGAATTAAGCTGAGTGCTCTCACTCTCGTGTACCCTGCCTGGCTGGCCTGATGACTCAGCATGGAGCGCTGGCTCCCTGACCCAGAGCACACTTGAACTGAATGTTCCAGGTCTGAGCCTCAGCCGAGCGCATTGCGTGAACCGA
WTC11_seq11047_F	potential enhancer, WTC11	NA	NA	NA	NA	10	119686945	119687145	+	AGGACCGGATCAACTCAATAAATAAGATATCCCTGTTTTCTAAAGTCAGGGAGATTTATGAGTCAGAAGTAATCGGATCCACAATCTGATTAGAATTCTATCCTCATAACGGGAGCTGACCGCATCCGCATCCATTTGTGGTCCGGCCCAGTCACCACTTGGTTGGTGTTCTAGCACTATAAGCCAGACTGTGGGGTGGGGGAAGGTGAGTGCTCCATTGCGTGAACCGA
WTC11_seq11049_F	potential enhancer, WTC11	NA	NA	NA	NA	10	119706922	119707122	+	AGGACCGGATCAACTCTCTGTCACACTTTGTCATGGCAGCTTGAGCAGTCTCAGACAGCTGGGTCCTGGCCATATGATCTTCCCCATTCTGGAGTTCAGCGTGAAGGGTAGGGGGAGGGGCGGGAAGGAGGATGAATGACAAAGCCATCGATTTGGCCATCTGCTCCATACAGCTTTGAGAGCTTTGAGCAAGTCATCAGATACAGGATGGCTGCCATTGCGTGAACCGA
WTC11_seq1105_F	potential enhancer, WTC11	NA	NA	NA	NA	1	21607870	21608070	+	AGGACCGGATCAACTCATGTCCATTAGCCCCGGCCCCTGACTCCACCCCCAGCCACGTCCCATCCCAGACTCTACCCGCAGGCGAGCGGCCTCTAGCCACACCTCCACACCATGTCAATCAGCCCCAGTCCGGGACTTCGCCCCAGCCACGCCCCCTCTCAGACTCCAATGCGAACGGCCTCTAGCTGCACTCCCCATGCTGTGTCAATCCCCCACATTGCGTGAACCGA
WTC11_seq11054_F	potential enhancer, WTC11	NA	NA	NA	NA	10	120006023	120006223	+	AGGACCGGATCAACTCACCTCTAACCCTGCCAGGCTTTCCTCCAATTCCAATGGCTCAGATTGAGTCACATGCAACGTTTGTTCCAATCACATGGGAGGGAATTGGATTCCCACAGTGGCTCAGTACTCAGCATTAACCCCTTGGGGCTGGAAACAGCCTGAGAAGCCAAGGACTCTCAACACCTGAGCAAAACTGGGAGCCAGTGAGCAACAAACATTGCGTGAACCGA
WTC11_seq11058_F	potential enhancer, WTC11	NA	NA	NA	NA	10	120131250	120131450	+	AGGACCGGATCAACTGGTCCAGGGCGGCTCCCCAGTTTCCGCTCCCTTAGGGCCTCCCCTCTCTTATTCTAGAGCTCAGCTGCAGGCTTCCTAATAGTTGCTTTTTCAGCACTAGGTCCAGGGGACAGCTCCAAGCAGTTCCCCACTGAGATCCATTAGCATTAGCTTGGTGTTGAACACAGACCCAGCTAGAATCAGATAGATCTTCAAGGGCCCATTGCGTGAACCGA
WTC11_seq11059_F	potential enhancer, WTC11	NA	NA	NA	NA	10	120185045	120185245	+	AGGACCGGATCAACTTCTAAGTTTCAAATTCTTGGGAAAAACCATTAAGTTGGCTCGACCTCAATCAGTGCTGAACAAGAGGCAGAGTCAAGTGGTATAAATACGACCCCTGGGGGCCCACTCTGTGTACTGAACCATTTCCAGGGGAGGAAGAATAGGATCTGGGGAGTGTCCCCCTCTTTCCTGCTCTTGAAGCTTTTGTCTTCTACGTCTATCATTGCGTGAACCGA
WTC11_seq11061_F	potential enhancer, WTC11	NA	NA	NA	NA	10	120239780	120239980	+	AGGACCGGATCAACTGGTGGAGCCTACAGAGGCAGGCAGGCCTCCTTGAGCTGTGGTGGGCTCCACCCAGTTCGAGCTTCAGGCTGCTTTGTTTACCTAATCAAGCCTGAGCAATAGTGGGCGCCCCTCCCCCAGCCTTGCTGCCGGCCTTGCAGTTTGATCTCAGAGTGCTGTGCTAGCAATCAGGGAGACTCCGTGGGTGTAGGACCCTCCGACATTGCGTGAACCGA
WTC11_seq11063_F	potential enhancer, WTC11	NA	NA	NA	NA	10	120347750	120347950	+	AGGACCGGATCAACTCTTGGGAAAGGGAGACTGCAGCAATTGTGAAACATTACATTAAACTCAGTGCTGCCCTGATACAGCAGCAAGCAAAACTGGGCTGAACTTAGCTGACACCGACCCCTGGAGGGAGTATTTAAACCAGCCCTAACCACAGGAGACTTGCCCTTTCCAGGAGTCAAAACTTGAGTTCCAGCAAGCCTCACCGCCATGGGCTACATTGCGTGAACCGA
WTC11_seq11064_F	potential enhancer, WTC11	NA	NA	NA	NA	10	120423435	120423635	+	AGGACCGGATCAACTCAGGGGTCCTGTCCTCATGCTTAGATTCTTGGCCCCCTAAACTCCTCCAGGACTCAAGGGTAGAGGGAGGGCCTAGACTGCACTGTGCTTTGTGGCCACAAGAGGGCTCACGGCTCATAGACTTTGCATCCAATAAATCTTCCAGGTTGGCTCTTGACAGTTTCATTGAATGGGGCCCCATCCTGCAATGTTGGAGATTGCATTGCGTGAACCGA
WTC11_seq11069_F	potential enhancer, WTC11	NA	NA	NA	NA	10	120633966	120634166	+	AGGACCGGATCAACTAGAAGGAGGCGAGACTAGTACAGGCAGAAATGAGCAACTGCAGGACAGGGCCGGAGGCCAGCCAGATGCCAGCAACTCAGAGGCACCTGCCTTGGCCTGCATTTCTTAGGAGGCCAACCTGGAGGAAGATGTCTTTGTTGTGTAAAAAGTAGCCTTTTCTCTGCCAGGCACGGTGGCTCACGCCTGTAATCCCAGCACTCCATTGCGTGAACCGA
WTC11_seq11070_F	potential enhancer, WTC11	NA	NA	NA	NA	10	120634660	120634860	+	AGGACCGGATCAACTGCTCCACACGCTGCTCACTGCCAATGACTGGGCTTGGTAGGAATTCTAAGGAAAGTTCATTCGGGAGAAACAAGAATCCTCCGAAAACAGACTTGGGCTCGAGGGCGCCCCCTGGGCTTTGCCAATGTCTTAGAAGGACTCTGCCCTCTAAGGCTCTCCCCAGCCTGCCTCGGTCCTTCCCTGCATCCTCCACTCAAACCCATTGCGTGAACCGA
WTC11_seq11072_F	potential enhancer, WTC11	NA	NA	NA	NA	10	120741494	120741694	+	AGGACCGGATCAACTGAGTTTGTGTGCCACAGTTGGCACTTAGGACTCTCATGAATTTCCAAGTCGATTCTGAGGGCAATGGCGCCGTGTGCAAATGTTTGTTTAAAGACATGCTGTGCGGTGGCAGGACCCAGCCTGCTCAGGCAGCAGGGGGAATCAGCACGGAGGCAGTGATCACACCAGGTATCAGCTCCTGAGTGAGCCTGCCTGTCTGTCATTGCGTGAACCGA
WTC11_seq11074_F	potential enhancer, WTC11	NA	NA	NA	NA	10	120805112	120805312	+	AGGACCGGATCAACTCCTCTTAAAACAAGAAAGGGATTTGAAATGGCTGTGTCCAACTGGTTGTCAATCTGGATTCCAGGGGCCCTAGAGGTTCAAGGTGATGCCTCCAGACCACTAGGAGGAGCTGTTGAGGGTGGTCAAGGGGCCAACAGACTGCAACCTCCAGTTCCCCACCCCAACTTCAACCCAAAGGGTATCCCTTTCACCTGTCTTACCATTGCGTGAACCGA
WTC11_seq11075_F	potential enhancer, WTC11	NA	NA	NA	NA	10	120810379	120810579	+	AGGACCGGATCAACTCCATTCCCTCTGTTGGCTGTCACACCTGCTATTATGCACAACTCCCTCCCTGAATTAGGGCCCTGGATCCCCTGCTTTCCTCTTTCCAAGGCTGCTTTTGCTGCTGCTTTTCCCCAGGAGGAATACTCACATTTGGATCCTAGCCAGCTCAGCCGCCACCCCTCCAGGAAGCCTCCCTGACTTCCCCAGCTGGAAGGCTGCATTGCGTGAACCGA
WTC11_seq11077_F	potential enhancer, WTC11	NA	NA	NA	NA	10	120824900	120825100	+	AGGACCGGATCAACTCCTTGACTTGCCAACGTTCAAATGATGAACTTTCAAAAATAGCGAAACTGGCTGCAGAGCAAAAGCTTTTCAGCTCTGCACAACACCAACAGATGGCGCTAAGTGTCACCCTTGTGGAGAGCAGAGGGACCTCGGAAGGGCCTTTGGAAATCTAATCTGGTTTTGAGTTCTTGGTGGGAAAATGCACCTTTAAGTTGGGGCATTGCGTGAACCGA
WTC11_seq11078_F	potential enhancer, WTC11	NA	NA	NA	NA	10	120942910	120943110	+	AGGACCGGATCAACTTCGGATTCCTTGTTGGTAAACAGCGTCTTAGGACGCGGCTCTGTGATGCTGTGGCCTGTGCGTCGCATCGGCATGTCTCAGCCGGCACCGGGCAGCAGAGGGCAGCAGAGATCAGGAAATGGCGTCCCGGCAGGCGGCTTCTCCCACTGCTGAAATGAGTTCTCTCAACTGTCGCTCAGCACTCCGAAACCATTAGCCAACATTGCGTGAACCGA
WTC11_seq11080_F	potential enhancer, WTC11	NA	NA	NA	NA	10	120949610	120949810	+	AGGACCGGATCAACTGGAGATGGGGCAGCACAGGGCTCCTAAGCACAGTGCCCCGCGCCCAGTCGGCACCGCGGGACGCATCGTCTGCAGCCGCGTGAGCTCGGGCAAGGCGACCTGGACTCATCTCCGCAGCAGGGACGAGGTCCGCCCTGTACTTGCGGCATCTGCGTGTGGTGGAACTGACCGAAACGCTTGCGGAGCTGCGCACGGTGCCTCATTGCGTGAACCGA
WTC11_seq11082_F	potential enhancer, WTC11	NA	NA	NA	NA	10	120963310	120963510	+	AGGACCGGATCAACTCTAGGCTGCAATTAGGCCCAGGTGAGGCGACAGAGAGTCCTGAGCAGCTCTCGCTGCCTCTGTATGTGCCTCCGGAGCTGGTTGGGGGTTGGTGCTTGTCTGGACCGGCCCGGGGGTGAGGTACACCATGGAATGTGGAGTGGCGGCGGCTGCAGCCACTTGCACCTGCTCGGCCCAGCCCAGGTCAGAAGGCTGCGGGCCATTGCGTGAACCGA
WTC11_seq11084_F	potential enhancer, WTC11	NA	NA	NA	NA	10	120980679	120980879	+	AGGACCGGATCAACTTTGTTTTCCCAAATGCTTGAACAAAGCCTGGCATTGCACAGTGAGAAAGTCATTTCCTTTCCAATGCCCCTCCAAACCTGAGGAGGAGGAGGAGCAGAAAACGTGGCCAGCACAGGCTTTGACCCCTGCTGCGCACCTGTTCAGCCTTTTCTTAAAAGAGGAGAGCAGACCTCAGGCCCTAAACTGACCCTGGTTTCTGGCATTGCGTGAACCGA
WTC11_seq11085_F	potential enhancer, WTC11	NA	NA	NA	NA	10	121070345	121070545	+	AGGACCGGATCAACTGAATCAGGGCTTCTCTATCTTGTATATGCACTGCCCCCCACCCACAGGTCCATAGAATAACAGCTGAGGACCTGTAGCTCTACAAGGGCAGGGACTGTCAAACATGCCAGACTGCACATGGTAGTTACCACTAGAGGGCTCTGGGTATGGGCAATAAGCAGGACTTCTGCATTTTACATCTATGCTATCATTCGAGTCTTCATTGCGTGAACCGA
WTC11_seq11089_F	potential enhancer, WTC11	NA	NA	NA	NA	10	121168915	121169115	+	AGGACCGGATCAACTTTTGCATTTGGAAGGCTGGAGCCAGTGGTGACAAGACCCAACACCTAGGCTGTGTTTATTAGGGCCTTTATAACTCAAGCGGCCTCAGTGGGGCACCCTTCGCTTTAGGAAAGGCAGGTAGAGGGTGAAAGGGCTCACACCTAGTCCAAGTGTCTTCCAGTAGAGACGAGTATCCTTCAGGCAATCCCAACGGGGTTAGGCATTGCGTGAACCGA
WTC11_seq1109_F	potential enhancer, WTC11	NA	NA	NA	NA	1	21659205	21659405	+	AGGACCGGATCAACTAAGAACGCTTTTTAAAACGTGTTCTCTAATGGGTCCGGGAGTCCGCCGCGGTCTCGGGCGCCACCAATTGGCCGTCATAAGAACTGCAGGCGACGGCCGCCCGGGCTCCAGGACCAGGGACAGCGCCCCGGGAGCATCTCAGAGAAGGGTGGGGACCCGGAGCCGCCGGGACAGCGCCCCCAGTCACCGGCCGCGCGCTCCATTGCGTGAACCGA
WTC11_seq11097_F	potential enhancer, WTC11	NA	NA	NA	NA	10	121527763	121527963	+	AGGACCGGATCAACTTCCCTCCCTAGGTTGTGCTTGGGTTTTGACACTGATGTAAAACTCAGGCGTCAGTCTCCCAGGCTCCCTCCCGAGGAGCTGAGGTAAACACAGCTGAGAGCGTTCATGCCTGGGAGTCACGTCAGAGCCTCAGCAGCCGCCACTTGCCATAGGGGTGCAACATCTTTCAGGAATGCAAGATTATCAGCTGGTGTCTGCATCATTGCGTGAACCGA
WTC11_seq11098_F	potential enhancer, WTC11	NA	NA	NA	NA	10	121536603	121536803	+	AGGACCGGATCAACTACCCTAAACTCTAAGAGAGATTTCAGGGCTTCACAGGGATGAGCCGCCAGAAAGCTCAAAGGGGAGGTGGGGTGAGGGGCTTTTGAATGTTTTACATAACAACTCAACCTAAAACTTGCTTTAAGCAAGAGCCCAGACCGGAGTGGCCGCCATCTGACTCCACGATGCCTAGAATGGCCCCAGCCCAGCCTAATGAATGACATTGCGTGAACCGA
WTC11_seq111_F	potential enhancer, WTC11	NA	NA	NA	NA	1	2189535	2189735	+	AGGACCGGATCAACTAAGCGGCAGACGTTTCATCACAACACAGAGACAGACAGGAGCCCGCCCTGCTTTAATGCGCATGCGGGGGAGCCGAGAGGCGGGGCTGCTGGCGGGGGAGCCGAGAGGCGGGGCTGCTGGCGGGGGAGAGCGTGTCCGGGCGCCGCACTCTGCGCAGGGCTCTTGGATGGCGCTCACCACGTCACGTCTTCTGTGCTTTCCATTGCGTGAACCGA
WTC11_seq11100_F	potential enhancer, WTC11	NA	NA	NA	NA	10	121553845	121554045	+	AGGACCGGATCAACTTTGTTCTTTTCTGCCCTCACTGGGCCAAGCCATGGGTGAGTCTGTAACAGCCCAGGGACCGGCCCAGACCACGCGCACCTATGCAGGCCTGACCTGTGGCAACAGCCCATGGGCAACCCGCACCTTTGTCTTGGTGCCTCGGGAGTGATTTAAGGACTAAGGTGAAATAATGTTGCTGGAATTTCTGGCAGGTAGCCACTCATTGCGTGAACCGA
WTC11_seq11106_F	potential enhancer, WTC11	NA	NA	NA	NA	10	121663035	121663235	+	AGGACCGGATCAACTCAGTGGGAAGGTGGGATTGGAGCGTTGAGTGATGCGTGGAGCGTAGGGAGTAGCTGAGTTAGTGGTGCCACATCCTCTTGTGTGGGAAGCTGCTCGCTGGCGCCCTCCTCTGTTCCAAAGTTGCCAGATCTTGTCCATCACCCCAGAAACAGCTCCTGCGTTTAACCTCTTCGTGCCATTCCCACCATATAAACCTTTAACATTGCGTGAACCGA
WTC11_seq11108_F	potential enhancer, WTC11	NA	NA	NA	NA	10	121696950	121697150	+	AGGACCGGATCAACTAGGAACCTTCTTCCTGCCCTGGAGACCAAGCCCTCTTTTGCTGGTTTAATTAGTACTGAGCGTGGCCACCCATCTGTCTCTGGTCTTCCTCACTAAGGAAATGAGATTGCCCCCTGGGGGTGGAGGATGATATTACCATGGGGTTCCTGAAATGGGGACAGTCCTATTCTCAAAGGCTGGGAAGGTAATGGAGCAAATAGCATTGCGTGAACCGA
WTC11_seq1111_F	potential enhancer, WTC11	NA	NA	NA	NA	1	21706605	21706805	+	AGGACCGGATCAACTCAATCAACTGTCTCCTGCTGACAGCACATGACCTGCCTCCTCCCTACACCCCCGTCAGAAGTACAGTGTTAATTCCCCTGGGAAGTCAACCCAGGGAGGTGGCATGCCATTTCCCCAGATGTCAGTAGCGTTCAGTACCTTGCACTGTGAACAGCACTCTTTGTAACTTGGAAACTCAGGAGCCTTTGGAAAGTACTGCTCATTGCGTGAACCGA
WTC11_seq11117_F	potential enhancer, WTC11	NA	NA	NA	NA	10	122054135	122054335	+	AGGACCGGATCAACTTGGGGTTTACTCATCCCCAAAGTTCTTCAATAGGAAGAGTGGGGTCCCATCAATTCGACTGTCTTGCTTTTCTGGTTGCCACGTGGTGGCGCTGTTGTAACTTAGCCCAGCGTAGTTCAACCATCCAGAGTCTGGGACATGCCTCCCTGATGACCATCCCTGCACAGGCCCCTGGGTTCTTGAGGGAGAATGATCCTAGCCATTGCGTGAACCGA
WTC11_seq11122_F	potential enhancer, WTC11	NA	NA	NA	NA	10	122155095	122155295	+	AGGACCGGATCAACTAGGGAAGGACGGAGAGGCAGGGAAGTTCTGCATTTGCTTTCTGTGCTTTCGTCTCGGAAGCATCTCCACCACCGGGCCACTGAGGGGAGCCCCTCCCACCACAGAGGCGCAGATCCGCCCTTCTCAACCTGCCTCTCCAGTCCGGCCTCAGAAACCAGCTTTGCTGTTGATTTTGGCAGCTGGGAGACGCCATCTCTGTTCATTGCGTGAACCGA
WTC11_seq11132_F	potential enhancer, WTC11	NA	NA	NA	NA	10	122475178	122475378	+	AGGACCGGATCAACTGGCACCATCTGCTGCAGTCTTGGCCCAGCCCCTGCAACAGTTACTGCTCAAGGCACCCGGGACATGCAGGACGGGGGAGCAGCCTGAGGTCTGGCGTCCGGCGAGCTTTTCCCACTTGGAGCCGTCTGGGAGACTGTCCCGGAAAGAGAGGGGCTGCCAACACTTGGAAGTGCCAATGTGTGCTGCAAGTCGAGGCCAGGCATTGCGTGAACCGA
WTC11_seq11134_F	potential enhancer, WTC11	NA	NA	NA	NA	10	122476395	122476595	+	AGGACCGGATCAACTAACCACCTGCCTCCATCTGGGTCCTGTCTGGACAGGCCTACTCACACCTGCTGCAGGCATCCAACTTGCCCTCAGGTGCCTGTGGCTCGTCCAGAGGGGTGGAGCCCACATTCCAGTCCTGACAGGTAAAGTTCAGTGGCGGGGACCCTGCATTTAGTGTAAAGATCAATATTCCAGGTCCTCTCTTCCTGCCACCCAGCCATTGCGTGAACCGA
WTC11_seq11135_F	potential enhancer, WTC11	NA	NA	NA	NA	10	122484359	122484559	+	AGGACCGGATCAACTTTGTAAGCTAGGGAGAAGAGACACACGTGAAGGCCAGAAAAAACAGCCTGCCACACAGCTTCCCTGGATCATACCTTCGCAGTGACATGACGACGTCGTTAGGAGGCGCCGAGGTGGCTGAGTGGGTCTCCAGACACCTCCCTTTACCTCTCTGCTGTGCCACTGATGTGTGACTTGCTTACACCTATGCAGAGCTGCCACATTGCGTGAACCGA
WTC11_seq11141_F	potential enhancer, WTC11	NA	NA	NA	NA	10	122648810	122649010	+	AGGACCGGATCAACTGTCTCCTGTGACCTTGTAGGGACAGAGGCTGCCCTCCAGCCCCTTCGAACCACAGCATCTCACCATCCTCCTGTTATCCCACCTGCCAGTGCCAGAGGGCGCTGCAGAACAACCTTGGAGCTATTTTATTCCTGAAGAACTTGTTACTGTGTTTACTGTGAGTGCCCGTGGTTGTCCATTACAGGAAGGGGTTCCACAGTCATTGCGTGAACCGA
WTC11_seq11143_F	potential enhancer, WTC11	NA	NA	NA	NA	10	122703935	122704135	+	AGGACCGGATCAACTGGTGTGTGAATAAGTCATACACAAAACCCTGGGGACTCCTCACCCTCTGGCAGCTGCCCCTGCAGCCATCCCTGGGCTCTGGCTCCCTCTGGTGGATCTTGCAGAGGCTGGCTCTCCAAAGACCCATCGGCCATCTCCCTCTCTCCAAGGCTGAGTCTATGCAGGTAGCCGCCTTGAAGCGTGGAAATGGTGCTCCTTCTCATTGCGTGAACCGA
WTC11_seq11157_F	potential enhancer, WTC11	NA	NA	NA	NA	10	123143605	123143805	+	AGGACCGGATCAACTGTCCCCTGGAGGTGCGCATGAGTTGTACTAGCGCAGATCTCTTCCTTGGCTGCTGCTCCTGGCGATGCATCTCCGGGGGAAACTTCCCAAAGTCTGAGTTGCCGGGGTTCCAAAAGGATCCCTTTGGGTTTAGGCCTGGGAGAGGTATAGAGCCAGCGAGAGAGCGCGTTGCGCCTATCACTGAGGCAGGAGCGGTGAGGCATTGCGTGAACCGA
WTC11_seq11160_F	potential enhancer, WTC11	NA	NA	NA	NA	10	123150910	123151110	+	AGGACCGGATCAACTCACCCCGGCTGGAATCCAGCTCAAGAGTCCGCGCGGAGAAAGACAAAGACTGGGAGGCAGGCCTCGCCATTTAAGCGATTGCCTTCTGGGAACAAGCGAGCTGGGTGCCCAGCGGCATATTCCCGGCACTGGGCTCGCCTTGAGCTTGGCCACAGCAGCTCCCGCTATGACATGCCCTGTGCCGCGCACTTCCTCTCCAGCATTGCGTGAACCGA
WTC11_seq11161_F	potential enhancer, WTC11	NA	NA	NA	NA	10	123151515	123151715	+	AGGACCGGATCAACTCGCGGGAGTATCATGCAAATTGCAGATTCTCGCTCCCAATAGATTGCAGCCACCTGTTCTTGGCAAAACCTCGGAAAAGGAAGCCTGAGCTTGGAGGAAGCCGGTGGTTCAGCACCACCTGGGGCGAGCTCCTCCGGCCTCTGGCTGGGCAGAGCGGATGCAAAGGAGCCTGGAGTCCGCAGCGCTGAGGCCCTATCTCACATTGCGTGAACCGA
WTC11_seq1118_F	potential enhancer, WTC11	NA	NA	NA	NA	1	21922700	21922900	+	AGGACCGGATCAACTGCCCTGCCTAAAACCCCCCTGCCTAGGAGGCCACAGTCCTCCCAGCTAGAGAATTCCCTTCAATTGCTCAGGTGAAACCAGAGGTGGGGCCCAGGCCGGCTGAAAGCTTTGATCTTATCACACATTCCTGCCCTAGCCATCCCAGTACCCCCTCCTCGACCCCTACCAGGGAGGTGGGAAGCCAGACTGACTTAATTAACCATTGCGTGAACCGA
WTC11_seq11181_F	potential enhancer, WTC11	NA	NA	NA	NA	10	123582215	123582415	+	AGGACCGGATCAACTGGCACAGTTGCCCTCCTCTTTTTCAGGGTCTCTGTCTTCAGTTCTGAAAGTCCCTAGTCAAAGCCTGCAGGGTTTCTGCTGCCAGCCAATGACCACTCGGGGGAGCCCGTGAGCCATCAACCACAGATGTTGCCTGGCCAGAAGGGATCTGTAACTAAGAAGAAACTTGGCAGCAGGGGAAGAAACGAGGTGCCTTAGTACATTGCGTGAACCGA
WTC11_seq11182_F	potential enhancer, WTC11	NA	NA	NA	NA	10	123583765	123583965	+	AGGACCGGATCAACTGACTTTGTGCCAAACTTGCGGCGTCGGAAGGGTGGGAAAGCGGTGTCGCTCTGCAGGACCCAGACCGCCAGGGGGCAGGCCATGCCTCCACCAGACTGCGGCGAGTTTTGACTCCGGAGGACTCTCCAAGTCGGGTTTTTCCAGAGCAGGCTATTTGCAAAGCAGCCAGGAGGTGTGGCTCCGGGGACTTGAGTTGTATTCATTGCGTGAACCGA
WTC11_seq11183_F	potential enhancer, WTC11	NA	NA	NA	NA	10	123584124	123584324	+	AGGACCGGATCAACTCCCACAGAGGAGTTTATTTCTGTCCTCCTCCCCCGTTCTCCAGGGGTGGCTCCGTTTTTGCCTCTGGGCAGAGTGGGATGCTCCTGTCCTGTTCTTCAACATGGCCACGGAGCCTGGAAGTCAGGCGGAGCCGGCTCCTGTGGAGGGTGCATTCCCTCCGGCAGAGGTCAGCTCAGCAGAACACCTGAATGTGCTTCACACATTGCGTGAACCGA
WTC11_seq1119_F	potential enhancer, WTC11	NA	NA	NA	NA	1	21933751	21933951	+	AGGACCGGATCAACTCCTCCTTCCCTCCGGGAATGTCCAGGGCACACTCAAAACCCCATCCTGTGCCGGCTGCAGGTACGGAACAAGTAGGCTAGTGTCAGGTGACAGAGCAGCTGGCTGCGTGGAGGAGGGCTGAGGGACCGCCAGGAAGGGGAGGCTCCTGCAGTTCAGCTGGCAGCCTCCCCAGTGAGGAAATCCAGCTGAGGCAGGAAACACATTGCGTGAACCGA
WTC11_seq11190_F	potential enhancer, WTC11	NA	NA	NA	NA	10	123659440	123659640	+	AGGACCGGATCAACTCCCGCCTCGGCCTCCCAAAGTGCTGGGATTACAGGCGTGAGCCACCGCGCCCGCCCCTCAGTGTTCTTGAAAGTGATCAGAGGGCGGGAGGATGAGTGGGAGGAGAGGAGCTGTCCACAGTCCCAGTGCTGACCTGCTGAGAACTTCATCCTGAGCAGGACCCTGCAGGCTTGCAACCACTCAGGCCCCCTGGTAAATTTCATTGCGTGAACCGA
WTC11_seq11191_F	potential enhancer, WTC11	NA	NA	NA	NA	10	123678470	123678670	+	AGGACCGGATCAACTTCTTCCTCCTTGGGGTCAGGAGGCCTGAAGGGAGGAGACATCAGACCCTGAAACAAGGCAGCAGGGAGAGGAGTGCAAGGCAAATAGAGCCTCCTGGTGGGTCCTCCTGCAATCACACCCCTCTTGGAGCCACCTGACCTTGCCAATCCCTCTACCCCCACATGGCTTCCACAATGTCCAACCAGATGCTTAGTCTTTAGCATTGCGTGAACCGA
WTC11_seq11192_F	potential enhancer, WTC11	NA	NA	NA	NA	10	123687865	123688065	+	AGGACCGGATCAACTCCATGGCCACTCCCAGCGGTGCTTAGCTATGTCCTCATTAACAGCTTCCCTGTCTCTCCACAGGCTAGTGGAGCTCTTCTCCACGGTGCCCATCGGCTCCCACTGGGGGGTGCTGTCCAAGTGCTTGGCGTACAGCAAGGCCGCATCCGACCCCTTTGTGTACTCCTTACTGCGACACCAGTACCGCAAAAGCTGCAAGGCATTGCGTGAACCGA
WTC11_seq11195_F	potential enhancer, WTC11	NA	NA	NA	NA	10	123768497	123768697	+	AGGACCGGATCAACTATTGGGTGAGATGGGCCAGGGCCATTACCCCTTCGTAGGCCTTCTCGTAGCCATCGGGGTTGAGGGAGGGGAGGACGTGAATCCGCGTCTCCTCCACCAGGTGGACGATGCGCGCATTCCGGGCCAAGTACTCCTGACACACGAACTGCACCAGCAGCAGCAGCAGCTCCCGGCCCAGCACCTCATTGCCGTGGGCCCCCCATTGCGTGAACCGA
WTC11_seq11197_F	potential enhancer, WTC11	NA	NA	NA	NA	10	123863841	123864041	+	AGGACCGGATCAACTCCTTCACTCTCACCTCAGGACAATGGGCCCCTGCTGTCGGATGCCATTCGCCTCTTGGAGCTCACAGTCCCCAGCGGTCACTGGTATCCACCAGAGGGCCTTGTCAGAATCCAGGGCAAGCTCTGAGAGTCAAGGCCACTGACCCATTAGGCTGCCTGTCCCTTTGGAGAGGCTTGACTCCAGGACATCCTGCAGCCTGGCATTGCGTGAACCGA
WTC11_seq1120_F	potential enhancer, WTC11	NA	NA	NA	NA	1	21944505	21944705	+	AGGACCGGATCAACTGGAGCTTGAGAGAAATCCTTTTGGAATGTCCTGTGCCTTCTCTCTCCGAGTTCCCGGCTTTGTTCAATTGTTCACCAGAAATTCCTGCCCTGTTGGGAGGGGCCTGGGAGGCTGTTAAAGAGTTTGCCAAAAATGGTGGTACCCGCTCAGGCACAGCACATGGCCGAGCCTCTTTGCTGCTCCTGCAGATTTCAGCTGAGCATTGCGTGAACCGA
WTC11_seq11216_F	potential enhancer, WTC11	NA	NA	NA	NA	10	124125794	124125994	+	AGGACCGGATCAACTCTGCAATTTTCTTGATAGTTTAAGATCACCACTAGGGGCATGAGCTAACATGAAGACACCTGCTCCATCGGAGGTGGCGCGTGAGGCTCTCAGCCCTGGGCCTCGCCGTGGGTCTTTTCTCTGGTTCATGCTGCTGTTGGTGGCTCTGTTGGTGAGGATGGAGGTGCTGCTGCTGCCACTCAATCCTTCATAGAAGAACACATTGCGTGAACCGA
WTC11_seq11223_F	potential enhancer, WTC11	NA	NA	NA	NA	10	124259270	124259470	+	AGGACCGGATCAACTGTGAGAAAGGTAGAAGCCAGAGGCTTTGCTGTGCAGTCTCAGAGTGACATCCCATCACGGCACACACTCAAGGGGAGGGGGTACACAGGGGCAGGAACACCAGCAGGTGGCACCCATGGGCAGCAACTGCACTTGTAATCTAGCATTATGTAAGAAAGTACATAACAAAGCTTCCCACAATAAGCACTTCACATCTCTCACATTGCGTGAACCGA
WTC11_seq11227_F	potential enhancer, WTC11	NA	NA	NA	NA	10	124386340	124386540	+	AGGACCGGATCAACTGGAGGTGAGACCACAAACAGCCCGGGCCCAGGGAGGCACTGAGTCCTCGCAAATGGGGTCAGGCGCAGCTGCTGCAGGCCCGACACCGCCCCTCTGCTCACCTGAAGGTAGAGAAGCCTAAAGAAGCTGGGAGGGGCTGCTCTCTCTGGAATGTACCACGGAGGCAGACATTCCTCCAAACAGAAAGGCAAGGCCCCTCCCATTGCGTGAACCGA
WTC11_seq11234_F	potential enhancer, WTC11	NA	NA	NA	NA	10	124530200	124530400	+	AGGACCGGATCAACTCTGCCGCCTCCTGCCTCCCGCCCCACCCCTCCTGCGTCCCAGCCTGGTGGACCTCTCAGGGTTCACTCTCATTTCCTCCTCCCCACGCCACCTGCTCGGGCCACAAGAGGGCGCCTTGCTGCCAGGGATGGGACAGGCCGGGCCTGCTGGAGCCAGGGCCGATGCACGCACAGCTACATACACTCACCCGGGCCCACGTGCATTGCGTGAACCGA
WTC11_seq11236_F	potential enhancer, WTC11	NA	NA	NA	NA	10	124534300	124534500	+	AGGACCGGATCAACTTCTTTCTCTACCGCAGCAGGGCAGGTAGCTTGTCTTTTAGTTTGTTTTGTTAGTCTCCTGTATCTGTGACTCTGCAGAGAGCCAACGGCAGGAAGAGGGCAGCACCGGCACGTCGGAGGCCGAGGACGGCTTAGACGGGAGGTCCGGAGGCTCTCAGCCTGACCAGCCCTGGCCTAGGGCCGGGGAAAGGCCTGGGCTTTCATTGCGTGAACCGA
WTC11_seq11248_F	potential enhancer, WTC11	NA	NA	NA	NA	10	124867402	124867602	+	AGGACCGGATCAACTAAAGAAAAAGAAAGCTGGTGTGATTCCATCCTGCGGGGCTGTTCTCTTGAGCAGTGGTCGTTTATCTCCGTCCGCCTTCTCTACCACCTAAGTGTATGCCGCCACCCGATGGAAGATTCGATGGACATGCACATGAGTCCTCTGAGGCCCCAGAACTATCTTTTCAGTTGTGAACTTAAGGCCAACAAAGATGATCACTTCATTGCGTGAACCGA
WTC11_seq1125_F	potential enhancer, WTC11	NA	NA	NA	NA	1	22025375	22025575	+	AGGACCGGATCAACTAGGACTGAGGACGGTCAAAAGACCACCAAGAGTTAAAACCATGAAGCTGCGTAGTACCGCGGAGGCTAGAGAGACCCGGCCCACCCCTTCCAACCTATGCCCCTCCTCTTAACTTCCGGGCGGGGCATGACTTCCGGTTCCCGCGCGGCGCTCCAAAGCTCGGGGAGTGGTGGTCTCCCTTTCCTGGAGTCATTTGTGGGCATTGCGTGAACCGA
WTC11_seq11251_F	potential enhancer, WTC11	NA	NA	NA	NA	10	124903150	124903350	+	AGGACCGGATCAACTACCAGCCAGGACTGCATCAAAGGCTTCTGAGCCCTAAGGTCATCAGTTTAGTTTGGCCAATGAGAGGCCCTGGCAGAGACTGGAGAGAGGAGAAAGGCGTCAGAATATTGACCCTGGCTTGCTCCCTGCTGTGCTTCTCTAGGAAGGCCACTGCTCCTGCCAGGTGGCCCTCCCCAGCACCAACGTCTCTCTCTGCAGGACATTGCGTGAACCGA
WTC11_seq11253_F	potential enhancer, WTC11	NA	NA	NA	NA	10	124917630	124917830	+	AGGACCGGATCAACTCCGCAATAGGCCGTAAACACTTGGGTCCATCGCCACAAGTTGGTTCTGGTGTCTCCAAACTTGTATTTCAGTCCCTCGGCCGCTTGCTTTCCACCTCCTGCGGTGGCCTCCAGTTGCCATTTGTAGGAAAATAAAGGTGGGGGACGACGAGGCGGGTGGGGAGGAGGAGCTGGAGCTAGTGGAAAGATTCGTCTACCCCTCATTGCGTGAACCGA
WTC11_seq11255_F	potential enhancer, WTC11	NA	NA	NA	NA	10	124992570	124992770	+	AGGACCGGATCAACTCTGATTGTTCTGACCCTGACTTAGCATCTGCGGGAGGTTAAGCTTCCGCCAAGTTTGGGCTTCTCTCCCTGGCCCCGGGGCCGTGGTGCTCACAAGCTGAGACAAAGTCAGTTCCTTTTCTCACCTGTATGTGGCACCATTGAGCTCAGGATGAATTGCTTGCTGGTCTATTACTGACCAAGGCGCTGATGTGACAAAGACATTGCGTGAACCGA
WTC11_seq1126_F	potential enhancer, WTC11	NA	NA	NA	NA	1	22025805	22026005	+	AGGACCGGATCAACTCTGCAGCTCTGGAGGTGGACCTCGTCCTGGGACCCTAGAAGCCCATTTCCGCACTCGGGCTAGGCCTTCGGAGCCGCGGCAGCATAGTGGGAGGAGTCGGGCTCAGCTCCCCCCCACCACAACCGGGATTATTTTTATCGGTTGAGTCATCGCACTACCTTTCATCCTTGTGGCTTTGGGCAAGTCCCCGCCCTCCGAGCCATTGCGTGAACCGA
WTC11_seq11262_F	potential enhancer, WTC11	NA	NA	NA	NA	10	125061215	125061415	+	AGGACCGGATCAACTTTATTTTCGTCTGCAAGGACAGCCAAGCGCTGTAAAAATACTTCCCGATAGGACTTCCAGTGGAACGGCCCCCTCTGGTGGCGCTGTTGGCACCAGACACTCTGGTTCAGGGGAAAGCTCTCGCTGGGCATCCGGGGCGACACCCACACTTCCCTTGACGGTGGCTCCACTGGCAGCCGCCCTGCTCCACACCCCTAGCTCATTGCGTGAACCGA
WTC11_seq11270_F	potential enhancer, WTC11	NA	NA	NA	NA	10	125231595	125231795	+	AGGACCGGATCAACTGAGTGGGGTGGATTTCCCAGGGCAGCTCCTCCACCAGGCTGGGTGGGTCAGCCAGTCTGGAATTCAAGCAATTGGGATCCACTAGCCCAGGGCTTCTCAAGCTGGAATGTGGACATGAATCACCATGGATCTGGTTACGTTGCAGATTCTGACTCAGCAGGTCTGAGGCGGGGCCTGACATTCTGCACGGCTGGCCTGCTCATTGCGTGAACCGA
WTC11_seq11279_F	potential enhancer, WTC11	NA	NA	NA	NA	10	125562812	125563012	+	AGGACCGGATCAACTTCTGCTGATGGGATGATAGCTGGATGTAGTCAGATGGCCACATCCGGACCCCACGACCCAATCTTGTCCTGCCTGCTTCATACAAAGCCATACACAGGTGCCCCAGCTAGGGGAGCTGTGGAGCACAAGACTTCTGGGTGTGCACTCCATTGGTTGCTGGCCAGCAGTCTTCAAGGTGGTTGAGTTCTTCCTGCCGCACACATTGCGTGAACCGA
WTC11_seq11288_F	potential enhancer, WTC11	NA	NA	NA	NA	10	125982355	125982555	+	AGGACCGGATCAACTCCTGGTTGCTGTCAGGCTGGAGAACGCACTCTCACTCTGACGACAGCCTGGCATTGTGGGGCTGGCAGTGACATCTGTGGTCCCTGCTCTAAGGACAGTGGGGAAATGCCTGCGTTTCTCACAGAATTACAAGTACAAATCTTGACGCTAGGTGGCAGAATTAGGCTGCATTAATCTTGACCTCTTTTGCTTCCTTATTTCATTGCGTGAACCGA
WTC11_seq1129_F	potential enhancer, WTC11	NA	NA	NA	NA	1	22131980	22132180	+	AGGACCGGATCAACTCACCCGGCTTCTCAGCCCTGCCTGGGTGCTCTCCTGCCTGTGCCCAGCCAAGGGGTCGCCTGTGGAGCCAGTCCCACCTGTTGCTCTTGGCCTGCAGGGGGCGCCAAGAGCCCGGCTACTGGCTGTGGGCCAGGTCCACGTTCAGGCCACAGGTGTCCCTCGGTGGGGGGACAAGGAATTGAGCCTGACGTTGGATCCTTCATTGCGTGAACCGA
WTC11_seq11293_F	potential enhancer, WTC11	NA	NA	NA	NA	10	126157267	126157467	+	AGGACCGGATCAACTGGGAGATGGACCTGTTGCCCATGGGGCCTGCTCCGCCTCTCCTCCTCCTCATAAGTCCCTCTCTTCTGCCTACGCTGGCTGGAGCTGGGTTTTGCAACCAGAGTCCTGATCAGTATGGCAGGGAAGGAAAAGCAGCGGGAATATGCAAATGTCAGAGATGAGAAGCACTTCCTTACACAGTCAGAGTTCTTAGACCTGCTCATTGCGTGAACCGA
WTC11_seq11298_F	potential enhancer, WTC11	NA	NA	NA	NA	10	126256955	126257155	+	AGGACCGGATCAACTGTGGTTTTGCAGCTTTTCATATTTTGCAGAGCATTTGACCATCCACTCTTAGCAGTAGCCCACCCACTGGCCACCTGGGGGCTCCCCAGTCCACTTCTGCATCCTGCATAAGGCCTGCAGTGCCCACTCTCAGCCCCTTCCTCCCTGAACACTGACACCACCTGTATGTGTACTGCCAGCCTGGATTCCCTTTCACTTGACATTGCGTGAACCGA
WTC11_seq11299_F	potential enhancer, WTC11	NA	NA	NA	NA	10	126398173	126398373	+	AGGACCGGATCAACTATGTCCAATTCCACTGCACTGAAATACCAGAAGCATGACCCAATAATGTGGTTTTGCTATTCAACACCAGTGCTTATTCACCTACCCAGGGAGGGGAGAAAGTATCCTGCTTATTCATCCCCAAGCAGAATGTTGCCCTCAACCCCATGCTGGGCTTCCTAATGACATCAGGCTTAAATCTGCCACTTGGTCCTGATGACCATTGCGTGAACCGA
WTC11_seq1132_F	potential enhancer, WTC11	NA	NA	NA	NA	1	22137102	22137302	+	AGGACCGGATCAACTTCCCCTGGAGGACGCATCCCTTCCTCCTCCCACCTCCCTCCCGCTCTCTCCTCAGACCAGGTCCCCTCCTCTGCGGGGTCTGACTTGGCAGGGAACTTTCAGAACACAGTTTGGTTTCAGTTTGCCAGGACATGGGGGAGGGGGAGCTGGTGGGGTCACGGCAGGGAGCGAGCCGTCCCGAGTTTGGCTGAATCACAGAACATTGCGTGAACCGA
WTC11_seq11321_F	potential enhancer, WTC11	NA	NA	NA	NA	10	127347593	127347793	+	AGGACCGGATCAACTGCTCGTGGTCTGGGAGTCAACCTCACACTCTGGGCAAACGATGGGCGCTGACTTGGAGCCCCGTGGAGCTTGATGCATGCACCTGTCTGTTTCTCGGGGGAAAGGCATGTGGTATAAAGGTGGAGCCATGACACACCCACTTAGTAGGCTCAGCACTGCCTCCATCTGGGGCCTGTCTCTTACTCTAGGGCTTGTGAATCCATTGCGTGAACCGA
WTC11_seq11323_F	potential enhancer, WTC11	NA	NA	NA	NA	10	127441445	127441645	+	AGGACCGGATCAACTTCCGAACCTCCCACTGGGGGACAGGCTTACTATTCTTGGTCCAGCCCAGCAACCTGTCTGTCTACGCAGAGGGCACCTCCTCCAGGGGACGGGTGCCGGCAAGGTCTGTGAGGACAGTCAGACACCTGAAGTTTCCTAGCAGGCGGCTGCGTGCCAGTGACCAGCCATGCGCAGGAGGGGAGGTGCGGGGGAGGAGGTTCCATTGCGTGAACCGA
WTC11_seq11324_F	potential enhancer, WTC11	NA	NA	NA	NA	10	127485235	127485435	+	AGGACCGGATCAACTACCAGCGGCAGCAGCCTGCCCCCTCTGTGCTCTGCTTCCCTGGGAGCAGCTCAGCACACCTGCTGTCCCAGCCCTCCTGCCTCTGTCCCTGGGCCCCATCCTGGCTCAGCCTCCCTGCTGGAGCTGCACTGCTGACCTTGGTGCTGAGTCTCCCGTGCACGTCACTGAGTAGTGGCCTCTGCAGGACCTCATCATCCCTGCATTGCGTGAACCGA
WTC11_seq11326_F	potential enhancer, WTC11	NA	NA	NA	NA	10	127492955	127493155	+	AGGACCGGATCAACTAAGTACTTTTTAAGGACTAGTTGTTAGTTGTTAACTGAATAAAGCTCCCTCAGCTCTGCCCTCTTGTGTGGGGCTCAAGGCCACACTCACCCTGGCCGTCAGAGGGCAGCTCCGAGCCCATGTCCCTGCTGTGCCTGCACCAAGCACTCACTGCACAGATGTTTCTTCTTGGTGTTTCACTTTGCTTTGCCCCTATTTCCCATTGCGTGAACCGA
WTC11_seq11333_F	potential enhancer, WTC11	NA	NA	NA	NA	10	127694670	127694870	+	AGGACCGGATCAACTGGTGGAAGAACTGAAAACGAATCAACTGCTTCTCCTGGAACAAACTGATGCTGATAGGAACAGAAAGCAGAGTCCCGCCTCCATCTCTCAGCCTTGCAGCCTCCCGCTAGCGCCCTCTATTGGCAGTTCCCCACAGGGAGCAGCTGGCGAAACAAACATGGGGTTTGTTGGGTCCCAGCCCCAGCATCACGAAGCAGAGACATTGCGTGAACCGA
WTC11_seq11335_F	potential enhancer, WTC11	NA	NA	NA	NA	10	127721029	127721229	+	AGGACCGGATCAACTGGGGTAAAGCACCAAGCGGGCCAGATGCCAGGGCTTGACTCTTGGATGGCATTTCTGGACCTCCCCTAGGCAAGAGGGGAGTCCACTGCCCTGAAGGGGGAGTCCTGGGCCAGGGAGCGTCTGTGACAAACTGACTTAAGAGACTTTGGGCCTTAAGGGAACATGGGCAGTAGTCTGGCAGTACTCCTCATGGACTGGGGCATTGCGTGAACCGA
WTC11_seq11336_F	potential enhancer, WTC11	NA	NA	NA	NA	10	127757119	127757319	+	AGGACCGGATCAACTAGCCAGGTGGTGGGTATAAAGGAGGCTGTTGTTCATCTAGAACAACTGAGTCCACCACATAGAGGGAGGAGCTGGCCATCCTGCTGAGTTACCCTGCTGCCCACCACAAGGAGGCAGAAGAGCAAAGCACGTTGGGCCAGGGAAGACCACGTCTTGAGTGACAAGTGGATACTAGGCGCTGTGCTAGCAGCGTTTTGTTTCATTGCGTGAACCGA
WTC11_seq11339_F	potential enhancer, WTC11	NA	NA	NA	NA	10	127916940	127917140	+	AGGACCGGATCAACTCCAGGTGTGTCCCCTTTGTGCGGCCTGGCCAGCCCCACAGAGCCCAGCAGCATGCTCAGCTGTGAGTTTGAGAAGGGGTCCCCTGCTGGCTGTGTGTGGAAAGCCAGAATGGAGGTGACGGGGGAAACCGACTCAGCAGGTTGGATTTATAGGCAACATGACCATGTGGGTGAGAGGATGAGAGTGAGAACCAAGGCCCCCATTGCGTGAACCGA
WTC11_seq1134_F	potential enhancer, WTC11	NA	NA	NA	NA	1	22185315	22185515	+	AGGACCGGATCAACTTTTCCCCCAAGGTGTGAGCTACCCAGGGAACATGGGGCCGGCTGTCATGGCAACCCTGTGTTGCGAAATGACGTAATCGGAGTTCCAAACGTGTGAAATCAAATACAACATCCGCAAACACAGCCTGGGGGTCGGCATGGCAACCGCAGGGCACCGGGACAGGCAGGCACTCTCCGCCCTGAGCAGCCAGCCTGGCTCAGCATTGCGTGAACCGA
WTC11_seq11340_F	potential enhancer, WTC11	NA	NA	NA	NA	10	127919410	127919610	+	AGGACCGGATCAACTGATGAGGAAAGGGAGACTTGCCCAGGGGCACGCTGCCTGCTCCTGCCACCCGTGGGCTGCCTTCTTCCTGTTCTGTTCTGTGCTGCCTCTAGTGGACTGACCCCTTATCCCTCCTTCCTGTGCCTGCAACACGGCTTATGGTGCTGGGCCTCAGGAAATGGAGGTCCCTCATCTGCATCCATAAGAAGAAAGCCCGGGTTCATTGCGTGAACCGA
WTC11_seq11343_F	potential enhancer, WTC11	NA	NA	NA	NA	10	128011405	128011605	+	AGGACCGGATCAACTTGACTGGGGGACCCCGGAGGAGGCGCGGGTTAGGAAGGTTCTGAGCGTGGCCTGGGCGCACCAGGCGGGTGCGCGGTAGACGTTCCTGTGGCTTACCCGACGGTGCCACCTTCTGGTCACCTCTGGCATAGCACCCGGGCTTCAAGCTTGGCGCATGCGCGGAAGCGTCCCCGTAGCCCGACCCCATCCCTAATGCTTCCCATTGCGTGAACCGA
WTC11_seq11346_F	potential enhancer, WTC11	NA	NA	NA	NA	10	128062435	128062635	+	AGGACCGGATCAACTAAGCATGTGTTTCTCTCTTGCCAGCAGACACCCACAGGGAGCTAGCCCACGGCAGGACAGCAGCAGGGCCAGGGGCTTCCTTATCTCCCCGCCCATCCCCCTCAGCACGTAGCACTTAGCTCGGGACTGCAAAATAGCCGCAGCTCAGACAGGAAGTGGATAGGGGCAGAGGACTTTCTCCTAGTGACACTTTGTCTGTTCATTGCGTGAACCGA
WTC11_seq11348_F	potential enhancer, WTC11	NA	NA	NA	NA	10	128069440	128069640	+	AGGACCGGATCAACTATCCGAGGCTTACTGCACCAGCTGTTAATGTGCCTCTTAGTAGAGTGTCGGTGGCTATCAGAGGACCGGCCTGAGATCACTTTACTGAGACCACAGCTCCCTCTGGTGGCTGCACTGTAGCTTTGCTCCTAATTAACCAAAAAAACAAAAAGTTGCATCCAGTGACCTGGGTGCGCAGGCCCCTTCGGGGCCTTTCATTTCATTGCGTGAACCGA
WTC11_seq11351_F	potential enhancer, WTC11	NA	NA	NA	NA	10	128091935	128092135	+	AGGACCGGATCAACTGGAATCCAAAGGAAGAGGCAGGCGAGCAAAGCGGGCTGTACAGAGGAGGGGGCAGAGGTGCTTCTGAGAGGGGTATCGGACGGTGCTCAGGGAGCCTCAGGGGCCACCTAGCGTTGTGTTACCTCCAAAGCAGTGCTTTCTCGGAGTAACAGAGGGCGGGCCCAGAGCCAAATAGCTGGATTCTGAAACACAAAGAGCTACATTGCGTGAACCGA
WTC11_seq11359_F	potential enhancer, WTC11	NA	NA	NA	NA	10	128201885	128202085	+	AGGACCGGATCAACTCAGAAATTTGCATAAGTAAAGAGGAGCCAAATGTTAATAGCAAAGACAATGGGGAAAATGCCTCCAAGGCATTTCAGAGACCTTTGTGGCAGCCCCTCCCACCTAGACCTCCTGGAGGCCTAGGAGGGAAAAATGGTTTTGTAGGCCAGGCCCAGGACCCCACTGCTCTGTGCAGCCTTGGGACATTGTGCCCTGCTTCCCATTGCGTGAACCGA
WTC11_seq1137_F	potential enhancer, WTC11	NA	NA	NA	NA	1	22250853	22251053	+	AGGACCGGATCAACTCTGTTCTAATAAAAGGCAGATGCCTTGGGGGTGGATGGGGGTAGTGTGTGGGGGGCTCTGGCTCGTGGCCACTCTGGGTGACACATTCCTGGGTCCTGACTCACAGGGAAACGTCTTCGTCTTCGTGACTCCTCAGCACTTTTGGGCCCTGCAGCTGTGGCCGCATTCCTCCTCGTCCTCCCCTCCCCTCCCGCCGGTCCCATTGCGTGAACCGA
WTC11_seq11370_F	potential enhancer, WTC11	NA	NA	NA	NA	10	128526952	128527152	+	AGGACCGGATCAACTCAGCTCCACAGCCTCCCCCTTCCTCTGACCTCTCAGGCAGTTCCTGGCACACCTCCAAGACCCCCTACCTTTGGCTGTTAGAGTTGCGGAGCACAGCAGCTGTGACCGCTGCTCAGCTGGGCCCTGACACTGGGCGAAATGGAACCCTCCTAGACTCCACTTTGCAATGCACGGGAAAGCCTTCACATGCAGCCTGCAGGCATTGCGTGAACCGA
WTC11_seq11372_F	potential enhancer, WTC11	NA	NA	NA	NA	10	128540937	128541137	+	AGGACCGGATCAACTCACTTTTTTGTCTCTTTGGTTTTAGCTGACATGGTTTGAGGTCCACTGTGAACCAATCTGGACTTTTTTTTACAGTCATATCCATCAAAACGACCAGTGGCCATCAGCCCGCTGCGGCCATCGATCGGGTGGCCCCTGCCCCCGTGCAGGCCGGCGTGACCCGGCTCCTAGGTGAGGCTGGAGAGAAGGACCTCGTTTTACATTGCGTGAACCGA
WTC11_seq11375_F	potential enhancer, WTC11	NA	NA	NA	NA	10	128626725	128626925	+	AGGACCGGATCAACTATGCTGTGACCCACAGTAACCTTCATGGGCCAGGGAAGGGAGCATTCAGGGAAGACCCGCTGGAATGTGAATGGAGCAGGGCTTCCACCCACACCCTGTTGGGACACCCAATCCTCTTCCTGTGGAGATGCAGGAACCTGACACCTGTAAGGATTTACTTGTCTCAGGATCCAGTGGAATGTGAATGGAGCAGGGCTTCCCATTGCGTGAACCGA
WTC11_seq11387_F	potential enhancer, WTC11	NA	NA	NA	NA	10	129275145	129275345	+	AGGACCGGATCAACTTACACTCCCTTCGAAGCTCCACTCTCTGTCGTCACTTCCTGCAGTCTCTCTAAAGACCAAATGATTCCCCACCCCGCCCCCGCTCCATCCCTTACCTGCAGCCTCAACTCAGAAAACCATCAGCATGTAGTACCCAAAGCCCTCACCAGGGGCCAGCCCACTGTACCCCCCTGAGGCATTTCTTTGTGAATTGTCCATACCATTGCGTGAACCGA
WTC11_seq11389_F	potential enhancer, WTC11	NA	NA	NA	NA	10	129345883	129346083	+	AGGACCGGATCAACTCCATTAAGCTGAAACTCCAGTCTCCACTCTTCAAAACAGGAATGTCAGCAATGTCCCTCCAATAAAGGCCCTGAGAAGCCAGGCACCATGGTGGGAAGGGCCCTCCTCAGCTGCCTGCATTCAGGAGGTAGGATTCTGAACACTCAGGCAGCCTCCCTTCTCCAGACACTCCCAAAAGATGCCTGGTACCACTGCTGTCACATTGCGTGAACCGA
WTC11_seq11394_F	potential enhancer, WTC11	NA	NA	NA	NA	10	129522147	129522347	+	AGGACCGGATCAACTGTGGGGGTTGGAGGTCACCGGAAATAGCTCCTCCCAAGTTTTACTCAGATCTTCTTGGCAGGGTGCATCTTAGCATTTGTAGAATGCACCAAGGAATGCCTGGGAAGGGCATGGGGGCCCTGCAGGGGTCACAGGCTGGGAGAGGAGGGGCTTACTGCCTTGGGCCCCTGGACACAGGTAATGCCTTTGCCTCAGGTGGCCATTGCGTGAACCGA
WTC11_seq11396_F	potential enhancer, WTC11	NA	NA	NA	NA	10	129658750	129658950	+	AGGACCGGATCAACTGATTGGCTAGCTGGATTCCAGCCTGTTTACAAACATCCTGAAGCCTAGATGGCCCCTTCCTCAGTGTCCTTAACTGCTGTTCTCGCCCTTAGCTCGCGTGCCCAACCCTAAGGCTGAAAACGCCCCCTGTAGGCTACTGTAAGCTGTAGCATTCAAGGCCTCCCAGGTGTCGCTGTAATTTCTTGTATACATTTTAGCTCCATTGCGTGAACCGA
WTC11_seq11398_F	potential enhancer, WTC11	NA	NA	NA	NA	10	129711360	129711560	+	AGGACCGGATCAACTCTAGGTAGCTGTTGAAGTATTTCTGCCAAGGGACAGTGAAGCTGCCTTTCCCGACCGGGTGTCCGGAGGTCCCCGGGGCTGCCTCATTGTGAGGTTGGGACAGGTGGGATTTCCCAGTGGGAGGGCGCTGAGGCTCTGGAAGGAAGCCTCATTGTTCTGCTGAAGGGATTAAGAGGAAAGCTGAGCTGTCCAGTGAAGCACATTGCGTGAACCGA
WTC11_seq11407_F	potential enhancer, WTC11	NA	NA	NA	NA	10	129891934	129892134	+	AGGACCGGATCAACTCGAGATTCCTGGCTAAACCCGTCCCAATCTCAAACCTTTTCCTCTCAGCTGACCTGCAGCCAATCAGGCTGTTAAGGGAGATTGATGGGCCCGCCTCTCTCTGGCCAACGGCCTGCCTGAGGACCCAGGGCTGGGACACTGGCAGGGGAAGCATTTCTCAGCAGCGGCAAGAAATGACAGAGTCAAGTGAACTTGACTGACATTGCGTGAACCGA
WTC11_seq11413_F	potential enhancer, WTC11	NA	NA	NA	NA	10	129959341	129959541	+	AGGACCGGATCAACTGCTGGCACCGACCCCGGAACCCGGGGCTCCCGGGCCCCTTCGGCATTCCGCGCCGCCGCCAGGCCGCGTCCTCAGGCCATTGTCTACAACGAGTTCCAATCTGCATGTTGGGAGAGGCCGATCAGAACGCCCCGAGGCTAAAGAAGCAGGGAAGGATGGTCGCGGCGCAGGAGCAGTTTGCCAAGGGCCGAGGGCCGCGCCATTGCGTGAACCGA
WTC11_seq11415_F	potential enhancer, WTC11	NA	NA	NA	NA	10	129968131	129968331	+	AGGACCGGATCAACTCCCGACGCCGCACCATCGGAGGGCCCATGGCCACAGGCCCAAGCTGCCTGGCCATGTCACTTGGAGCCTTCGGGAAAGGGTGAAAGCCAATGCACGAAAAGCCGCCAGTTCGTGTGCCCGCCGCCAGTGCTGAGCTGCAGGCGCGGCCCGCCCCAACGTCCTCCGCGCCCGGGGGTCACGCTCAGACCGTGCCGGCCTCCCATTGCGTGAACCGA
WTC11_seq11418_F	potential enhancer, WTC11	NA	NA	NA	NA	10	129969722	129969922	+	AGGACCGGATCAACTTCCGGAGGAGCAGCCGAGCTGGAAAAGACAGCTGGTGCGTGGCGACGTCCCTCGGACCCTAAAAGGCCCATCGGTTTAGCAACGAGCTGGGATTTCTCGAGCTGCGTTCGGCGGCGCCCGGAAAATCAGTCCTGCTGGATGCGCCCGAGCGGGCGCGGGAGACGCCGATTCCGCGCCGGCCCGCCCCCGCCAGTTTACAACATTGCGTGAACCGA
WTC11_seq11447_F	potential enhancer, WTC11	NA	NA	NA	NA	10	131687135	131687335	+	AGGACCGGATCAACTGCTGGACCCTCGGTCTCAGCTTCACACATGTGCAGCCACACAGCGGCCTCTCTTCCCTGGGCAGCTCTGGAGCTAATCCCACCCCCCACGGGGACCCTCTTCTTTCAGGCCTTCTCGGGAATTCCACGCTCCGTGGGGGGCTATGTCTTACCCAGTCTATACCGTTCTCTACATTTCTTGAAATTGGAAAACAAAATGAACATTGCGTGAACCGA
WTC11_seq11455_F	potential enhancer, WTC11	NA	NA	NA	NA	10	131840215	131840415	+	AGGACCGGATCAACTCCGCTAAGTAGCGGGTGTTTTTCCTTGACACTGACGCTACCACTAGACCATGGTCCGCTTGGCAATGGGCATCTTCCCAGACGCTGGCGTTACCGCTAGACCAAGGAGCCCTCTGGTGGCCCTGTCCTGGCACGACAGAAGGCTCACATTCTTGTCTTCTGGTCACGTCTCACTATGTCCCTTCAGCTCCTATCTCTGTACATTGCGTGAACCGA
WTC11_seq11457_F	potential enhancer, WTC11	NA	NA	NA	NA	10	131875000	131875200	+	AGGACCGGATCAACTTGCAGACAATTTAACAGAAGTCCAACGAAAAGGGAAGTTGCCTGAAAGAGCCGGCTCCCAATCCTTTCAAATGAGGTCCGAGAGCACCACCCCGCGGCAAGTCCCTCTCATTGCTGTTGCTTGCGTTTGCTTTCTGAGCCCCTCCTCCGGCCTGGTGCAGCTGCCTCCCGCTGCCGGGACCATGCCAGGAAGGAGCCAGGCATTGCGTGAACCGA
WTC11_seq11458_F	potential enhancer, WTC11	NA	NA	NA	NA	10	131885435	131885635	+	AGGACCGGATCAACTTTTGTAGGAACTGGGGTGATGCCGCCTCCCGCTGGGGCTAAACCTGCCAGACTGGAAGGAAAGTCTGCGCTGAGGGGCTGCTCACACTCGGCCAGCAGGAGGCAGCAGAGGGCAGCCGCGCCCTGGCTGGGAGGCGCCCAGGGCCGGAGGGTTGCGCTCTGCAGGGTGTGTATCTGCAGGCCTGGGCTCAGCTGGCAGGACATTGCGTGAACCGA
WTC11_seq11462_F	potential enhancer, WTC11	NA	NA	NA	NA	10	131943545	131943745	+	AGGACCGGATCAACTAGTGCAGTGAGAAGAGGTGTGTGCATCTAGCTGCAAGGAGAGGACAAAGGGAGGGGTGCAGCTGAGCCACCCAGGAGGACTTTGCTGTCCAGCGCCTCAGTGTGGCCACTGGAGGACACACAGGAGAGGGAGCCGCAGGCCTCGGTGCCTGGGCAGTTTGTTACCCTGCCAGCTGATCTTCTCTTCAGCAGGAACATGTCCATTGCGTGAACCGA
WTC11_seq11463_F	potential enhancer, WTC11	NA	NA	NA	NA	10	131960807	131961007	+	AGGACCGGATCAACTGAGTGGGGGAGTGAGGTCAGAGCCAGCAGGAGTCCGGGCTGTGCTGGGTAGCAGAGGTCGCATCTTCCCAGAGCTGCAGGCAAAGGGACAGGATGGGCTTGCTGTATGAGGGCGTGGCTCTGCTCGTCCTGGGCTGGGCCAGGGGTGCTGAGTGGGGCTGTAGCCGCATCTTCTGTGGCGAGCTGTCCTGTCGTTGCTGTCATTGCGTGAACCGA
WTC11_seq11464_F	potential enhancer, WTC11	NA	NA	NA	NA	10	131997457	131997657	+	AGGACCGGATCAACTCTTATTCAAATGAATGTAATTCTTCTGTTACCTTCAAACATCAGTGACACTATATGCACAGGGGACCATCAGGGGGCGGGCGCTGGAGGGGTAATTCTTCCACCTCTGTGGCACCCAGCTGTGCGCCTGCAGACTGATCTGTCTCCCTCCCTCTTGCAGGAAAACACTTTTCTATGAATTCACAATGATATTTGTACTATCATTGCGTGAACCGA
WTC11_seq11465_F	potential enhancer, WTC11	NA	NA	NA	NA	10	131997785	131997985	+	AGGACCGGATCAACTGAGGCTGGACTGCTTGCTGGAAAACCTTCAAAACAGGAAGCAGCCACTAGATTCAAGTCACATTCCTGCCGGAGGCTAGACGTGATCCCCCAGGCCGGAATCCCAGCAGTGCTGGGCGGGCGTGTTTATTTGTCCTTGGGTACATGAAGCAATAGCTCCGTTGCTCCTCCGTGAGAGATTGCAGAATGTTCTGGCTGGAACATTGCGTGAACCGA
WTC11_seq11470_F	potential enhancer, WTC11	NA	NA	NA	NA	10	132037315	132037515	+	AGGACCGGATCAACTGCCCCCGTCTGAGGTCTGGCTGGCTGTTTTCTTGGTGAGGTGCTGGAATGCACAGGAGGCTCTCCTAGGCAAGCTGTCTGCAAATGTAAGAAATGGGGTGGTGACGCGCAGACCTGGGATTCGCTTGCAGAACCTAGGAAATCCGTTGTCATGGAGGGAGCCAGGGAGCTCTTAGGTGTTGGGGAAGCCTCCCTCCACCTCATTGCGTGAACCGA
WTC11_seq11474_F	potential enhancer, WTC11	NA	NA	NA	NA	10	132078792	132078992	+	AGGACCGGATCAACTGCTCCCTTGGCCCGGCCGCCAGAACCTCCCCCGAGCGTGTTCCTCTTCTGTCGTGCTGCCACTGTGCTGGCTGCCAGGCCTAGGGGGCCGGATGATTGGCCGTGGCCGCCGTGCGCCCTGAGCTGCCCGTCACGAGCCGGTGTTGTCTGACTGCACAGGCCGTCAGGCGCAGCGCAGGGCTGGTGGGTGGCCCTGAAGGCCATTGCGTGAACCGA
WTC11_seq11480_F	potential enhancer, WTC11	NA	NA	NA	NA	10	132164788	132164988	+	AGGACCGGATCAACTCGGTGTCACCCCGACCTGAGTCACTCAGCTCCAGGCCGTTGGGGCAGCAGACTTCGCTCCCAACAGCAGCGGGAAGCGGCCGCCTGGAGGCCTGAAGGCTGGGCGGAGCTGAGCTGGGCGGAGCTGAGCTGGGTGGTAGCTGCAAGGGCTCTGGACCCGGAGACAGGAGCCCCAGGGTCTAGGAATGCCCCTGCCAGGGCCATTGCGTGAACCGA
WTC11_seq11481_F	potential enhancer, WTC11	NA	NA	NA	NA	10	132176115	132176315	+	AGGACCGGATCAACTTGCAGGATCTGCCCCCCAGCACCTGCCCGTTAAGGCAGCTTCATCAGCCAGGGCTCCAGCCGCAAGAGGGAACGGGGAGGGACTCTGCCCTGGGCTCAGCCGTGTGTTTGTCTGATGGCAGAAGCAGCTCCCGTGCAGCCTCCAGCTCACAGGCAGCCATGGGGTCACGTTGCATTTGCATGGCAGAACCAGCGGGAGGGCATTGCGTGAACCGA
WTC11_seq11482_F	potential enhancer, WTC11	NA	NA	NA	NA	10	132204794	132204994	+	AGGACCGGATCAACTGCCCCTGCCTCATTCTCCCCTGCCCATCTGTGCCCTTTCTTCAGGGTCTCAGGCTGATGACCACATCGCCCGACGCACAGCACAGAAGATCATGGCACCACCTGGCGGCCGCTCCAACATCACCTCTCTCTCCTAGACGCCCAGGACCGGCCCTGTGAGCCGTGCTGGCCCCACCCGAGGCCGCGGGGGCCCCAGGGCACCATTGCGTGAACCGA
WTC11_seq11483_F	potential enhancer, WTC11	NA	NA	NA	NA	10	132219537	132219737	+	AGGACCGGATCAACTAGGGAAAACTTAAACATCCAATGGGGGCAATGCCAAAGAACCCCCAACCCCGAGAACCTTCCAACCATCCTGTGGCTCTCAGCAGTGCCTCACAGTGGCCACCTGGCAGACAGCAGCTCTCCACCAGCAATTCTGCCTGAGGACACCCAGGGCTGCCGGCAGCCGTCCTGGAGGAGGGGCGAGGATGGGAGCCTGACCCACATTGCGTGAACCGA
WTC11_seq11484_F	potential enhancer, WTC11	NA	NA	NA	NA	10	132223160	132223360	+	AGGACCGGATCAACTGCACCGTGGCTGGCTCAGCATGTGGCCCAAGGGACGCCTGTTCTCAGTGCTGCTACCTAAACCCCTGGCGCCAGAGGACAGCAGAGGGATCTGCAGGGAAGGCTCTGCTGGGATTTGCCAGGAGGTGGCAGCCGAGGCCCGGCTAGCGGCTAACACTCGGCACATGGCTGGCCTCACAGTAACTATCCCAGAGCCACTTCCATTGCGTGAACCGA
WTC11_seq11494_F	potential enhancer, WTC11	NA	NA	NA	NA	10	132360840	132361040	+	AGGACCGGATCAACTTGGTTTCTGACAGTCCCCGGGAACACACTGCAGGCACCCGCACAGGCCCAAAGCTCCCTGAGGTCCGGAGGGGTCAGCGTGGCTCTCACATGTGTCCACTGGAGGCAGCAGCGAGCAGCACTGGTCACGCCGCCGTTGGGGTGCTAGCCTCCTCCTGCCTAGGTTGCACATCACAGCGAGTGTTGGGTCCTCCCAGGTCTCATTGCGTGAACCGA
WTC11_seq11498_F	potential enhancer, WTC11	NA	NA	NA	NA	10	132389602	132389802	+	AGGACCGGATCAACTACGCAGGCGACAGCCTCCAGCGCCCTCCAGCCCTAGCCCAGGGGATCCTGCTCCTTCCTGCACCTCCTCCCTCAGGCATCCTGTGGGGGACAGCACGAACACCTGGCCTCTCCTGGCCACTGGAGGAGGGCAAGGACAGGAGCCCCGCAGCCCAGCCCAGCTGCACGCTGCTGCACCTGCTGACACACCAGTGCCTCCCTCATTGCGTGAACCGA
WTC11_seq115_F	potential enhancer, WTC11	NA	NA	NA	NA	1	2205729	2205929	+	AGGACCGGATCAACTGGCCTCAGTGGCGCGCCCGGGGACTGGAAGGCTGAGCCGCCCTCCTCCCATGTGCGCGGGAGTCCCTCCGCCACTGTGCCCAGATCGCCGGCGAAGCGCAGGGGGAGGCTGGGAAGGGCATCGGGAGACACGGGCCTGCGCCCCCTACCCGGGCCCCGGCCCACCTGTCCGCACACCTGTCCGAAGCCTTAAAAGGTCTTCATTGCGTGAACCGA
WTC11_seq11504_F	potential enhancer, WTC11	NA	NA	NA	NA	10	132445004	132445204	+	AGGACCGGATCAACTACCTCTAGAGCCCAGCTGGGCCCAGGGTGTGTTCTGCAGTTGTGGGGGTGGGGGGGAGGATTTTGCAACCCTACCCTCTCTGCAGGGTACCTCCGGTGGCTCTGGCCTCTGGGCCCCATGCTGTGCCAGACACACAGAGAGGCTCAGCCAGTTATTTCCAAGAGGCCAGGCAGGCAGGAGAGGCCCAGGATCTGCCAGGACATTGCGTGAACCGA
WTC11_seq11508_F	potential enhancer, WTC11	NA	NA	NA	NA	10	132453220	132453420	+	AGGACCGGATCAACTGGCGGGGTCGCGGGGCAGGGCGGGCGCTGGCTCCACCCCCCGCCGGCCCCGCAGGAACCGGAAAGGGGCTGGACGGTGTAGCGGCGCCCCCTGCCGACACCTCCTAGCATCGCGTCCCCGCGTGGCCGCGGGGCGGGGCCCGGGGGGTCGTTCCGGAGTGGCCCCTGCAGGGCTTACAAACAGACGCGGCGGCTGCGAGACATTGCGTGAACCGA
WTC11_seq11511_F	potential enhancer, WTC11	NA	NA	NA	NA	10	132467977	132468177	+	AGGACCGGATCAACTCAGCCACGGTTCAACGCGGTGCATGAGCACAAGGTGCTGGGTGGGGCCAGGGGACACCTGTCTCAGGCTCAAGGCTAAGGAAGGGAGGAACGCTACTGAGCAGAGCTGTGCGGCCCCAAGGCCGGCTCCAGGCAGGCGGGGCAACGCCAGCTCCCAGGGCGGGAGGGGACGGGGGAACAGCCCCTGGGAGGCGCCAGGGTCATTGCGTGAACCGA
WTC11_seq11513_F	potential enhancer, WTC11	NA	NA	NA	NA	10	132486662	132486862	+	AGGACCGGATCAACTGACCAAGCAGATCCCTTCTGAGACTCCAGCTGCCTCCTTCACCCCTTCAGGCTTTTCTTCACAGGCACCACCCGGTGGAGCCCCGATCACCAGTCACCGAGGGGAACGTCGCGCCGACACAGAGATTCCTGCAGAGCCCATTCCCGACCCACACACTGTTTCCCGTCTGTTCCTGGCCTGACGCATCCCCTGGGATGTCGCATTGCGTGAACCGA
WTC11_seq11517_F	potential enhancer, WTC11	NA	NA	NA	NA	10	132519030	132519230	+	AGGACCGGATCAACTCTGCGGGGTGAAGGTCGGAGGCACGAGCCACACTTCCCAGACCGCTGGCCAGCTCACTCCCCAGCAGCCGCTAACCCTGTCTAACCCCTGCTGGGCTCCTCTTTCCTTTCCTGTAATCCCAGCTACTCCTCCAGGTGGTGAGAGCACCTGAGCTGTGGGGCCGGCACCAGGAGGCTGTGTTGCTGTTGTCAGGCACGGGGCATTGCGTGAACCGA
WTC11_seq11526_F	potential enhancer, WTC11	NA	NA	NA	NA	10	132714365	132714565	+	AGGACCGGATCAACTAGCCACCAGCAGACCACATTCTGCTGTGCGGATCGGGCAGGACAATGCCGCGCGGCCTCTGAATGGACGCTGCCACCAACGGGGCCCCATTCACGGCGTTGGGAACCGGGCGCACATTGTCTGCCCCGCAGGGAGACAGCGAGGAGGCTCCTGCAGCCTCTTCCTGGTTTAATCTCCCCGCGCGGCTTCCCAGGTCCATGCATTGCGTGAACCGA
WTC11_seq11527_F	potential enhancer, WTC11	NA	NA	NA	NA	10	132747052	132747252	+	AGGACCGGATCAACTTAAACAGTTTCCCGCAGATGCCTTTTGGGAGACAGAGCCGTGAATTTCCTGAGCCGCGTCCTGGGATGGCTACAATGGCCGTCTGCCTGCCAAGCCTTCTCCCATTCAGGGAAAGCAGCTTAAGCCACTTAAGCCCATTAGCATCTGGATGGGGCCGGACCTCCTTGGGACACAGGGGTGGGCAGGGTGGCCCCGCTGTGCATTGCGTGAACCGA
WTC11_seq11529_F	potential enhancer, WTC11	NA	NA	NA	NA	10	132788415	132788615	+	AGGACCGGATCAACTCCGCCCGCACCTTTTCTCCTGCGTCCCCCGGTGCCGCCCTCTCGGAAACCACCGAGGCAACTCCCCCTCCTCCCGGGAAGGTCCGAGCGCCTCCGACCGCGATGTCTTTGCCTGGGCTCCGCCGCCCGGCGGCCCCGCTGCCTGGAGAGGTCCGCGATGCCACCTCCTGGCCCGCGAGCAGATGTCCCGCGAGGAAGGCTCATTGCGTGAACCGA
WTC11_seq1153_F	potential enhancer, WTC11	NA	NA	NA	NA	1	22600665	22600865	+	AGGACCGGATCAACTGAAGATCCCCATCCGCTGGACGGCCCCAGAGGCCATCGCCTTCCGCACCTTCTCCTCGGCCAGCGACGTGTGGAGCTTCGGCGTGGTCATGTGGGAGGTGCTGGCCTATGGGGAGCGGCCCTACTGGAACATGACCAACCGGGATGTGAGTGCCAAGCCCTGGCAGGTCCGCGGGCGGTGGAGCCTCAGGGTGCAGGGAGCATTGCGTGAACCGA
WTC11_seq11530_F	potential enhancer, WTC11	NA	NA	NA	NA	10	132788972	132789172	+	AGGACCGGATCAACTCCCAGGCCATAGAGTTCACAAACTCTGATTTATCACTGAGGTGACTTGTCCCGCGCAGCCCTAGGCGAGTTGCCAAGCTGCCCGCCCTGACCGCGCCCCCAGGCCGGGGGTCTCCTAGCAGTTCCCGGCAAAGGCCCTGCATTGTCTTTTTTCCCGAAGTGAGCGCATTCCCGGCCTCTCCAGGCTTGACAAGGTAACCGCATTGCGTGAACCGA
WTC11_seq1154_F	potential enhancer, WTC11	NA	NA	NA	NA	1	22607225	22607425	+	AGGACCGGATCAACTGGGAAGTGGGGGGATGGTGGGGTGGGGAGGTTAGAAGAACTGGCTCTTCGGGGCTGTGGGGAGGACTGACGCTGTCCAGGGTTCTGGACCCCGGTGGCGGGGGCTGGTTGCGCTGCAACAGACCAGCAGATCTGGTCAGCTCTCTTCCCAAAATGTACACGGAGCCTAACCATCTCCTCCTGCCCCTGGTTCTGCTGCCACATTGCGTGAACCGA
WTC11_seq11542_F	potential enhancer, WTC11	NA	NA	NA	NA	10	133024773	133024973	+	AGGACCGGATCAACTACTTTGCCCCAAGCTTTCAATCGCTTTTAAATAACAATCGAAATGTCACTGGATCCGCTCTTGCCGCCCATGAAGCTCTCACTCCTCCCGCCTCGGAACGCAGAGGTCTGTTCCCTCCCATCTCAGAGTCACACACCCGACAACGAAGTCAGCTCTGGAGATGCTGGCAGGGGCCCCAACCGAGAGTGGCAGCAGCGGGCCATTGCGTGAACCGA
WTC11_seq11544_F	potential enhancer, WTC11	NA	NA	NA	NA	10	133039205	133039405	+	AGGACCGGATCAACTAGGAGCCGCCGGGGGGAGGCTGGAGCTGGGCCGGGAGGCTGCTCTGCCGGACGTGGAGTCTCTGAACCTGCTCGGTGCATGCGCACGCTCCCCTGAGCCCCGCTGTTTTCCTTGCAGGACCCTGTTCTCATCACTGGGTGGAGGTGCAGAGAGGCTCAGCCGTTTGCAGGACAGTCTGAGGAACAGAGCCCTGTGGCTTTCATTGCGTGAACCGA
WTC11_seq11545_F	potential enhancer, WTC11	NA	NA	NA	NA	10	133080140	133080340	+	AGGACCGGATCAACTTGATCAGACGGAGCGGGTCCCACGGAAGGGCGGGGGCTTGAGCTGGACAAAGGCTGGGCCAGTGGGTGGGCAGGACCTCAGGTACCAGGTCTACTCCAGGCAGCACCAGGGACAGCTCCCAAGCCGCTGCCGGCTCTGGTCCCCAGGGAGGGGCTGGCTGCACCATGGGCCTGCTCATGGCCCTCCAGGCCAGACGCCCCCATTGCGTGAACCGA
WTC11_seq11546_F	potential enhancer, WTC11	NA	NA	NA	NA	10	133097021	133097221	+	AGGACCGGATCAACTCACCCCGTGGTGTACGCGTGCACGGCCGTCATGCTGCTCTGCCTCCTGGCCTCCTTCGTCACCTACATCGTGCACCAGAGGTGAGCCTGGCATGGGCAAGGGCGCCCCCTGTGCCCAAGAAACCTGCTTTTACCTTCAAAGGCAAGTCCCTGAAGGGCAATGCCACTGCCCCCTCATGTAGCAAGAAGTCCTTGAAGGTACATTGCGTGAACCGA
WTC11_seq1155_F	potential enhancer, WTC11	NA	NA	NA	NA	1	22611570	22611770	+	AGGACCGGATCAACTCCAAGTCTCTGAGGATGCAGCCACCACCTTCGTCGGCTTCCCTCAGCCTCCAACTCAGCAAGACACAGGCAGATCCATAGCATGGCTGAGCTGTCCTTGGTGCTGAAGCGGCATCCGCTGGCTCTTACCTCTGGGTCCTGGGCTGGGATGGGCTACTTCTTGATTTCGAGAGGCTGCAAACATTGTTCCCAAGAAGTCCCCATTGCGTGAACCGA
WTC11_seq11550_F	potential enhancer, WTC11	NA	NA	NA	NA	10	133143980	133144180	+	AGGACCGGATCAACTCTGAAGGGACATGGTGAGTGACAAGTGACTACAAGGCAAGTGCGTGAGCCTTCTGTCATGCCCGGACAGGGCCACCAGAGGGCTCCTTGGTCTAGCGGTGATGCCAGCATCTGGGAAGACACCCGTCGCCGAGCAGACTGTGGTCTAGCGGAAGCGTCAGTGCAGCGGTCACGCTCCTGGTCCGCTCTCATGTTCCATCCCATTGCGTGAACCGA
WTC11_seq11552_F	potential enhancer, WTC11	NA	NA	NA	NA	10	133163930	133164130	+	AGGACCGGATCAACTTGCCTTCCCAAATCCCTCCTCCCACCTGGGATGGGGGTGGAGTTCGTGGCCACCTGCCTTCCCAAATCCCTCCTCCCACGTGGGATGGGGGTGGAGTTCATGTCCACCTGCCTTCCCAAATCCCTCCTCCCACCTGGGATGGGGGTGGAGTTCATGTCCACCTGCCTTCCCGAATCCCTCCTCCCACCTGGGTTGGGGGTCATTGCGTGAACCGA
WTC11_seq11564_F	potential enhancer, WTC11	NA	NA	NA	NA	10	133329820	133330020	+	AGGACCGGATCAACTACGCGGTATGGGACGTGCTTATCCTGAAGTCAGTCCTCATTCTGTCTGGCGGCTCTCTGCCAGAGACGCACGAAGTGAGAAAGAGCGGCCACAAGAGGGCACCCGCGAGTCAGCCCAGCTGCGAGCCTGGCGCTAAAGGCCGCGGAGAGCGGGTCTCCTGCGGAGCTGAAAGCCACAGCAGGGCCCCGCGGGGCTGGGAGCATTGCGTGAACCGA
WTC11_seq11565_F	potential enhancer, WTC11	NA	NA	NA	NA	10	133351520	133351720	+	AGGACCGGATCAACTGGGGCAGATGCAGAGAGGAGCCCTGTCCAGCAGCTTTTGGAAGGAGGGGGCACTCCAGCCTCATGGGCATCTGTCAACAGCGCCCCATGCAGGGAGAAGAGAGCACAGCCGGAGGGCTTGGGGCTCCACGGTGTCTCCCTACTCAGCTTCCCCACAGCCTCCAGGGCAGCTTGTGCTCCACGGCTGGTGGCTGTAGCTGGCATTGCGTGAACCGA
WTC11_seq1157_F	potential enhancer, WTC11	NA	NA	NA	NA	1	22662495	22662695	+	AGGACCGGATCAACTGATTGGCTGAGACCACAGGACTAGGACTCCAGAGTCCCGCCCAGCTCTGCACCTGCTCTCCTCAGCCTCTCCTACTAGCCCCAGCATCAAGACCCTCAACCAATCCTGACCTGAGATGGGAGGGATTTAAGATAGTCCCACCCGTGTCAACCAGTCCAGCCTCCTGTTTGGCTGGCCTGTCTCTCAGGATTCCATTCATTCATTGCGTGAACCGA
WTC11_seq11579_F	potential enhancer, WTC11	NA	NA	NA	NA	11	361910	362110	+	AGGACCGGATCAACTAGGTGGAGGAGCAGAGTCTTCTCTAAACTCCCCCGGGGAAAGGGAGCCCCTCCTTTCCCGGTCTGCTAAGTAGCGGGTGTTTTTCCTTGACACTTACGCTACCGCTAGACCACGGTCCGCTTGGCAACGGGCGTCTTCCCAGACGCTGGCATCACCGCTAGACCAAGGAGCCCTCTAGTGGCCTTGTCCGGGCATAACAGCATTGCGTGAACCGA
WTC11_seq11581_F	potential enhancer, WTC11	NA	NA	NA	NA	11	390280	390480	+	AGGACCGGATCAACTGCTTTTTTCCTTTCAGAAGGCACCTTCTTAGGCCAGGCCCCCGATTCCCAGGACTTCCCTCCTCCGCCTTGTTTGAGGAGGACCTGGCCCCACAGCGCCACCTGTTTATAACAGGAAAGCAACAGGAGCGGCCGCCACCTGTTAGCAGCTGCAATTTGGTGAGGAACACTTGGGGCTAACTGAATGGGTCCACACACCGTCATTGCGTGAACCGA
WTC11_seq11592_F	potential enhancer, WTC11	NA	NA	NA	NA	11	725744	725944	+	AGGACCGGATCAACTGCAGTGGTGGAAGCTGCGCAGCCGCAGCGGCCAGGCGGGGTACGTGCCCTGCAACATCCTAGGCGAGGCGCGACCGGAGGACGCCGGCGCCCCGTTCGAGCAGGTGAGCCCGCGGGGGTCCCTGGGGTCGCAGCCCCCAGCTTCCTGGAGCAGCCCCGCCTGCGCCTAGCCCCGCCCCAAGGCCAGCCCCGCGGCTGGAGCATTGCGTGAACCGA
WTC11_seq11597_F	potential enhancer, WTC11	NA	NA	NA	NA	11	755446	755646	+	AGGACCGGATCAACTCTTGGCTTCTTGACTCTGTTGCAGCTGGGTATGGTGATAATGACCCAGTCCATAAGATCAGCGTTCACATGTGGCTCATGACTAGACCGCGCGCCTCCTTGTGGTGGTACGGCAGTGGGATGCACATTTTCCTTTGACCAGCGTTCTCCCAGCTGTCGCACCGCTCACTCCCATGCTGTTACAGGTCACCTCTTGCAGGGCATTGCGTGAACCGA
WTC11_seq11602_F	potential enhancer, WTC11	NA	NA	NA	NA	11	851509	851709	+	AGGACCGGATCAACTGTGGAGGCAGGGGGGTCCCTGGGAGGGACAGCCAGCCTGGGTTGCCTGCTGAGTGTGACCCAAGGAGGCTCTTGGCCCAGACATCCACCTCCAGAAGGGGTCACCCAAGGGTTTGTTTTCTGCAAGAGGCTCTGGAGGGGTGAGGCCCAGGCCTGAGGGGCGCCTTGGAGGTAGGGGTGGTGGGAGGTGTGGGTGTGGTCCATTGCGTGAACCGA
WTC11_seq11630_F	potential enhancer, WTC11	NA	NA	NA	NA	11	1299204	1299404	+	AGGACCGGATCAACTTCCATTTAACCTGAAGACAGGAAGAGCAAGAGAGGAGACGGAGACCAGGCTTCAGTCCTCCCCGTACAAATACTGGTTACGCAACCTGCTGCCCCGCCTACCAGGGAGAGGCGGCTTGCCTGCTGCTGCAATGCCCTCGTTTCTCAACTTAGAGCAAAGCCCTTCAAACGAGGAGGGAGTGCTACCAGTTCATGCTTCACCATTGCGTGAACCGA
WTC11_seq11633_F	potential enhancer, WTC11	NA	NA	NA	NA	11	1382940	1383140	+	AGGACCGGATCAACTGCGGCTGCTCTTCCTCCTCCACACAGCCACCTTGGTGAGGGAGACGGGGCGGGTCAGGGACGGGGCGGGCGCAGGAAGCCCAGCTCTCAGGCGGTGAAGGGGGCGGGTCCAGGAGGGGGTGTGAGGCTGGCTGGGAGGCCCCGGGAATGCGCGCGACGGCAGGCCGTCTGCCCACCCGTGCCACCTGCCCTCCCCCCACGCATTGCGTGAACCGA
WTC11_seq11637_F	potential enhancer, WTC11	NA	NA	NA	NA	11	1436459	1436659	+	AGGACCGGATCAACTGGAGTTCCCTGCCTCAGAGCACCCCTCTCCTACCAGGGCACAGCTTGGCAGAGGGGAGCTGCACCTTCCTCTTCCACTGGGGCCTGGCCTCCGTCGGCTCCATCCGGTGGTGTCTGGTCACCATGGAGACCAGGCAGGCCCCCTGGGTGGAGGGTTTCTGGGCTGTGACCCACCTCTCAGTGGGGAGGGGGCGGCCCCGGCATTGCGTGAACCGA
WTC11_seq11638_F	potential enhancer, WTC11	NA	NA	NA	NA	11	1442265	1442465	+	AGGACCGGATCAACTCATGGCAGGAGAAACAGGGATGCCTGACCAAAGGCCAGAGCCAAACGGACCAGGCAGGCGACTTCTGATTGGCTGCCTATGACATCACCAGGCTGGGCTGCTATTGGCCCTTATGTGTGATTGGCGTTTGGAGAGGCAGTGGGCTCTGGGCAGGGGGTCTCCAGGGCGGGGAGGCGCTCAAGGCAGAGACTGGCCCTGTTCATTGCGTGAACCGA
WTC11_seq11643_F	potential enhancer, WTC11	NA	NA	NA	NA	11	1512973	1513173	+	AGGACCGGATCAACTGGCTGGGAGGTGGGGCCTGGTGGGGGGTGATTAGGGATGCGGGATGCTCTGCCCTAGGAATGGATTAATGTGATTCTGAAAGGGCTTGGGGCTGTGAGTTCCACCTCTTGCCCTTCCACCTCTCCCCACGAGGTGACACTGCACAAAGGCTCTTGCCAGACATGGGACCCTCCATCTTGGAATTCCAAACCTCCAAACTGCATTGCGTGAACCGA
WTC11_seq11644_F	potential enhancer, WTC11	NA	NA	NA	NA	11	1515575	1515775	+	AGGACCGGATCAACTAGAGCGAAACCCCAACCACTATGCTCACAGCCAGGACCGAGCAGGCTGGGCCAACGGCAGTCCCTGCCCAGCGCCCGGCTCCCTCCGAGTGGCCAGCAGCGCCCTCTGGTGGAGACTGGCTCGGCCTCCGCGGCACTGCATTCCCACGGCAGTGGTCCATCTAGTCCCCAAGTCCTAGAGGAGGCCCCTCTCTCTCCCTCCATTGCGTGAACCGA
WTC11_seq11648_F	potential enhancer, WTC11	NA	NA	NA	NA	11	1554275	1554475	+	AGGACCGGATCAACTATGCCAGGCAGTGGCCAGGTGGGAGGGGCCGGAGAGAGGCTTGGAGAGGACTCAGGGCTGGGTCAGGTGAAAGCCACCAGGTGGGGCCCTGGCCCGCCTCCCGCAGCACTGGAGGAGGCAGTGGCCAGGTGGGAGGGGCCGGAGAGAGGCTTGGAGAGGACTCAGGGCTGGGTCAGGTGAAAGCCACCAGGTGGGGCCTCCATTGCGTGAACCGA
WTC11_seq11655_F	potential enhancer, WTC11	NA	NA	NA	NA	11	1694090	1694290	+	AGGACCGGATCAACTCCTGTGACCTCTGCAGAGCCCAGCAGGCGCCTCCCCGCCCTCGGCCACAGGCTCGGAGCTCACGGCCCCCAGGGGGCGCTCAAGGACTGCTCATCTGCGCTTCTGCCGCGGGCAGCTCTGACCCCTCCCGCTGCGCTCCTCCAGCCGCATCCCTGCAGCCTTGGGCCCTACTGGCCCGGGGGAGGAGGCACTGCGCTTTGCATTGCGTGAACCGA
WTC11_seq11664_F	potential enhancer, WTC11	NA	NA	NA	NA	11	2074350	2074550	+	AGGACCGGATCAACTGCACGTTTGGATGTGTAAATCAAAGACACACGCTGCATGTGTCTCCCCTGTGACAAAGGAGAAGGCACAAAGCCAGCGAGGCCTCTTTGCTTCTGAAAGACAGCGCCCCCTACTGAAACTGTCTCCATTACACAACAGTTCCCGCGTCCCCCCACCCAGCCCTTGGCCACCATCATTCAGTCATAGCTATGAGGGTCAAACATTGCGTGAACCGA
WTC11_seq11677_F	potential enhancer, WTC11	NA	NA	NA	NA	11	2234923	2235123	+	AGGACCGGATCAACTGTCTCTCCACAACCAGCATAAGTGACATTCCCAGCCCCACAGGCAGCAGCGTCCCTGGCCCAGTGGAAGCAGCCTCCCCGCCCCCAGCAGCTCTGGCCTTTCCACCTCCTCTGGGGCATTAACCTGCGTTGCCTGAGGAAAGGGTAAGGACTTCCCCTAAGGCGGTTGCCAGGCAAGTCAGTGCTGATTCTCCTCCGGTCCATTGCGTGAACCGA
WTC11_seq11678_F	potential enhancer, WTC11	NA	NA	NA	NA	11	2294060	2294260	+	AGGACCGGATCAACTAGCCATTGCCACTTCCCCTTCTGGACTCCCAGAACCGTGAGGTCTGGGCGGCAGGAGAAACCGCTCCATAGACTGACTCTAATTCAGAGCCTGGACCGCCTCCTGGAGGACACGGCCCTCTCTGCAAAGCGTCCCCACTCAGCAGGCGCCGTGTGAGTCTCCCGAAGGCCATTCCACGGTCCTGTTCGTGAGCTGCTTCGCATTGCGTGAACCGA
WTC11_seq11679_F	potential enhancer, WTC11	NA	NA	NA	NA	11	2305415	2305615	+	AGGACCGGATCAACTGGAAGAAAAGGTTGGCAACAGGGCCAGGCCAAGGGGTCCAGGTCAGAGCTGGAGGCCCAGAAAGAACCAGCGCTGGGGCTGCAGTACCGTCCACCAGGGGGTGCCATGGTGCTGGGCTTGAGGCCACATATGCAGAAGCCAGCCGCTGGGCCACGGGGCTCCTGTCCCAGTCACCAGCCTTTCCCACCCCACCTTGCCCCCATTGCGTGAACCGA
WTC11_seq1168_F	potential enhancer, WTC11	NA	NA	NA	NA	1	22801855	22802055	+	AGGACCGGATCAACTTTCTCCTCTACCCAGCGTTTCTGCTGACCTCTGCGTGTTGGGAATCCAATTAGAGGAGCGGACAGGGAGAGTGACAGCCGCGCCGAATCCCGCCTCAGCCCCTCCGAGCACGCTCAGCCAAGCTGCAAGCAGCGCGGGGCCTGCTTGTCATGCTGGGCCCTGCGCAGGGCTTTGTGGGGATTAGCTGCTGGGGGGTGGGGCATTGCGTGAACCGA
WTC11_seq11686_F	potential enhancer, WTC11	NA	NA	NA	NA	11	2533855	2534055	+	AGGACCGGATCAACTCACAAACACGGCTAGTCCGCGCCTTTGGTGGTGAACATACCAGGGAATTGTCCTGCAATGCCTGTGGTTAAAAAACCCCGTGAGCTGCGGCCCCGGAGGCCTAGGGGATGAGGTCATCGCTGCGGCTTCCTCCCCTCTGCTGAGGCTCCCTCCGCCCCGCCCGGTGGCCCACCCCTCCCGCCAGCTGCAGCCTCCACTGCCATTGCGTGAACCGA
WTC11_seq11687_F	potential enhancer, WTC11	NA	NA	NA	NA	11	2534193	2534393	+	AGGACCGGATCAACTCCCTCTCTGTGGAACAAGGTCGGGTCCTGTCCTCAGCGCCCTGGCCTCCACTTGCTCAGGGCGCCCGCAGGCCCGCAGGTCCTCACCTGGTGTTTTTCACCTGGGACCCGCAGCTGCTCTGATGAGGAGCCTGCTCTGCGCACGGCCTGGGGCGGTTTCCCGCAGCACCATTTCTGCCGCTGCCGGGAAAAGACGCAGAGCATTGCGTGAACCGA
WTC11_seq11688_F	potential enhancer, WTC11	NA	NA	NA	NA	11	2584788	2584988	+	AGGACCGGATCAACTTTCAGGGTGGGTCCTTTGCATCCCATCAACCGTCCTTGGGCGAGGCAGCAGCAGGGTCCTCCTCAGCTGAGGACTGCCTTCTCACTTGCGACCCCAATCCCAGTGCCCAGTATGACCCCTTCCTGGGCACATACAGATGGACCAGCCCACCTGGCCCCCAGAATGGTCCCTGGGAATGGGTTAGAGCGGCTGCAGCCCTGCATTGCGTGAACCGA
WTC11_seq11690_F	potential enhancer, WTC11	NA	NA	NA	NA	11	2585605	2585805	+	AGGACCGGATCAACTCCCATTCTCCCTCCCACTGCACAACAACCTGAGGGCTGAGTCTGGGAGTGGGGTGGCCAGGTGATTGTCCCCAAGGGAGGTAGGACCCAGCTGTGCAGTTGGTGCCTTCTGGAGGGCCTGGCATCCCTCAGGGCTCGGGAGGCCCTGGTGCCTGGAGGTGAGGACTGGCGATGGATGGCATGGGCCTCCCTCTGGGCTCACATTGCGTGAACCGA
WTC11_seq11694_F	potential enhancer, WTC11	NA	NA	NA	NA	11	2692460	2692660	+	AGGACCGGATCAACTTGCAGCTGCCTTTCTGGTAGTTCAGATGCTTGGCTTCTTTCCATCCCAGGTGCTCACAGGCTCCCTACCACCAGAGGGCCCTTGGCCTGCCCCTGCCACTTTCCCCAAGGGAGTTTTTCAGACCCCAGGCTAGTTCCAGTGGGTTCCTGCTATACACCTGCTGTGCTCCCAGGCCTCAGCACTCCCCTCAGGGTGCAAACCATTGCGTGAACCGA
WTC11_seq11695_F	potential enhancer, WTC11	NA	NA	NA	NA	11	2693365	2693565	+	AGGACCGGATCAACTCTGGCCAAGCAGCAGTGTGTGGAGCTGGGCCTGGGCCTAAGCTGGGAATAAGCTTGTTTTGCCAGGCGCTGGCCCCCCATCGAGTCCCCATTCTCTAATGCTAATTGCTACAATTAGCAGGAGAAAGGCCTTTTAGATCCATTTCTTCTCCTGGCTGAGGCCCGGGCTGCTAGGGAGGTTGAGCCCAAGGCTTTTCGGAGCATTGCGTGAACCGA
WTC11_seq11697_F	potential enhancer, WTC11	NA	NA	NA	NA	11	2698545	2698745	+	AGGACCGGATCAACTTACTTCGCCCCCTAATTCCTGACTCAGAATCCCCACCTAGAGGCAGAACTTCGACTTCAATTCCTGACTCCCATACCCCACTGAGACCTCTAACCCCAATCCCAATCTCTTAACTCAGAGCCCCCCATTCAGAACCTCTACCCAAAGACAGACTCCAGACCCTGACTCCAGTCGCCAACTCGGACCTCCCTTGGATCTCACATTGCGTGAACCGA
WTC11_seq11698_F	potential enhancer, WTC11	NA	NA	NA	NA	11	2700025	2700225	+	AGGACCGGATCAACTCCCGCCGCTGCCGACGTGGCGACCGCCCCCCACCTGCTGATTGGGCGGCAGCAGGGGAAGGCTTGCGGCGGGCTGCTGCACGGATTGGCTGGGTGCGGAAAGTGATGTGCCGTGTCCTGTCATTGGCCGAAAGAGTCTCGTTTTGATGCCACCCGGGCTCAGATTGGCCCAGCGGGTCCAGCGCCGCATGAGGCACTGGCCATTGCGTGAACCGA
WTC11_seq11700_F	potential enhancer, WTC11	NA	NA	NA	NA	11	2721280	2721480	+	AGGACCGGATCAACTGGTTGAAAAGCTACCCGCAGGGGTCTGCTCGTGAGGGACCCCCGGGCCTCTGCAGCCTTTGTTCAGAGGCAGCTAATAAGCCGACTCCCGCTGGGCGCTTTGTAGCGAGGCCGCTGTTCCCAGTCCTAGCTCAGCCTCCCTGCCTCAGAGGGCTGGCAGATCAGCAAATTGCTGTCTCCAGCTCGCAAGAGGGGCAGGTCCATTGCGTGAACCGA
WTC11_seq11705_F	potential enhancer, WTC11	NA	NA	NA	NA	11	2777949	2778149	+	AGGACCGGATCAACTTGATTTGGGTGTTTTATCCCCCATAGAAAAGAGCAAGGATCGCGGCAGCAACACGATCGGCGCCCGCCTGAACCGAGTAGAAGACAAGGTAGGCTCACGCGCCGGCCTGCGGTGGTTCTGGTTAGCGTCCTGGGGCCAGCAGGCACCTCCCTGTGGTCTGCGTGTGAACGTGAAGCTCCTGCAGGCCTCCCCACCTTCCCCATTGCGTGAACCGA
WTC11_seq11707_F	potential enhancer, WTC11	NA	NA	NA	NA	11	2788250	2788450	+	AGGACCGGATCAACTGCTCATGACCCACGCCTCCCCGAGGTCCCTAAGGAATGTCCGCTTGGGATTCTGGTTCTTTTCCGGTTCTCTGCAGCCAGGTCTGTTCCCTGGCGTAGCTTCGCAACTGGAAGGTGCTGCTCAGCAGACTGTGAGAAGTGTGTGTCGGTGCAGGCAGGACACACTTCCAGGCTGTCCCAGAGGCCAGGGAGCACCTTGCCCATTGCGTGAACCGA
WTC11_seq11708_F	potential enhancer, WTC11	NA	NA	NA	NA	11	2791454	2791654	+	AGGACCGGATCAACTGCACAGCCTGCCCCCAGCCGGTTCTGCATATTAAGCAGTGGCTTGGTCACCATCAAAAATAGATGTCCCGACCCGAGCCTCCCCTCCCTCCCGGGGAGGGGACCTGGCCGTGCCGGCTGGGCTGGGAAACCGCGGGCGGGGAAGGAAGGACGGGGCGAACCGGCGGCACAGGCCCAGCACGTCCCGGGCCCTCCCCGTCACATTGCGTGAACCGA
WTC11_seq11714_F	potential enhancer, WTC11	NA	NA	NA	NA	11	2892145	2892345	+	AGGACCGGATCAACTTGCCCCCTTCCCCAGCCGCAGGGGCAGCCAGAAGCCAAGCAGCCTCCCGCCCACTGGAGCCTGGAGCCTGAGGGCTGAAGCTGGGCGCCTGCTGCCCCCTGGCGTCCCGAAACGGCACAGCCACCAGGACCCCCACCCACCTCATTCATGCCTCACACCTGGGGGTGACTTGGGCCAGGGCCTTGCTCTCTGGCCCCGAGCATTGCGTGAACCGA
WTC11_seq11721_F	potential enhancer, WTC11	NA	NA	NA	NA	11	3037370	3037570	+	AGGACCGGATCAACTCAGGGCTGCGGCCTCAGTGGGGCCTCTTTTTCTACACACAGCTGCAGCCGTCTCTTCTCTTTTCCATCGAGTTCTTAAAGGGTGACCAGCAGGCGGCGCTGGCACAAAGGAGAAGGCCTTCCTGACTGTGTCCAGGGCGCCAGCCACAGGGAAAGGCCTGAGGAAGAGGGCAGGGTCCCCTCTGCACCCAGGTCTCTGCCCATTGCGTGAACCGA
WTC11_seq11729_F	potential enhancer, WTC11	NA	NA	NA	NA	11	3160415	3160615	+	AGGACCGGATCAACTTTAAGCGACCCACACTCCCCGCGTCGCATTCACCCTAATAGGCGGGCATACAAATGCCGTTGCCTGGAGCCGCAGCCCAGCGAATGGGACCCACAGCGGCGCGCCCTTTAGTTGACTCTGTCTTATTCGCCGCAATAGCTGATCAGGAGAAATCCCGCTGGCTGCCAGGAAAGGGGCGCGGAGATGCGGATGCTCCGCCCCATTGCGTGAACCGA
WTC11_seq11753_F	potential enhancer, WTC11	NA	NA	NA	NA	11	3824800	3825000	+	AGGACCGGATCAACTGCGGCAGGAATACCACTGCTCCTCGGCCCATCACTCCCCCAGAGGCAGGGACGTGAACACATAGTCGTCATTCTTGCTGCCCCTGCCTGTGCTCCCTTCCATGACCGCTAGTGGGAGCCAAGGGAGATAAGGCCCAGCCCTTAGGAGTTAGGGCTGAGAGGGGAGCCCACGCTCTCATACCCAGCAAGCTGCAGAGTGATCATTGCGTGAACCGA
WTC11_seq11759_F	potential enhancer, WTC11	NA	NA	NA	NA	11	4016660	4016860	+	AGGACCGGATCAACTGAATCTAGAGAGGCAGTAGGCCTTGCTGAGGTGCAATGGGCTCCGCCCAGTTTGAGCTCCTTGCCACTTTATTTACACTGTGAGCATAGAACTGCCTACTCAAGCCTCAGCAATGGTGGATGCCCCTCCCCCCACCAAGCTCCAGTGTCCCGGGTCGATCTCAGACTGCTGTGCTAGCAGCAAGGAAGGCTCTGTGTGTGCATTGCGTGAACCGA
WTC11_seq11761_F	potential enhancer, WTC11	NA	NA	NA	NA	11	4091461	4091661	+	AGGACCGGATCAACTCAGCCCTGCCCTGGCCAAGAAGGCATTACTGGCGCTGAACCATGGGCTGGACAAGGCCCACAGCCTGATGGAGCTGAGCCCCTCAGCCCCACCTGGTGGCTCTCCACATTTGGATTCTTCCCGTTCTCACAGCCCCAGCTCCCCAGACCCAGACACACCATCTCCAGTTGGGGACAGCCGAGCCCTGCAAGCCAGCCGAACATTGCGTGAACCGA
WTC11_seq11762_F	potential enhancer, WTC11	NA	NA	NA	NA	11	4175725	4175925	+	AGGACCGGATCAACTGGAGCCTACAGAGGCAGGCAGGCCTCCTTGAGCTATGGTGGGCTCCACCCAGTTCCAGCTTCCAGGCTGCTTTGTTTACCTAATCAAGCCTGGGTAATGGCAGGCGCCCCGCCCCCAGCCTCGCTGCCGCCTTGCAGTTTGATCTCAGACTGCTGTGCTAGCAATCAGCGAGACTCCGTGGGTGTAGGACCCTCCGAGCCCATTGCGTGAACCGA
WTC11_seq11763_F	potential enhancer, WTC11	NA	NA	NA	NA	11	4182180	4182380	+	AGGACCGGATCAACTTGGTGGCTCTCTGGCCTCTCCTGGTTATGGGACTGGCCCAGCAGCTTCAGGCTGCTTGGTCTGGCCAGGTTCAGCCTGCACTGCCCAGAGCCACAAGGTGGCACCCAAGCACCACATGTGTCCAAGGCCACCCGGGCTCATGTCTTGCTGGAGGGACTGTGCCTGAGGAAGGTGCAGCCTGTGCCTGTGGGTAGGTAGTTCATTGCGTGAACCGA
WTC11_seq11765_F	potential enhancer, WTC11	NA	NA	NA	NA	11	4187630	4187830	+	AGGACCGGATCAACTAGTCCAGATGGCGCGCAAGTGAGTGCCAGGCCGCGAGGATTTGCCGCCGGGACCCAGGGCGCACTAGCTAGGTGCGCCGCCCACCCGCGGCCTCACGGGGGCGCCCGAGTCCACTGAATGAGCCCGGCGGGGCCGACAGCAGCAGTCGAGCGCGGGTGCGCCACTCTGACCGCCGCTCGCTGGTCTCATTGCCGGGGCCTCATTGCGTGAACCGA
WTC11_seq11770_F	potential enhancer, WTC11	NA	NA	NA	NA	11	4493330	4493530	+	AGGACCGGATCAACTTAGTAACGGGTGTCTTCCCTAGGAACTGACTACTACTAGACCACAGTCCACTAGGTAATGGGTGCCTTCCCAGGCACTGGCATTACCGCTAGACCAAGGAGCCCTCTAGTGGCCCTGTCCGGGCGTGACAGAGGCTCACACTTGTCTTCTGGTCACTTCTCACCGCGCCCCTTTAGCTCTTATCTCTGTATGGCCTGGTTCATTGCGTGAACCGA
WTC11_seq11772_F	potential enhancer, WTC11	NA	NA	NA	NA	11	4539700	4539900	+	AGGACCGGATCAACTGAGTAGTTGCATTCAAATGAAGGTTTAAGATATTTAACGACACCAAGCTCTATGTTTGTGTTGCAGAGCCCCGTCAGCCAGTGGCATAATCTCATTTGGGGGCCAGGGTGCCCTCTCCTGGACAGTGTTAGAATGGGGACAGTGTTAGAATGTCAATGTTTGCTTCTGATTCAGATCTGTTTCCAAGACTGAATATGTATCATTGCGTGAACCGA
WTC11_seq11780_F	potential enhancer, WTC11	NA	NA	NA	NA	11	5124140	5124340	+	AGGACCGGATCAACTGAGATATTTTTTCCCTAGGGCAAAGATGGAAGTTTAAAGCCAGCCATTTCTAAGGGTTAGCGGCTTGCTCAATTCCCTGGGGGCCTGGCATATCTAGTATGGCCAGGAGATGGCAGTGTTGAAGCATCTTCTGTTAGTAAAACACATCCCTGTCTCTCAGAGCCCCAGAGATAGGGTTTATCTCGTTCTCACTTATTTGACATTGCGTGAACCGA
WTC11_seq11784_F	potential enhancer, WTC11	NA	NA	NA	NA	11	5278750	5278950	+	AGGACCGGATCAACTCTCCTGACCTCAAGTGATCTGCCCACCTTGGCGTCCCAAACTGCTGTGATTACAGGAGTGAGCCACCGCACCTCAAGGAATTTGATGTTTAGGCTGTGACCTCTGCACTAGGAATGGAAGGTTAGCCACTCCCACCCCACCCTTCGTCCTGCAAGTACCCAATCACACTGCAGAGCCACACCTGCCTTCCTTAGAGGCGTCATTGCGTGAACCGA
WTC11_seq11785_F	potential enhancer, WTC11	NA	NA	NA	NA	11	5280675	5280875	+	AGGACCGGATCAACTAGCATCCTGCTGGGGACCCAGATAGGAGTCATCACTCTAGGCTGAGAACATCTGGGCACACACCCTAAGCCTCAGCATGACTCATCATGACTCAGCATTGCTGTGCTTGAGCCAGAAGGTTTGCTTAGAAGGTTACACAGAACCAGAAGGCGGGGGTGGGGCACTGACCCCGACAGGGGCCTGGCCAGAACTGCTCATGCCATTGCGTGAACCGA
WTC11_seq11786_F	potential enhancer, WTC11	NA	NA	NA	NA	11	5291287	5291487	+	AGGACCGGATCAACTAAAAAGGGAAACTGGAGAAACTGGGAGGAGTATCCAGATGTCCTGTCCCTGTAAGGTGGGGGCACCCACCTTCAATCAAAAGGGCTCCTTAACAACTTCCTTGCTTGGGGCTCCACCATCTTGGACCATTAGCTCCACAGGTATCTTCTTCCCTCTAGTGGTCATAACAGCAGCTTCAGCTACCTCTCTAAAGAGTCCTGCATTGCGTGAACCGA
WTC11_seq11792_F	potential enhancer, WTC11	NA	NA	NA	NA	11	5600375	5600575	+	AGGACCGGATCAACTCTGTGAGCATCGCTGCTGCTAAGCATGGCAAAGCTGAAGAGCCAGGCTAGTACTTGCAGAAGCACCACAGAACACTAGATGGCAGCGCCAAGAACCTGTTTTCGGCTCGCTAGATCCCCCAGCAGGGCCGCTAGGAGGCTTATGCTTACATCCCATGACTTTTTCTTACCCTTATCTGAGACACTTTCTCAGGCCCTTTCCATTGCGTGAACCGA
WTC11_seq11794_F	potential enhancer, WTC11	NA	NA	NA	NA	11	5808520	5808720	+	AGGACCGGATCAACTTGGCGAGGGATTCCTTGTGGCTCAACCCCTTGTGTTAGGGGACCTCTTGCCTATCCTTCACTGGAATCGTAACTGAGGCTCAATTCGCCTATCCTTTAGCCCCACCTGCTGGAGGCTCTTTGCATCCTTTCGCTTTGTCCACTCTGGCCGCTTCCCTCGTGGGAATATTTCAGGTTCCTCTTAGCCTTGATGGCGGGTCACATTGCGTGAACCGA
WTC11_seq11797_F	potential enhancer, WTC11	NA	NA	NA	NA	11	6062777	6062977	+	AGGACCGGATCAACTGAAAATGAGAAGGGCAGGAGTCAGCTGGCTGTAGTCTTCCCCCACCATGAGCCCCAAAACTGACCTCATTTTTCACACCTGAATTTCTGTGCACCAGGGGTCGCTGGTTCTGTCATCGTCACCCTGAAAGGAAGGTCATTCTTGATACCTTACCAAGGCAGTGATGGTGACTGTGAGCAAGGCACTGGGCAGGCAGGATGCATTGCGTGAACCGA
WTC11_seq11799_F	potential enhancer, WTC11	NA	NA	NA	NA	11	6077834	6078034	+	AGGACCGGATCAACTGTAGCTCCCACGGCCCAACTCACACAGCCCAGGACCACATATATGCTAATTCTTCCCTTTACAAACCTTTGCAGCATTTGCCTTCGGGCGTCACCTAATGGCTCCGGGACCAAACTACCATTTACCTGTAATTCTCCAGGGCTTCCCCCATCCACTGCAGCCCTCCTGTCATTTCAGTTCCTCAACTGGTCTGCATTGTTCATTGCGTGAACCGA
WTC11_seq11803_F	potential enhancer, WTC11	NA	NA	NA	NA	11	6270060	6270260	+	AGGACCGGATCAACTCTCCTTCCTTTCTCTTCCCTTGTTTAGGGGTGTCTGTGAGTGTGTCCACGCTAAGCCTCGTGGCCATCGCACTGGAGCGGTACAGCGCCATCTGCCGACCACTGCAGGCACGAGTGTGGCAGACGCGCTCCCACGCGGCTCGCGTGATTGTAGCCACGTGGCTGCTGTCCGGACTACTCATGGTGCCCTACCCCGTGTACCATTGCGTGAACCGA
WTC11_seq11805_F	potential enhancer, WTC11	NA	NA	NA	NA	11	6298675	6298875	+	AGGACCGGATCAACTGTAGTAAGCCCACCAACCTCACCCTACTTCATCCTCCCCAGTCCTCTCCGCCCAGGTGGCAGGGAGCACGCCCTCTGCTGACCAGCGCACCAGTGGCTCCAAGTACCCAGTCTTTGGCATCAGTGGCCACCAGGCTGCAGCTCTGTGAACAGCAGCTGCAGAGGAGCTTCCTGCCAGCCCAGGGAAGCCATAGCCTGTGCCATTGCGTGAACCGA
WTC11_seq11806_F	potential enhancer, WTC11	NA	NA	NA	NA	11	6315880	6316080	+	AGGACCGGATCAACTTGGAAGGACCCCTGCCCGCTACACCTCCTCTACCCTAACTGTCCCCAATATATTGCCGGTCAGGCTGACCTCCGGGTAATTAGAGGAGGCACCAACGAGGACACTGGCTCCCCGACACTGACATCGTGTGGTCATAAGGAGCAAGGGCAGCAGAGACATGCAAAGGCTGAGAGATGGTATGAGCCCCCTGGTACTGCACACATTGCGTGAACCGA
WTC11_seq11809_F	potential enhancer, WTC11	NA	NA	NA	NA	11	6363150	6363350	+	AGGACCGGATCAACTCAAAGCTGCTGGAGGCAGCACCTGAGCCTGTCTCTCCGCTGAGCTTCTTCACCCCAAGGACTGCCTGCTGGCTGCCCACTTCTCATCAGGCAAGGCCACAGTGCCATCTGCTGGCTATTGGGAGCCATGCTGGTCAGGTTGGGAGGGCACAGGAGCATGCTAGGCTGACAAGGAGCACTGAGCTCTCCCCACCTCAGCTCCATTGCGTGAACCGA
WTC11_seq11812_F	potential enhancer, WTC11	NA	NA	NA	NA	11	6443495	6443695	+	AGGACCGGATCAACTCCTCACTACAGGAGGCCCCTTCTGTGGGTCCTGGGTCCTTCCCAGGCTTCCTACTGGGGCTGAGGAAAGAAGCTTGTCGGTACTTGGGCCTGAGCACCCCCTGCAGGCCGCAGGAATCAGTGCACTCCCGCCCTTCAACTAGAGGCCAGAGCCCAGGAGTTTTTCCTCTCTGAAACTAGCTCTCCACAGCCTTTGTCCCACATTGCGTGAACCGA
WTC11_seq11813_F	potential enhancer, WTC11	NA	NA	NA	NA	11	6469175	6469375	+	AGGACCGGATCAACTGGAAGAGTGGGAGTGGTCTGCTGGGTCCTGCTGGGGTAGCTGGATGCCAGGCTCCACCTCTCTCCAAGCCTAGGGGCTCTCCCAGACTGTCACACAGGGGCGGGGATTGGGCTATGTCCAAGGACCAATAGCTCCTCCCCCACTCCTCCCCTTCCTGCTTCAGTTCCCCTCCCAGACTTACTGGGCATGCAGCCGCTGAGCATTGCGTGAACCGA
WTC11_seq11814_F	potential enhancer, WTC11	NA	NA	NA	NA	11	6568645	6568845	+	AGGACCGGATCAACTCACTCTCCTTCCTCCCCAGCTGTGCTGACTCAGCACTCCATGCCTGTTTTCTGGAACCAGTCCCTGGAGCTGGGCCATGTTTTGATTGACAGTGTGGAGCTAGCCCAGCAAGTACTCTACATGCAACCCCCCACCCAGGCACTACCTCTGCTCCTCCTCCATGGCCTCCTGCTACACCGGCAGCTCTATGGAACAAGGCTCATTGCGTGAACCGA
WTC11_seq11815_F	potential enhancer, WTC11	NA	NA	NA	NA	11	6570825	6571025	+	AGGACCGGATCAACTACTGCGGCAACGCCTAGTGCAAGTCAACCGGAGGCTGGAGTCACTGCAGGATCTGCTGACCCACGTGATTCGCCAAGACGAGTCCGACGCCCCGTGGTCAGTGCTGGGGCCAAATGCACGGCGGCCTCTGGAGGGCGTCTTAGAGACCGAGGCTCTAGAACTGAGCCAGTTGGTGGGCACGCTACAACGCGACCTTGATTCATTGCGTGAACCGA
WTC11_seq1182_F	potential enhancer, WTC11	NA	NA	NA	NA	1	23184700	23184900	+	AGGACCGGATCAACTGCCTCCAAAGGTGCTGCAATTACAGGTACAAGCCACCGCGCCAGGCTGGCTTTGCTATTCCCCGCTCACCATTCCCCCTTGCAAAGGAAAATTGATCGGAAGAGGAAGGAGCCCACCCACCTTTGATTTCTGCACTTTTTCCTGGTGCCTCTGCGCCACCTGGTGGCCATATCTAAAATAAATTAGGATTTCTGAAGAAACATTGCGTGAACCGA
WTC11_seq11833_F	potential enhancer, WTC11	NA	NA	NA	NA	11	7079809	7080009	+	AGGACCGGATCAACTCTGTGTCTTTCCCCCATTGGCTAGGGTTGGACCCCACAATCTAAGCTGAACCCGATTGGCTAACTTGAAAAGTGCAGGAATGCGGTTACACTGGCGGGAAGGCAGGAAGATCAGTGTCAGTGGGAGAAGCCATTGCGATAGGAGGGGTAATTGACAGCATGGGTAGCAGATGTGGAATGTGGGCTGTATAGATAAGGACTCATTGCGTGAACCGA
WTC11_seq11845_F	potential enhancer, WTC11	NA	NA	NA	NA	11	7548975	7549175	+	AGGACCGGATCAACTCAAATGCAGATGTAAGACAGTTAAATGCCTGCAGGGATTGTCCCAGGCCCTGCCCTTGTGCTGCATTGCCTTGTACGCCCTGACAGTGTCCCTGTTAGGTGTGCTGCTCTCCTACGCCACTTAGTGGCGCCTTTCACAGTGGGGTCGGAGCTTCTGGAACCTGGGACTCCAATTGTTACACCTGGTGAGGTGTTAACAATCATTGCGTGAACCGA
WTC11_seq11852_F	potential enhancer, WTC11	NA	NA	NA	NA	11	7734860	7735060	+	AGGACCGGATCAACTTACGCCCACGGAGTCTCGCTGATTGCTAGCACAGCAGTCTGAGATCAAACTGCAAGGAGGCAGCAAGGCTGGGGGAGGGGCGCCCGCCATTGCCCAGGCTTGATTCACAGCTCAAGGAGGCCTGCCTGCCTCTGTAGGCTCCACCTCTGGGGGCAGGGCATAGACAAACAAAAAGACAGCAGTAACCTCTGCAGACTTAACATTGCGTGAACCGA
WTC11_seq11856_F	potential enhancer, WTC11	NA	NA	NA	NA	11	8006470	8006670	+	AGGACCGGATCAACTTGGTCTCTGTCCCACAATGTTGGTCCCAACTATAACAGGCCACCAGTCTCAGGAGCATTGCTCTATGCCAGAGGCTTTCTGAGTCATGGCCACTAGAGGACACCCTTACACCACTTAAAGGCCAAAGGTTGCCAGTGGCATTCCCTTAGTTCCTGAGCTGTTTTCTGAGGGCCTGCCCAGAGAAAGCACCTTCTGCTTTGCATTGCGTGAACCGA
WTC11_seq11858_F	potential enhancer, WTC11	NA	NA	NA	NA	11	8033255	8033455	+	AGGACCGGATCAACTTTCAGGGGTCCGTTTCAGGGCCTGGACTCCGGGAGACTCCGGGAAACTCCGGCGCCCGAAGACAGAGCTGCATTCCTGCTGTGCCGCCACAAGATGGCACTCTCTAGGTGTCCGCCCCAGTTTGAGCACTCCGGGAGTTTCTGACACTTGCTGGCCTTTCGCCCAGTTTCAGCCTGAAGATTGTGGTCAGACACACTCTGCATTGCGTGAACCGA
WTC11_seq1186_F	potential enhancer, WTC11	NA	NA	NA	NA	1	23217490	23217690	+	AGGACCGGATCAACTGGCTCCTTCTCCGCGCTCCCCTTCCCGCGCCCGCCGCTCCTCCTTGCTCCCTCCTCCAGCTCCTCCCTCGCCGGGCTCCCTCCCTACTCGGCCCCCCGCCCGCCCGGAGGAAGGCTTGGCCCCCGGCCTCCCCGCTCGGGATGGTCCGGAGCTCCGAGCCCCGGCCTGCGACTCGTAGCAGCCCCCGCCCAGCACCCGGGCATTGCGTGAACCGA
WTC11_seq11860_F	potential enhancer, WTC11	NA	NA	NA	NA	11	8087310	8087510	+	AGGACCGGATCAACTTGTCTTGCTCAGCCAAGCCCAGGGCTGGGGATGGCCCAGGTGACTGCCCAGTCCCTGCCCTCTGAAAGTGTGAGTGGCTTGCGACAACCTAGAAAACTGTGGAATGGCCCCTCCTGCTGGCACAAAGGGAAGCCAGCACTGTCTTGTGGAGGTTGCACAGGGGCCAGGCCACTGGCTTATGACAGTGGGGTTTATAGCTGCATTGCGTGAACCGA
WTC11_seq11868_F	potential enhancer, WTC11	NA	NA	NA	NA	11	8219350	8219550	+	AGGACCGGATCAACTTCCAGAGAGGAGCTGGTTCAGGGGCTCCTGCCTGGGGCTCTCTTTGCAGACTCACCTCCTGGATCTGCTCTGGAAGCACTCCCAGATCCTTCCACTGCCCAGAGCAGCCTCTAGGTGGCAGTTTCACATGGGAGTTACCTGCATGGACTCCAGTCAGACCAGGCCGAATTCAAGTCCAGATGCTATTGAATATTACTTAACATTGCGTGAACCGA
WTC11_seq11872_F	potential enhancer, WTC11	NA	NA	NA	NA	11	8283824	8284024	+	AGGACCGGATCAACTCATCCTGGGAGCCCAGCCGGCGTGCTTGTGTTCCAGCGTTCAAACCCAAGGGGGGAAGAAAACGGTCTGGCTCCGTCTCTAGCACCCTCCCCCACAGCCCCCGGGGCCCGGCCCCTTCCGAGTCCTGCTGCCCGGCATGTCCAGACCTCTGGCATCACCAGGCCCCAGGCCTGCGTTCAGCTTCCCAAGCCCAGGGCCCGCATTGCGTGAACCGA
WTC11_seq11873_F	potential enhancer, WTC11	NA	NA	NA	NA	11	8318630	8318830	+	AGGACCGGATCAACTGAAATTGGTATTGATTTTCCAGAGCCTGATGCTCAGGGGAGCGCATCAGGTGCAGCCTTACAGGCGTGGTCCATTCGCCCTGGAGGGCCCACAGGGTCTGTGGCGCCCCCTGCCTGCCTTGTGTGTCCACTCCACAGGGCCAGCTCTCCCAACCTAGCCTCCACAAGTTCTGCAAAGCACCTTGCCCTCTGTGCCACAGGCATTGCGTGAACCGA
WTC11_seq1188_F	potential enhancer, WTC11	NA	NA	NA	NA	1	23225224	23225424	+	AGGACCGGATCAACTAAGGAGCCAACAGGAAATTCCCGGGGAGCAGCAAGGGATGGGTGTCCAAGGGCAGTCAGTGATACCATCTCCAGCATCGAGCCTCTGAGCCAGGAAGAGACAAGTCTCGCAGGAGAGGTTTTGCTGTTTGTTTTCCTCGGGCTTGACTTCTAACGAGAGAATTTAATTAAGAGCTCGATTGCCTCGCCTGGGGAATAGGACATTGCGTGAACCGA
WTC11_seq11884_F	potential enhancer, WTC11	NA	NA	NA	NA	11	8688945	8689145	+	AGGACCGGATCAACTTTGGGTCTTACCCCGGCACCTGAGAACCACTTCCGGTGAGTAGCTTCTACTTCCGGAGACGATGACTCCCCCGCGTCCCAGACCGGAAGAAGCCCGGCGGAGACCGGCCTCGCTCGGCCACTTCCGGCAAGGGCGGAGCCGGCCAGTGGTGCGCGAGCGCAGATAACTCCCCTGGAGAGGCGGGATGTTCAACTCCACCCCATTGCGTGAACCGA
WTC11_seq11887_F	potential enhancer, WTC11	NA	NA	NA	NA	11	8701155	8701355	+	AGGACCGGATCAACTACCTTTGATATGCAAATGAAGACCATTAGAAATTGGGTCCACCCAACATGGCAATTCCCACCGTTGTCCTCTTGCCCTTGCCCCTACAGGTGCCTAGCAGCATGGCTGCCCCGCATATTCCCACGTGTGTAGAACATCAGGCGCCCTACATTCGCATATTAAAAGGCTAGGATGGGAAGGCCAGCTTCCGGGGGGGGGGGCATTGCGTGAACCGA
WTC11_seq11888_F	potential enhancer, WTC11	NA	NA	NA	NA	11	8730190	8730390	+	AGGACCGGATCAACTTTCCAGGGGTCCCGGGCTTAGTGGAACCACTGCCTTCCCTCTCTGGGGGTGGGCCCGCCTCCCCCGCAACACCAGCCACTCCGACTGCCCGGCTGCCAGCGCTCACACTCGCGCCCCCTGCCGGCTCCTCCAAGGAGCCCAAGGTTCCAGTCTTCCTTTTCCCCCGGTCCACGCTGTAGCAGCTGCTGGGGAGCTGGGGGCATTGCGTGAACCGA
WTC11_seq11890_F	potential enhancer, WTC11	NA	NA	NA	NA	11	8794769	8794969	+	AGGACCGGATCAACTGCTCAGGCAGCAACAAGGAGAAAACCCAGCCTCTGTGGGAAGAGGCACTGAGGCCTGGGGAAGTGAAAGTCAAGTGAAATCCTTCCCCTCTTCCAGGTGTTCTCAGCCTTTCGGCTGCCAACTGTGGACTTTGCCCTTGAAATTCAACTCCTGGCCTAAAGAGATAATCTCCCAGGCATGTCCTGTGTAAATTTGGCTAACATTGCGTGAACCGA
WTC11_seq11892_F	potential enhancer, WTC11	NA	NA	NA	NA	11	8826147	8826347	+	AGGACCGGATCAACTTAAAGAACGCTCACAGAAAGAAGAGACAGCTGGGCCCTGCCTGACCTGCCCTTTGTCCCTCCTGCTAGTCACATCAAAACCTCCCAGCTGGGGCTCTGACCATCCGAGCTTTATCAAGGATATAGAGCAGCTCAGGAATCCAAACAATTCTGACCCATCATCTCCCCAAACCATGGTTCACTACAAGCAGAATCACAGTGCATTGCGTGAACCGA
WTC11_seq11896_F	potential enhancer, WTC11	NA	NA	NA	NA	11	8871400	8871600	+	AGGACCGGATCAACTTCATTTTCTCATACACACGTGACCCCCCTGGAGTCCAGATGGTTTCAATCACTGGAGGAAAAAAGCGGCTCTTCTGGTATGCGTGAAAAGCCGGAGCTGGGAGAGTCTGGGAAAAGCTGCCTGCACCGCCCGCCGGCCTTCAAACAAACCGATGAGCTCTTTCCCTTCTCCCAGTTCTCGGGCCTCGGGGGAGCCCTACACATTGCGTGAACCGA
WTC11_seq11897_F	potential enhancer, WTC11	NA	NA	NA	NA	11	8914510	8914710	+	AGGACCGGATCAACTGACATGGGGGCAAAGATGTGAAATTTGTTTAACCTGGCAGAGAGCATGGTCCTGCCCACCTTTAGTTAGCCAGCGTTCTTGCCCTATGGAGGCAGCAGGTGGCAGCACGGGGATGCCAAATGCATTTCTTTCTCTGCAGCCACTTTGGGTGGGCTAAGGTTTGTTGCATGACTTCAGAGGCCTGTCAAGAGGGCAGGTAACATTGCGTGAACCGA
WTC11_seq119_F	potential enhancer, WTC11	NA	NA	NA	NA	1	2231985	2232185	+	AGGACCGGATCAACTTGTGCACAGGAGCGACACATGAGAAGGGAGTGTGGTCTCAGGGTGGGCGTGGACCCACAGTGCCCAGACCCTACTTGTCCTAGAAGGAGTGGCCTGGGAGGCCCCGCCTCCGCCCTCACTGGCCGCCGTTGGCTCCTCCCACTCGTGTCTTGACAGCTTATTCTCGGGATATGTTTTGATTTCTTCACTTCCTTTGTAGCCATTGCGTGAACCGA
WTC11_seq1190_F	potential enhancer, WTC11	NA	NA	NA	NA	1	23264840	23265040	+	AGGACCGGATCAACTACTTAGGATGAATGAAGTGTGGAACCCTGAAAGACTGATTTAGGGAAAATCTATACACCCTGCCCCTAGCAGGTGTCTCTCTGCAGGTGATGGCTGAGGAATGCCGAAAACATGAAAGCCATGCCCTCCTTCCCCTCAAGGGGAGCTTGCAGATGAATTAGGGAAGGAGAGCTTGTGACAGATTTGGTAACACCTCTCTGCATTGCGTGAACCGA
WTC11_seq11912_F	potential enhancer, WTC11	NA	NA	NA	NA	11	9364340	9364540	+	AGGACCGGATCAACTCCTCGCGGGCGGAGGCCGGAGCGCCGCTGACGCCGGAGCGGAAGCCGCTGAGTCATGGTGGGGGCAGGAATGCAGCGCATTTGGAGAAGGCCCGGGACGCCGGCGGCTCCAGCATTACTGAGCAGTGACTTGGCGTCCGCACCTTCACTGCAGTCGGGAACCACCAGTGACGGCGGTGACCGGAAGAGCTGAGTCACCGCCATTGCGTGAACCGA
WTC11_seq11913_F	potential enhancer, WTC11	NA	NA	NA	NA	11	9379135	9379335	+	AGGACCGGATCAACTTACATCAAGAGGAACACATCAGCAGATGAATACACAGGCAGCTGGACGTCAAGAGGAGCACATCGGTGAAGGAACACACAGGTGGCTGGACATCAAGAGGGTCGCGCTAACAGGCACTGGCATGCCGGTAGGCCACCGACCGGCAGAAGCAGAAGGAGGCGGAGTTTGGCTGGGGCAGTTGGAGGAAAACCCAGGCCGCTCATTGCGTGAACCGA
WTC11_seq11914_F	potential enhancer, WTC11	NA	NA	NA	NA	11	9452135	9452335	+	AGGACCGGATCAACTATTTCCCAATCCTAGTAAGCCTGAGGGTACTGCAGGAGACCAGGGCGTATTTCAGTCCTTATCTCAACCACATAAGACAGACACTCCCAAAGCGACCTTTTATAGACCTCCCCCCAGGAATGCGCTCGTTTCCCAGGGTATTCCTTGCTGGGAAAAGAATTCAGCAATCTCTCTCTTACTTGCATGTCCATTTATAGGCTCATTGCGTGAACCGA
WTC11_seq11923_F	potential enhancer, WTC11	NA	NA	NA	NA	11	9607150	9607350	+	AGGACCGGATCAACTAGAAAGTGGAGGGAGCTCCCATCTGTAAATGAACCAAGGTTCCAGGTGATACAGGCTCAGGACGCTGTAGTAATAGCCGGAAACACAGAGGGCAGCATCATCCCGAGAGTGTAGGAGAGGCCCACTGTCGGATTCACTTGCATTTTGGGAGTCAGCCTAGGATGACAGGAAGAGTTGGGGGCATCATGGGGCTGATTGAACATTGCGTGAACCGA
WTC11_seq11926_F	potential enhancer, WTC11	NA	NA	NA	NA	11	9613580	9613780	+	AGGACCGGATCAACTCTGTCCCCTTCTGGGCTCTTCCTTTCGGGCCTTTCCACCTCTCCGACCCCAGGGCATTCGCCCCACCACGTTGCCGGCACAGTGCTGGCTCCGCGGCCCGCGGTTCTGGCAGTCAGCGCGGAATGCCATGGCACCGAGCCTCTGTGTCTAGATGAGTTCTGGGCGCTGATTTTCCAGGTCACTCGGAAGCTGCTCTCTGGCATTGCGTGAACCGA
WTC11_seq11927_F	potential enhancer, WTC11	NA	NA	NA	NA	11	9614140	9614340	+	AGGACCGGATCAACTGTGCGCCCCTCCCCTCGCTATCTCCCCATTCATCCGCAGACCCGGGGCCCCACGCGCCGCTCCTGGGCAGGGCCGTGCACCCGGAAGGCGCCGAGGCGCGCCCAGCAGAGGGAGCATGCGGGCAGGGCATTCCGCGGGTACCCGCGGAGCAGGACGGCCACCCACGCCGGGGCCCCTGGGGCTCCACCCAGGACGCACACCATTGCGTGAACCGA
WTC11_seq11928_F	potential enhancer, WTC11	NA	NA	NA	NA	11	9626970	9627170	+	AGGACCGGATCAACTGGTTGGAAAAACTGCAAGAAACTGCAAGGAATGAGAAGGAGGCCAGTCTGCCTGGAGCTCTGTGAGCAGAAAGAAGGAGTCAGGCTAGGGGATGAACCCTGCATCACAAAGGGGCCGAGTTGTTGGGGGCAGAGGTCAGCAAGCTTTTCTGTAAAGTGCTAGATAGTAAGTATTTTTAGCTTTGCAAGCCACATGTGGTCCATTGCGTGAACCGA
WTC11_seq11929_F	potential enhancer, WTC11	NA	NA	NA	NA	11	9675745	9675945	+	AGGACCGGATCAACTCTCACTGGGCATCTTCCTGGCAATCTGTGCACCTTCTACCGGGGAGCTCTGTCTCTCTGGCTCCAGTTGTAACTTGACTGGCTCCCCACCTGAGTTGAGAGTACGTAGGCCTTTATCTCTGCACCCATCCTGTGCACGTTCATAGAAGTCATCAGCTCTGTTAACTTGATTTGCAATTGGATTGTTAAATACAACTGATTCATTGCGTGAACCGA
WTC11_seq11932_F	potential enhancer, WTC11	NA	NA	NA	NA	11	9758805	9759005	+	AGGACCGGATCAACTGTCCCTGCGAGTGCCCAAGACGGGGCCGCCCCTCCCGTCTCCTCCCTTCTCTCCCCTCCCCGGCGTCTCCCGCCGAGGGCGCTGCAGGCGGCCTGGTTGGGATGAGGGCGGGCAGGCGGCCCACAAGCAGGGGCCTGTTTCCTGACTCGTTTGACCCTGGCTGTCCCTGCGGAGGCCCCAGCAGACCCAGCAAGGTCATCCATTGCGTGAACCGA
WTC11_seq11933_F	potential enhancer, WTC11	NA	NA	NA	NA	11	9765670	9765870	+	AGGACCGGATCAACTAGGGTCAGGGTCAGCAGAGCAGCTGGTAGTGGGGAAGGCCAGGCCCAGCTAATTTCCTGTCAGAAGGGCCCAGAGGCTTCAGCCCCTCTCTGGGCTGGCCACAGGGGAGGAGATGCCGGGAATGGTTCACATTCTTCTGGCTGGGGCTGCACTGAACCTCAGGGGACCTGTGGGGAGTGAGGAGGTGGATCTGCTGAGGCCATTGCGTGAACCGA
WTC11_seq11940_F	potential enhancer, WTC11	NA	NA	NA	NA	11	9930980	9931180	+	AGGACCGGATCAACTAGAGCCTTGCTCACTGCAAGCTAGCACAGCAGTCTGAGATTGAACTTTGAGGTGGCAGCCTGGCTGGGGGAGGGGCATCTGCCATTGCTGCAGCTTGCGTAGGTAAACAAAGAAACCAGGAAGCTCGAACTGGGCGGAGCCCACTGCAGCTCAGCAAGGCCTACTGCCTCTATGGACTCCACCTCTGTGGGCAGGGCATACATTGCGTGAACCGA
WTC11_seq11949_F	potential enhancer, WTC11	NA	NA	NA	NA	11	10350510	10350710	+	AGGACCGGATCAACTGTAACATGACACTTGAGTCCCTTCCCCTCATTCTCCAGGCTCTAGGCACCCAGTCTCACCACCAGATTCCAGAGTGCTGACTGGGCCCCTGAAGCCCTCATTGGGTCCTGCTAAATGCTTTCTCTGGGCTGGAATTTGCCCCTGGGCCCCAAGTGTCTGACTCTGTTGGATAAATTGAGTCCAAACCTCTGTTTTTTTAACATTGCGTGAACCGA
WTC11_seq11951_F	potential enhancer, WTC11	NA	NA	NA	NA	11	10366715	10366915	+	AGGACCGGATCAACTAGGGGATTTCCTTGGCAGATGGAGGTTCTCCATGTGCCCCCCATCCCCCCACTTCCTCCAAGAGCTCTCCCAGCTGTGATCTTTAGCTCCTCCTTGCGCTTCTGCCTCTAGCTCTCTGCTGCCCTCTAGCCACAACATCTGTCCTTGTCGTGGCTTTCCGCAGGCAGAGGCATTGAGAATGGAACTCTGTTCAACAGATCCATTGCGTGAACCGA
WTC11_seq11952_F	potential enhancer, WTC11	NA	NA	NA	NA	11	10379120	10379320	+	AGGACCGGATCAACTTGGTAGGAGTGTGGAGTGGACTCTTTCACAACTCTTGAGGACGGTCCCCATATAAATTCCAGGAAATTGTCAGCACCTCCCTAGTGGACAGCTCCCCATCAGCCACCAGAATCTCCCCATCTCAATGGGGCCCCTGGGCCACTGGTGTTCTGGGAACACTGGCTTGTCTTTCTCTTGTTCTTCTTTCTTTCTTAAAAAATCATTGCGTGAACCGA
WTC11_seq11956_F	potential enhancer, WTC11	NA	NA	NA	NA	11	10511135	10511335	+	AGGACCGGATCAACTTCTGTTGGGGTAGGGGTCCACAACCCCTGGGCTGTGGACAGTACTGGTCTGCTGCCTGTTAGGAACCAGGCCGCACAGCAGGAGTTGAGCCGCGGGCGAGTGAGTATTATTGCCTGAGCTCCACCTCCTGTCAGATCAGCAGCGGTATTAGATTCTCAAGGAGCATGAACTCTACTGTGAACTGCGCATACGAGGGATCTCATTGCGTGAACCGA
WTC11_seq11961_F	potential enhancer, WTC11	NA	NA	NA	NA	11	10735840	10736040	+	AGGACCGGATCAACTTAGAGTCCTACAAAGGATTAGACAAAACAAGGTCATCTCCCCGAGTCCCAGCCCAGTGCCTGGCCGCCCACCCCTTGCTCCGCCCAGGGCCTGCTCCCTCCGGTGATCCCAGTCCAGTGCAGCCCTCTGCTGCCCTCTGCTGGGCCCTTGCCTACACAGCCCCGGGGCTCACCAGCCACCAAGAACACCGGGGGCTCTTGCATTGCGTGAACCGA
WTC11_seq11963_F	potential enhancer, WTC11	NA	NA	NA	NA	11	10792560	10792760	+	AGGACCGGATCAACTTGGGCCGTACAGGACAAGGGCCAGAGCCTTGCAACCCGACCCACCTGCCAGGGGTGGTCTCCCAGCATCCCGGCAGAGGGCGCTGTGGGACAGCGTTGCTGATCGGTCGGGGACCTGGGTCCAGCTCAGCCTCCTGCGCTCCCCCTGGGTCAGGACGGGCAAGGGCAGGGCTGCGGGGCGGGGCAGGGCAGGCTGTGGGACATTGCGTGAACCGA
WTC11_seq11964_F	potential enhancer, WTC11	NA	NA	NA	NA	11	10884417	10884617	+	AGGACCGGATCAACTAGTTTGAGAGCAGACAACCGGTCTGACTAGAATTCACCAGGCTGGAATTTCCCAATCCTAGCAAGCCTGAGGGCACTGCGGGAGACCAGGGTGTATTTCAGTCCTTATCTCAACCACATAAGACAGACAATCCCAGAGCAGGCGTTCATAGACCTCCCCCCAGGAATGCATTCCTTCCCCAGGGCTATCAATTATTAATACATTGCGTGAACCGA
WTC11_seq11965_F	potential enhancer, WTC11	NA	NA	NA	NA	11	10908655	10908855	+	AGGACCGGATCAACTTACCTCAATTTGCATACGAGTGTAACTTTGTTTGCTTTGGAGTGTAACTTTGTAACTTCACTCCAGCCTCTGATTGGTTGCTGTCCACAACCAATCAAAATGATTGCAGGCCGAGTCTTCGTTTGCATAGAAGTGCGGCTTTGTAACTTCACTTCAGTCTCTGATTGTGGGCCACCACTTCATTTACATGAGGTGAGCACCATTGCGTGAACCGA
WTC11_seq11966_F	potential enhancer, WTC11	NA	NA	NA	NA	11	10931091	10931291	+	AGGACCGGATCAACTGACTCGTGGCGCCCGCGCTCCAGCCCCCGCCCCGGGCCGCTACTCTTCGGCGGGGCCCGCGGGGCGCAGGCTGCTCTGCCGCTGGGGCTCCGGTCCGCCTGCACTGTGACGTGGGCAGCAGCTGGGGCGGGCAGTGCCTCGGTCTCCGCTCGGGGACGCGGTGATTTTCTTTTTTTTTTCCGACTGCCGGAGCCCGTGGTCATTGCGTGAACCGA
WTC11_seq11968_F	potential enhancer, WTC11	NA	NA	NA	NA	11	10933830	10934030	+	AGGACCGGATCAACTTTTACAAAAACACCACCACAGAAACAACAGAAGCCTCCGGGCCTGAGGTGTCATACTGGGTATGGCCACATGGTGTCCCTCCAGCTCAGTCTAAACCTTCCAGACTACAGTCTTCCAACAGTCTCCGCTTCGCCCAGCAGCCGGGGCTAGTCCGAGCCGAGCGAACCCTAAGCTACGGGAACCAGCTTCTTGGTGCTGTCCATTGCGTGAACCGA
WTC11_seq11984_F	potential enhancer, WTC11	NA	NA	NA	NA	11	11404439	11404639	+	AGGACCGGATCAACTAAGCACTCAAAGGCTGATGTAAGCCCTGGCCCGGAAGGAGTTAAGGATCAAACGGCGCCCAGGGAGTGAGCCAAACATTCCATGTTATAGAAGTAAGGAGAGTCACGTGGGAGGAAAATGTCTGAGTGTATCTGAACCACGGCTCCATCCAAACCTAAGCCCTCCGCCCCACCCTGCGTTCTGGAATTCCTCTCAAGCTTCATTGCGTGAACCGA
WTC11_seq11988_F	potential enhancer, WTC11	NA	NA	NA	NA	11	11514272	11514472	+	AGGACCGGATCAACTGCCTGCCCCAGGCTGGCCCTGCAGGGAAATCCCCTCTGAGTTGCAGGCAGAGGCTCCCCATTTGGAATAGCAGAAATGCTTTCCTTTACACAGCAGAATTCCTGAAGCCACCTCCAAGGAAGCAGCCTCCCTGAGCACTCCCCTTGTAATGACAATGGATGGCAGGCCTCCCTTGTGGCCAAGGGTCACCAATCCTGGCACATTGCGTGAACCGA
WTC11_seq1200_F	potential enhancer, WTC11	NA	NA	NA	NA	1	23554550	23554750	+	AGGACCGGATCAACTCCACACTCGGAAGGCCGGGAAGGCCCTGTGCAGGGCACGTCGCAGGCGCTCGAGGAATGCGAGTTGCCTGAAAGAACGAAGGAAGGAAGGAACCGGGTGCGATCCAGGGCGGCCTCGCGGACGGGGCAGGAAGCGGGTGGGGGTGCGCAGAGGCTGCAGCGGCCCGAGCGCAGCTGGGGGCAGCGGGAGAGGAGTGGGGTCATTGCGTGAACCGA
WTC11_seq12004_F	potential enhancer, WTC11	NA	NA	NA	NA	11	11966930	11967130	+	AGGACCGGATCAACTGCATCTGAGGGGAGGCCACTCACCTCTCTGGAAGGCACAGCACAGCCCCGGCTGGCAGTCCCTCTGGTTGTCACAGATGGTCCCATTGCTGCCCCTGGTGGCCATTTTGGTGCAGTGACCCCAGACACACAGCTGGTCTCCACAGCACTCACTGTCCCGGGTGCAGAGCTGCAGACAGGTGGAAAGAGCCTAGAGCCAGCCATTGCGTGAACCGA
WTC11_seq12012_F	potential enhancer, WTC11	NA	NA	NA	NA	11	12122200	12122400	+	AGGACCGGATCAACTCACGGGGAGGTTGTGAGGATTAAATGGGGTAATGGGCGTAGCACACCTCTCATGGTGCCTGGCACATAGTGGCCTGCAGGTGGCCTCTTCCCCTCTGGCTCATTCCTGAATTGGCCCACAGGAGCCTTGGAGCACAGATGTGGGCAGGGTTCCTTGTTGCCGCAGGCCTCTCATTCGGTACTGGCCCCTAAGTGCCTTTTCATTGCGTGAACCGA
WTC11_seq12013_F	potential enhancer, WTC11	NA	NA	NA	NA	11	12124970	12125170	+	AGGACCGGATCAACTGGGAACTAGGTTAGTCCCTGTTTCTATGGACACATCCTCTCTCTTCTAGATGATGAAACTCTCTGCAAAGCCAGGCTTAGCCTTTAGCCACTGGGGCTTCCTGCGCTCTCAGGGTGTCTGATCTCAGCCCCACCCGCCAGAGCTCATCTCTGGCTAGCCTGGGATCTGTATCAGCAGCAGCCCAGTGGGGTCCATTTCCACATTGCGTGAACCGA
WTC11_seq12016_F	potential enhancer, WTC11	NA	NA	NA	NA	11	12267059	12267259	+	AGGACCGGATCAACTGCTTTCCTCCAGGTTTCTGATTCCCCAGCCTTCTTAAAGGCAACAGCCACCTCCCTTCGGACACCCAGGCCTCAGCTCTGGAGCTCCCCTTCCCTCCCACCACCTGCCGGTGGACTTTGGTTTTGCCTTAGTGAGTGCCCGAGTCTCAGCAAGGAGGGGGCATAGGCTCTCACTTTGTGCCCAGCTGCCCGCTTGCTCCACATTGCGTGAACCGA
WTC11_seq12017_F	potential enhancer, WTC11	NA	NA	NA	NA	11	12281910	12282110	+	AGGACCGGATCAACTGTAACTTCTGGACGAGCCTGGGAAGAAACAGTCTAACCTGACGGAAACTTGCTGCCCAATGGCCCCACAGCCTTAGTTGCCCTGGGAGAGCTGGAGCTCAACTTGTCCTGCATCGCCACCTGGTGGTCATGAGCAGAATTGCCACCTGGTCCGTGAAATGTTTTCAGGAGTGATGGTTTCCCAGGAAGACGAGGGCTGGGCATTGCGTGAACCGA
WTC11_seq12018_F	potential enhancer, WTC11	NA	NA	NA	NA	11	12330921	12331121	+	AGGACCGGATCAACTTGTGTGTGTGTCTGTATGTGTGTGTCTGTGTGTGTGATGTCTTTGACAGAGGTAAGAGAGTCCCCTCTTGGTCCTAGCTGCCCAGGTGAAGGACCAGGATATGCAGTAACCTGATTCCTGGGGGCCCTACCACCTTCTGGAAAGAGGCCAAGCCCAGCTCTGCAGCCACTTAGACTCTTATTGGTTGAGGCACTGTTACCCATTGCGTGAACCGA
WTC11_seq12023_F	potential enhancer, WTC11	NA	NA	NA	NA	11	12411830	12412030	+	AGGACCGGATCAACTCTGGTGTGACCTACGAGGTCTTCTCACTCCAAGCCCTGCCCACATCACCAGCCTGCTTTATCACTCCTTCCTGCTGCAGGCACCCCCAGCTTCTCAGCATTCCCCTAATAGGTCCGGGCATTGAGGCATATCGACTCATCCCCCAGGAATGCCTTCCCTCCTTTCTCTGCCTGCCTAGTTTCTTTCTAATCTCTATGCAACATTGCGTGAACCGA
WTC11_seq12024_F	potential enhancer, WTC11	NA	NA	NA	NA	11	12412375	12412575	+	AGGACCGGATCAACTACCAGAGATTAACCCTTGGGTGGGTCTTTTAAGGCCGTTTTCTCCCTGCCCCAGAGGGTGTGGGAATGAGGTGTGAGTATGGAAAGGACCACCAGGGGGCTCCGGGATGCAGTTCACCAGCCCAGGCCGAGAGGAAGGCTCAGTGGTGGCTTCAGCAGCAAGCCTGGGTCTGGCAGAATCCTCAAAGAAAGTGTGTCAAACATTGCGTGAACCGA
WTC11_seq12027_F	potential enhancer, WTC11	NA	NA	NA	NA	11	12581886	12582086	+	AGGACCGGATCAACTATAGTCTCTCAGCCTCACCTGTCTCCTGGACTCAGCCATTTGCTCTGCTTCACTCAGCATCTCAGGCAAAGGACACACCCTTCTGCTGCTTGAGGCTGAGCAGCCACTTATCTGGAGTCTCTGGCCCCTCCTACAATCTCCAGACCCAGATGAAATGCCACTCCACAGAAGTGGCTACACATAGCTGCCAAAAAGCCTGACATTGCGTGAACCGA
WTC11_seq12028_F	potential enhancer, WTC11	NA	NA	NA	NA	11	12587755	12587955	+	AGGACCGGATCAACTTGAGAGCCAGCAAGGCTGCATACTGCACTGGGGAAGGTAGTTGCAGCAAACAGGAAATACTTGCTGAAGATCAGAGGCTAGTGAAGGTATTTAACTCCCTGTCACTCTGCCTCCAGCTAGGTCTCTAGCAGCAGCTGCATCTCCACTGTGATTTCAGATCCTACCAGCCCCTCTCACCTTGGTCCCAGCTCCCATCGGGACATTGCGTGAACCGA
WTC11_seq1203_F	potential enhancer, WTC11	NA	NA	NA	NA	1	23556135	23556335	+	AGGACCGGATCAACTTACCTCGTAGGTGTGTGATGCATTTCAAAGAACTTTCCCACCATTATCTTCTGTCCTGGGAGGCAGCAGGGCACAGAAGGAGCATGGCTCAGAGAGGTGGAATGCTTGCTCAAGGTCACTCGGCAGATGACCACCGCAGCCCTTTTTAGCCTTCCACGGTACTGAAACTTCCGAGCAAACGGGAGGCAACATGCTGTGGCCATTGCGTGAACCGA
WTC11_seq12031_F	potential enhancer, WTC11	NA	NA	NA	NA	11	12680405	12680605	+	AGGACCGGATCAACTTCTGGCACTTAAGAACCGAATTCACTTCCGTGGTGGTGAAATAAAAGGAGCCAAGTGTTTTAAATAGCCACTCCCCGAGGCCCGCCCGCCCGAGCCTGTTGAGAAAAGCGCATTGTCTGCTTGCAGCTCTAGCTGGGAGCCTGCCTGGCTCGCCCTCCCCCACTGGGCAGCTCCATTTCTGAAGTTGACATCTGGTTTTCCATTGCGTGAACCGA
WTC11_seq12036_F	potential enhancer, WTC11	NA	NA	NA	NA	11	12842327	12842527	+	AGGACCGGATCAACTGGGCTTAAAAGTATGTTTGGTTTTGTCAGTACCTGGAAACAGGAAGTTGAGATTTGAGGAGAAATCTTTGGCAGTTGTGCACTAAGCTTGCGGGAGTTAGGAGTCTGTTGCCACGGAAACCACACTGCTGCCTCATTTATTAATGGAGGCTTGGTGAACTTCCGGAGATACTCTTAGCCTGTCCTGTAAATTCATTCTAGCATTGCGTGAACCGA
WTC11_seq12039_F	potential enhancer, WTC11	NA	NA	NA	NA	11	12863693	12863893	+	AGGACCGGATCAACTAGTGCGGGACCTGGGCTGTCTGCTGGTCTGTGAGCTCTGGTCATTTGCCCGGTGACCCCTTCACTGAGGGACTCTTCTAAATTTAACCAAGTCCCACTGAAAGAGATGCAGATTTCAGTGGAATCATTGTGTTTCAGAAGCTGGGCTCGGCTACATTTCCACGCCCCGGCATCCTGGGGATGTTTTTAGGCAGCAGTTGGCATTGCGTGAACCGA
WTC11_seq1204_F	potential enhancer, WTC11	NA	NA	NA	NA	1	23562395	23562595	+	AGGACCGGATCAACTTGCCCAGCTGTGGGTCCCGGTCCCACAGCTGTGTTGATCTAAGACTCAGCCCCAGACAGCCTGGCGCCAGGGTGGGACGTCATGCGTTCACACAGGGATGCGTGTCCCAGGCAACCTTTCCTCGGGCAGTCACCGGCCGGCGACTGCCTCCCCCACCAATGAGCGCCGGACACCCGAGAAAGGGGCGGGGTCTGCATCGCCATTGCGTGAACCGA
WTC11_seq12041_F	potential enhancer, WTC11	NA	NA	NA	NA	11	12864815	12865015	+	AGGACCGGATCAACTCCTCCCTTCCCCTACCCTGCAGGTGTCTAGTCACATTCAGGTTCTTGCCAGAAGGAAATCTCGTGATTTTCATTCCAAGCTAAAGGTATGCGCTTTTCTGCTTTTTGGCTTGTGGTTGCTATGCATCTCACTTCCTGTTTTCCATGGTGACTGGTGAATGCCTGGTGCTGGGATTCTCGTAACCTAGTTTCCTTGCATGTCATTGCGTGAACCGA
WTC11_seq12043_F	potential enhancer, WTC11	NA	NA	NA	NA	11	12893870	12894070	+	AGGACCGGATCAACTCAGATTCACTTTCTCCTGGGCAGGAACCGTGAGCACAGGCAAGCTCCTGGGCTGAATGTGCGGGAACCTGTCTTGGCTTGGCTCCGCAGCCATTCCCTGTCCCCCCAGGGGCCACCGCAGGCTGCCCAGCCTGCCCTGGGGGGTAGGTGGACAGACATTCCAGGCAGGACCGTGACAAGAAGTAAATGTAGGTGATTTGTCATTGCGTGAACCGA
WTC11_seq12046_F	potential enhancer, WTC11	NA	NA	NA	NA	11	12942307	12942507	+	AGGACCGGATCAACTCGTAATGCCTTTGGTTTACCGGGATGAGTAACCAACCACAGGCCTCTGTTCACAAGAGCACGACGTGGTCCCCGCCTGCTGCTAGTCTGTCTGCCACTGGGGGCCTCCCAACATCCATAGCACACTTCAGCGGAAGGACCCCAGAAACTGTTGTGTTTGTGTGTGCTGATGACCTAGTGTGTCATTTCACCTCGTCACCCCATTGCGTGAACCGA
WTC11_seq12048_F	potential enhancer, WTC11	NA	NA	NA	NA	11	13102134	13102334	+	AGGACCGGATCAACTTATCAAGGGTCCCGTGGGTTGTTCCTTTCCATTGTGGTCTCACTGCCCAGCTTTAAGGCACCATCCTGGCACAGTGATAGGTTTACCTTTGTCTAAAAGTGTCCATTTGCATCTCTGTGGCCTTCTTGCCTGGGTGACACCCACTTGATTAGGCATTTGCCCAGTGTGAGATCAGAGTCCCTCATTTACATTTCCCCACACATTGCGTGAACCGA
WTC11_seq1205_F	potential enhancer, WTC11	NA	NA	NA	NA	1	23566305	23566505	+	AGGACCGGATCAACTCCGAGCTGACCCTGCCTGAGAGGAAAGGGCTTCCCTGACCCTAACCGGGCCAGAGCTCTGCAGTGAGCTAGAGATACGGGGGTGCCAGAAAGCAGAGGTAGGGGCGCAGCTCAGAGAGAGCCTCCTGCTGGCCACAGCTATCCCTGAGTGTAATCAAGTGGCCCAAGCATCAGCAGGCTTAGGAGGATCTTTTGCAAAGTCATTGCGTGAACCGA
WTC11_seq12057_F	potential enhancer, WTC11	NA	NA	NA	NA	11	13289215	13289415	+	AGGACCGGATCAACTGCAGTGCAGTTTTAATAGTGAAGATGTACTGGCCCTTACAGGAATAGCCTAGGAGAACCAGAAGAAAGTTCCCCTACCTCCAGGGCATGTTTAGGGAATCTGGCGCTGTCCACCAGGTGGGTGCTGATGTGTACTACTTTATTGGATAGGGCCATGTTTTTTGTTTATTTGTTTGTTTTTATTATACTTTAAGTTCTAGGCATTGCGTGAACCGA
WTC11_seq1206_F	potential enhancer, WTC11	NA	NA	NA	NA	1	23568230	23568430	+	AGGACCGGATCAACTCAGCCCCTCGTCCAACAAAAGCCGCTTTCTTTCCCCACAACAGATTAAAGACCAGGAGGGGGTGAAAAATAGCTTCTCCGGCCACTGGCGGGGGAGGGGCGCGGGAAAAGCTGGGACTTTGGGGACTCTTTGATAGCGAGTGTGTGGGAAACCCGAAGGAATGTGGCTGTTCGGACCGCCGCGGCGGGGCCAGGCGCCGGCATTGCGTGAACCGA
WTC11_seq12064_F	potential enhancer, WTC11	NA	NA	NA	NA	11	13487730	13487930	+	AGGACCGGATCAACTGGCTCTCGATTGCTGAACTCGTTTCCTCTCAGCTGTTGATTCCCGACATTTGAGGACTTTTTCTGTCCCCTCTGCTCTTCCTGCCCAAGAGGCAATATCTGCCTTTCCCCACAAGGGTGCGTTCATTCAGGCAACAGGTATGTATTACCCTTCACTACATAATGAGCACTACTTCAGGGGTATGGAGGTGACCAGAGAGACATTGCGTGAACCGA
WTC11_seq12072_F	potential enhancer, WTC11	NA	NA	NA	NA	11	13834555	13834755	+	AGGACCGGATCAACTTCACCTGGGCAGTTTGCCTCTATGGAGTCTTCCAGATTGGGAGTCACTAAATTTCCTGGCTTCTGCCATTCCCACCTTGTCCTCTGGAGGCACTGTCTCATGACTTGGCCCCAGTCCTTTCAGACCACCAGGACCCTGGCTAAGGGAATGGGCAGCTGCCCCCGGCTGATTAGGTTGCTGGCCTCAGAAGGCATAACAGGCATTGCGTGAACCGA
WTC11_seq12073_F	potential enhancer, WTC11	NA	NA	NA	NA	11	13864505	13864705	+	AGGACCGGATCAACTCACCCTTTTTTGGCCTCAGGTGCATAGTTTCTGTCCTTTAAAGCAGGGCTCCCCAGTCCCCAGGTGCAGACTGGTACTGGTCTATGGCCTATTAGGAATGGGGCCACACAGCTGGGGGTGAGCCTTGGGCTAGTGAGCATTACCGCCTGAGCTCTGTGTCCTGACAGATCAGCAGCAGCATTAGATTCTCAGAGTAGCTCCATTGCGTGAACCGA
WTC11_seq12078_F	potential enhancer, WTC11	NA	NA	NA	NA	11	14029530	14029730	+	AGGACCGGATCAACTTCTCAGCAAAGTGAGAGAGTCCTCCTATCAGGTTTCCCGCCTCACACGTTGAATCCCAGGTCACCACATAGCAACGGGAGAGGCCAGGCTCCTCCCCACTGAACTTCCTGAGGCTCCACCCCATTCTCCCAGTGCTCAGGTGGGCGTTATTCAGAAAGAATCAGTCAGGAAAGGGTGGCTTCATCCAGGAAGTGTAGTCACATTGCGTGAACCGA
WTC11_seq12079_F	potential enhancer, WTC11	NA	NA	NA	NA	11	14075345	14075545	+	AGGACCGGATCAACTGCCAGCATCGTACAAAAACGCATTATTTATTTTCAAGATGAGGGCTCTCTGACCAAGAAACTTTGTGAACAAGGTAAGACCCTGTGGGTGGGGAGGGGGAGGGGCAGAGACATGGAAGGCAGCTCCTCCTGCACGATCCTCCTGCTGCAAGAATTAAGGCCCCTGGGCTTCGTGAGTTCCTCTGGGTTCTGCTTCCTCACCATTGCGTGAACCGA
WTC11_seq1208_F	potential enhancer, WTC11	NA	NA	NA	NA	1	23598470	23598670	+	AGGACCGGATCAACTATGAGCTGGTCTGATGTTTGCAAAGGGCTCCCCAGCTTGGATCCTTGGGGAATCCAAATAAACCCTGCGGGTTCTGGCATCCCAGGCCTCCCTCCAGCCGGCTGGCGGCTCCAGGCCTCCATAGGCAGGCGGTTTCTCTGTTTCCTGCCTTTCCCTCCCCCACCCACCTGGGCACAGAGGGTCTTTCATCCATTGTTACTCATTGCGTGAACCGA
WTC11_seq12082_F	potential enhancer, WTC11	NA	NA	NA	NA	11	14232760	14232960	+	AGGACCGGATCAACTCACAGCCGACTTCTCAAAAAGCGCTGTCTGGGCTTGCTGGTTCCGCTAATTCACCTCTGTCTTTCCTGAACCTGCTTCCATTGTATTTTCAGTAGTGGCCAGTGGGGCAGCGGCGGCAGCAGTGAGCACATGGCAGGGGGGGCAGTAGGGCAGCAGTAAACAGAGGCCGCAGAGGTAGTGGGGTAAGCACAGGGTTTCTGCATTGCGTGAACCGA
WTC11_seq12083_F	potential enhancer, WTC11	NA	NA	NA	NA	11	14248635	14248835	+	AGGACCGGATCAACTAAGCCTACATGCAGCCAAGTTTTGTTTTGCAGAAACAGCCTTGCCTCTCTTTGCTGAGCCTGCCTGATTGAGGTTAATGGGATTCCAGCCTCCCTCGCCGCCCAGTGGAAAGCCAGGGTGACCTACTTTGCAAGGTCCTGCCCGTTGAAACTGACTTGTTTTTCAATGATCTGCATCTTTATCCCCAGGACCACTTCTCACATTGCGTGAACCGA
WTC11_seq12085_F	potential enhancer, WTC11	NA	NA	NA	NA	11	14259451	14259651	+	AGGACCGGATCAACTTGAGTGGGGGCCCCGGGCGGGCAGGCGGGCAAGTAGGTCGGGGAGGCAGCAGGTGCGACTCCAATGCCGCTGGCCTCCCCAGCTCCCAGCAGCTGCCTGATGACCGAGTGGGGCGAGTGGGACGAGTGCAGCGCCACCTGCGGCATGGGCATGAAGAAGCGGCACCGCATGATCAAGATGAACCCCGCAGATGGCTCCATCATTGCGTGAACCGA
WTC11_seq12086_F	potential enhancer, WTC11	NA	NA	NA	NA	11	14300805	14301005	+	AGGACCGGATCAACTGTGAGTTGCCCTTCCGCCTTCAGTGGTAAGGAGTGACAACACACTTTCTTCTGACACCAAGCTATTGGTGAAAGTGTAGTTCCCAAACACTGCCACAGAGTGGTGCCTGGTCTACACCCTGGGACTGGTAATTTACTGGAAATTCTAGGAAACTCAGTGAATCCAGCACACTGGTTAAGTCTACCACCCTTGCATAGAAACATTGCGTGAACCGA
WTC11_seq12087_F	potential enhancer, WTC11	NA	NA	NA	NA	11	14350290	14350490	+	AGGACCGGATCAACTTGGGGATGAATCCCTCATGAATAGATTAATGCCCTCCCTGGGACTGGGGTGTGAGTGAGCTCTTACTTATTAGTTCCACCACAGCAGGTTGTTAAAAAGAGCCTGGCGCCTCCCCCACTGGCTTGCTTCCTCTCACCATGTGATCTCTGCACATGCCACTCCCCTTCATCTTCTGTCATGAATGGAAGCTTCCTTACACCCATTGCGTGAACCGA
WTC11_seq1209_F	potential enhancer, WTC11	NA	NA	NA	NA	1	23619845	23620045	+	AGGACCGGATCAACTGCTAATAAAAGCAGAGCTTCCTGTTGTTTCTTTATTACCGCCCTCTGCCTCCCTCCGCCCCAATCCGCTCCCAGCTGCAGCCAGAGCCCTAACTGATCGCCAGAAACCGGTTGCTTGGGGTCCAGACCAATCCAGTGCCTGAAATACCCTCTGTGCCGCACAGGGTTGGGTTAATGCTTCCTCAAGGGTGGACTTCGGTCCATTGCGTGAACCGA
WTC11_seq12092_F	potential enhancer, WTC11	NA	NA	NA	NA	11	14418885	14419085	+	AGGACCGGATCAACTTTGAGGGCAAGCACTTCGATCGGTTATTCCTTGTGGTTCCCGTGCTCAGCTTAGCTCATCGTAGGTGCTCAGGAAAAGTGGGATTGAATGAAGTGAGCATCCATCCATCAAACATCACACCTTGAGCACCCTCTGTCTTATCAGGAACTGTGCTACACCCTAAGGAGTTATATGGTTAAAAAGATCAGGCTTCTGTCCTCCATTGCGTGAACCGA
WTC11_seq12099_F	potential enhancer, WTC11	NA	NA	NA	NA	11	14773870	14774070	+	AGGACCGGATCAACTAAAGCAGGTCTGAATTTAAGCTCACTACTTTGTTTTTCTCATCACTTTGGGATCTTGTTTGGCACCCCCTGTCTTCATAGCTCTGAACTCCAATTTCGGTCTCCCAGCCCCTTGGGACTATAGATCTCTACTCTGTTTTCTGGCCTCTTTTGTGCTTCTCATCCTCTCTGCTCTGTGCCAGTTATGAATCAGCAGAAAATCATTGCGTGAACCGA
WTC11_seq121_F	potential enhancer, WTC11	NA	NA	NA	NA	1	2248385	2248585	+	AGGACCGGATCAACTTTTGTCCGGCTTTGTCCTAACTGTTGAATATTAATGAGGGGCGCCGCAGGGTGGCTCTCCAGTGGAGGGTCCTCACTTTTTGTTTTGCAAATAACGCTGGGGCCCCTGCGCCACTGGGGCAATGCAACTGTGACGGTGCTGGTTGGATTCAAAAGGAAGCCTGGCAGTGGCGGGGCCTGGACAGGCAGCCTTTGACCTGACATTGCGTGAACCGA
WTC11_seq12103_F	potential enhancer, WTC11	NA	NA	NA	NA	11	14907820	14908020	+	AGGACCGGATCAACTGACTCACAGCCTGCATTGAGTTTGCTTCCCCTCCACAGGTCTCCCGTGGAGAGCAGCCCAGACCCGGCCACACTCAGTGAGGAGGAAGTGCGCCTCCTGCTGGCTGCACTGGTGCAGGACTATGTGCAGATGAAGGCCAGTGAGCTGGAGCAGGAGCAGGAGACAGAGCTCCAGGTGAGGCTCCCCAAGCGCCCAGAACACATTGCGTGAACCGA
WTC11_seq12104_F	potential enhancer, WTC11	NA	NA	NA	NA	11	14908610	14908810	+	AGGACCGGATCAACTTCTTACACTTTCTCCTTCCGTTTCAGTCAGTTCGATTTCTGATGGCTGGTTCTCCCCATTCCTTCCCTTTCTAAGGTGGAGAGTAGATCTCAGGTAGAGCAGCTGATCACCAGCAGATGGCAACAAAGACTGTCCAGATAAGAGCTAAGAGCTCTTTACAATGTGATGAATTAGTAGTTCATTTGTAAAAAAGAAAACTGCATTGCGTGAACCGA
WTC11_seq12105_F	potential enhancer, WTC11	NA	NA	NA	NA	11	14974840	14975040	+	AGGACCGGATCAACTTCAGCCTTCAGAATAGACACGTACTCCCCACTATCAAATCTTTGGCAGCTACAAATCAAAGGCTGGTGCCGTGGGGCGCTAACCAGAGTCTGCGTCCAGAGGGCGCTAGTGTAGCCCCGAGCAGTTTCAAGACTGACTGTAAAAGTCTGTCTCTTTAGGACAGGAGGGACGGTCATTAACTCACCTCTCAAGCACTCCTTCATTGCGTGAACCGA
WTC11_seq12106_F	potential enhancer, WTC11	NA	NA	NA	NA	11	15017441	15017641	+	AGGACCGGATCAACTAACAATGGAGGAAATGCCTCCAGGACATGTCAGACACCTTTATGGCAGCCCCTCCCATCACAGGCCCGGAGGCCTAGCAGAGAAACATGGTTCTCTGGGCTGGGTCAAGGGCCCCCTGCTGTGTGAAACCTCAGTACTTGGTGTCCTGTTTTCCAGCTGCTCCAGCCATAGCCAAAATTGGCTAAAGTATAGCTCAGGGCCATTGCGTGAACCGA
WTC11_seq12110_F	potential enhancer, WTC11	NA	NA	NA	NA	11	15101205	15101405	+	AGGACCGGATCAACTAATAAAAGGACTAGCAGCAGCTTAAAATACTGTCTCTCCCTCAGTCCGTCCCGCTAGGTGCAAAGCAGCCTCTTATCCACCAGAGGGCGGACTAAGCCCCGCTTCAGCTTCCTTAGCCAGGATCCCCTTCTCCCAGGCAGATCGCAAGCAGGTCTCCCAGATTCATCTCTAATTCTTCCTTCTTTCTGAGCCTTGGTTTTCATTGCGTGAACCGA
WTC11_seq12111_F	potential enhancer, WTC11	NA	NA	NA	NA	11	15159163	15159363	+	AGGACCGGATCAACTGAATCCTCCTTAGGAGCCTGAGGCTTGGGAGTGGAGCCAGGGCATGGTGGAGGCAAGGTACCCAAGTGATGGCTGGAGGCTGATGGAGAGTTCTGGAGCCTTGTAGATGGTGGAGAGACTGGCTCTTGGAAACCCTCTAGTGGTGATTTCTATACCCTCACCTGCATTTCACAGAAGCATGCAGAGGTATCAGGATGGTACATTGCGTGAACCGA
WTC11_seq12114_F	potential enhancer, WTC11	NA	NA	NA	NA	11	15216770	15216970	+	AGGACCGGATCAACTTGCAGAAAGGACTTCTGGAGAGAAGCCCAGTGAGGAGGCTGGGACAGGCAGAAGTGGGGTGAACCTAGGATTCAGGGCCCCAAGTCTAGGAGCCACCAGGTGGGGAGGGGAGGGAATGATGGTGCCACCATGTGGCAGGCACTATACATGCAGTCTCTCATTTAATAATTCCAATGGTCCTCTGAAGTTGTTACTTTTAGCATTGCGTGAACCGA
WTC11_seq12118_F	potential enhancer, WTC11	NA	NA	NA	NA	11	15336120	15336320	+	AGGACCGGATCAACTAAAGCCTAAGGGCAGCAGAACAGACCCACTTTGTTTTAATCAACTCTTAATCCCAGCAGGGATTTCCTGCTGCTCTAGTGTTGGCCTGGCTGAGCTGTGAAAGGGCAGGCAACGGCTTGCCTGAGGCAGTCCCAAGGAAGGTGAGATCAGGATTTCAAAGATTCCCTCCTGCACATTGGCTGGCACCATCTCTCGCTGTCCATTGCGTGAACCGA
WTC11_seq1212_F	potential enhancer, WTC11	NA	NA	NA	NA	1	23665342	23665542	+	AGGACCGGATCAACTAGAAAAGTGTTGTAATAGCAGCCACCCAGGCATCCAAGGCCCTCCAATGTCCTTGGTTTTAAGATCATTTTTCTCTGCAGTTTGTGGCGAGAGCGCCCCCATGTGTTTCTTTTTTCTTTTCCTTTTTTTTTTTTTTTTTTGAGATGGAGTTGCCCAGGCTGGAGTGCAATGGCCCATCTTGGCTCACTGCAACTTCCACTCATTGCGTGAACCGA
WTC11_seq12127_F	potential enhancer, WTC11	NA	NA	NA	NA	11	15650699	15650899	+	AGGACCGGATCAACTCCCTGGTGTGAGCGCCTGGGGATAACGGGGGTGTCTTCTAGTCTGCATTTACAGTGAGGAACTCGGCTACGCCAGGGTGTGGCCATGGGCCCCCGCTCCCAGGCACTGTGCAGTGAGGGGGTGGCTGAGACGACCGCTGGATGGCCTTGGAGAGCCCTAATTCCCTCCCAAGCCCTAACTCTCCAGGCCCCCTGCCCTGGCATTGCGTGAACCGA
WTC11_seq12130_F	potential enhancer, WTC11	NA	NA	NA	NA	11	15710695	15710895	+	AGGACCGGATCAACTTGGAGTCCAAGGGTGTCAGAGTTCCCAGGGGCCAGGCATGGGGTGAATTTGAGCCTGCAGCAGATCAAGTCACCATGGGCCTCCCTGGATTCCCAACAGGGCTCAGAGCCCAACTCCTGGCACAGTGGCCCTTTACATTCTTCAAAAGGAGCAGCAAATCCCTGCTGCAGACTCAGCATGAGTCTCTGTCCTCATTCCCTCATTGCGTGAACCGA
WTC11_seq12131_F	potential enhancer, WTC11	NA	NA	NA	NA	11	15711400	15711600	+	AGGACCGGATCAACTTGCTGGAGAGTGGTCCTAAAAGCTGCAGAGAGCCCGGGTGATAGAAGGGGGCTGGGCTTTTCCTCCCCGGTTTGAAGCTTTGAACCTCTTGGGCCCAGTAGGTGGTCAGCAGGGTTGGGAGCATTAGCATTTGTTTTTTCACTTTGATCCTTTGTCTTTTAAGTGTTGTGGAAGATCTGGCTGGCAGGAGCCTGACTCCTCATTGCGTGAACCGA
WTC11_seq12139_F	potential enhancer, WTC11	NA	NA	NA	NA	11	15918272	15918472	+	AGGACCGGATCAACTCTCTCTTCACTGAGTTCTCTCTTCCCCAGGCTTATGGCTGGTCTAGCAGAGCCAGGTGCCAGGCCTGGCGGGAGCATCCTTGTCTCTTAACTGACAGTGCCTCCACCTGGCCTTGCAGCTCCACTCGACAAATACTAAATAACAGGCTCTGGCATCTCCTGAAGCTCTGCACTCATTAACACACTGGGAGGTAAGTGCAGCATTGCGTGAACCGA
WTC11_seq12143_F	potential enhancer, WTC11	NA	NA	NA	NA	11	15972915	15973115	+	AGGACCGGATCAACTTTTCATTTCCAGCTAGGCTTCCGCCATCTGTCTTCATACCATAAGTGCTCTGGATGACCGGGAGGCTGGGCTCCGGGCTGGCCGAGGTGCTAGAGCAGTCAGATGTCATCTGAGGCGATGGTGTGGTAGTTGCCATAGTGATAGCACCAGGATACACAACACCTGTTCCTGTGGTGATTGGAATCTGAGGCTGTTGCCTACATTGCGTGAACCGA
WTC11_seq12144_F	potential enhancer, WTC11	NA	NA	NA	NA	11	15985347	15985547	+	AGGACCGGATCAACTCTCTTGCTTACTCTGCTTCTCTCTCTCAAGCTCTTTCCCAAGTGTTTCCCTACTCTGAGTCCAGCTGCTTCAGGTCTGTGCCTCAAATGGCCCTCTGGATTTGCCACCCTGCTGTGCTTCTAGGTCTGGGTATGCTGGAATCTACAGTCATCTGCATCCCCACTTATCCTGACTACTGTGGTTATGAGGGGCCTCTTTTGCATTGCGTGAACCGA
WTC11_seq12150_F	potential enhancer, WTC11	NA	NA	NA	NA	11	16111815	16112015	+	AGGACCGGATCAACTTATTCCAGGGGGGAAGAGGAATCCCTGTTGGGCAGCAGCAGCTGCTGCCAGAGTCCGCTGGTCATGTGGAAAAATTGGGATCATGAGCGGAGGCATGTGACCCTGAACCTGCTAAACAGAAGAGAGCCTATGATCAGACAGGGAGCAAATGTATGCCAAGAAGAATTTGTTTTTCACTCCTGGTGGTGTGCTGGTACCCACATTGCGTGAACCGA
WTC11_seq12155_F	potential enhancer, WTC11	NA	NA	NA	NA	11	16604480	16604680	+	AGGACCGGATCAACTTGGGCCGTGCAGCCAGGGCCAAAGCCCGGCCGCAGGAGTACGCGGCTAGCACCGGCGCCCGGGACGCGGACGTCATCCGAGCGCCCATTGACAGTACAGCGGGAGGTCCGGAGCCCAGCCCAGTTTGCCGCAAGGACGGCTTCGGGCCACCTCTAGCCCTAAACTTCAAGCGCGGCCCTCACAGGGTCTCACACACAAAACATTGCGTGAACCGA
WTC11_seq12158_F	potential enhancer, WTC11	NA	NA	NA	NA	11	16606300	16606500	+	AGGACCGGATCAACTAGTTTCAGTGTAACTTTCTCTAAACCCAAGCCTGCGGCGGTAACAAGAGATACAGCGCTCACAAAGCCCTCGGGATGTTGCCCTCTTGTGGGCACGGAGGGCATTACCGCCTAGCGGTCCCATCTGAACCTTCAAAGCCGACACGCATTTGCTTTCACAGAACGAGGAGGGATGACTACACACGCAGCCACAAAAGCTTCCATTGCGTGAACCGA
WTC11_seq12159_F	potential enhancer, WTC11	NA	NA	NA	NA	11	16607055	16607255	+	AGGACCGGATCAACTCCGCCCCGGCCCGGCAGCCGCGGCTCCCGGCCACCCGCGCCCTCTCGGGGCTCCGCTCGCTCGGCTCTCGTCCCTCTGCCTGTCCTGCCCCAGCCCCTCGGTCCCAGCTCACAGAAACTAACCCTGGAGTGCCCGGAAGGGCAGGAGCGGAAGACGCCGGGGGACGGCGGCCCGGCCCTGGGCTCCTGCCCCCTGCCCCCCATTGCGTGAACCGA
WTC11_seq12162_F	potential enhancer, WTC11	NA	NA	NA	NA	11	16612013	16612213	+	AGGACCGGATCAACTGCAAAGCCAGGCTAGGGAGTGCGTGGCTGGAATCTGCATGCTGATAAGAGAAGGCTGATGTACTTACAGTGACAGAGGGCAGGCTGCGGGAGAAAAGCTGTTTGTGTTAGCCTGCGAGTTACCCAGGGCTGCAGTGAGAGCAGAAGGGAGGAGTGGGAGTGCCAGTCTGCGTACACCTTCACCGCGTCTCATTACATCTGCATTGCGTGAACCGA
WTC11_seq12187_F	potential enhancer, WTC11	NA	NA	NA	NA	11	17188805	17189005	+	AGGACCGGATCAACTAGTGGCAGACAGAAATCCATCTGAGGTAATCCAAGCTTTTGGCTACCAAAGGCTGTGGAGGCAAGAGCTGAGAAAAAGCTCTCCACGGCATTCCAGGCCTTCACAGAATGTAAAACAGCTGCCCTCCTGAGGCAAGGGTAAGAGCAGCAAGGCAGAGATCTCCTTTGCTGCAGAGATCTCCTGAGACACAGAAAGGCAAGCATTGCGTGAACCGA
WTC11_seq12189_F	potential enhancer, WTC11	NA	NA	NA	NA	11	17208280	17208480	+	AGGACCGGATCAACTGGCCCGGGCACTGAAGTACCCTATTGTTCTCATCCCCTCTCCCGGGACCCCGCACCCTCCTCCATCTAGGCTGAGGTTCCCAGATTTGTGTCTTGGCCCCTGGCGGCGCCGAGATTACTTTGTGATTGGAAGACTGAAAGGAACAGGCAAGACTTAAACTCGTCCACTCCAACCAGTATTTACCGAGGCCTCACGGTGGGCATTGCGTGAACCGA
WTC11_seq12197_F	potential enhancer, WTC11	NA	NA	NA	NA	11	17473455	17473655	+	AGGACCGGATCAACTGGATGAGGGAGCCTATCCCCTGCCATCCAACTACAGGAGCCAGGCAGCACTGCAGGAGTGCAGTCTGGGTATAATCTGATTCCAGCTCAGGGGGCGCTGGACCTCAGATACTCAAGCCAAATATCCCTCTCCTCCACCACTCCCTCTCCTGGCAGTCTCTCATCCTTGCTGGTTACTGGATTCTTCCTTAGTGAGATGGCCATTGCGTGAACCGA
WTC11_seq122_F	potential enhancer, WTC11	NA	NA	NA	NA	1	2279280	2279480	+	AGGACCGGATCAACTGGGTGGAAGGGGCGTGGCCGTGCCCAGCAGAGACCACCCTCTGATGACGGTGGGCGTCCTTTCCAGCCCCTCTCGGGGCATCGCTTCATCCCTTCCCCCATTTCCTTCCTGGCCCTGCTCTCCAAGTCTTGTGTGTGTGGTGGGGCCTGGCTTCCCTCCCGGCCTCTCGCCTGTTCCCGCCCATCCCTCTCTGGTTCTCTCATTGCGTGAACCGA
WTC11_seq12202_F	potential enhancer, WTC11	NA	NA	NA	NA	11	17519131	17519331	+	AGGACCGGATCAACTTGGGGCCCAGGCCTGCTGGACCAACTCAGCCCTGACCATGCTAGACCCCGGGGAACAGGGAGTGAGGCAGGAGGTGAGCTGGCTCAGGGACCTCACTGCATTTCCTGCCTTAGGTCCAAATGAGAATTAAATTGCTGGTGCATACAGAGACAGATAGAGGCAGCAGCTGTCCCAGCTCAGCGGGCAGGCGGGGGTCATCCCATTGCGTGAACCGA
WTC11_seq12204_F	potential enhancer, WTC11	NA	NA	NA	NA	11	17563441	17563641	+	AGGACCGGATCAACTCTGGTCTTTCTTCTCCTTTTGGCCTGAGTGTGCCCCTCCCTTCTTTCTGCTAGAGAATGGCCCAGCCCTGGCTTGGCTGCTCTCTGAGTCAGGAGACTGCTCTTCCTCAAAAGTGGGGTCATTCCCATCACATCCTGAGGGTGGCATAAGACAGACAAGACACACAGACACAGCCCAGCTGCTCCTTCCCACTTACAGAACATTGCGTGAACCGA
WTC11_seq12206_F	potential enhancer, WTC11	NA	NA	NA	NA	11	17599030	17599230	+	AGGACCGGATCAACTGGCTTTAGGGGTCTCCTGCAAGGTCCCAGGCACACCTCAGTGGACTGAGAATCTGCAGCTGAGGGGCTAGGGGAACAGGGTGTGGTGCTGGGGATGACCACTAGAGGGCAAGCTGAGCTCACGCTTGCGGGAGCTTCTCACAGCTCGGCTGGTGGAAGCGCCTCTGCAGTGCAAGGGGCTTGAAGAAGCCGGGGATGCTGCATTGCGTGAACCGA
WTC11_seq12208_F	potential enhancer, WTC11	NA	NA	NA	NA	11	17635710	17635910	+	AGGACCGGATCAACTGGTGAGTCCTGGCTGGGCACATGGCGGGCTGCGGCAGGAAGGGGCCCTTCACAGAGTTCCCACCCCGGACCAATGGGGGTTGACAGGGAGCAACAGAGCGCCCCCAGGTGGTGAGCTCTGGAGGGGCCGAGCAGCTGAATCCAGGACGAGTGCAGGCCCACCTGAAGAAGCTGGGTCAGGCTGTCAGGCTGGAGGGTGGGCATTGCGTGAACCGA
WTC11_seq12218_F	potential enhancer, WTC11	NA	NA	NA	NA	11	17766700	17766900	+	AGGACCGGATCAACTACTGGGGATAGGCACAACCTGCTCTTACGGATTCTGAGCTGTGCCTGTTAGGCTCCTAGACAGAGCCATTTAGACACAATCAGGGGGCGCTCTGCAGTGGGTGGGGCTGGGTTTTTAACTCCAGGAGCTTTGGCGACTCTGGAGGCAAGAGCTTAGGTTCTAGAGCTCAATACACTTGGGAGGCCGAGTCTGGCAGATCACATTGCGTGAACCGA
WTC11_seq12220_F	potential enhancer, WTC11	NA	NA	NA	NA	11	17801277	17801477	+	AGGACCGGATCAACTGCTGAGAAGCTAGAGAGGGTTTTAAGCAGGGAATGACAAATTCTGATTTACATTTGAAAAGGCTGCTCTCTGAAGGCTGGATTACAAAGGCAAAATGCAGGGAGCAGATTTAGGAGGCTACTGCATTGCAGAGAACCAGGCAGTGCAGGAAGGTGGCTCAAAGTAGGCTGGTAGCAGTGGGGACGGAGATAAATGGATTTCATTGCGTGAACCGA
WTC11_seq12226_F	potential enhancer, WTC11	NA	NA	NA	NA	11	17898820	17899020	+	AGGACCGGATCAACTTGTGTCCCCACCAAATCTCATGTCAAATTGTAATCCCCAGTGTTGGAGGTGGGGCCTGGTAGGAGGTGACTGGATCATAGGCGTGGCCCTTCATGAATGATTTAGCACCACCCTCTCGGTGCTATTCTCATGATAGTGAGTGAGTGATCGTGAGAGCTGGTTGTTTAAAAGTATGTAGCACCTCCTCCTTCTCTCTCCTGCATTGCGTGAACCGA
WTC11_seq12227_F	potential enhancer, WTC11	NA	NA	NA	NA	11	17906460	17906660	+	AGGACCGGATCAACTAGGAACAATCACCTGCAAAGGGGGTTGGTGGGGTGGGGGTTGCAGCACAGAGCTAAGTGGGGGTGGGGCGCTTGGTGGCTCAGGCTCTAGGAGACAGTGCCATGCTGTGGCCACCTGCCGCCTCTGCGCCGCCTTCTGCAGCCTCTGCAGGTACAGGAGGCCTGTTTCCTGACCCAGTTTTCTCCCCAATCTCTATTTAGCATTGCGTGAACCGA
WTC11_seq12232_F	potential enhancer, WTC11	NA	NA	NA	NA	11	17978770	17978970	+	AGGACCGGATCAACTAGGCCTGGGTGACCTCCAGGGGCCCTTTCAGCTCTGACCTTACTAATTCCGAATGATGACTCTACCAGCCTCATCCCAAGGCTAGCTGGCTGCCTACTGCTGCCATCTGGTGGCCCTGCAGGCCCAGCCCCTTGTCGAATACACCCACTTCAGAGGGTGACTCCTGCTTCTGCTTCAGGTGCACACATGCTACACTTCTCCATTGCGTGAACCGA
WTC11_seq12237_F	potential enhancer, WTC11	NA	NA	NA	NA	11	18193075	18193275	+	AGGACCGGATCAACTCCTCTCCTAGGTTTAAAGGGACAGGGAAGGAGGAGTTATCATTGAAATCATAGCTTTACCTGTAGCTAGCTGTAGGGGCGGGAGAGGACGACCAGGCAGGCAGAGGAGCCCTGCATCACCAACACACAGCCACATAGGCAGAGAGCCAGGAAGTGAAAATCCGAAATGACTCTCCTCCTGCTGGGATCTCCCAGTGGCTCCATTGCGTGAACCGA
WTC11_seq12238_F	potential enhancer, WTC11	NA	NA	NA	NA	11	18203835	18204035	+	AGGACCGGATCAACTCCCCAGTGTGGGGAAAGGGTAAGAGAGAGATCTCCAGCAGTTTCACATTCCCATCATTAACTCCTGCAATCTTAGCCACCGGAGAGCCCCTCAACTGCCATGGGCCCTGAGACTGGTATAGAGAGCCCCCTGGAGTCTGTACTACAACATTGCTCCAGAAAGGGAGCTCATGCGAGGTCCCACACATTTCCTGGATACCCCATTGCGTGAACCGA
WTC11_seq12239_F	potential enhancer, WTC11	NA	NA	NA	NA	11	18243850	18244050	+	AGGACCGGATCAACTCACCCACCCCTTTGTCCTATTTGTGATGCTGGAGCTGGACCCTGTGAACATTTCTCCTTTGCCAGTTGGGCATGATGTTAATCTTCACCCATAGAGGGCGCTAGAGGGCCAAGCAGGAGATGAAGACATCTTTTCCTGTTCTTTTGTGCTTTGCTTCCTTTCAGCTCCTGCAGTACTCTTCTCCTGTACAGGACAACCAGCATTGCGTGAACCGA
WTC11_seq12245_F	potential enhancer, WTC11	NA	NA	NA	NA	11	18706360	18706560	+	AGGACCGGATCAACTGGTTCTGCCACCCAAACCACGCTTTCCCACACCCCTGGGGCCGAGATGTCATTCCAGCGCCAGCTTCCTGGACCCGGTTATTCCCAGCCTTTAACTCCGCCTCCAAGCTTCCCCTACGTCATATCAGCGACCACAGTCTCCCCTCTTATCCCTTTAGCTCCTCAGTTCGAGTTTCCCGACGCGGCCCCCACCCTTAACCCCATTGCGTGAACCGA
WTC11_seq12254_F	potential enhancer, WTC11	NA	NA	NA	NA	11	18775770	18775970	+	AGGACCGGATCAACTGAGATGACCTCTAAGGGCCTTTCCTTAGAGGTCAGGCTTCAATTCCAGGCCTGTCAGGTTTAACGAGGCAGAGGGTGGAACGGCAGTGAACCAGCAGAGGGCGCTCACAGCATCAGGGAAACAGGCCTTGGTCCATGGAGCCCAACCTGCAAGCATGTCCGGCCTGAGCCAATTATTAAGAGAGTCCAGGTTCAGCTGTGCATTGCGTGAACCGA
WTC11_seq12257_F	potential enhancer, WTC11	NA	NA	NA	NA	11	18866055	18866255	+	AGGACCGGATCAACTGGAACCAAATAGAGTTGAGTGAAAACCAATTAGGAACAAATTGAGGAGCTCCTTTCTGCATCACAAAGGCTGCCTTTGTTCTGGAATGCCAAGGATGCACAGGGGCTGGAGGCCTCCAGGTGGAAAGAAGACACACCCTCCTCTGGGAGTACAAAGGAGCATCAGGAGTGGATGCATCCATCCTGAGCTCTCTTAGAGATCATTGCGTGAACCGA
WTC11_seq12258_F	potential enhancer, WTC11	NA	NA	NA	NA	11	18890721	18890921	+	AGGACCGGATCAACTTTCATTCTGGTGTCTGGTTGAACTGAGACACTGGGAGACACCAGCAGGAGACTGGAAAGCAGGAGGGGAGTCATTTGAGATCTCCACCTGCTGGCTGTCTGCCTGTGTGGCTGTGTGTTTGTGATGCAGGGCTTCTCCACTTGCCTGGTCATCCTCTCCCAACCCTACAGCTACAGCTATCGTTATGCTTTCAATGGTACCATTGCGTGAACCGA
WTC11_seq12259_F	potential enhancer, WTC11	NA	NA	NA	NA	11	18900429	18900629	+	AGGACCGGATCAACTCCAGGAAAGCCAGGTATTGTCCAAGGTTTCTCCCCAAGTGATAGCCTGAGATATGGCCTCGTGGGAAGGGAAAGACCTGACCATCCCCCAGCCGACACCCATAAAGGGTCTGTGCTGAGGAGGATTAGTGAAAGAGAAAGCCCTCTTTGCAATTGAGATAAGAGGAAGGCATCTGTCTCCTGCTCGTCCCTGGGAATGGACATTGCGTGAACCGA
WTC11_seq1226_F	potential enhancer, WTC11	NA	NA	NA	NA	1	23949235	23949435	+	AGGACCGGATCAACTGAATCAGAAGTTCAGTGGACTTCTGATAATGTCTAATATCACCGAGTGTCACAGTACCAGGCCTGTAACGATGAGGTTTCTTCACCCCTCCAGTAGAGGGCGCACTTTTGCGAGCGGCTTTCGTAGCCAGTTGCTTCCTGGGTTCTTTACTGCTTTGTACGAGTCATGGTACAGAGACCTCCTTACTTACCCCCCTTCTCCATTGCGTGAACCGA
WTC11_seq12263_F	potential enhancer, WTC11	NA	NA	NA	NA	11	19013275	19013475	+	AGGACCGGATCAACTTGTTCCAGTGGAGGTGGCAGGGCTTGGGGTGCAATGGACTCCATAAGCGTTCTTAGCTTTGGTGGTTTATGCTCTATTTTTGTGCTGGTTGGTATCCTGCCAGGAGGTGGCGCTTTCCAGAGAACATCAGCTGTGGTAGTATGGTGAGGAACTTGTGGTGGGCATCACTCTAGAACTCCCAAGATTATATGTCTTTTGCCCATTGCGTGAACCGA
WTC11_seq12264_F	potential enhancer, WTC11	NA	NA	NA	NA	11	19018995	19019195	+	AGGACCGGATCAACTAGTGATTTTTGGCCAGGGATTCAGGGCCCTAACGATATTTGCACCTCACAGTGAAAGCAATAGGGGCCTCTGGACAGTACCTTGACAGGTAGAAACCCGACCACTGGGAGCTGTTCTGGGTCCTGAAAATGGAGTCAGAGTCGGGAGAGGTTGATTCAAAGTTTGTATTTCCAAGGTACAAATGGTCCAGAGTGTAGCTTCATTGCGTGAACCGA
WTC11_seq12266_F	potential enhancer, WTC11	NA	NA	NA	NA	11	19071295	19071495	+	AGGACCGGATCAACTATAGAAAAGAAATGTAATGTTACCACATTACGTCACTAGGTGGTAGTCAAGGATCATTGCTTTGTTAGTATGCGGTAACCCTTGACTGGCCAGCAGGGGGCCCATGTCAATGACATTGCTGGAAAAAGTTTGGGATCTCAAGCCGATGTGTGTTTGTGCGTGGTGTGTGTGCCTGCGCGCAAGAGGGAATAGGGAGGGAGCATTGCGTGAACCGA
WTC11_seq12278_F	potential enhancer, WTC11	NA	NA	NA	NA	11	19455825	19456025	+	AGGACCGGATCAACTTCCCAGAAATTGCTCTTGAGCAACGCACCAGAACCTACTGCATCAAAAGGCTGTGGATATTTGGGGGCCTGCCCGGTTGCCATGGTGTTTGACCTATAGAAGGCAGAGGCATCCTTCCTCCCCAGCTGTGGCTAAAGCCTGACCGTGCATATTCATGGTGGGGCCAGCCCTGCAGAGGGGGAGGGAAGGAGGCCAAGCCACATTGCGTGAACCGA
WTC11_seq12281_F	potential enhancer, WTC11	NA	NA	NA	NA	11	19546443	19546643	+	AGGACCGGATCAACTACAGCCTGGCAGCTGGGCAGTGCGGCCACCTCCACTGCCCCTTTGCAGAATCCTCAGCTTTCCAAAGCCACCTGCAGGGTGGGGCGGCTTCATGAAGAATGGAGGGCTGTGTACAGAAGGAAGGACTGGTCACCACGGCAACCACCCTCTGATGTCCAAACTCCACTGTGAATCACCCTAGGCTTTTTGGGGGTGTTTTCCATTGCGTGAACCGA
WTC11_seq12289_F	potential enhancer, WTC11	NA	NA	NA	NA	11	19673984	19674184	+	AGGACCGGATCAACTAGCCAGCCTTTTATGGCCATGGAGCTAATTAAGTAACAGCAACTCAGGGGCGCTTGGAAAGCAGCGTGGGCCGTCGTCAGTCCTGGGCTGTGCAGCCAAGTGCCTCTGGCCTGGGTTGTGGAAGGAGCTTTTGGCTAAGCATCAGGCTATTCCTCTGCGCTCTCTCCTGCTGGCCCCAACTCACCTTCTCTGTTACCTCTCATTGCGTGAACCGA
WTC11_seq12298_F	potential enhancer, WTC11	NA	NA	NA	NA	11	19791280	19791480	+	AGGACCGGATCAACTGCCAAATGGCAAGAGGGCAAGGCGTTGGAACCGCATCTTTGAGCTCCTCCCCTTCCCTATCCAGCCCGCCCCTTGTACTGCACCCACCAATCTGCTGGGGCCTCTGAACACGTCAAGCCCGCCAAGTTCCTTTCCTTTCCTGGCCCAGGTGTGGAGCCCCTGGGGAGCACACGCTGGCATGACAGGAAGAAGCTGTGCCTCATTGCGTGAACCGA
WTC11_seq123_F	potential enhancer, WTC11	NA	NA	NA	NA	1	2306615	2306815	+	AGGACCGGATCAACTGACCGGGAGCAGCTGCGGGCCGACCTGCTGCGGGAGCGCGAGGCCCGGGAGCACCTGGAGAAGGTGGTGAAGGAGCTGCAGGAACAGCTGTGGCCGCGGGCCCGCCCCGAGGCTGCGGGCAGCGAGGGCGCTGCGGAGCTGGAGCCGTAGATTCCGTGCCTGCCGCCGCAGCGCCGCCGACAACGCGGGTGCAGGGGGGCCATTGCGTGAACCGA
WTC11_seq12300_F	potential enhancer, WTC11	NA	NA	NA	NA	11	19801192	19801392	+	AGGACCGGATCAACTGACTTAGTCCAACCAGTTTGGCAACAGCAGGACCCCATCCCAATTTAGGGAATGGAAAATGGTAGTCAGTCTGTGGTGGTGCGGCCTGCCCCCTGCCTGTGGGCAGCAGATTGCCCCTCTCCTCTTTGCACTGACTGACTGGGTCTCCCCAAAGGCAGAGTCCTTTGCCAGCCCTTTGCTGTCCTCCTTGGGCACCTCTCCATTGCGTGAACCGA
WTC11_seq12307_F	potential enhancer, WTC11	NA	NA	NA	NA	11	19848314	19848514	+	AGGACCGGATCAACTGGTAGCCCAGGACAGGGCCACCATAGCTGCCCCTTGCAGGAGGCCAGCACCTGGGGAGATGCAGCGGGATGTAGCCTAGGAAGGAACATGGCAGTGTCAGGTTTCAGCTCTGCTCTTGGCTCCAGCCCTCCTTTCTCTGGTCCTCCTCAGTCTCTTTTCTGTGAAGTCGGATTAGGTCTTACCTCTGACCTCTGCAAGGCCATTGCGTGAACCGA
WTC11_seq12310_F	potential enhancer, WTC11	NA	NA	NA	NA	11	19935530	19935730	+	AGGACCGGATCAACTTTCCCTCTTTCCTCCTGAGCTGTGTTCTAGTGGTCTCTGTTACAGTTCCTGCCAATAGCTGGTGGAGGGACTGGCTTAAGTGCTTTCAAAGGAAAGCCAGCCAGCACCAGGCCAGCAAAGGAATGTCAGGCATTGCACTCCTTCCTTTTGTTCTGCTTGCATTCTCCTTCAGTGAGGGTCATACCAATCTTTTTAATTGGCATTGCGTGAACCGA
WTC11_seq12311_F	potential enhancer, WTC11	NA	NA	NA	NA	11	19938320	19938520	+	AGGACCGGATCAACTCAGATTCAGATGCCTAATTGGCCTCTAAATGGTCATCTAGATGGGTGGCTCAGGGTGAGTGGGCCTGTGGCAGAGGGAGCCACGCCTCTTTAGAGGGTGCAGCCACCACTTGGCACCAGCAGGTGGCGATCTGCAATAACAAAGACAGTCCTTTCCAAGCTTTATTGTTTTTACTGGACGAAGGCAGAAATGCAGATATTCATTGCGTGAACCGA
WTC11_seq12312_F	potential enhancer, WTC11	NA	NA	NA	NA	11	19953325	19953525	+	AGGACCGGATCAACTATGGCCTTTGCCTCATCTGCCTTCGCTGACTTGCCCCCGGCCACATTTCCCTTCACACACTCCAGACTTCCCACTGCTCTAGGCTACCTGCCACCACCAAAAGCTGGTTCCTGCATTTGCAAAGCCCTGCCTCTGGTTCCTGCATTTGCAAAGCCCTCCCTCCTGGGACATGCTGCTTTCTTCCTGGAATTCCTTTCCCCCATTGCGTGAACCGA
WTC11_seq12319_F	potential enhancer, WTC11	NA	NA	NA	NA	11	20085485	20085685	+	AGGACCGGATCAACTAACTTTAGATGGGGTGGTCAGAAAAGAGCCCTCTGAGTAGGTGACATTTCAGCTGAATCTGCATGCCAGGGGGAGCCACTGGGTTAGTTTCAGCGGGTAACATTAGCTGCTGTAACAAACTCAGCCCAACGCTCAGCAGCTTTACATATGACTGTTTATTTCTTGCTCACTCCAAACCCAGTGCAGATAGTCCTAGTCAGCATTGCGTGAACCGA
WTC11_seq1232_F	potential enhancer, WTC11	NA	NA	NA	NA	1	24155490	24155690	+	AGGACCGGATCAACTAACCTCACGTGGAAAGCCACAGTGTGTGAATCAGGGCACAGTGAGGCTGCTCTGGTGAAAGTGGGAGGCTCCTATAGCCCCATGGCGCCCCCTGCAACTGCAGCCCAAGGCCTCTGGGGGACATGGTTTGAGAATCCCTGGATGAGATGCCCTAAGAAGCTTTTCCAGTTCTGCCATTTAATGCTGTACCCTTGTGGTGGCATTGCGTGAACCGA
WTC11_seq12321_F	potential enhancer, WTC11	NA	NA	NA	NA	11	20128335	20128535	+	AGGACCGGATCAACTATGTCCCGGGGTGGGGAATCAGGAATACAGTCCTCCCCCAACTCCTATATTCCAGGGCCGCAATTAGGGGCAGCTCCTTCGACCTCACAGTGGCCACAAGAGGGCAGCAAAGCCCAAGCAATGCCATCCTCAGGCAGGCCCTGACTTTACGGGTGGACCTGCAAAGCAGTAAATTCAGCTCTCTCTCAGATTTAGTTAGACATTGCGTGAACCGA
WTC11_seq12324_F	potential enhancer, WTC11	NA	NA	NA	NA	11	20162905	20163105	+	AGGACCGGATCAACTTGCCATTTTTTGGAGGGTGGATCAACCCCTTGCTGCGATCCACGTGGACCCTGCTTCCTGGGGTCGGTCTCCACAGCCTCCTAAAGAATTCCTAAAGCGCCAAAGAGGAAAAGTGAGGGCGGGGGCGAGGGGGCGAGGGCTGGCCGCCCGTGAAAGGAAAAATAAATCCTAAGGAAGCAAGAAATCGGACGAAAGGATCTCATTGCGTGAACCGA
WTC11_seq12325_F	potential enhancer, WTC11	NA	NA	NA	NA	11	20163570	20163770	+	AGGACCGGATCAACTTGCGGTCGCAGCAGCAGCGCGGCCCTCTCCAGTGCGAGCCGTGCCTGGAATGTCTCGGGTAAGCGAAGGGCCAGCAAGCGAGGCGAAACGGACACTATAAAGCAGAGAGTGGTGTGAGCTTCCCCGCCCTCTGAAAAGATGGCAAGTCTCCGTTTCGGGAAGGCTGCAACGCTAAGGTCACCCTTTGCAGGCTTCGGACCCATTGCGTGAACCGA
WTC11_seq12328_F	potential enhancer, WTC11	NA	NA	NA	NA	11	20208800	20209000	+	AGGACCGGATCAACTGCAATGGGGCCTTTGGCCTGATCATACTCAGGAATCCTTTTAGGCCCTTTGGCCTAGAGGCCAGAGCCGGGGTCTGCAGAGACGCAGGCACTCTCTGTCCCCGCGAGCCCCACCACTGGGTTGCTGCTTTTGAGCCGGTTGCTTCGGGCCGGCAGCCCTTCTTATTTCAGCACAAAAGGTTTGAGGTGCATTGCTTTCTTCATTGCGTGAACCGA
WTC11_seq12329_F	potential enhancer, WTC11	NA	NA	NA	NA	11	20337660	20337860	+	AGGACCGGATCAACTTGAATTTTAATGTAATGTTTAGGTCCAAGTGTTAGGATTTCAAGCAGTCGGTGTTGAAATATTTAGCGTTACACCGCCCTCTTGTGCTTTCCACGGAGTTTACGGCTTGATGCATATCCCCTCACTGCCTTCCTCCCACCCAATCTTTCCTCTTCCACTTCAACAGTTGAGTTTGCCCGCTAGTTTTAAATTTAAATGGACATTGCGTGAACCGA
WTC11_seq1233_F	potential enhancer, WTC11	NA	NA	NA	NA	1	24157985	24158185	+	AGGACCGGATCAACTAGGCTTCAAGTGTAAGCAGTTTCTTTGGGAGATGATCCCAGAACACACCAGATGGGACTGGGGGAGCAGCCAGGAAGCAGGGTGTTATCAAGCAGCTGACCACTAGGGCTACTGGCACTTAATCCTGCTGGCAACTCAGGGAGCCACTGGGCACACGCACCTCAGAACCATCCCAGGAGGGGGACGCTCCTGGGCTATTTCATTGCGTGAACCGA
WTC11_seq12330_F	potential enhancer, WTC11	NA	NA	NA	NA	11	20342735	20342935	+	AGGACCGGATCAACTTTCTCAACAGCCAGTAAGCTAAAATCTGCTTAAGCCTGCTGAGTTCCTGCGGGGAGGGGCAACCATCACCACAGCTGCGGCTGCCTACTGTCTAAGCCCTTTGAGCTCCTTGGGGGAGGGGCGGCAGCCAGCACTGGGACTGATAACTGCCTAACACGCTAAGCTCCCTGGGCAGGAGTAGGACGCAAGCCATCTCTATACATTGCGTGAACCGA
WTC11_seq12335_F	potential enhancer, WTC11	NA	NA	NA	NA	11	20438687	20438887	+	AGGACCGGATCAACTGGGCATTACTGTTCTGGGCAGCCCAGGTTCCATTTCTCATGATACTGGGTGCTACTTCAGCTTACCAAATGGGGTCGTGGTTTCTCTGGGCAGCCAAGGCACCATTTCCTGGGATGCAGGGCACTGCTTCAACCCTGATGGCAGAGGGGTGTTACTGCTCTGAGTGGCCCCAGTACTCTTTTCCCAGGAGGCAGCATACTCATTGCGTGAACCGA
WTC11_seq12342_F	potential enhancer, WTC11	NA	NA	NA	NA	11	20610215	20610415	+	AGGACCGGATCAACTGCAGAGCTCTCTGATGAGATGGCCCATCATTCCCTCGCGGGTGGACCCGAAGGCTCCGGGCGCTGGGAAGCATGCTCCTGCCGCCCGGTGGTGGGAGGGGATATTGCAGGAGGCTTGGGGCTGCGGAGCGAGCGAGCGGGGAGCCTGGGAACCCTGCTGCATTGCTGCAGGAACGGTGACCTTGTGCTGCTGCGGCGGCACATTGCGTGAACCGA
WTC11_seq12349_F	potential enhancer, WTC11	NA	NA	NA	NA	11	20790720	20790920	+	AGGACCGGATCAACTGGGGCAGGAGGCCTGGGTCTGTAGCTGCAAGTGGGCGGCTGCAGCTATGCCTGGGGAACTTCTACCCCAACTTGGAAGGGGCGGGGCTTCTGCTTTTTCAAGGCTCCCAGTGGCTCCACAAAGCCTGCAGGCCTGGCCACGCCTCCCTGCTGCACCTGGTGTGATGGTAGCGGCTGCTCCAGACAGCCTGCCGCTACTATCATTGCGTGAACCGA
WTC11_seq12354_F	potential enhancer, WTC11	NA	NA	NA	NA	11	21007407	21007607	+	AGGACCGGATCAACTCACACAGACAGACACGCACATCAGGCATGCAGTGAGAAACTGCAGAAATGATTGGGATGAAAGTTAGTCTTAGCCTGGGGCCGCTCTCTGCAGGAACTGCTGAAACCCTTGCCTGGAGCTTTTTGCATGCATATCTTACACTCTCTGTTAGCCTTCCTCACTGGCATTCTCTTCTCACTCTAAGATTTCTTTTTTTGTTACATTGCGTGAACCGA
WTC11_seq1236_F	potential enhancer, WTC11	NA	NA	NA	NA	1	24201960	24202160	+	AGGACCGGATCAACTTTGAACATTCCAGATACATCCGTCTTACATTCTGTTTCTGACATTGGACAAATAGTGTAATGTTGGGGCTGTCCAGCAGGAGGCACTGCTGACATGTACTTCTCTATTGCCCACAGAGGTCCAGGAAGTGGGAGGCAGTTTTCCCTGGAGCAGTGTTCTCTGATGATTGCCCTGGCAGAGGCCTAGACTTTTCTTCCTGGCATTGCGTGAACCGA
WTC11_seq12360_F	potential enhancer, WTC11	NA	NA	NA	NA	11	21205295	21205495	+	AGGACCGGATCAACTCAGAGATGCCCTGCCTAGAGAGGAGGAATCTAAAGAGGCAGTCTGGCTACAGTGGCTTTGCTGAGCTGCAGAGGGCTCCACCCAGTTGGAACTTCCCTGCGGCTTTGTTTACACCGTGAGGGTAAAACCTAAAACCACCTACCAAAGCCTCAGTAATGGCAGACGGCATTCCCCCCACCAAGCTTGAGCATCCCAGGTGGCATTGCGTGAACCGA
WTC11_seq12362_F	potential enhancer, WTC11	NA	NA	NA	NA	11	21289750	21289950	+	AGGACCGGATCAACTATCCACTGCCAGCACAGCAGTCTGAAGTCAACCTGGAATGCTTGAGCTTGGTGGAGGGAGGGGCATCCGCCATTACTGAGGCTTGAGTAGGCAATTTTCCCCTCACAGTGTAAACAAAGCTGCCAGGAAGTTCAAACTGGGTGGAGCCTACCACAGCTCCGAAAAGCCACTTAGCCAGACTGCCTCTCTAGATTCCTCCTCATTGCGTGAACCGA
WTC11_seq12365_F	potential enhancer, WTC11	NA	NA	NA	NA	11	21511930	21512130	+	AGGACCGGATCAACTGATGCAAGCTGACATCATAACAAAGAGGACATAATTGGAATGAGCCTGCCTACTTGAGTCAGATCCAGGGCCCAGATCCACCCCATTCTTGCTGCCTATTTGGTGCCACCTGGTGGCGATGGTCCTCAAGCCTCAATGGCATGTTGAGAACACCTCTTGTTCCTGTCTTAGCTGGAACATGGCAGCTGTTCCAGAAATACCATTGCGTGAACCGA
WTC11_seq12371_F	potential enhancer, WTC11	NA	NA	NA	NA	11	21871715	21871915	+	AGGACCGGATCAACTGTTGCCCAGGCTGGAGTGCAGTGGCACTATCTCGGCTCACTGCAAGCTCTGCCTCCTGGGTTCAAGCGATTCTCCTGTCTTAGCCTTCCCAGTAGATGGGGCTACAGGCACACACCACCACGTCTGGCTAATTTTTGTATTTTTTAGTAGAGATGGGGTTTCATCATATTGGTCAGGCTGGTCTCAAACGCCTGACCTCACATTGCGTGAACCGA
WTC11_seq12375_F	potential enhancer, WTC11	NA	NA	NA	NA	11	22245135	22245335	+	AGGACCGGATCAACTATGTTTTTGGTGTTGTAATTTGGTTTACTATCCAGTAGATGGCACTTAGGAGTAAGAGCCAGCAGATAGGCTCAGCCTCGCAGCGCTTCAGTATTTCTGCCTATTCACAGCAGTGCTCTGTGGTGGGGTGAAAAGAGAGATGACCCTCTCTCCTTGCTGGTATGCTTCGGGATCCTGGGGGAGACCCCTCTGATCGCTGGCATTGCGTGAACCGA
WTC11_seq12381_F	potential enhancer, WTC11	NA	NA	NA	NA	11	22432410	22432610	+	AGGACCGGATCAACTGCTGGGTGTCTCAGCTGTTCAATAACAAGAGAGGGGCAGAAAGGAAGGTTGCCATGGTGATGGCTTGCCGCACGTGCCGCATGGGGGTGGGGGCGGAGGTGACTTTCTGCAGAGCTAAATGAAGCTGTGGAAGTCGCCTCTCCTTGGCCTTGGGATGCGGCCCAAATTTGAGGCGTCTCGGCCGCTGCCTGGAGCCGGGCCATTGCGTGAACCGA
WTC11_seq12384_F	potential enhancer, WTC11	NA	NA	NA	NA	11	22528650	22528850	+	AGGACCGGATCAACTTGCCCTGCCCCCAGAGGTGGAGCCTACAGAGGCAGGCAGGCCTCCTTGAGCTGTGGTGGGCTCCACCCAGCTCCAGGTTCCTGGCTGCTTTGTTTAACTAAGCAAGCCTGGGCAATGGTGGGCGCCCCTCCCCCAGCCTCGCTGCCGCCTTGCAGTTTGATCTCAGACTGCTGTGCCAGCAATCAGCGAGACTCCGTGGGCATTGCGTGAACCGA
WTC11_seq12393_F	potential enhancer, WTC11	NA	NA	NA	NA	11	23021405	23021605	+	AGGACCGGATCAACTTTCCAAGTTCTCCCTCCCTATTCTGGTACTGGGGTCCCAATGTGGTTCTCCATTCGGAACCAATTGCTCTTCTGGTCACTAGATGGGGCTATTGGGCTGGTTATTAGGCTGCCTGCCAGCTTTTGCCCCAGCCTCAGCTAAAACTGTGGATATTTCCTCAGTAGTTAAAAAGGTGGTCACCAAGGTCTGAGCATCAGCCCCATTGCGTGAACCGA
WTC11_seq124_F	potential enhancer, WTC11	NA	NA	NA	NA	1	2311560	2311760	+	AGGACCGGATCAACTATGGGCACTCTGCCTCGGAGCTGAGCACCGCAGGGCTTGATGACGGCCCTCCCGACCCTCCCGGAGACTCAAAGGCACTGCCTCCAGCAGCCACGTGGGGGCAGGGAGGGGCGGTGCTCTGGGCTCAGTTGTTCCCCAAGCTGCCCCAGGCTTCTCTTTGGTGTTTACCTTTGGGTATAAACTTAGAGCTTTAAAGGGCTCATTGCGTGAACCGA
WTC11_seq12409_F	potential enhancer, WTC11	NA	NA	NA	NA	11	24155900	24156100	+	AGGACCGGATCAACTGGCCAGCACTCAAATATTCAAACGGGGGAGGAGCCCACACACTCAGTGCACTGACATGGATGAGGCTCATGGGTCCACAGGCTGCTCCAGGAGCCCGGAATGCCTCCCTCTACAGGACTGGCCCAGAAAAGGCATGGCTTATCTCCCTGCGGTGGCTTCTGTTGAGGGAGCTCCATAGCCTGGAACACCTAACAAAGGACCATTGCGTGAACCGA
WTC11_seq1241_F	potential enhancer, WTC11	NA	NA	NA	NA	1	24286790	24286990	+	AGGACCGGATCAACTGAGTCTCCCTAGGGCTGGCATTCCTGCTAGGCATGTGTCTCCAAGTCAGACCTGTTTGGGCTGCACAGCCCAGCCCCTGAAAAAGTTCTTTTGTGCTTTCTCAAAGGGCCTCACAAGAGGGTTAAACGCCCTCACATTAGTGCTAATTTGGGGCTGACTTTCCTATTCAGCCAGGGACAAAGCGGTGTTTGCACAAGGACCATTGCGTGAACCGA
WTC11_seq12413_F	potential enhancer, WTC11	NA	NA	NA	NA	11	24515719	24515919	+	AGGACCGGATCAACTTAATAATGACAGAACTAATCATAGGCTCTCCAGTAGTGAACAAGCACTGACTAATATGTATGTAAAAACAGCAGGCTCTGTGCATCAGGGTGGGTTTACCTCTGTGGTACAACCTGTGCTCCAGAGCTCCCCTAGGGACTGGGTAAAGCTATTCTGCTGGGACCACTTCCTTGCTGAATTTTTTGTCCTGTCATGTTTTTCATTGCGTGAACCGA
WTC11_seq12422_F	potential enhancer, WTC11	NA	NA	NA	NA	11	25501610	25501810	+	AGGACCGGATCAACTAGGCCTCCTTGAGCTGTGGTGGGCTCCCCCCAGTTCGTGCTTCCTGGCTGCTTTGTTTACCTAATCAAGCCTGGGCAATGGTGGGCGCCCCTCCCCCAGCCTCGCTGCTGCCTTGCAGTTTGATCTCAGACTGCTGTGCTAGCAATCAGCGAGACTCCCTGGGTGTAGGACCATCCGAGCCATTTGTGGGATATAATCTCCATTGCGTGAACCGA
WTC11_seq12424_F	potential enhancer, WTC11	NA	NA	NA	NA	11	25943844	25944044	+	AGGACCGGATCAACTCCCCACTCCAGTCTGCGGGACTGACAGGCCCACCCCCAGCCTTCAGGCCCTCCCTGGCCTGAGGGTGGGGCCTTACTGGGGACCCCGCCCACTTCCGTCCAGGACTCTGTCTGCCTCCTGCCGCCATTCATAGCCCCGGGGCTTGCCCCCAACCATGCTCAGACTTCAGAGTGGGCCCTGGGAGTAGAGAAAGGCCAGGCCATTGCGTGAACCGA
WTC11_seq12425_F	potential enhancer, WTC11	NA	NA	NA	NA	11	25944232	25944432	+	AGGACCGGATCAACTGTGGGAGGCCCAGGTCTGCAGACGCTGCCACAGCTGCAGACACAGACCTGCTCTACAGAGAAGGCAGGACCCCGCCCTCCAGCTGCAGCTGCACCAGGAGGGTAGATCCTGCCTGTTCCCGGCTCCTACAGGGAGGCTGGGATCCACTGCTGCAGTTTGGGCAGCTGTAGTCCCGCTCAGGAGGGCAGGAGTCCTGCCTGCATTGCGTGAACCGA
WTC11_seq1243_F	potential enhancer, WTC11	NA	NA	NA	NA	1	24311834	24312034	+	AGGACCGGATCAACTTAGTGGTTGGGCTGCTGGGGCCTGAGGCACAGGTGAGGGCTCACCTGGGGCCAAGACAGCTGGGTTCTGTTCTTCCCAGCAGGCCCTCTCCTTCCAGGACTGAGGCTGTGTTCTCCCTGGCTCCCCTCTCCCTGGCTGCCTCCTGTTCTGGCTGGTTCCTGGCAACAGAGAAAGAATCTCAAGACAGCACACTGGCTGCTCATTGCGTGAACCGA
WTC11_seq12431_F	potential enhancer, WTC11	NA	NA	NA	NA	11	26276910	26277110	+	AGGACCGGATCAACTAGTAATGGGCTCTTTGTAACCTCCTCTGAGGTCACCTTAGTTGCTTAAATGTGGTCTAATTTCAAGCAGTTGTGTGGTATCTAATCACAGCACGCGGTAAGCTTGCCCTCTAGTGGCTGCCATTCATATTGCACTGCAGGAATTTGGTTCTACCTTCATTTACTTGGGGGCAGGGGTAATTTAAGTCAGAAATAAATCCACATTGCGTGAACCGA
WTC11_seq12443_F	potential enhancer, WTC11	NA	NA	NA	NA	11	26915159	26915359	+	AGGACCGGATCAACTTTCAGCTCATCTACTTACTGGCCGTGTGTCCCTGGGAAACACATGCAAATTCTTATTGTCTCAGTTTCTGCACCTGTGAAATAATGATACAAGCACCTCACTTTAGGAGGTCGCTGTGGAAATTACATTGAACTTCCTGTCCCTCGCCCCTCCCATTCCTTTCACAACGTCTGGCACCCCAGTAGAAACTCCATTAACATCATTGCGTGAACCGA
WTC11_seq12446_F	potential enhancer, WTC11	NA	NA	NA	NA	11	26977310	26977510	+	AGGACCGGATCAACTTAGTTTGCTGAGAATGATAGTTTCCAGCTTCATCCATGTCCCTACAGAGGACCTGAACTGAGACGTTTTCTCTCCGCCCAGGCTGTGGCGCTATCTCCGCTCACGTCAAGCTCCGCCTCCCGGGTTCACTCCATTCTCCTGCTTCAGCCTCTCCAGTAGCTGGGACTACAGGCGCCCGGCTAATTTTTTTTTCTTTTTCTCATTGCGTGAACCGA
WTC11_seq12447_F	potential enhancer, WTC11	NA	NA	NA	NA	11	26983717	26983917	+	AGGACCGGATCAACTCACGAAGTTCTCATGCTGTGTTTTTCAGCTCCATCAGGTTGTTTTTTGCTGGCTGCTGCCCCTCCCCTAAACAGCTCAAATGGCTTAGACAGCAGGCAGCCAAAGCTGGTGCTGGTCGCCCCTCCCTCTGGGAGTTCAGTAGGCTTAAGCAGATTCCAGCTGAGAGGCTGTAAGAATCTGCATGTTCCAGGGTTGGAACACATTGCGTGAACCGA
WTC11_seq12448_F	potential enhancer, WTC11	NA	NA	NA	NA	11	27135875	27136075	+	AGGACCGGATCAACTAAATAGGAGAAATATCGCTGAATTTTTTCCCAGCAAGGAATAATCCTGGGGAAGGAATGCATTCCCAGGGGTAGGTCTACAGATGGCCGCTCTGGGACTGTCTGTCTTATGTGGTTGAAGATAAGGGATGAAATACGCCCTCGTCTCCTGAAGTGCACTCAGGCTTACCAGGATTGGGAAATTCCAGCCTGGTGAATTCTCATTGCGTGAACCGA
WTC11_seq12450_F	potential enhancer, WTC11	NA	NA	NA	NA	11	27158835	27159035	+	AGGACCGGATCAACTCACCTATGACTTCCCAAAGTGCTGGGATTACAGGCCTGAGCCACTGCTCCCGGCCTTCCAATTCACGTTTGGAAGAGGAAACTTGCAGATCGGAGTGACTCATTCTTCAAGTGTGTTCTTTAGGCAGGGCCTCCATCTAGTGGTTTGCCCTGGAAATTAACCCGCAGCCTTTATTAAATACACACTACTTCTTTTCACAACATTGCGTGAACCGA
WTC11_seq12453_F	potential enhancer, WTC11	NA	NA	NA	NA	11	27215785	27215985	+	AGGACCGGATCAACTCTGGCGTGAGCTGTGATTGTTCCTGAGCCGCAAGGACAGTGGCTGTTCTGGGCACTTCAGGAAGTACTTGCTCCAAGAGGCCCTTCCAGCTATTGTTGTTAGGCCTGAGCATGCTGGGCTGGCACCAGGACAAGCTGCCCTCTCCAGGTCAAGGATTGGTCCAGGGCATTAGGGGCAGGAAGGTGAAGTGGGGAGGTAGCCATTGCGTGAACCGA
WTC11_seq1246_F	potential enhancer, WTC11	NA	NA	NA	NA	1	24385285	24385485	+	AGGACCGGATCAACTTGCCCCATGGGAGGTGACGACAGGGGTGCTGATTCCTGCTTTAGGTGAGAATGATCCCCGGTGGACGGAAGAGGAACTGACTGCCATGGAGAGTGAGGCAGGCAGCAGGAGGCACTGTGGAGCCAGGTACTCCAGCACCCCAGGCCGAGAGCCCAGGAGAACCCTCGTGTTGTGGATGCAGATGCGAAGGGCTATGGGGACATTGCGTGAACCGA
WTC11_seq12464_F	potential enhancer, WTC11	NA	NA	NA	NA	11	27635748	27635948	+	AGGACCGGATCAACTGCTTTTATAGGAAACTGATGAGGGCTGGGCATTTTGTTTGCATAAGGCATGTTTTTCTGGTAGCTCCACCCCATCCTCCTAAGGTGCATGTGGGCCCTTAGCTTGAGTTACCCATATTGCTTTGTTGCCCTTATTATGCATGTGTCAGGGGATGAAATTTTCCACTGCTGGCATGTCTGGGCAAGTCACCTGTGTAGCCTCATTGCGTGAACCGA
WTC11_seq12467_F	potential enhancer, WTC11	NA	NA	NA	NA	11	27705985	27706185	+	AGGACCGGATCAACTTTTGTTTTGTTTTATTTTCCCTTGCCGTAGGTTTGGTGTGTAGAAAGATGATGGTAAACATGCCCCTAGTGGCCAGGGGGTGGTAGTGATGGACAAGAAACTTGCTCCCAAAGCTGGAGTGGCACTTAGAGGCGGGGGAGGGCCCACCACGGTTAATCAGTCCCCAGTTATTTCGGTTAGCAGTGTTTTACAAAAGGTAGCATTGCGTGAACCGA
WTC11_seq12472_F	potential enhancer, WTC11	NA	NA	NA	NA	11	27934045	27934245	+	AGGACCGGATCAACTACACTCATGGTCAAAGCACGGTCATTGGCTCCCCAGGAATGTTTCCCTCTCCCCTTCTTTGGCTCTGCTTTAGCATACAAATACTGCTCCAGCATCTCTGTTTTCTGTGGCGCCAGGAAGACTGAGTCCCGTGACTGCAGGGGCTGGTAGGATGAGCACTGCAGGCTGCACGAGGTCGGCCAGGGCCCATTAACCTCCTACATTGCGTGAACCGA
WTC11_seq1248_F	potential enhancer, WTC11	NA	NA	NA	NA	1	24392420	24392620	+	AGGACCGGATCAACTGCTGATAGCTCTTCAGCTTCACCACTCCCTCATTCCCTTCTGCCCTACCACTGGGCAAGCGGATGAGAAAGCCCAGAGCTCCCTCCTGTGGCACCAGCTGGAAGTTCAAACCACGCAGACCCCTGCCCTCAGTCCAGCCTCGCTTTCCAACCATAAGAAAACCCCCAAGCCAGGCTCCTTTCCCTGCTCTCTCAAGCCATCATTGCGTGAACCGA
WTC11_seq12480_F	potential enhancer, WTC11	NA	NA	NA	NA	11	28628500	28628700	+	AGGACCGGATCAACTTCTTCAATCTCCCCACGCCCCCTTTGAGTTGATCCCCAGATGGGGCTGCCTACTCCATGATACCGATAGTCCCCGCAGAGCACTCTTGAAGGCCTGGCAGTATAACAATGGCCCCAGGAGTCTCCTTTATGTCTATTGATTAGGATTCAATGTCCTCACGCCTGGGGATCAACTTCAATTCAATTTCAAGTCAGGGAAGTCATTGCGTGAACCGA
WTC11_seq12482_F	potential enhancer, WTC11	NA	NA	NA	NA	11	28674455	28674655	+	AGGACCGGATCAACTTAATGTTTATTATGTAACATATGGTAGAAAATTAAAAAGGCCTGTGGCAGTCACTGCAGTGTGCCGGCCAGTAGCCCCTCACTGATAGTGCCACCTGGTGGTCCACATGCCAGAGCTGTGGCCCGTGGTAGCTCACATAGCCTCCACAGCTCAGGACAGTATGCTCTGAGAACTGATTGAATGTGACTTTTCATGCTTCCCATTGCGTGAACCGA
WTC11_seq12493_F	potential enhancer, WTC11	NA	NA	NA	NA	11	29334260	29334460	+	AGGACCGGATCAACTAAAAGGGGGAAGTGAGAAATATTTAGAGCTGAGTTACAGGAGGCTGCGGGTACATGGGGAGAGAATCGAGTGGCCAATTCTCAACAAAACCCCACTCATTCTGAAGGCTGTGTGTGCTGAGGTTGAACATTAACTTATACTGCCATCATGTGGATAAAAGGAGAAAGTTTTATTCTAGTGACAGCTGCAACAGCTGCAGACATTGCGTGAACCGA
WTC11_seq12494_F	potential enhancer, WTC11	NA	NA	NA	NA	11	29343830	29344030	+	AGGACCGGATCAACTGTTTATATGATTTCCTGAAAAATAAATACATACATAAATAAGCAAACAAACACCACCAGGCTGCCTCTGTGCATACGCAGTGCTCCGCTAGGTGGCAGCACACTCTGCACCTGGCTTCCTGCCTGCTCCATTGGAGAGTGGAGCATACCCACTCCACAGGCAGGAGAAAAGGGCAGGACAGAAAGAGGAGTGGAGCTAATCATTGCGTGAACCGA
WTC11_seq12498_F	potential enhancer, WTC11	NA	NA	NA	NA	11	29600411	29600611	+	AGGACCGGATCAACTGGGCCGGCAGGGCTGGCCGGCTGCTCCAAGTGCGGGGCCAGCCAAGCCCACGCCCACCCGGAACGCCAGCTGGCCTGCAAGCGCCGCAGGCAGCCCCGGTTCCCGCTCGCGCCTCTCCCTCCACACCTACCTGCAAGCTGAGGGAGTGGGCTCCAGCCTTGGCCAGCCTAGAAAGAGGCTCCCACAGTGCAGTGTCAGGCCATTGCGTGAACCGA
WTC11_seq1250_F	potential enhancer, WTC11	NA	NA	NA	NA	1	24463805	24464005	+	AGGACCGGATCAACTGTAGGGCATGTGAGGCCACTCCAGCTATTGTTATTCAACTTGCATCTGCCCCTGCTGATCCCCTGAGAGGCTGGCAGCCTCTCAGGGCTCCTTGGGCGGTGAGCCCTCCTCCGCAGCCTGCAAGCCTTTTTACCTCTTTCCATCACCTGAGCCTGAAAGTGTGCCTGCCCGACCTTGCTCCTGGCCTTATTTCTCTTCCTCATTGCGTGAACCGA
WTC11_seq12504_F	potential enhancer, WTC11	NA	NA	NA	NA	11	30025539	30025739	+	AGGACCGGATCAACTGTTAGAGAGATAGTCCTGGGGTTAGAGGGGAGTGTTCACAGTTCTGCATCTGAATACCACTCACATTTACTTAAGAGGCAGTGATGATTACTAGCCCCAGGTGTCCTGATTTGTAAATGTGGTTAAGGATTCCTTTCACTGGTCCGGTGCTGCCTGTTCTCTGAAAGGCAAGATGGGCTGCGTTCTGTTATAGCTTCTGTCATTGCGTGAACCGA
WTC11_seq12506_F	potential enhancer, WTC11	NA	NA	NA	NA	11	30046605	30046805	+	AGGACCGGATCAACTATTGCAGCTGGGGTTGCTTGGGAGAAAACTGACAGGCAACCCAATGGGATGCCGTTGGCTCTGTGGAGGCAACTGTCCGCAGAGCAGCAATTCCAGAAAATGTCCGAAAGGGGGCAAAATACTCTTGATCAACCCAGCCCCACCCAGATGCTGTACTCAAGGACTGTTTGCTGACGGCCAAAGAGACCAGACCCTTCCTTCATTGCGTGAACCGA
WTC11_seq12508_F	potential enhancer, WTC11	NA	NA	NA	NA	11	30147354	30147554	+	AGGACCGGATCAACTCCCTCGCATGCACAGTTCATAACAGGATTTGTGCTCCTGTGAGAATTTACTGTCGCAGCTGATCTGACATGAGGTTGAGCTCAGGGGGTAATGCTCGCTCATCCACTCATCTCCTGCTGTGCCGCTGGGTTCCTAACAGACCAGTACTGGTCCAGGACTTGGGGGTTAGGGACCCCTGCATTAATCACCCTCTTTTCCCCCATTGCGTGAACCGA
WTC11_seq12533_F	potential enhancer, WTC11	NA	NA	NA	NA	11	31574225	31574425	+	AGGACCGGATCAACTCGAGGCTGGGGGAGGGACGTCCACCATTGCTGAGGCTTGAGTAGGTAAACAAAGCCTCCAGGAAGCTTGAGCTGAGTGGAGCCCACCCCAGCTAAGGAAACCTGCCTGCCTCTCTAGACTCCACCTCTGGGGGCAGGGCATAATGGAACAAAAGGCAGCAGAAACTTCTGCAGACTTAAACCTCCCTGTCTGACAGCTTTCATTGCGTGAACCGA
WTC11_seq12534_F	potential enhancer, WTC11	NA	NA	NA	NA	11	31640792	31640992	+	AGGACCGGATCAACTACTCACTTCTAGAAGCAAGTGCCAGTTCAGCATAGTAGAGCCACTGTAAGAAAGTCCTGAGAGATTAAAATCAGCAAACCAAATGGCAGGCAAGGATTCCTGGGATGGAGCCTTCTGGAAAGCTGGGAGCTGGAATAGCTTTTAAGCCAGGATTCAGATGAGAACAGTGGGTGAAAAAGCTGATCCCTCCTGTTCTGGGACATTGCGTGAACCGA
WTC11_seq1254_F	potential enhancer, WTC11	NA	NA	NA	NA	1	24535187	24535387	+	AGGACCGGATCAACTAACCCCAAACAGAAAATTGCCCAGACGAGGCGCCCCGACCCTCCGACCGCAGCGTTGAATGAGCCCCAGACCTTTGATTGCGCGCTGTGAGGCCCTTGGTTGTGGTGCGAGGCGGCTGCCCTGGTGGGCTCTGGCCATGGCGCTCTGTGCCTGCGGCCGATGCGTTGCTGCGAACAGCATAGGTGAGACTCTGCCGAGTGCATTGCGTGAACCGA
WTC11_seq12550_F	potential enhancer, WTC11	NA	NA	NA	NA	11	32006909	32007109	+	AGGACCGGATCAACTACTTCTGAGATGCTGAGAATGATCTGTTTTTAAGGAACGTTTTTCAAACGTGAACAGGCCAATGAGAGAAATGGACTGCCCTCTGTTGGACAGAGATAGCAAAATCAGCCAGGGATGGAGGAGGAAGCTCTGTGGCAGTGGCTTCAGCCTTCTTGAGAAGGTCCTCTTGGGATCTTTTAATTGTGATGACACAGACCTCTCATTGCGTGAACCGA
WTC11_seq12572_F	potential enhancer, WTC11	NA	NA	NA	NA	11	32487360	32487560	+	AGGACCGGATCAACTTGCCTCTCCTCCAGGCTGAGCAGGCACTTTTGTACCTCGCCTAGGGCCAGGGAAGGACTCTTTGGGGAGGCTGGCCTTAGGCCTCTGTGGGAGCACATGCAGCCTCTCCCCACTAGGTGCTGTCCATCCAGCCACTGTTCAGAAGCAGGCAGCAGATCCCATCTAGAGGAATCTGCACTCTTCCCTGACCAGGTTTCGCTCATTGCGTGAACCGA
WTC11_seq12574_F	potential enhancer, WTC11	NA	NA	NA	NA	11	32561938	32562138	+	AGGACCGGATCAACTTGTCACAATTTCCACTGATTAGGCCCACATCACTCACGTAAGTTACCTGCATGCCCCACACGCATCTGACTTTGCAATCACCACGATATTGGGAAGATTCAGGACAATCCAGCACTGCCCCCATCTGACAGCTTCCTCTTACCCGTGTTTCCCAACGCTTCCTAACTTGCTTACTGTTTTCCCAGAGGAAAAAAACCTGACATTGCGTGAACCGA
WTC11_seq12577_F	potential enhancer, WTC11	NA	NA	NA	NA	11	32749640	32749840	+	AGGACCGGATCAACTCTTTTTGTACCCATCCTTCTTGGGAAGGCTTTCCAGGTATTTGAAGGGACCTGAGTGTTGTGATCTAAGTTTTTTGTCACTGCAGCCGCATCTGCACTAGGGGGCACCACAAGCCCAATAACGATGTAGTTCTTGTAGACTCAGAAGTATTGCCTTGGTGGTCTTGGATAAGATCCAGAAGAATTATCTGAATTACCAAGCATTGCGTGAACCGA
WTC11_seq12595_F	potential enhancer, WTC11	NA	NA	NA	NA	11	33565125	33565325	+	AGGACCGGATCAACTTTCTATGGTTCTGTGATTTCTGTGTCTCTGTGAGAGAGAGAGGTACATGCCCCTTTCTGCTGCCTTCCAGGTGGACAGAGAGGGCTAGGGAGCCTGAGCCTGCCACATTTTTCAGGGGAAGGGGGAGGAGCCACATCCTGGGACACATTTCCATGCCTTGCAGGTGTTTTCTTCCTCTGGTAAGGATGTGTTTAGCAAACCATTGCGTGAACCGA
WTC11_seq12607_F	potential enhancer, WTC11	NA	NA	NA	NA	11	33935580	33935780	+	AGGACCGGATCAACTGTCTTCCAGGAACAGGCCTGCTTTAGCCTCTCTGCTGCATTCTGTCATCTGGAAGCAGCTTGCGGGAGACCGGGCCTTGGAGCACACAGTGATGGATTGTGGAGCCAGCAGCTGGGGCCTCCTGTCGTTGGAGGGCAGCAAGGTGCATTCTTTTGGCAACAGCAATCTCAAAGCATCCTGGATGCCCTGCTGTCCAATGTCATTGCGTGAACCGA
WTC11_seq12613_F	potential enhancer, WTC11	NA	NA	NA	NA	11	34044955	34045155	+	AGGACCGGATCAACTTCCCTAGATCGGCTGTACCAGCATCGAAACAGGGCTTGTTAGAAACTCAAATTACCAGCCGGCCCTCAGAGTCTCCATTAGTCATTCAGCGGGCGGGGCCCAGCCAGCAGCGCTTTAGCAAGCCCTCCAGGCCGTTCTGACTCTTCCCCGAGAAAAGGCTTCAGCTTTTCAAGTATAACGTACTATACAAGAGCTGAAACCATTGCGTGAACCGA
WTC11_seq12619_F	potential enhancer, WTC11	NA	NA	NA	NA	11	34188278	34188478	+	AGGACCGGATCAACTACTGCCTACTACACATGCCTGGGACTGTGCTGAGGACACAGCAGGAACAGGGCAGACCGAGGGCACTTACATTCCAGAGGGGTGGGGAGGGAACAGACATGAGCAAGGTGACTTCAGATAGAGGAAGGTGCTCTGAAGGAAACAAAAAGAGCGTACAGTGAGGGAGGTTCCTGGCAGTGGAAAGGAAGCTCCCTGTGTGCCATTGCGTGAACCGA
WTC11_seq1262_F	potential enhancer, WTC11	NA	NA	NA	NA	1	24704657	24704857	+	AGGACCGGATCAACTGCCACCGCCCACCACTCAGGGCTGTGGGGGCAGACTCAGAGAGGGGTGTGGTTGTGGAGGGTGGGAAGAAATGAGGCCTGCCCAGGCCCAGCAGCTTGTCTAATTCCTTTCAACCCGCCCCCTCCCGCCGCCTCCCCCCGTCTTCCCAGACAAGAGGTCTTGAATCTCTCCCAGGATGAGGCTGTTAGGCTACCCACACACATTGCGTGAACCGA
WTC11_seq12636_F	potential enhancer, WTC11	NA	NA	NA	NA	11	34840850	34841050	+	AGGACCGGATCAACTGTGTAGTGGTGGGTTGTGTTCTAGGACAGATTCCCCACTTCCCCTTCACGGACCAGTAAGGACTCCTGCGAGTAGAGCACACCATGCTAGTGAGGCCCAGGTTACTCATGCAGCCCCTAGAGGGCAGTAGACTTTACTCCTCATCAAGGCCAGGCAATTGCCTAGCCCTGCCAACACTTGCCTAACCTTTTACAACTTATCATTGCGTGAACCGA
WTC11_seq12637_F	potential enhancer, WTC11	NA	NA	NA	NA	11	34869540	34869740	+	AGGACCGGATCAACTGACCTCCCGTGGTGCCTGCTGGTACCTGCTAGTTAGGCATTGCAGCTTCTTTGGGGACTCTTTCCTTTCTTGTCAGACCTAGCGCAACCCTGGCTGGGTTATTCTGTGACTTAACCCTCGTTATGCACCTAGTGGCCAGAAGGGAAAGTGAAAACAGATGCTGGGGACATTACATGTTGCCCTGAGCTGGAGAGGCAAGGCATTGCGTGAACCGA
WTC11_seq12638_F	potential enhancer, WTC11	NA	NA	NA	NA	11	34899725	34899925	+	AGGACCGGATCAACTTCCTCTGGTGCCATGGCTTGGAGGGTCACACCTACAGTCATGGGCAGCACATTTAACAGGGAGGTGGGACCTAGGAACTAGCGAGGGAAAATAGTTGGGGGACGCCCCCACTGTTTTCTTCTCCACCCTGGGTCATATACAGAAAGGAAGGAGACTAAAAGGACACTTTTATTCTCACTTCTCTTTCTAAACGGGTAACACATTGCGTGAACCGA
WTC11_seq1264_F	potential enhancer, WTC11	NA	NA	NA	NA	1	24724562	24724762	+	AGGACCGGATCAACTAAGGAGAAGGCCGGCTCCCTTAGCAAGGAGAAGGCCGGCTCCCTAAGCCAGACATTTAAATCCTTCCCTTCAGTCTGATTGGGTGAGCTGGGTCATGTGGTCACCTCTGTACCAACCACAGCACCAAGACAATGCAAGGAGCTGATTGGCTTACATTCCTCGGGATTCACCCCTGGAGCTGAGACGGGTGGCCACTGAGGCATTGCGTGAACCGA
WTC11_seq12650_F	potential enhancer, WTC11	NA	NA	NA	NA	11	35404540	35404740	+	AGGACCGGATCAACTGTGGTTGGGCTTCCCTTCTTGGAAACCAAGACAACAGCTGGTGCGGGGCCTGGGAAAGAGGTAATTTGCCCTCTCGCTCTTCCTTCAAAGCAGCAGGAAAATCACCATGGTTCAGAGGTGTGGCTCCACAGTGCTCCCTGCTGGGCAAATTGTTCCCGGTCTGTCTGACCACTGGACAATCACGTGTGAATTTTGTGTTGCATTGCGTGAACCGA
WTC11_seq12658_F	potential enhancer, WTC11	NA	NA	NA	NA	11	35760090	35760290	+	AGGACCGGATCAACTGTGGAGCCTACAGAGGCAGGCAGGCCTCCTTGAGCTGTGGTGGGCTCCACCTAGTTCAAGCTTCCTGGCCGCTTTGTTTACCTACTCAAGCCTCGGTAATGGCAGGTGCCCCTCCCCCAGCCTCACTGCCACCTTGCAGTTTGGTCTCAGACTGCTGTGCTAGCAATCAGCGAGGCTCCGTGGGCGTAGGACCCTCCGAGCATTGCGTGAACCGA
WTC11_seq12665_F	potential enhancer, WTC11	NA	NA	NA	NA	11	36069940	36070140	+	AGGACCGGATCAACTCCTAGACCGTGGCCGACCTCAGCTGAAACCGACCTTCCCCTGAGAAGCCTGTTCTGATGCCAGCCTCGTTCCTAGTTTGAGATTAAGCATCCTATAGCTCCCCAATCAGGGCACTATTTGCATTACATGCAGAGGCTCCTTTACCTGTCTCTGTCTTCCACTATCACAGAGAGAGCCTGTCAGCTTCGCTTTTGAATCCCCATTGCGTGAACCGA
WTC11_seq1267_F	potential enhancer, WTC11	NA	NA	NA	NA	1	24847990	24848190	+	AGGACCGGATCAACTCTGCATCCCCCACCTCCTGCTGCGAGAGGCATCAGCCGGCCTTGTCCCTAAAGCCCCTGCTCGCTTTCCTGTCACCACTCGGGTGCGGTTCCGAAGTGGCCAGCAGGGGCCGCGGTTCCCCTCCTTTCGGCGCCACTTCTGCAAGCAGGGCTGGGACAGCTGCAGGACCTCGTCAGTTTGGGGAGCTGCCAGACCCGATCCATTGCGTGAACCGA
WTC11_seq12675_F	potential enhancer, WTC11	NA	NA	NA	NA	11	36258815	36259015	+	AGGACCGGATCAACTTACCTGATTCCAGCCCCATTCCTAGCATGAGCGAGTCTCTTTTATCCCAGGGCTCAGCAGATGGGAGGGCAGGCGACTTACCCCGGGACTGGGCAGCTGATGGCGGGCCTTCTTTCTGGACTAGTGCTCCCCCTGCAGGAATCGCTGAATGCATAGCTTAGAAAAGTGAGAAGCTTCAGGATGAGGCCAGGACACGTGTGCATTGCGTGAACCGA
WTC11_seq12682_F	potential enhancer, WTC11	NA	NA	NA	NA	11	36362080	36362280	+	AGGACCGGATCAACTCTGTCAGCACGGAAGCAGCAGGCAGTCACCAGAGACTCCTGCCTTCCATTGGCGAACCGGTCACCGGCTCCGTCCTGAAAACAGAACTTGCTCCGAGTGATGTAGGCAAGGGAGAATGCTTCTGATGGGAGGGCAGGGCAGGGTGGGTATGGGAATCGCATGCTCTCATTCTTATGACTCTGACTCACTGAAACGGATCCCATTGCGTGAACCGA
WTC11_seq12685_F	potential enhancer, WTC11	NA	NA	NA	NA	11	36469170	36469370	+	AGGACCGGATCAACTCTTTTCCTTTTTTTGTGATGCTGTGGCTGGGATTCTGCAAACCACATTGCTGCTTTGTCAGCTGGGTCCCTGGTAGGTTCTGCCAATGGAGGGCGCTAGAGGGAGCCTGGGGGACTGGTGGAGGGAGAGGAGTTGGGCTCATCCTGTCTTTGTCCACATCACCTAGCATAGACAGCTGGGTCCAGCAGCAGTGTTGAGTTCATTGCGTGAACCGA
WTC11_seq12689_F	potential enhancer, WTC11	NA	NA	NA	NA	11	36747165	36747365	+	AGGACCGGATCAACTGCTATAATGCAAACAGCTTTATGGGCTCTCTGCTGGGTGCTGGGGAATGTTCTGGGCTGCCATCTGGAGGGCAACTGTTGAGGTGCACCTGGTCCCTCTGACTTGGGTGAAGAGGTGGAAGGTGACATACTGCCACCTAGTGTCCAAGTGTCCATAATGCCTAGGGACATTACAAGTCTTGATTAGTAACATACTATCCTCATTGCGTGAACCGA
WTC11_seq12690_F	potential enhancer, WTC11	NA	NA	NA	NA	11	36818477	36818677	+	AGGACCGGATCAACTTAAAATCTTATGTGGCCATGAGGCTGTCTCAGGAAGCCTGTCCCTCCCACCACTGTCCACAGCAGCTTGTCCCTTCCGGGAGTTTCTGCAGCAGTCCTGGTGCTTCAGGGGGTGCCCCCTTGTGGCAGCCTCCTTATCACAACTTCTCATTTTCCTCCAATCCTGTGAAGGAATTTTGCTTTATACATATTCTGTATTCTCATTGCGTGAACCGA
WTC11_seq12692_F	potential enhancer, WTC11	NA	NA	NA	NA	11	37246174	37246374	+	AGGACCGGATCAACTGGTGGAGCCTACAGAGGCAGGCAGGCCTCCTTGAGCTGTGGTGGGCTCCACCCAGTTGGAGCTGCTTTGTCTACCTAATCAAGCCTGGGCAATGGCAGGCGCCCCTCCCCCAGCCTCGCTTTCGCCTTGCAGTTTGATCTCAGACTGCTGTGCTAGCAATCAGCGAGATTCCGTGGGCGTAGGACCCTCTGAGCCAGGTGCATTGCGTGAACCGA
WTC11_seq12693_F	potential enhancer, WTC11	NA	NA	NA	NA	11	37364555	37364755	+	AGGACCGGATCAACTCGCATGTGGGGAGCCAGAGCACAGACTTGCCTGACCCAGCCTCCACCTGACTTTGCCCCTTGCTTAACACCAAAGAAAGAAACATTTTGGAGCTCTATGGCTCCACCCACTGCCTGACACCCAGAACATCTCCTCTGGGTAACATAAGGCAAGCACCAATTCCACAGCAACCACTGCAGCTGGTGCTCATTTGCAAGGGGCATTGCGTGAACCGA
WTC11_seq12695_F	potential enhancer, WTC11	NA	NA	NA	NA	11	38019160	38019360	+	AGGACCGGATCAACTAGGCTTTACTTTCTCCCATAGGAGACTTTAGCCCTAAGGGAACTGTCAAACCTGAAGTCTGCAAGGCAGTCTTGCCCACCAGAGGGGGCCAATCCAACCTGAGCACTCCTTGGTCTCCTTGCCTCTCCTGGTGCCCCAGTTTGGCCACGCTTGCTTACAGGGCAATCTTGAGTGCCCTTGGAGCCTACACCATAGCTTCTCATTGCGTGAACCGA
WTC11_seq12698_F	potential enhancer, WTC11	NA	NA	NA	NA	11	39536418	39536618	+	AGGACCGGATCAACTTACAGAGGCAGCAGGCCTAGCTGAGCTGCAGTGTGCTCCACCCAGTTCGAGCTTCCAGGCCGCTTTGTTTACCTACTCAAGCCTCAGCAATGGCGGACGCCCCTCCCCCCGCCAGGCTGTTGCCTTGCAGGTCAATCTCTGACTGCTGTGCTAGCACTGAGCAAGGCTCTGTGGGCGTGGGACCCGCCGAGCCAGGTGTGCATTGCGTGAACCGA
WTC11_seq12702_F	potential enhancer, WTC11	NA	NA	NA	NA	11	40130550	40130750	+	AGGACCGGATCAACTCCAGTGCCTACAGAATTAAGCCTAAATCCCTTACTGCCTCTACCCACTAGATGCCAGTAGCAACCTCAGTTGTGACAATCTACAGTGTCTCCAGACACTGCCAAATGTCCCCTGGGGGGCAAAACTGTCCTCTTTGAAAACCACTGCCTTTGTGTGACATGTAAGCCCCTCCATAGTGCTGTGCCATTCTGCTTTCCCAGCATTGCGTGAACCGA
WTC11_seq12703_F	potential enhancer, WTC11	NA	NA	NA	NA	11	40192646	40192846	+	AGGACCGGATCAACTTGGTCTTGCTCAATGGATCCCACTCCCATGGAGCCCAACAAGCTAAGATCCACTGGCTTGAAATTCTCGCTGCCAGCACAGCAGTCTGAAGTTGACCTAGGAAGCTTGAGCTTGGTGGGGGGAGGGGCGTCCACCATTGCTGAGGCTTGAGTAGTCTGTTCTCCCCTCACAGTGTAAACAAAGCCACTGGGAAGTTCGGACATTGCGTGAACCGA
WTC11_seq12705_F	potential enhancer, WTC11	NA	NA	NA	NA	11	40247119	40247319	+	AGGACCGGATCAACTTTTTTTTAACTAATTTAAATATGGACCTTTTTAAATCACCATGTCTACTATCGGCATCAACATTTCAAAAGACTTCTCCAGCGCACCCACTGAGTGTACCACACTTGTTTCATTTTGTTAATTGAATGGTTCTTAAACAACCTCATTATCTGCCCACAGCACTTAGCATTTTCCTATTATAAAGCTATCCTTTGCAATGTCATTGCGTGAACCGA
WTC11_seq1271_F	potential enhancer, WTC11	NA	NA	NA	NA	1	24909630	24909830	+	AGGACCGGATCAACTTCACTCCGCAGTCCTCTCCACCCACATTTCAGTCCTTCTCAAGCTTCCCCTTTAGTTCCCTTACATGCAACACTCCCGGGAACGTCCCTGTTCGCACCCCCTAGTGGCTGCAGCTTCTCCAGGGCTGACCCGAGGAAAGGACGGCTCCCTTGGAGGACTGTGCACTCCAGGGTTCGGCTGATCAACCCTAACACGGTCACCATTGCGTGAACCGA
WTC11_seq12719_F	potential enhancer, WTC11	NA	NA	NA	NA	11	41117060	41117260	+	AGGACCGGATCAACTACACTGGCAGCCCAGTGTTAGCCTGCTGGAGAATGAAAAACTTGCGGCCCAGGGACTCCCGTTACTTTAGCTGAAAACAAGCCAACTCCCCAAAGCAAAGTCATCTACCCTACCTGCAGTTGACTGCTGACAGGTGAAAGAGCCCTGCTGAGAACAGAACTACCCAGCTGAGCTCAGCTCAAATTGCTGACTGCAGCACTCATTGCGTGAACCGA
WTC11_seq12724_F	potential enhancer, WTC11	NA	NA	NA	NA	11	41309850	41310050	+	AGGACCGGATCAACTCTCTACATTTGGTAATACAATTGAACATAATTTAGTAAACGATGAAATAATTGACTAGTAGTGTAACCTTTGTGCTATCTCACTAGCGCCTCCTATCTTCAACTGCGCTTTGATGTGTTGATTTCCTATCTGCCCTTAAACCTTCCTGGCTTCTTTGTCTATACAGCACCTGTCATCCCTTTCTCTGTCTCAATGAGTTTCATTGCGTGAACCGA
WTC11_seq12728_F	potential enhancer, WTC11	NA	NA	NA	NA	11	41498095	41498295	+	AGGACCGGATCAACTTGGGCTTCCCCTCCAAAGTCCCTTTCATTCCAATTTGGCTAATCCTTTCCAACTGCAGGAAGCGCAGAGATGTGTAAGACCTCCCCCAGCAAGTTGATCTCTGCTGACTGCAGCCTGCCAGGTCCCAGCAAGCTGTCTTCTGGCTCCTTTGTATTTGCCAACGCAAACTTCTGTGGGTTTTTTTGTTGTTGTTGTTGCATCATTGCGTGAACCGA
WTC11_seq12733_F	potential enhancer, WTC11	NA	NA	NA	NA	11	41922181	41922381	+	AGGACCGGATCAACTTAAGGGTTTGAAGGGAGAAGGGAAGGATGACTGAATGTTAGAGGGGGTGGGGCAGTTCACAGTTGTTTGCAGCAGGTTGTGCTGTGCTACGCACTACTAACACTTGATAGCCTGAGCAAGTGCTGCTGACACTGACTCCCTGGGGATTACAGAAGGCAGGAATCTTCCCAAGCCTAGAGGTAAATTGGAAGGAAAAAACCCATTGCGTGAACCGA
WTC11_seq12735_F	potential enhancer, WTC11	NA	NA	NA	NA	11	42407415	42407615	+	AGGACCGGATCAACTCTATGCACACCCCTCCACCCCCATTCCAGAAGTGGAAGTGAAAGGTTCCCAGGCAGCCAGCATCAAGGTGGCTGTGGGAAGGATCCTACATCAGCAGCGCCACCAGCAGGAGAGTGGGAACATGACTTCCTTCTGCGCAGCCTGCCTAACCCTCTTCCTGTGCTGGTTGTCATGGTGACAAGGGCACTGCTTGTGCAGGTCATTGCGTGAACCGA
WTC11_seq12736_F	potential enhancer, WTC11	NA	NA	NA	NA	11	42515385	42515585	+	AGGACCGGATCAACTAGGGGCACACTGACACCTCACATGGCCAGGTACTCCTCTGAGACAAAACTTCCAGAGGAACGATCAGACAGCAGCATTTGCAATTCACCAATATCCGCTGTTCTGCAGCCACCGCTGCTGATACCCAGGCAAACAGGGTCTGGAGTGGACCTCCAACAAACTCCAACAGACCTGCAGCTGAGGGTCCTGACTGTTAGAAGCATTGCGTGAACCGA
WTC11_seq12737_F	potential enhancer, WTC11	NA	NA	NA	NA	11	42524710	42524910	+	AGGACCGGATCAACTAACCACAGGAACTTAAAATAGGGTTTGCAGAATTGAGCCTCAGCAGGCCACAGCTGGACGCTCTTCTGCCTGCCACAGCCACTATGAAGGTTCTTGGTGCAACATCGCCATCTACAGCTAACTGTAAGAACTGCTTTGAGGGAGTTGCTGAGCTCGGGAAACTGCCCTGAAATGAGATCAAGGTAACCCCAGAGGTTTTGCATTGCGTGAACCGA
WTC11_seq12742_F	potential enhancer, WTC11	NA	NA	NA	NA	11	42940790	42940990	+	AGGACCGGATCAACTGCTTGCTTAGGTAAACAAAGCAGCCGGGAAGCTCGAACTGGGTGGAGCCCACCATAGCTCAAGGAGGCCTGCATGCCTCTGTAGGCTCCACCTCTGGGGGCAGGGCACAGACCAAAAAAAAGACAGCAACCTCTGCAGACTTAAATGTCCCTGTCTGACAGCTTTGAAGAGAGCAGTGGTTCCCCCAGTAGGCAGCTGGACATTGCGTGAACCGA
WTC11_seq12744_F	potential enhancer, WTC11	NA	NA	NA	NA	11	43021575	43021775	+	AGGACCGGATCAACTCAGGAGCAAAGGCTCCTAAGTATACTGACACTTCCTGTATTTTTTCAACATCATCTGAATTGACACTAGTGGACAGTTACCTACAGATGATACAGCCCCCTGCTGGTCACAAGCACTAGGGGCTAGGGAGGAGGGCTCTGCAGTTTTTCTATTCTGAGCCCTTCTCATCTTTCCATATACACCATTAAAAGTATTGAGAGCATTGCGTGAACCGA
WTC11_seq12746_F	potential enhancer, WTC11	NA	NA	NA	NA	11	43072205	43072405	+	AGGACCGGATCAACTAAAGGAAATGTTTCCTTTTTCTATGTGAAAACTGCTAGCAGCCCTCAGATAAAGAACCCCAAGGGGAAAGCAGATGTGACAACTGGAGGCACTGCGTGTGGCCTGTGGACTCCTGGGGAGGGAAGCAAGTAGAGCAGACCACAGCACTGATAGGGGAATGGAGCTGGCAGAAGTGAAGAAACAGCAGCTCTACTGGGATCCATTGCGTGAACCGA
WTC11_seq12751_F	potential enhancer, WTC11	NA	NA	NA	NA	11	43283020	43283220	+	AGGACCGGATCAACTAACTATTAGCTATTAATACTGTTATTACAGCGCAGAGGGAGGGAGCGAGGCAACCAAGCCCCCACTGACAAACTGGAGTTTCAGGAATAGGCGGTGAGCGCCATCTAGTGGCCCCCACGCGCAGCAAATAGCACAGCCAAAGGAACCTGACTTAATTTTTTACTTAATCTTCCCAAGTAAGATTTTCTAGCCCCCAACTCCATTGCGTGAACCGA
WTC11_seq12766_F	potential enhancer, WTC11	NA	NA	NA	NA	11	43583220	43583420	+	AGGACCGGATCAACTGGGTTATTGCGACCCTAGCCCCCTCACTTCTCCCTCCGAGGCTAAGTGTGGGACTAGGGCTCCAGGGCCCAAGGAGCAACGGCCGAACCCGGCGTCGTGCGGCACCGGAGCGAGTCCTCTCCTCGCCTCGCCTCGCCTCGCCTCAGCCAGACAACTGTTGCTGCCTTGGAGAAGCTCCTGCTGCTGCAGCTGCTGCTTGGCATTGCGTGAACCGA
WTC11_seq12768_F	potential enhancer, WTC11	NA	NA	NA	NA	11	43644105	43644305	+	AGGACCGGATCAACTATTGGCCGTTGGGAGGGGAAAGGGTGCAGGGCTCGCCAGCCCGGCGCCACTACAGGGTTAACCGCGGCGGCGCCCGGTGCACACTGGGAGTTGTAGGCCGCGGGCATTGTGGGAGTTGTCGTAAAAGCCTGCTTTCTTGCCGTGATGGCCGCCGCCGAGGCAGGGAGTTGAGGGTTTCTGCCTTTCGGAGGGTTTGGGGGCATTGCGTGAACCGA
WTC11_seq1277_F	potential enhancer, WTC11	NA	NA	NA	NA	1	25037230	25037430	+	AGGACCGGATCAACTAATAAGTGAATTGATCGGTAACACTGGGCTTCAAACCCTTCCCCCGGCACCTCTTCCTTCCTCCCCTGAGCCGCACTTGAGGGCAGTATCGGAAGCTGTAGTTCTACTGCCAGCCAACAGAGGGCAACATGTATAATAGGGTGAGATCGGCCATCAGCCAGGAAGAAGGAATTAGGAGGAAGAGGAGGCAATACTTTGTGCATTGCGTGAACCGA
WTC11_seq12775_F	potential enhancer, WTC11	NA	NA	NA	NA	11	43989290	43989490	+	AGGACCGGATCAACTGAGTCAACAGAAGAGGAACAGGGGAAGGTCTGGGTGAGAGGTGGGTTGCAGACAGTCGGAGCCCTCCACGGATCTCCCCTCCCCCGCCTGCCTTCCTGCCTAGGCTTGGCCAGATGGTGGGAGCTGGGAAATGCAACAGAGCTGCACGCTCCTGGTCTATTTTGAGAAGCCTCCTGTTTCCTTTCCTGCCTGGGGCCATGCATTGCGTGAACCGA
WTC11_seq12777_F	potential enhancer, WTC11	NA	NA	NA	NA	11	44037420	44037620	+	AGGACCGGATCAACTACGCACGCGCGGATGGCGCACTGGCTGCTCCTTGTCTGGCCTCTTCTATACTCCTCTCACCCGCTGCTTCTCTGAGTCTGCAGTGCTGGCTGGCCTGAGTTTTCTGCACTAGGCAAGAAAATAAGGGTTTAGCGACCCCTCTTGGCAAATCCGTGTTACAGCTGCTGTAGTCAGGGTGCCCGCAGCAGAGAGGCTCCCAGCATTGCGTGAACCGA
WTC11_seq12782_F	potential enhancer, WTC11	NA	NA	NA	NA	11	44133429	44133629	+	AGGACCGGATCAACTTAGATGATGTATCAGAATGAACTGAGGGTGAGGAACAGAGTCTGATTTGCTTGCTGAGAAACTCCAGACTAGCTTAATGGAGCTGCATTGGACAGTTGTAGCCAGCAGAGGTCTCCATCCACTTTTAATTAACTCATTTTCCCTCTGAGTATTTAAATCTTTCCAAGAAATCCTAAATGCCATGAGCCACTCTGGTGCTTCATTGCGTGAACCGA
WTC11_seq12790_F	potential enhancer, WTC11	NA	NA	NA	NA	11	44316855	44317055	+	AGGACCGGATCAACTCCCGCCGCCCGCGCCCGCTGGAGGGAGACGCACACCTTTGCCCTGCATATTCGCTTCCAGGCTCTGCATCTCTGCTCTTGGGGAGCCGGCCACCCGCTTTTCCGCGCGGGGGCTGGGGTTCTCGCCTGAAGGCGAAGTCCGCGTGCGCGATGGAACCTGGTGCCCCGCCCTCTCTGGCAAGGGCAAGGCCAAGAGCGCAGCATTGCGTGAACCGA
WTC11_seq12796_F	potential enhancer, WTC11	NA	NA	NA	NA	11	44443962	44444162	+	AGGACCGGATCAACTTCTGTTGTGTGCTGGTAGTCCTTAACACCTGGCGATATTAGCTGTAGAGGGCGTCTTAAGCAGCAGGATTCCATTACGGAGCAGCTGCAGTTGAAGGAGACGATATGGTGTGGATGGCATGGGACTCAGGAGCGAGGCACGTTCACTGTTCCCAATCCCGGATTCTGACTGGCTGCTCCCATAGGCCCATGTGAAAGATGCATTGCGTGAACCGA
WTC11_seq12799_F	potential enhancer, WTC11	NA	NA	NA	NA	11	44467525	44467725	+	AGGACCGGATCAACTGAGCAGCAGGATGCCCCTGCCTCCCAGCCAGCATCTGGTACCAGCCTTTGGGGTAACTCTGACCACTGGGCAGCCTTGGCATTCCTTAAATTCCTGGCTTTCATCCTCCCACCAGGGCTCCTGCCCCATGGCCCCTCTCTGCTGGGACAACTGGGACTCCTCTCAGCAGAGGGACCTGCAGCTCCTCCTTTGCTCTGTTTCATTGCGTGAACCGA
WTC11_seq12803_F	potential enhancer, WTC11	NA	NA	NA	NA	11	44538540	44538740	+	AGGACCGGATCAACTAACAACTCGGATCTGCTGGTCCCACGGCGTCCTCAGGTCTCATCGGACCGTCAGTGGGCCTGGACAGCAGTGAGCAGGGCCCAGACGGCCGTTTCAGAGACAAGGGCGACACCTGCTGGAGATAAGTGAGCACGACATGCTAAGGCCAGGGGCGCATTCACTGCCTGGCTTCCTTTCTCCCTTGATGGGTGTTTATTGAACATTGCGTGAACCGA
WTC11_seq12805_F	potential enhancer, WTC11	NA	NA	NA	NA	11	44559480	44559680	+	AGGACCGGATCAACTGAAAAAAATAAAGGTCGGTGGTCCTGCTGAGCCCATTCAAATGCAGGAATGACTGTGTTCAGGAATAGAGAAATGGAAACAGAAAGTGTGGGAAAGTGCTATTAACCACTTCCTGGCCTGAGACTCGGCAAGAGGACAGAGGATAGGGCGGGGTTATGCCAAGCAAGTGCTGGAGCCCAGCTTTCTGGGGCCAGCCTTCTCATTGCGTGAACCGA
WTC11_seq12806_F	potential enhancer, WTC11	NA	NA	NA	NA	11	44572955	44573155	+	AGGACCGGATCAACTCAGGACCAGGTAGCAGGAGCAGAGAACAGCCCAGACAGAACTCTCCCTGCGGGCAATTTGGCTCTGCGAGGGGCGGGGCCCCACTGAGTCTGCCCTATGTGTCTCTAAGACGAACCAATCATAAGCCTCCCAGGGCGTGGCGTGAAGCGGGGATTTGGTAGGGGAGCGCAGAGCGAGGCCTGAGGTGTTTCCCTGGCAGACATTGCGTGAACCGA
WTC11_seq12809_F	potential enhancer, WTC11	NA	NA	NA	NA	11	44621215	44621415	+	AGGACCGGATCAACTTTCTCTCATTTCTGGAGCCAGTGGGGAGGGGAACTCTTGCCTCCCTGCAGTGGGGCCAGGCGGGGCGGCGGCTAGAGTGGTGTTTCAGCAGGGACCACCAGGCGGCGCTGCAGCCTCAGCCTAGGAGCCCGGCAGAGCCCAAAGGTTCCGTGGTTACTCCCAGTTTCGCCAACGCGGGGCCTGCCAGCGTCCCACTCCAGCATTGCGTGAACCGA
WTC11_seq12817_F	potential enhancer, WTC11	NA	NA	NA	NA	11	44774254	44774454	+	AGGACCGGATCAACTCATGTCCCACGGGAGAAGGAGGGGGCAGAGCCCAGGGGTGTGGTATCTGCTTTCTGTCCCTGGGGGAAGCTCCTCAGACAGGCTCATTCCTGCATCTCACAGTGTGTCCCCATGCTGGGCAGCTTCTCTTAGTAAATGCAGAGGAAGTGATGGCAGGTGGCCCACAGGCCTGGGGCCAGGCTTTGGGCTGACTGCTGTCCCATTGCGTGAACCGA
WTC11_seq12820_F	potential enhancer, WTC11	NA	NA	NA	NA	11	44798210	44798410	+	AGGACCGGATCAACTAGATGGTACCATCATTAGCATCATAATAGCAGCTTCACTTACTCAATCCTTAAACTCCCGAGCAATGTGGTGAGCAGCTTTCCTGCGTCTTTCATGTAAGGCTCACAGCAGCCCTGTGATGTGGGTACTGTCATCACCATCCTCATTTCACAGACAGGGAAAGACGGGGAAAGCAAGACTTGGAGGATTAAGTCGCTTGTCATTGCGTGAACCGA
WTC11_seq12826_F	potential enhancer, WTC11	NA	NA	NA	NA	11	44878198	44878398	+	AGGACCGGATCAACTCTGTGTTAACAAACCATTACGTGTTCCAATTAGAGCGGCAGCGGACCTGGCTGGCCGGGCGTGTAAGAACGCTCTCCTCTTCCCGCTAACAGGCTGAGGGGCGCCGCCCCAGGAGGGAACAAGCCACGCTGGGCTCCCCTCTGGACGCTGTAGAGATAATGAGATCCAGCGTCTCCATCCCGGCCTGAGGAAGGCTCCCTCATTGCGTGAACCGA
WTC11_seq12828_F	potential enhancer, WTC11	NA	NA	NA	NA	11	44894230	44894430	+	AGGACCGGATCAACTAGGCGTCTGGCTCAGGCTTATGGCTGGCACAGGCAGATCCCCCACTGGTGGGAACGCAGTTGCAGGGGAACACACGGTCCTCTGAGGCTCTGCCCTTGGCCACAGCGCCCTCTCCTGGCCAGGGCACGTGCAAGCCCTTTCTCGGCTCTGCACCAGCCCAAACCTTCCTCCACTGGGGGCTTCTCCATCTCTCTTGTCCGCATTGCGTGAACCGA
WTC11_seq12829_F	potential enhancer, WTC11	NA	NA	NA	NA	11	44900055	44900255	+	AGGACCGGATCAACTAGTTAGGAAACTGTGCCGTGAAGTTAACTTCTAGAAGTCATCCATGGATGGGTGGAGCTAACAGCCAGGCAGGGATTGGAGGTCCCATGTGTCTGTCACTCTAGTCTGACCAATTGGCTGTGGAGGTGTGTCCCCACATTCAGTAGGCCTCTATAGGGGATGGAGCAGGCAAGCCCTGGTCTCTAGGCTTCAGCCTGGCGCATTGCGTGAACCGA
WTC11_seq12833_F	potential enhancer, WTC11	NA	NA	NA	NA	11	44928910	44929110	+	AGGACCGGATCAACTACTCGTTTCTAAAGTCTTCCTGGTCCATGACTCCACCACATAAAGGAAGCCAGGTAGGGGCTGGTGAGAAGGGCTGGCCCCAGGGGAATGTCAGGAATCCTTAGGGGAGGAGTGTGCTAAGAGTGACAGGCATTCACTCCCCTTCCCCTGGAGTGGGCCAGGCAGCCCACAAAGGGCCCAGCCTGATAAGCCAGTTCCTGCATTGCGTGAACCGA
WTC11_seq12835_F	potential enhancer, WTC11	NA	NA	NA	NA	11	44957165	44957365	+	AGGACCGGATCAACTCCGCTGCCGAGGCGGATCGCAATAACAAAGAAGGCCTCTCCGCCACCCACCAGAGGCGTCGTTATGTAATTGCTCCGAGGAGGAGCAGAGGGCTGGGGCGCGCCGCGGGTGCTGGGGGCTCGGCCAGCAGGGAAGCTGCGATCCGGGTCTCTGGGGATCCGAGCCGGCGGCGGATGGAGGGAACACTTGCTGGAGAGTCACATTGCGTGAACCGA
WTC11_seq12839_F	potential enhancer, WTC11	NA	NA	NA	NA	11	45056610	45056810	+	AGGACCGGATCAACTCCTGGCTCCCCATCCTCAGACCTCCATTTGCATAAGTTCCACATTCCTGCTCCTCCAGGCGCCTCACTTCAGCCAGCCCACTTAATTGAAGCCAATTATTTAGCACAAGAGAACAGAGAATGCATCAGCTCATGTCTTTGTCCCCCAAACAGGGCCCTGAACAAGGAGCTCCAGCTGCCTTTGTCTCCCAGAGATGCTTACATTGCGTGAACCGA
WTC11_seq1284_F	potential enhancer, WTC11	NA	NA	NA	NA	1	25239945	25240145	+	AGGACCGGATCAACTGGCAGGCCCTTCCCTGGGGGTATCGAGGTAGGGACGTTTGTGGCTACGTCTGTCCTAGAGGAGGAGACGATGCCAGGGGAGAGGGAGACGCAGACACTGGGACTGGGTCGCCAGCAGAGGGCCTCGGAAGCCAAGCCACCCCGTCTGAAGACGCTTCTCCTTACGGAGCCCAGAAGCGCGAACGGAGACTGCGCAGATCCCATTGCGTGAACCGA
WTC11_seq12840_F	potential enhancer, WTC11	NA	NA	NA	NA	11	45083550	45083750	+	AGGACCGGATCAACTCAGGAAAGGTGGGATTTGAAAACACCAGGCTGAGCCAGAGCCTGGAGCAGCCGGGACCTCAGCAACACTGTGGCTGCCCATGGAAACCATCCCAGGTAAGATGATGGTCCCCGGGCTCAGCCAGCAGAGGGCCTAGCTGAGTCAGCATCTGCGCATCAGTGAATGAAGGTGTGAATGAATGGAGTGGAAGCTGGAGATGGCATTGCGTGAACCGA
WTC11_seq12841_F	potential enhancer, WTC11	NA	NA	NA	NA	11	45086098	45086298	+	AGGACCGGATCAACTTCCATGCCAATCATCTCTCCCTCTGGCAACCAGCATTTGCCTCCTCCTCCGAGGTTTCTCCTTCCCTCAGTCTGTGCTGGTGGAAGGGGCGGAGTCATTTTCCTGAAAGGAGTGTTGATTGAGGAAGCACGCGCCTCCCCCAACCAGCCGTGGGTCTCAGGCAAGCCACTCCCCTCTCCAGGCCTCAGTTTTCTCATCTACATTGCGTGAACCGA
WTC11_seq12843_F	potential enhancer, WTC11	NA	NA	NA	NA	11	45091635	45091835	+	AGGACCGGATCAACTCTACCTATTCCATAGCTTGCAGACTTCATTCATTCAGCGGGATGATGTAAATAACAATCGGGGGTGTGGGAGGGGCTGGTGTGGATAGGGGAAGCATGGTCAGGAAGTAGCATTCACACCTGGAGAGCGACAAGGTGCTTGTCACTAGAAGAACCAAAGAAAGGGGGGCCTAGGCAGAAGGAACAGCAGGTGCCAAGGCTCATTGCGTGAACCGA
WTC11_seq1286_F	potential enhancer, WTC11	NA	NA	NA	NA	1	25267900	25268100	+	AGGACCGGATCAACTCGGGCATGCGCAGACGCGTTGTTGTGGTGGGCGTGGCTCCCTCCGGACCCGGCGCCCCGCCCTCCGCCCCGTGTCCGCATGCGCGACTGAGCCGCGGGGGTGGTACTGCTGCATCCGGGTGTCTGAAGATCCGATGAAATAACATATGCAAAATGATTGGGTCCGTGATTGGCATTCCAGAAATGGTAGCTGTTATTCAGCATTGCGTGAACCGA
WTC11_seq12868_F	potential enhancer, WTC11	NA	NA	NA	NA	11	45371290	45371490	+	AGGACCGGATCAACTTGATGTGAGCTCCCGCCCCTGGCATACCTAGCGTGTAATACCTGCTGCTGAAAAGGGGTATTTGAAGGCAAAGTGCATGGCAGAAGGAAGCCTGTAGGTGGCGCTATGGCTCCGGTTGCCGAGCTGCTCCCAGGAGATTCGTTTTCAGAGGATCTGAGAAAAACCCGGCAGGGTTGATGGCAGCTCTTTCTTCTCGGTGCCATTGCGTGAACCGA
WTC11_seq12871_F	potential enhancer, WTC11	NA	NA	NA	NA	11	45444921	45445121	+	AGGACCGGATCAACTTGCCTTCGGGCTTCTGGAGCTGCTTTGCTGCCAGGACAGAGAGAAGGAAGTGCCTGGGGATTTCCATCCTCTGTCCCCGCCCTGGACTGCACTTGCCAGTGACTAATGGGTCCAGGCTGTGAAAGCCCAGCATCCTGCCCTCAGGTGGAGACACGCTCTGAGGTGTAAGTTAACACTTCAGAGCTCTCCTGGCTGAAGCTCATTGCGTGAACCGA
WTC11_seq12872_F	potential enhancer, WTC11	NA	NA	NA	NA	11	45468366	45468566	+	AGGACCGGATCAACTGTTCCAGTTTTGTGTCTCTCCTCGAGCTAAGAACAAATCGCTGTCTCGGCTCTGCTTGCAGGCGGAAGCGGAAACACGCTGCTGCAGGAAACTCTTTTGCCCCCAAGTGGCCCCTTGTTCACATTCCTGTGGCTCCAGAGGAGGACTGGCCTGGCCTGAAGTCATCTATCATGGCTGGTCAGGCTGGAGGGGCTGTTGGACATTGCGTGAACCGA
WTC11_seq12883_F	potential enhancer, WTC11	NA	NA	NA	NA	11	45671759	45671959	+	AGGACCGGATCAACTGAGGGGAGAGAAGGGGAGACAAGTGAATCTGATTTCACTTCCTTTCTCTCACCTAGTCCCCATTCCTGATCTGCCCCCAGCCTCTCTGCTCCAAGTGCACCATCTGCAGGCGGTCCCAGCCCCTGGCATTCAGGAGCCAGTGGACAGCTTGGAGAATGGGAGGTGTCCTCAGGCACCCTGCCCAGCCCCAGCCTCGACTGCATTGCGTGAACCGA
WTC11_seq12887_F	potential enhancer, WTC11	NA	NA	NA	NA	11	45771300	45771500	+	AGGACCGGATCAACTCCTCAGTGATAACCTTCCAATCCACTGGCCTCTCCGAAATTAGCACAGACCATTTTCCCACGACCCTTTCTCGCTGAGCGTGTGATTCCAAAACTGTCCACAAGAAGGTGCTCGGGAGCCAGAATTCAGGCGTTCCCGGCCCGCGGACGCTTAGAGAGGGGAGCTTCGGAGTTATGGGGGGACCCACCCTTCCATTTAATCATTGCGTGAACCGA
WTC11_seq12889_F	potential enhancer, WTC11	NA	NA	NA	NA	11	45816750	45816950	+	AGGACCGGATCAACTACACAGTGTAGGTAGATGGGTTTGGATCCACACAGTGCCACAGGCCCCAATTCTCATGCAAATGAAGCCCAGGGATAGCCTGAGCCAGCTGGCCAGCATCCCAGCCAGGTTCCACTGTCAGCACCGCCCCGCAGCTCATCTCTGTGATATTTAAAGGGGCCAAGACCACCTCCAGGAATGATGTTTCTCTGGCAAGAAAGCATTGCGTGAACCGA
WTC11_seq12895_F	potential enhancer, WTC11	NA	NA	NA	NA	11	45876558	45876758	+	AGGACCGGATCAACTGGAGAACAGCTCACGTGTTCCATTTGCCCTTCTGCTGGTACAGACTGATCTGTGGAGAGAAGCCCCACTGAATACAAAAGGTTCCCGGCCAAGGATCACCTCTTCCCCTCCCCCGCGGGCTTTTGTTAGCTCTGCAGTAAGCCTGACTGGGTAGATCATCGAGTAAAACCTGACTTCTGGATTCTCCTTGATGTCTTTTTCATTGCGTGAACCGA
WTC11_seq12899_F	potential enhancer, WTC11	NA	NA	NA	NA	11	45964970	45965170	+	AGGACCGGATCAACTGGGCCGAAACTAACATGGCGTTTTCTGTTTACTACCTCATCTGTGCTTACTGACGGAGGGCAGCAGAGCCTGTCTGTGAATTTCCACATCAGAACCACCAGGGGGAGCTCACTCACACAGGAATCCCAGCCCATCTACGAGGGGATGGTGGGAAAAGCAAACCAACTTTCTTCAGTAAGAATGACCCTTCTGCACGTGGACATTGCGTGAACCGA
WTC11_seq12902_F	potential enhancer, WTC11	NA	NA	NA	NA	11	46001201	46001401	+	AGGACCGGATCAACTCCATGTATGGTTCTGGTAGAGAATCTGAAGGGAATGTGGAAACTGAAAAACCATCAAGGTTAAGTCAAAGGTTCTGTGACCACCAGGGGGGCTGGAAATGGGGCTCTAAGATGTTCTGTCACCAGGTCCATTGACAGCACACTAGATATCACTGTTATCAACAAATTTCTATTCCGATAAAGTATTGCCATGTACTTAGCCATTGCGTGAACCGA
WTC11_seq12911_F	potential enhancer, WTC11	NA	NA	NA	NA	11	46247670	46247870	+	AGGACCGGATCAACTAGAAATGTCCCTGGGAAGGCAAAAATCAGCCCTTGTTGAAAAACCACAACATCCAGGCCTACACGAGAGTCACATCACCTGTCCCCATGGTGGCGCCATTACCTTGCATTCTATCCAAATGGGCCTAGATCCAAATGATTAGCCAACTCGTATTTCCAATGGCCACTGTTAGATTCCTCAAACTCAGCATGAGTGCCTACCATTGCGTGAACCGA
WTC11_seq12919_F	potential enhancer, WTC11	NA	NA	NA	NA	11	46308630	46308830	+	AGGACCGGATCAACTGGCTCATGAACCCCCTAAGGTGCTTCTAGCCCTGGGATTCCACAGGATGAGCAGCATCTTAAAATCCCTAGATGGGAGCGTGGCTGGCCCTGCCCCCTGCTGGCCACACGGCTCACTTGCTCTAACTGTACGTGGCTGAAGGCAAGAAAGGTCAGCCCCTCCCTGCCCCACCACAGACCCGTGGGATCAAGGGTCGGCGGCATTGCGTGAACCGA
WTC11_seq1292_F	potential enhancer, WTC11	NA	NA	NA	NA	1	25501820	25502020	+	AGGACCGGATCAACTTTGCCCTTAACCTCTCTAGGGTGCCGTTTCCTCACCTGACAGAGTTGCTATGGAGACTGGGTGACATGATGCAAAAGGGTACCCTGAAAACCATCTACAGCGCCCCCAGGTGGAAGCGCAGACCTGCCGCAAGGAATCATGAGGAGGGCAGGACCTGGCTAAGAATTCCTGCTCTTGGGGCTGCTGCATCCTTAACAGCCCATTGCGTGAACCGA
WTC11_seq12920_F	potential enhancer, WTC11	NA	NA	NA	NA	11	46315190	46315390	+	AGGACCGGATCAACTCACTCCTCTGTTCCCTGATTGGCCTGGAGAATCCCACCTGACCCCCCACCCCACCCCTCTGTCTCTGGCTGGGGTTCCTTTCTGGCCCAAAGTAGGTCCAAGCCCTTGTAGTTATTTCGCCACCTGCTGTACATTGTGGGAACTGCAACCCCTACGTGCCCGTTTGGGTGGAGAGAGATTAAACATTTGCCCACCAAGCCCATTGCGTGAACCGA
WTC11_seq12924_F	potential enhancer, WTC11	NA	NA	NA	NA	11	46367680	46367880	+	AGGACCGGATCAACTGTTCGAGACCAACGTGTCCGGGGACTTCTGCTACGTTGGGGAGCAGTACTGTGTAGCCAGGATGCTGGTGAGTGCTCGTAGGGGCACGCCGCCCCCTGCTGGTGGAGCCAGTAGCCGCAGCCCTTCCGGGAACGTGGGATTGAGCCCGCTCCCTGGCACCCCTGCTGTGGGCCGCCCCAGGATGGTGAGGGGTGCAGGGGCATTGCGTGAACCGA
WTC11_seq1293_F	potential enhancer, WTC11	NA	NA	NA	NA	1	25503870	25504070	+	AGGACCGGATCAACTCCTGAAAAACTGCATTTCTAACACATTCCCAAGTGAGGCTGGGCCCCACCTTGAGAACCACTGGCTTGAGCGTGAGGGCTGACACAGCCCTGCCCAAAGCCACCCCCCAGCTGCCACCAGAGGGCACATGCAACCTGAGCCAGAGGTCTTGTTTCACCTCCAGCTGCCAGCTCCCCGCCTGCCACCCAGCAGAGGTTCTTCATTGCGTGAACCGA
WTC11_seq12932_F	potential enhancer, WTC11	NA	NA	NA	NA	11	46392610	46392810	+	AGGACCGGATCAACTGATCCCGGAGAGCGGGCAGCCAATCTCAGAGGTCGCTGGGAACCGCACGGGCCGTAGCCTCAGGACTCCGGGCCTCGCCCAGGCTGGGCGGACCTTGGGGCGGCTTCAGCACCTCGGAGAGCTCCCCGCGCCCTGGCCCAGCAGCCTCGCCTGCCTGATTCCGCTCCAGCGCTTGTCTCCCTCCGAGAGCGCCCTTCCGGCATTGCGTGAACCGA
WTC11_seq12933_F	potential enhancer, WTC11	NA	NA	NA	NA	11	46392905	46393105	+	AGGACCGGATCAACTTGATTTCTTCTCTCGGGGAAACAACTCAAGACCCTCCCCCGAGGGCCGGAGGTGGTGAGGGCGATTGCGGGGGCGGCGGTGGAGGAGAGGCAGGAGCCTCTTGGCAGAGAATGGGAGGGAACTCGAGTAGAAGCCAGCGCTGCGGGGCTCTTGGTGTGGGGTTCTCCGCGCGGAACCCGGAAGTGGAGTTCGGGTCCCCACATTGCGTGAACCGA
WTC11_seq12934_F	potential enhancer, WTC11	NA	NA	NA	NA	11	46410130	46410330	+	AGGACCGGATCAACTAAACTGTACACAAAAGATCAAGGAGGTGCTGCTCTGGTTGAGGAGGGACCCAGAGCCCTAGAGGGCGCTGCTTAAGAGCCCATCAAAAGCAGGAGGAAGGGATGGGCCTCCAGCCAGCTGCTCCCTGCCTACTTCCCAAACATACCCAGGCCGCTCGCTGCTCCTGCTGTTGGAATGGACAGTGAAGACCGTCTCGTTCACATTGCGTGAACCGA
WTC11_seq12944_F	potential enhancer, WTC11	NA	NA	NA	NA	11	46674990	46675190	+	AGGACCGGATCAACTCTTGATCTGACTGGCGGTGCTTGAGCAGCCAGGAAGAGTAGAAGAGCCCCGGGGTATGCGTCCTGTCTGGCTCCTGGGGCCTGGGGCTGCAGGCCTCTCAACCCGGCCAGGGCCAGCCCCGCCTCCTAATTCTCCTAGTTTGTGACCATAGTTAGGGGAGGGAGCTGATTGGTGGAGACAACATCCCGGAGGTAGGGATGCATTGCGTGAACCGA
WTC11_seq12949_F	potential enhancer, WTC11	NA	NA	NA	NA	11	46906716	46906916	+	AGGACCGGATCAACTTCCGTTTGTTTTTTTAGGGCCCCACCCCCGCCTTTGGCTGAGTGATAACAGAAGTCCCGATTTCCCCCGCGCAGACTGTAGGAACAAAGCATTCCATCGGTGGGCATCAAGTTAGTTGCAGGCAGTTGAAGGGCCTCGACTTCCTGCATGTCAAATCAACATCTCAGCGTCCGCTGCAGTGAAGGGCGGGCAGCCACCGGCATTGCGTGAACCGA
WTC11_seq12952_F	potential enhancer, WTC11	NA	NA	NA	NA	11	46987268	46987468	+	AGGACCGGATCAACTAGATATTAGCCAATATGGAATTGCCAGGTTCTTCACTGAATAGTAAGTACATGAATGTTGTACTAATACAGTGAACCCAGAGGAGGCGCTTGGAAGCAGGCAGGATACTTGAGGAACAGAGCAGGACAATGCTGATTAGGTAGTGGCAGTGAATGTTTAGTTTTGGTAGGTTGGTTGTGGGCCGCCCAAACATGTTTTGGCATTGCGTGAACCGA
WTC11_seq12953_F	potential enhancer, WTC11	NA	NA	NA	NA	11	47104325	47104525	+	AGGACCGGATCAACTTGTCCTTTTCTTAGTTCCTCAGTTCCCCGCCCTTCAGCTTCTCTTTGTTAGCCACTGGGTGGGTGTAACCAAACCTCAGTCACACTGTGGCCCCAGCAGCTGGGCTTCTCTCTCCCCCATTACATTGCAGACATTCTTTTCACATCATTTTGTCCTCTCTGCTGCATTCCCTACATTTGGCTTCATTCCCTCTGTGCAAACATTGCGTGAACCGA
WTC11_seq12957_F	potential enhancer, WTC11	NA	NA	NA	NA	11	47161135	47161335	+	AGGACCGGATCAACTCTGACAAGGGGGATCTGATGCACGACCCAGCAATGGATGAAGAGCTGGAACGGCTGTAAGTGTCAAGTGGGAGGATACTGCCCCCTTGTGGGGGCCAGACGGGTCGGACACGGCTGTGCCCCATCTGGGGCCAACACCACTTGTCTGTAACATCCCACATCTGCCAGGGAAGGGTCTGGGGGCCAGTGGAGGCCTGAGGTCATTGCGTGAACCGA
WTC11_seq12958_F	potential enhancer, WTC11	NA	NA	NA	NA	11	47161640	47161840	+	AGGACCGGATCAACTAGTCCAAAGGGTCCTGCCCACAGCGCCCTGTACCTGCTCCCACCCAGCCCTTGGTGTGCCCACCCAGCCTCCTCTCCAGCACCTTGCTGTGCTGCCCTCTGCTGCTGACAAGGTGAATAACAGCCCCAAGACCAGCCAGAGGGGCTCTGATGATCAGCCCAGCCAGTGGCCCCGGAAGGTGAATGGCCTGCTCTCCCTGGCATTGCGTGAACCGA
WTC11_seq12959_F	potential enhancer, WTC11	NA	NA	NA	NA	11	47179595	47179795	+	AGGACCGGATCAACTAGAGGAGGGGCCTGGTGAGAACCAGACCTTCTTCCACCCAGGACTCCACCAGTGTTTACCAGACACTGCCATAGGCTGCTAGACCCAGGGCTAGCCACTAGGGGCAATCAGTCCCAAGACCCAGCTCCTGCCCTCAAGGACCCCAGCAGCCTAACAAGGGAGGTGACATCAGGCACAGCATATAAAAGAGTCTGGTGAGGCATTGCGTGAACCGA
WTC11_seq12965_F	potential enhancer, WTC11	NA	NA	NA	NA	11	47373990	47374190	+	AGGACCGGATCAACTCGCACCCAAGCCCAGTGAACTGAAGAGGGATTGGGCCAGGGAGAATGCGTCCTTGTTGGAGGAGGCCTGACAGCACTGTCTGTGGTGACCCGAGCCACCAGGGGGCGCCTGTCCCAGGGCCCAGCGGGACCTCCTGGAGTCCTGGAACCGCTTGGGAAGGTGGGTGCGTGGTCTCTGGGTCCCCCAGACCGGGCTCTTCACATTGCGTGAACCGA
WTC11_seq12970_F	potential enhancer, WTC11	NA	NA	NA	NA	11	47513454	47513654	+	AGGACCGGATCAACTGCACCCCCTCTTTTTTTTTTTTTGAGACAGAGTCTCGCTCTGTCACCCAGGCTGGAGTGCAGTGGCGTGATCTCAGCTCACTGCAAGCTCCGCCTCTCGGGTGCATGCCATTCTCCTGCCTCAGCCTTCCGAGTAGCTGGGACTACAGGCACCCGCCACCACGCCTAATTTTTTGTATTTTTAGTAGAGATGGGGTTTCACATTGCGTGAACCGA
WTC11_seq12974_F	potential enhancer, WTC11	NA	NA	NA	NA	11	47676624	47676824	+	AGGACCGGATCAACTCTGGCTAACACGGTGAAACCCCATCTCTACTAAAAATACAAAAAATTAGCCGGGCGTTGTTGCAGGCGCCTGTAGTCCCAGCTACTCGGGAGGCTGAGCCCGGAGAATGGCCTGAACCCGGAAGGCGGAGCTTGCGGTGAGTGGAGATCGCGCCACTGCAGCCTGGGCGACAGAGCGAGCCTCCATCTCAAAAAAAAAAACATTGCGTGAACCGA
WTC11_seq12976_F	potential enhancer, WTC11	NA	NA	NA	NA	11	47881242	47881442	+	AGGACCGGATCAACTTGGGGTGGCGACTTCCTCCTTACTTTCAGAACACACCCCTTCCCAAAAATACGCCCTCTTGGGCAAGTAGCACAAAGGGAGCAGACCCGGCTCTGGGCGTCAGCAAATGCCCACATCCCTTCCTTTTCCTTTTATACCCAGTGGCCTGGGAATGGCACAAGAGCTTGGGGAATTTGCCCCACCAGTCTGTGTGTGGCGTGCATTGCGTGAACCGA
WTC11_seq12977_F	potential enhancer, WTC11	NA	NA	NA	NA	11	47892569	47892769	+	AGGACCGGATCAACTCGGAGTCTCGCTCACTCAGTGCTCAACGTTGCCCAGGCTGGAGTGCAGTGGCGTGATCTCGGATCGCTACAACCTCCGCCTCCCAGCCGCCTGCCTTGGCCTCCCAAAGTGTCGAGATTGCAGCCTCTGCCCGGCCGCCACCCCGTCTGGGAAGTGAGTAGCGTCTCTGCCTGGCCGCCCATCCTCTGGCATGTGAGGAGCATTGCGTGAACCGA
WTC11_seq12981_F	potential enhancer, WTC11	NA	NA	NA	NA	11	47974555	47974755	+	AGGACCGGATCAACTAGCTAATCAGACTCCCAAGAAACATTCCATTCCGCTTAGGAGGGCTTTGGAGAATGGTTTGCTCATGGTGGCTTTTAAAATACACTGAGGGTTGCCAGGCTGAATGGGATCCCTGCGGGGCTGGTGACCTGGTTCTAGGCTGGTGCTCAGCAGAGCTGCCTCCTGGTGGGTTAGTGGACTTGTTAAACATAGTTGCCTCTCATTGCGTGAACCGA
WTC11_seq12985_F	potential enhancer, WTC11	NA	NA	NA	NA	11	48036195	48036395	+	AGGACCGGATCAACTTGACCTACATCTTGGCTGAAACAGATAGAAGAGTCTATCTCTGTTCTGCCCCTTCTTGGCATTCCCAGCACAGCCTCCAAGGGAGTCTGTCCCAGAGCTGAGGCAGGCCCTCTCGGGTTGCATGCCATTGACTTCTCAGCTTTGTTTTAACTGCAGAGTTTCCAGTGCTCTGCTCTTCTTGAATTGCTCCTGATTGTCACCATTGCGTGAACCGA
WTC11_seq1299_F	potential enhancer, WTC11	NA	NA	NA	NA	1	25566698	25566898	+	AGGACCGGATCAACTTGATCTGAGGTTACTCCACCTCCCCTGCACCGGGGGCTTCCTTCTTGGGCCATGTGCCCTGCTGTTCCCCACTGGTGCCCCCTCGCGTCTGACCCTGGGGCGCGCCAGCCCTCACCCAGGCTCTCGGCTCACACAGCTCTGCCTTCCAGGCTTGCCCAGTCTCGGACAAACCCTCAGGTCCTGGACACTGGCCTGACAGCCATTGCGTGAACCGA
WTC11_seq12995_F	potential enhancer, WTC11	NA	NA	NA	NA	11	49526341	49526541	+	AGGACCGGATCAACTTTGACTGACTGTATTAGTCATTTGCTTGAAGACAACTTCATTCTTCAGTAGGGGGAAGACCTAGGCCAGCAGCAGCTCTTACTCTGCAACCCTCTGCTACCCTCTTCTGGTGGTAGCCTGTCACTGCAATTAACCCTTCAAATCCAGGTGAATCTATTCTATGTGTGGTTGGTAATGGCCAATTTAGGAAAAGTGACATGCATTGCGTGAACCGA
WTC11_seq12997_F	potential enhancer, WTC11	NA	NA	NA	NA	11	49995650	49995850	+	AGGACCGGATCAACTGAGAACGCTGTTTTTGTGATTTTCTAGTAACAGAGGATCTTCCCCCACCCCCCACAGTGAGCTTATTCTCTGCGCTTGGTCTGGAGAGCACATGGTATTTCAAGGTCAACAGCGCCACCTAGTGGAATAGGAATCCTCTCCATGAGGCACATTGTTGGCCCTTTGCCAAAACACTTTAGCTTCCCAATTTTCCTCCCTTTCATTGCGTGAACCGA
WTC11_seq13_F	potential enhancer, WTC11	NA	NA	NA	NA	1	632980	633180	+	AGGACCGGATCAACTTATCGCCCTCCCATCCCTACGCATCCTTTACATAACAGACGAGGTCAACGATCCCTCCTTTACCATCAAATCAATTGGCCATCAATGGTACTGAACCTACGAATACACCGACTACGGCGGACTAATCTTCAACTCCTACATACTTCCCCCATTATTCCTAGAACCAGGCGACCTGCGACTCCTTGACGTTGACAATCGAGCATTGCGTGAACCGA
WTC11_seq1300_F	potential enhancer, WTC11	NA	NA	NA	NA	1	25568390	25568590	+	AGGACCGGATCAACTGGGCTCCCGGCATCCTGAAAGCCAGCAAAGCCTCCAGCATCTTTTCCATCCTGAGGTGCCTCCCAGTGGCCTGGCTTGTCGGAGCAAGTTTCATCAGCCCTAGGGAAAACACGGCCCTCCTGGGAACCTCCTTACCTGGAGTAACCGGACACCTTAGACGGAGGTGCCTGAGGGTGGGGTGGGATTTGCAGGGTCATTATCATTGCGTGAACCGA
WTC11_seq13000_F	potential enhancer, WTC11	NA	NA	NA	NA	11	55715375	55715575	+	AGGACCGGATCAACTTGAGCCAGGAGATCACTTTAGTTTCTGCCACATTCAATGAAATAAGCAGCCTGCTTCCTATGCTTTCATTTTTATCACTGTCATGAAGACGCCTTCCACTGGGGGGCGCAAGAAAGCGTTCTCCACGTCTGCCTCCCACTTGACGGCCATTACCATTTTCCATGGGACTATCCTTTTCCTCTACTGTGTTCCTAACTCCACATTGCGTGAACCGA
WTC11_seq13033_F	potential enhancer, WTC11	NA	NA	NA	NA	11	57349910	57350110	+	AGGACCGGATCAACTCCATTCTTCCGCGACCCCAAACTCCCCACCTTCAGCCCTTTCCCAGATTTCAGGGCCCTTTGGCCGGCACTGGCCAGGAGCCGCCGCGAGACAGCGCCACCTGGTGGAAGCATCCCAGGCCGCCACTGGCTTTGTGCCTGAATCCTTTCTGCTTTCCCCGCGCAGAGCGATCTTGCCCCCCGCCTCCGCCGAGTCCACCTCATTGCGTGAACCGA
WTC11_seq13034_F	potential enhancer, WTC11	NA	NA	NA	NA	11	57365170	57365370	+	AGGACCGGATCAACTTGGGAGTGGTCAGGGTAGGTAACCTGAGGGGAAACAGTGGGTGGTCTCACAGGGGTGACTGAATAAAGAGACTATACACAAAGGTGCATTCCAGGTAAAGGGAAGGGAACTAACCAGGCCAGTGAAGGGCCTCTGTGCTGGCAGTGAGGCCAAGCTGCTACCGCCTAGGCTGGCGGGAGTGAGGGGAGGAGCAATTCCCACATTGCGTGAACCGA
WTC11_seq13037_F	potential enhancer, WTC11	NA	NA	NA	NA	11	57467952	57468152	+	AGGACCGGATCAACTACCTTCCAGGGCCTGGAGCGGCTGCAGTCGCTGCATTTGTACCGCTGCCAGCTCAGCAGCCTGCCCGGCAACATCTTCCGAGGCCTGGTCAGCCTGCAGTACCTCTACCTCCAGGAGAACAGCCTGCTCCACCTACAGGTGAGCCTGCCCTGCCCCCACCCTCAGCCCCTTTCTGGTTTCCTCTCTCTGTGGGCCCCTCTCATTGCGTGAACCGA
WTC11_seq13040_F	potential enhancer, WTC11	NA	NA	NA	NA	11	57476927	57477127	+	AGGACCGGATCAACTGAAGAGGCCAGTGTCCGATCCCCGCTTCCCGTCCACCCGGGGCTGCGGCTCCGGCCCCAGTCGCCCCACCTTCCCTGGCCTTGCTGCCTCCCTTTCCCCTCCCAGCTCCTCTCCTCCCCGGGGAGCAGGCCGCCTCTCCTTGCCTGCCCCCTGGGCTGTCCTGACTTGTGGCAGCCCCAAGAGGGCGTGTGTGGTGGCTCCATTGCGTGAACCGA
WTC11_seq1305_F	potential enhancer, WTC11	NA	NA	NA	NA	1	25608680	25608880	+	AGGACCGGATCAACTGGCACCCTCAATTAAATGCTTGGGACTCGAAGTGACAGTTGTCATTTCTGCTCACAGCTTATTGGCCACAGCTAGTCACACGGCTCCACTCAACCACAAGGGGGCGGGGCAATCTCACCAAGTGCCCCAAAGGCAGCGATCTGGAACTATTTGGCGAACAGGGCAAAATGACTAGCTCCGTGCAGCTTTTTTATTTCTTTCATTGCGTGAACCGA
WTC11_seq13055_F	potential enhancer, WTC11	NA	NA	NA	NA	11	57778590	57778790	+	AGGACCGGATCAACTGAGGAGGGTTGTTTTCCCTGAACATGATAAGGAGCTGAGCAGGGCAAAGTGGGGGCTCTGGCCCGTGATTGGTAGACAGGATGCCCTGGAATGCAGTTGGCCTGCAGCCCAGAATCCAGCACTTTGTATTTGTTTGTTTCTGGGAGACTGTGGTCTGGTGCTACTGTGACAGGAAGTGAGAAAGCTGGGAGTGGGGGAACCATTGCGTGAACCGA
WTC11_seq13058_F	potential enhancer, WTC11	NA	NA	NA	NA	11	57788480	57788680	+	AGGACCGGATCAACTGCATACACTCTAAGCCAAACAGGCCCGGGCATTTGTGCTTGGTGGGGCTCTGGGGAGCGTGGGAAAGGGAACTGAAGCAAAAGGCTCAGCCTAGGCTAGTCCCCACATGTCTTCCCCACACAACTTTTGCATTGGTTTCTCAATGTCTTTGTGGGCATGCTGGGACTGGGCTTTGAGGTTTCTGCCTTAGGGGTGGGAAGCATTGCGTGAACCGA
WTC11_seq13064_F	potential enhancer, WTC11	NA	NA	NA	NA	11	57999596	57999796	+	AGGACCGGATCAACTTTACTGCTGTCTTTTTGTTTGTCTGTGCCCTGCCCCCAGAGGTGGAGCCTACAGAGGCAGGCAGGCCTCCTTCAGCTGTGGTGGGGTCCACCCAGTTCGAGCTTCCCGGCTGCTTTGTTTACCTAATCAAGCCTGGGCAATGGCGGACGCCCCTCCCCCAGCCTCACTGCCGCCTTGCAGTTTGATCTCAGACTGCTGTGCATTGCGTGAACCGA
WTC11_seq13066_F	potential enhancer, WTC11	NA	NA	NA	NA	11	58059915	58060115	+	AGGACCGGATCAACTCTCTACTTGCCTGTCTTGACACACTCTCCAGGCTTCTCTGTAATAGCTCTGAGCTCCAGAAGGGCTGATCTTTGTGGATTGTGTCAAAGAGCTGCCCTGCCCTCTGCCTTCTGGTAGGAGACTTGCTGGGAGACTTGGGGTAGGGGGAAAGTGAGGTTGAGGTATTCATTTCTCCCTGCTTAGCCATGGGTGGGCAGTGGCATTGCGTGAACCGA
WTC11_seq13078_F	potential enhancer, WTC11	NA	NA	NA	NA	11	58675635	58675835	+	AGGACCGGATCAACTAAAATCACCTGAAATCTCAACAACTTAAACTCAGAGGCACTCATCATCTTTCAGCGTTCTCAGGGAGGGATCCTGGTTCTGCAGCCTTGGCTACCTCTGCTGCCCTCTGCTGGCGGAGCGGAGTCCGCAAAGTCCAGAGCAAGGGACTGCCCTGGGATCTCCAGGCACACTTTGTCCTGAACGTTGTCAAGGGCTTTCTCCATTGCGTGAACCGA
WTC11_seq13086_F	potential enhancer, WTC11	NA	NA	NA	NA	11	58923590	58923790	+	AGGACCGGATCAACTTTTCCTTTTGATTGAGTTCTAGGAAGTGAGTGTGAATCATCCTTAGGTTCCCTGCCTCCAGATCCTGTTCTGCCTCACTCCTTCAGATCTGGGGCATCCCTCTCCTTGCCAGCCTGCCCCTCCCCTTGGCTCCCAGGAGGCTCCTCAAGGCTGTCTTTGATGACTCAGGAGAACCTGAAGTGGGGAAGGCAGCCAGGTCTCATTGCGTGAACCGA
WTC11_seq13087_F	potential enhancer, WTC11	NA	NA	NA	NA	11	58958615	58958815	+	AGGACCGGATCAACTCAAGTTGATATTTCTGGTGATGTTGGGGTTATCTGCTTACTGTGTATTTGAGAACTTCTGTTCATCTGTTTGTCAAACTGACCAGCAGGGGGTGCTGGGGAGGGAAACACTCCACAGGGAGGGTGGGGAAAGTTCTCTAAGTCTAGAGGCTCCTGGTCCCCCCATGATCATCATCTATCAGGGGCAAGCACTGCTGATACCATTGCGTGAACCGA
WTC11_seq1309_F	potential enhancer, WTC11	NA	NA	NA	NA	1	25702401	25702601	+	AGGACCGGATCAACTTCTCCCAGGCTCTGAGGGTCGGGGCTGCAGCTCTTCCTTCTCCTCCAAGGAGCAAAGCCAGGCAGCTCCTCAGGGCCCATCCCCCCAAAACATACCAGAGTCTACAGCTCAACTCACTGAAATGGGGAGGAAGCAAAACCCTGGAGGGAGGATCCCAGGGATTTGAAGCAGTTAAACAGAAGCACAGGCTTTGGCACCAGCATTGCGTGAACCGA
WTC11_seq13090_F	potential enhancer, WTC11	NA	NA	NA	NA	11	59053415	59053615	+	AGGACCGGATCAACTACAACTTGATATTTCTGGTGATGTTGGGGTTATCTGCTTACTGTGTATTTGAGAACTTCTGTTCACCTGCTTGTCAAACTGACCAGCAGGGGGTGCTGCGGAGGGAAACACTCCATCTGGAGAATGCTGGCAACTTGTCTCTTAAGTCTAGAGGCTCCTTGTCCCCCTCATGATCATCACCTATGAGGTGCAAGCACTGCCATTGCGTGAACCGA
WTC11_seq13095_F	potential enhancer, WTC11	NA	NA	NA	NA	11	59135990	59136190	+	AGGACCGGATCAACTTCCACGTCCTGCTGCCACTGGGCATGAGGGATGTGGGTTCTCACCTCAGCTCCGCCCTCCCCTTACCCGGTTTCCGCAGGCTAATCCTCTGTCGCCATCTGCTGGCAGCGCGCGGCACTCCCCAGCCCGGTTAGGAAGAAACGGCTTTGCTGGGTGAGATTTAGGGGCTGCTCTCGCGTCTCGTCTCGGGAGCTGTCCTGCATTGCGTGAACCGA
WTC11_seq131_F	potential enhancer, WTC11	NA	NA	NA	NA	1	2382670	2382870	+	AGGACCGGATCAACTACGTGGTGAAGTCTGGTCCTGTAGGATGGACACAAGTCCCCAGGGGAGAAGAGGCTACAGCATCTCCTGCATATGGCTCAGGTGAGAACCCGCAGCACCAGCCCAGGCCAGCAGGGGCAGCAACGACGCTGACATGGGCTCCCGTGGTCCAGCAAGGACACTGCCAATGGTCAACTGCCCTGAGCAGGGCTGGCAGACCCCATTGCGTGAACCGA
WTC11_seq13104_F	potential enhancer, WTC11	NA	NA	NA	NA	11	59284610	59284810	+	AGGACCGGATCAACTTTGGGGGTTCTGGGAGAGGCAGGTGAATGTCCTAATGTGAATTGTTCGGTTTGTAACTGGAGTGTTTTGAAGTCTTTGGTGTTGCTCTGAGAGAGGACATCGCCACCTGGTGTTCATGAGGTGTCTGTGCAGAACAATAAATGGCAAATGAACAACCACAAAATTGTTGCTGTTGTTAACCTTCCGCCTTTTGTAGATTACATTGCGTGAACCGA
WTC11_seq13105_F	potential enhancer, WTC11	NA	NA	NA	NA	11	59426475	59426675	+	AGGACCGGATCAACTGGTCCAACATAAAAAGCCCAGCAATCATTAGAGCTAAACATTTCTGAGCACTAATTGTTCCCTGGAGTGGTGGCGAAAAGAGCCAACCGCTCATCACGGGAGCCTCTTTCCATCCCCCTACCTATTCTTCTCTGAGCTTTCCCTGATTTGAGTCCAGGAAGACTCCCTGCTGGGTTAGTAGATGCCTTTTGCTTAAAAGACATTGCGTGAACCGA
WTC11_seq13110_F	potential enhancer, WTC11	NA	NA	NA	NA	11	59550470	59550670	+	AGGACCGGATCAACTGCCGCCGCGGAGGCCGACTCAGCGCCGAGCGCTAAGAGAAACCGGGCTGATGCAGCAGGCGGGAAACAAGCCGTAGAAATTCTTGAGACACGGGTTCGTCGCCAGCTTCCTGGTGCAAAACCCAACACCTGGCTCACAAAACGCTAGGTAACATCTCATGGTTCCACTGGGGCTCGAACCCAGGACCTTCTGCGTGTAAACATTGCGTGAACCGA
WTC11_seq13120_F	potential enhancer, WTC11	NA	NA	NA	NA	11	59680620	59680820	+	AGGACCGGATCAACTCTTATCTATACAGCCTAGGTACCTTCCTTCAATCTTCCTCAGGTCCATCCTGGCTTGGGTGCTGTGTCAGCCTCAAAGCCCTTGCAAAACTTGTGATGAACCTGGGCTTAGGGCCCCCTCTAGTGCTGAAGTGGCTGCAACAGCCACAGGCTTAGGAATCACAAGTCAGGCTGCTTAGAACTTCTAGACAGGCCTATTGACATTGCGTGAACCGA
WTC11_seq1313_F	potential enhancer, WTC11	NA	NA	NA	NA	1	25780515	25780715	+	AGGACCGGATCAACTCCTGCAGATGGGAGACTTATTTTGTTTAACCCTCGGTTCCCCAGATGTGTTGAAACCCGAAACCCTCTTGGCTGAGGTCTGGCTAACCTCTTGCAGAGCTATTGCCTCAAAGTACACAGTTGTGGAACCCCGCCCAAACCTTCACCTACCCAGACTGCTGAGTAGCTCATTTGGACTCTCAGAGTCCAAAGCTGCTCACACATTGCGTGAACCGA
WTC11_seq13131_F	potential enhancer, WTC11	NA	NA	NA	NA	11	60169410	60169610	+	AGGACCGGATCAACTGGCTCAAAGCCAGGTATGAGCTCACACAAACAGATTATAGTAAATGGTTACATAATGCATGGGGTTGTGCACCTGCGCTCCAAACCCGCTGTGTCATACCATACCGGATGTTTACCTTGGCCTACTCCTGACTGAAGCACAGCCACTTTCCTTACAATAATAAATAACTTTTGAAAAATGCATAGTTTCCCCTCACTGATCATTGCGTGAACCGA
WTC11_seq13134_F	potential enhancer, WTC11	NA	NA	NA	NA	11	60285850	60286050	+	AGGACCGGATCAACTTCATTGATAAACATCTTAACAGGAAACAGGGTTCAAGAGCAGAGAACCAGTCTGACTACAATTCACCAGGCTGGAATTTCCTAATCCTAGCAAGCCTGAGGGTGCTGCAGGAGACCAGGGTGTATTTCATCCCTTATCTTCAATCGCATAAGGCAGACACCCCCAGAGCGGCTGTCCATAGGCACCCCCTGGGAATGCATCATTGCGTGAACCGA
WTC11_seq13138_F	potential enhancer, WTC11	NA	NA	NA	NA	11	60486030	60486230	+	AGGACCGGATCAACTTTTTTTAAGCAAAGATTAACCATGAAGGACACCTGGTGGTGAAATCTGTCACCATCATGTCACCATCGCTCCTCTGTACCGTACCACACTTGCCGCTTGAGGCCACTACTGAGGCTCAGATACTGCACACATGTGAGTTTCAAGCCTTTTGAAAAGCCATGCTGTGGAAGCCCCAGCCAGTCATTAATTCATGAGTGCACCATTGCGTGAACCGA
WTC11_seq13143_F	potential enhancer, WTC11	NA	NA	NA	NA	11	60710570	60710770	+	AGGACCGGATCAACTGCATCTCTCATCTAATCATGGAAACAGCCTCCTGACTGTTCCCTTTCTCCTACTCTGGGCTCACTGCAGCTGTTTATAGCATGGCCACCAGAGGGATCCTTTGGAAACACAAGATCCCATCACTTCTCTGCTGGCATCTTACTCAGAAAAAAAGCCAATGTCCTTCCAGCAGCCTGAAGATGCTGGCCCTCTGGTGCCCCCATTGCGTGAACCGA
WTC11_seq13145_F	potential enhancer, WTC11	NA	NA	NA	NA	11	60767405	60767605	+	AGGACCGGATCAACTGAATCTGAGTTTCTTTCCCAGTGGCCAACAAGCGGGAGGAGGGCGGGGCCAGCCACGCTCTCCGCGGGGCCGGCAGGGGGCGGTGTGGAACAGGGCCCGCGGCACTGAGCCTCGGGGCTTCCCGCAGACGGTGCAGATCCTCATCGGCCTCATCCACCTAGGCTTTGGCAGCGTGCTGCTCATGGTTCGCCGCGGCCACGCATTGCGTGAACCGA
WTC11_seq13148_F	potential enhancer, WTC11	NA	NA	NA	NA	11	60838235	60838435	+	AGGACCGGATCAACTCTCCCGAACCGGAGCTCTGGGGAGCACAGGAGCACCCAGAAGAGGTCTGGCGCGTGGTAAGTGCTCAGTTAATGCTGCTGATGACCGCCAGGGGCCCTTTCCCTGCCCTTCTCTCAGAGTTGGCTTCTGGAGAAACACAGCCTGAAACACCGGGGCAAGCAATGATTGGTCCAGGCATTGTTTCAAGCACTCTGCAAGTACATTGCGTGAACCGA
WTC11_seq13151_F	potential enhancer, WTC11	NA	NA	NA	NA	11	60899415	60899615	+	AGGACCGGATCAACTTCAGCTCTGCCCTCCCTGGAACCACCTATCCACCCAATGGTGCCCAAGACAGCCAATGGTAAACGCTATTAAAGTGCTAACTCATACAGCATCAGGGCTTGTGGAGGCGTCCTCGCCATCTAGTGGTAAAAAGGCTAACTGCAACAGAGAGCAATTTTCCCATTTCCAGGACCAAAGGAAAAATGTAGCTAGTACAATTGCATTGCGTGAACCGA
WTC11_seq13153_F	potential enhancer, WTC11	NA	NA	NA	NA	11	61008205	61008405	+	AGGACCGGATCAACTCCCTGTCCCCGCCCGCTCTGGGTCTCTCCTCCCCTTTCGCCATATACATAAACATGCCAGGTTCACAGGGTCCCTAAGCGCTGTGGCTCCCAGGCTCCCAAACCTGCCCTCCAGGCCCCGCCCACCAGGTCTCTGGTCCCTCCCACCAGCCTGCGGCTCTACCTAACCCATCTGCAGTCCTGGGGGGATTCCCAGTCTTGCATTGCGTGAACCGA
WTC11_seq13154_F	potential enhancer, WTC11	NA	NA	NA	NA	11	61008711	61008911	+	AGGACCGGATCAACTCACGCCCGGCCGCGGGCCTATCCACCGGGACCAGGTGAACTGCTCGGGGGCCGAAGCTTACCTGTGGGACTGCCCGGGGCTGCCAGGACAGCACTACTGCGGCCACAAAGAGGACGCGGGCGCGGTGTGCTCAGGTCAGTGGGCGGAGTCACTGAAGCCCGGTCACTACCAACACTCACCATAGGCCTACTGGGCGCCAACATTGCGTGAACCGA
WTC11_seq1316_F	potential enhancer, WTC11	NA	NA	NA	NA	1	25875170	25875370	+	AGGACCGGATCAACTCAGGCCCCCATCCGCATCCTCCTCAGCCGTGCTCCTTCTGCTCCTCCCACCCTTCCCAAGACGCCCCCATCCAGCGAGCTCCTCCTTCCTGCGCCCTCCGCTGGCTGCTTCCCCGGGCGGGCGTCCTCTCACTTAGCCCAGGTGCTCCCCTCCGGCTCCGCGTCCTGCCTGTCTTCCCCGGGTCCCAAGTCCGCCCCTGCCATTGCGTGAACCGA
WTC11_seq13160_F	potential enhancer, WTC11	NA	NA	NA	NA	11	61129845	61130045	+	AGGACCGGATCAACTCAAGCCCAGGTTAGAATTAGATGGCTCACAGACAGGCCCACACGCCGACATCCCGCCAGCCCGGCAGGTGGCAGGAACGCAGCACCTCCCGAGCAGGCTGAGGACCAGACGCCCCCTCGTGGCATCCTGTGGCCTTGCATGCCATTGCTCTCAGTCCAGGACCAGGCAAACGTAGGCTCCAATAGGAAAACGGCTAAGAACATTGCGTGAACCGA
WTC11_seq13162_F	potential enhancer, WTC11	NA	NA	NA	NA	11	61149907	61150107	+	AGGACCGGATCAACTGCAGAAGACTTCAGGAAATTAAGCCACTCAGCCGGCTGGGAGGCTCTATCAGCACGCGGCAGGCTGCAGAGCCCAGCACTCACACCCTGCCCCCTAGGTCGCTGGCTTGGCTTTGCTGACCCAGTCCGTCCCCTAAAGGGACTCCTCCCGAACCTGCTGAACCTCCACACACACCTGCATTCCAGCATTCCTAGATCTCCCATTGCGTGAACCGA
WTC11_seq13163_F	potential enhancer, WTC11	NA	NA	NA	NA	11	61187630	61187830	+	AGGACCGGATCAACTTATATCTTTGCTGGGGTTGCCTGGGTTCCTGCTGGAGTGAATTATTCCCCAGAGAAAAAAGGCCATCAGGAAGCCTACTGTCAGTGGAGGACTGACGCCTAGTGGCCAAGGCGGATATTACATGCATACATGTGGTGGTCTTAGACCCGCCCATTGGTTCCATCTACTTAAACAGTTACTTAGCGACATGAAACCACTGTCATTGCGTGAACCGA
WTC11_seq13164_F	potential enhancer, WTC11	NA	NA	NA	NA	11	61193757	61193957	+	AGGACCGGATCAACTCCATCTGCTGGGTGCTGGGGGGCAAGGCGGCAGCAGGACATGGGAGGAAGGTACGGGGGAGCAGGGTCTGAAGGAGAGCATTAGCAAGGGCCCTCCCCCTCCTCCTCTCTCCTGCCTTCCACCGGGATCTGCCTTGCTCCGAGGCGGAGAGACTGACCCCCAGGCTCCAGTACCCTCCACCTTCAGCCCCAGCTCGAGCTCATTGCGTGAACCGA
WTC11_seq13174_F	potential enhancer, WTC11	NA	NA	NA	NA	11	61477740	61477940	+	AGGACCGGATCAACTGGTCGACGGAGCTGCTCTGTCCCCAACTCCTAGGACCCCCCGACCCCGGTCTTAGGGATTCATCTGCGGCATCTCCTGCAGTTCCGAGTTATGGCCGCTGGGTGTCGCCACACAGCAAAAAACCCACGGGCCGCCGGGAGGACGGGACCTAATGGGGGCTCTGATGGGACAGCGCCGGCCAGACCCTGATCCCCGACCCTCATTGCGTGAACCGA
WTC11_seq1318_F	potential enhancer, WTC11	NA	NA	NA	NA	1	25875820	25876020	+	AGGACCGGATCAACTTGCAGCCGCGCTTCTCGCACTTCGGGACGACGGGAAGCGCAGGCTCCGGCTTCTGGGCCCGGCTGACCCTGGGAGGGTCGGGGAGGGCGGCCGCAGGAGAGTGGCTGCGTTTCCCAGCTAGAGCTCGGCCGGCCCCTACGCTTACTCAGCCCACCCCGCCCCCTGCTCCCGAGGCCACTCTGCTCGAGATACGCCCCAGCCATTGCGTGAACCGA
WTC11_seq13183_F	potential enhancer, WTC11	NA	NA	NA	NA	11	61577810	61578010	+	AGGACCGGATCAACTCTCTGTCCCAGTGGTTCCCTCTCTGGCCTTGCTTACCAGCTCACTGCAAGGTCACCTCTCCCTCCCTCTCTCTTTTCCTGCCGCTGTCCTGCCTGCCCACTGCAACGCTGACCCCTGCAGGCCTGCTGGGGCCTGCCTGGCCTGGGGACAAGCAGTCCGAGAGAAACAGGGACTTCAGGATGAACCAGAGGGTGAAGGCTCATTGCGTGAACCGA
WTC11_seq13186_F	potential enhancer, WTC11	NA	NA	NA	NA	11	61599540	61599740	+	AGGACCGGATCAACTGCGCTGGGGCTGGTGTAGGTGGGGTGTGGGGCTGTAAGAAGTCTGAGTTTCCAGACGCCAGACCATACTGGCGGCCCCAGCTGGCTGCTCCTGGGGGAGGAAAGGAAGCTACATTTTTGGTCTTGGAAAGGCCAAAAGCCCGGAGTCAGAGCTGCCCATCTACAGACGGGGAGGGGAGGAGGCGTAGCCCTGGGGAACCCCATTGCGTGAACCGA
WTC11_seq13188_F	potential enhancer, WTC11	NA	NA	NA	NA	11	61603755	61603955	+	AGGACCGGATCAACTTCACCTAGCAGGGGTCTAAAACCAGTGAGGTCCCTCTAGGTCTGGGCCAGGGACACGTCAATCTCCAGGGAGGGCGGCTCCTCCTTCCCCATTGGGCCCATGTTGTCCCCTCTGCTCCCTCTCAGAGCAGGAAACAGAAACAATCTGTCCCAGCAGCCCAGGGCTGGGAGGCGGGGCTGAGGGTCACAGGTAGTAATGATCATTGCGTGAACCGA
WTC11_seq13189_F	potential enhancer, WTC11	NA	NA	NA	NA	11	61610065	61610265	+	AGGACCGGATCAACTTTTGAGGAAGCCATGGACGGTGTCCCCAGGGACTCAGAATGGCAGCTTTGTCAGTCAGGCAAGGACGAGATGTATCAAGCACCCACGGCGTGTCAGGCTCTGCTGTGGTTGCCAGGGGGCAGGCAGGAGCTCGAAGAGCAGAGAGAGAGGGAGGTTGACTCTGCCTTGGGGATTCTAGACTTACAGAGGACATGGGAGGACATTGCGTGAACCGA
WTC11_seq1319_F	potential enhancer, WTC11	NA	NA	NA	NA	1	25876170	25876370	+	AGGACCGGATCAACTCCACTCTCTACCCTCTGGTGTTACACATTCCCAGCCCTGGGAGCACCTGAAGGGTGAGGAATCCCTTCACATAGCAGGCCCTCGGTAAATACTGGATCAACAATGCCACAGATTGCCCGTTCCTCTAGTATGCAAAGACCTGGAACAGGCAGAGTTGGGAGACCCCCACTCCCGCGGCTCTTGGGAGCACACAGTCTGCCCATTGCGTGAACCGA
WTC11_seq13190_F	potential enhancer, WTC11	NA	NA	NA	NA	11	61622138	61622338	+	AGGACCGGATCAACTTGGAAAGTGAGTCCCACCAGGTATGGGGCAGGACCAGGAGGGACCTTACCAGCAACCGGGGTAAGGAGGAATGACCAAGGCATTCCAGCCCCAGCATGGGGGGGTAGGGTGTGGGCTTGGCCTTTGCAGTGTCAGGGATCTGGGCGGCCCCTCCTAGCTCACCTGCAGATCTCCCTCCGCAGGCAGGACTCCCATACCCTCATTGCGTGAACCGA
WTC11_seq13191_F	potential enhancer, WTC11	NA	NA	NA	NA	11	61626850	61627050	+	AGGACCGGATCAACTGCTTCCGGAGCCTTCCGTCATCCTCTATTTATAGTTCAAGTCAGGTGCCCCTGGACATGTTGCTGGGAGGGAAGGGCCTCAGCTGGGAGAGCCGGTTCTGTGACCTGCTGGGGAAGGGCTGGGATTTTCCAGGATGCCTCCTCTAGCCCTATAGTCCCCTTGGCTACCTCTGTCTACGGGGAAATGGAGCCCCCTACCTGCATTGCGTGAACCGA
WTC11_seq13192_F	potential enhancer, WTC11	NA	NA	NA	NA	11	61628220	61628420	+	AGGACCGGATCAACTAGCCCCCAGTCCCACCTTGTCCAGAGATCACTCAGGGGAAACCACTCTGGCTGAGGGATTCAGGTGCTGGTGCCAACTAGGAGAAGCAGTCTAGGGCGCCTCCCAGTGGACACCAAGGGAACGTCTATTCTGGCTGGCCCTTGGTCCAGCCCTGTGATTTTAGCCCTTGGCATGCAGTCAGGCTCCAGTACTGACCCCAGCATTGCGTGAACCGA
WTC11_seq13193_F	potential enhancer, WTC11	NA	NA	NA	NA	11	61638495	61638695	+	AGGACCGGATCAACTACCCTGTCACCCTCGTGCCCAGTGTCCAGGGGCTCCGAGTTAGCCATGGCCTGGCGCGTAGCCTTAGGAGAGACCCTCCAGCCATTCGGTGGAGCGTGGAGACCCCTCGTGGCCACACGGAGGACTGCAGCTCTCAGCGTGTGACCTCTCGCCAGCATCGGGGCTGCTCTGCATGTAGCCCTGGGAGAGCTCTGCAAACACATTGCGTGAACCGA
WTC11_seq13196_F	potential enhancer, WTC11	NA	NA	NA	NA	11	61671670	61671870	+	AGGACCGGATCAACTATCCTACGGTTTCAAAGGTCAGAAGTCAGAAACTGGGTGTCACTGGGCTGTCATCATGGTGGCTGCAGGACTGCTCCCTCTGGAGGCTCTAGGGGGAAGACCCGTTTCCTTGCCTCTGCCAGCTCCCTGAGGCTGCCTGTGCTCCCTGGCTTATCCTCAAAGCCAGCAATGGCCAGCTGAGTCTTTCTCACGCTGTCATCCATTGCGTGAACCGA
WTC11_seq13197_F	potential enhancer, WTC11	NA	NA	NA	NA	11	61695066	61695266	+	AGGACCGGATCAACTAGCCCAGGGAGCCTGCAGAAACTACCTTTGCCAGCAACTGAGAGGCAGGGTTGGGAGCTAAAGTGGTGCCCAGCCTCCCTGCTGGCTGGAATCTGGCCCTGCACAAGGTGCATCTGCCCACAGGCTCTGGGGAACCGGGTGGGAGGAGGGGCAAGAGGAGGGGAGCCAGCTTTGCTTTCCCCGCTCTTTCTGTTCAACCACATTGCGTGAACCGA
WTC11_seq1320_F	potential enhancer, WTC11	NA	NA	NA	NA	1	25892500	25892700	+	AGGACCGGATCAACTCTTTCTCTCTTACCTCAGATTCCTTCTTTAAACAGGGAGGGTAGATGCCACCACGGCTGAGCCGCTGAGCCGCTGAGGGTCCCCTCCCAGCTGGAGCTGAGATTCTTGAGATTCTAAACAACCGCCTCCCTACACTGAGTCAGAAGGAAAGCCTGCTGGGCCTCTAAACCAAACGCCCCCGGGCCTCTCATCTAGCCTTCCATTGCGTGAACCGA
WTC11_seq13200_F	potential enhancer, WTC11	NA	NA	NA	NA	11	61718645	61718845	+	AGGACCGGATCAACTACCCTTCTCCCTGCCTCCCAGAAGCTGAGCTCCGACTCCTCCTTGGAGAGAGAGTGGGATGATGTCACTTCCTGAGGGTGGGGGGAGGAGTAGGCACGACCCCGGCAGGCTAGCCCGCCAGCCCGCCAGGCCACAGCTCGCCAAGTGGCTGCACCGGGGATAGGGAGGCGGGCCGGGCGGACATGCGGGCTGGCCACCTGCATTGCGTGAACCGA
WTC11_seq13201_F	potential enhancer, WTC11	NA	NA	NA	NA	11	61728349	61728549	+	AGGACCGGATCAACTCCCTGTGGCCCCTGCAGCGGAGGGCTCGGCTCCCACGCAGCTCCCCAGTGACCACGCACTCTCTTGGACCCTGGAGGTCACCTTTACCTCTGGCTCCCCCTGCCTTCCTGAGCTTGTCCTTCGGCCAGGCTTTCCGTGACTACTACTCTAGGGACTTTCTGGGTCGTGCATGGCTGCCTCTGGGGCTGGCCCTCAAAGGACATTGCGTGAACCGA
WTC11_seq13203_F	potential enhancer, WTC11	NA	NA	NA	NA	11	61737207	61737407	+	AGGACCGGATCAACTGATTGTGGTGGGCCACTCCCTGGGCGCGGGCACTGCTGCCATCCTCTCCTTCCTTCTGCGCCCACAGTATCCGACCCTCAAGTGCTTTGCCTACTCCCCGCCAGGGGGCCTGCTGAGGTGAGCCATCTGGGGCTTCAGAGTTGGCTGGGGCAGTTGGGACCAGTGGAGGCTGAGGGTTGGCTGGTGCTAGGGGCTGGACTCATTGCGTGAACCGA
WTC11_seq13205_F	potential enhancer, WTC11	NA	NA	NA	NA	11	61740067	61740267	+	AGGACCGGATCAACTGCCAGGAGAGAGAATAGGAGCAGGCAAGTGGGTAGACCTTTCCCACTGTGCTCCTTCAGACGGCTGGGCCCTGGCTCCTCCCTCCAGGGTCGGCTTCCTCCCCTGACACAGCTGGTGAGCTGGGCCGTGCAGCAGGTGGAGCAGGTGTGGCCCAGGCCAAAAGCAGGTCGAAGGCTGTGGAGGGACCATGGCTGAGGCTCCATTGCGTGAACCGA
WTC11_seq13206_F	potential enhancer, WTC11	NA	NA	NA	NA	11	61743841	61744041	+	AGGACCGGATCAACTCCCGAGGAAAACCCATCCCTGAGCTCGCGCACTGAGCTGCTGGCGGCCGACAGCCTGTCCAAGCACTCACAGGACACGCAGCCCCTGGAGGCGGCCCTGGGCAGTGGCGGCGTCACTCCTGAGCGGCCCCCCAGTGCTGCGGCCAATGACGAGGAGGAAGAGGTTGGCGGTGGGGGTGGCGGGCCGGCCTCCCGCGGGGACATTGCGTGAACCGA
WTC11_seq13207_F	potential enhancer, WTC11	NA	NA	NA	NA	11	61747755	61747955	+	AGGACCGGATCAACTCCAGTGCAGCCCAGGAACCCCAGGCCAGCATAGCTTCCGGGCAGTGAGGCCTAGGGAGTGGCTGGAAGGCCCAGGTGGTGGGGCCTGCCCCCTCTACACAGCAGGTGGCGCTGTTCAGCCAGTCAGTCCCGCCTTGGCCGCAGAGTCTGGCCTCGGCACTGACCCAGCCAAGCTGACCGGACCTTTCCCTTCCCCTGACCCATTGCGTGAACCGA
WTC11_seq13208_F	potential enhancer, WTC11	NA	NA	NA	NA	11	61749953	61750153	+	AGGACCGGATCAACTTGAGGCACCCGCCGGCCTCAGCACCCCCTCCCCCAACCCCAGAACTGTCGTGGCATTGACCCTTTTCGGCGGGCCACCATGGGCCTGCTGACTGGGCCACATCTGGGGCTCAGGCATTGGCTGCCCCTCCCCCACGGCTGGCCACTGAGAACTGACAGGGAGGCTGGGGTGGGAGCGGCTTCCAGGCCTCTCACCCCATCCATTGCGTGAACCGA
WTC11_seq13211_F	potential enhancer, WTC11	NA	NA	NA	NA	11	61788225	61788425	+	AGGACCGGATCAACTTGGGCTAATCTCCCCCTAGCTTCAAGCTGTACATAGGGCCTCCCAGTGCAAATCCTCCTGCCCATACCGTGCACCCTTAGAAGCCTGCGTGTGCATAGAGCGCCCCCTACTTCCCAGTTAACTCCCAGTTCTTCTCCCTGAGCTTGGTATTTGTCATGTGCCAACTCTGACTCTGAGGTGGGCAGTGAGGGAAGCAGCCCCATTGCGTGAACCGA
WTC11_seq13215_F	potential enhancer, WTC11	NA	NA	NA	NA	11	61897720	61897920	+	AGGACCGGATCAACTGCTTTGGGGCAATTCTGTGCTATGGAGGCCCTGCCAGCCCCTCCTAGTAGTCCAATAGGGAGGCCACCGGGAACAAGGCACAGGATGGCCACAAGGGGGTGCTGCTGGCCCAGGGCTTGGCAGCTGGGGTGGAGGGTACCCTGGAGATCCAGCCACCCAGAACAGTCCCTTTCTGAAGACAAGCCAGCAACAAGGCACCTCATTGCGTGAACCGA
WTC11_seq1322_F	potential enhancer, WTC11	NA	NA	NA	NA	1	25922575	25922775	+	AGGACCGGATCAACTACCCCACCTGCGGCTTGCACAGCGACACACAAGCGTTGTGATTGGCTCTTCCTTGGCTGAGACAAGGGTGGGGACCGAAATGGCGTCTCTAACAGCTGATTTTTCAGGGCAGCAGCTCTGTGCTAGGAGAAGAGAAGGCCGGGCTCACTGGCGGTGCGGAGCCCGCCAGGGCCAATCCGCATCCGGGCGGAGGTGCAAGCCATTGCGTGAACCGA
WTC11_seq13221_F	potential enhancer, WTC11	NA	NA	NA	NA	11	61997016	61997216	+	AGGACCGGATCAACTTTCTTCAGAAGGATCGCTTCATTTTATTCATCCCTCCCTGCCAATGTCCTCCCAGCTTCTCCAGGATAGTAGGGTGTCAGGCAGAGCATCTGTAGCGGGAGGCGCTGTGGGGCTGGCTCTAGGGCTGCGGAAGGCTTTCACCTGACAACAAAGCCCTTTGTTCCAGGCTCAGAGATCAAGCTTTGGAGGCAAATGGTCTTCATTGCGTGAACCGA
WTC11_seq13223_F	potential enhancer, WTC11	NA	NA	NA	NA	11	62054601	62054801	+	AGGACCGGATCAACTGTGAGGAATATGACACTTCACTGCCTCTTGTAATCTTGCAAGAAATTGCGCATAGGGCTCCTGTGACCCTTGCATGATATGTAAGAAGGATTGTGCTGGGACTCCCTCTTCAGGAATTGTGGCCCAGGTGCATTTAGCAACCTGTGCACACTGCTGATAAGCAGCCTCTGGGAGTGTCATTTGTCGTTCCAGGTCTGAATCATTGCGTGAACCGA
WTC11_seq13224_F	potential enhancer, WTC11	NA	NA	NA	NA	11	62082110	62082310	+	AGGACCGGATCAACTGATAGGCCCCACACAATGGTAGTTTGATTATTAATCAGCGTGGAGCAGGTGAATCAGCTGTTGCATTCCCCGGGAAGAACGCGGGCTCGGCCGGCCTGTGCTGGACTCTGGCGCCCCCAAATGGTCACGTGGGTTTATTACACATCGGAAGTAAACAGCTTTTACTGATGATGAAGTAGTGACTGTCTTGGTAGCTCTCTCATTGCGTGAACCGA
WTC11_seq13226_F	potential enhancer, WTC11	NA	NA	NA	NA	11	62112535	62112735	+	AGGACCGGATCAACTCTGGGCACAAACAGCCCGGGATGGACACCATCCAGCTCTGCACCCCCTCTTCCCGCACTCCCCTGGCAAACTCAGTAGCCTCGGACCGTCTGCGCCTGCGCGGACGACTGGGCTGCGCATGCGCCCTCTGCCCCGCAGGAGCTGTAACAGTAGCTGAAGTTTAAAGAGAGGCTGACTGTGGGGTTGGGACTTCAGTCCTGCATTGCGTGAACCGA
WTC11_seq13227_F	potential enhancer, WTC11	NA	NA	NA	NA	11	62147627	62147827	+	AGGACCGGATCAACTCTCCCGCTCTACCTCCTGGGAAACACCGGGCAGCACGTTTTTTCCGTGTCCATCTTCGTGGGTGGCTTCAGGTTTATCAGATAAGTGAAGAGTCACAGCCAGGGGGCTGCACTGAGTCAGGGCTGCTTGATGGGGACAAAGCTGTCCTTGGTCCTCTGGGCAGAGTCTGGGAAGGCGAGAAGGCGTAGGGTGTAGCTAATCATTGCGTGAACCGA
WTC11_seq13228_F	potential enhancer, WTC11	NA	NA	NA	NA	11	62171265	62171465	+	AGGACCGGATCAACTCAGCGCCCGGCCCGTTTTATTCTTTTAATTACCAAAGGCTGGCCTGTAGTAGGAGATGTCTGATGAGTTTTTCTTAAATTGAACGCCAACAATAAGGTTTGAGCCTCAAGGTGGCGCCATTTCATGTAGAGTCTGGAATCTCTGAACACTTGAAATAGACCATCCGTCACTAGCAGGAGCCCTTGCGTTCCGTTCCTGGACATTGCGTGAACCGA
WTC11_seq1323_F	potential enhancer, WTC11	NA	NA	NA	NA	1	25923010	25923210	+	AGGACCGGATCAACTAAGAACTAGGATTGAGTAAGAAACGACTAGGGATGGAAGCACTTGGCACTCCGGGTCTCGGAGCAGGCTGGGGACGCCCGCGGCAGGAACCTGGTCCTCCACTCCGGGTGCGGACCAAAGTCTGCTAGGGCTTCCCCGAAGTGGATTCAGTGACTCGGGAGAGGACCCAGCCCCTAGGCCCCATCCCCGGTTAAGGGCCACATTGCGTGAACCGA
WTC11_seq13234_F	potential enhancer, WTC11	NA	NA	NA	NA	11	62306393	62306593	+	AGGACCGGATCAACTCTCGCTGAGCTGTGAAGGGCCCCGCTCAGTTGAAACTTCCCCGTGGCTTAGTTTACTTTGTGAGGGGAAAACCGCCTACTCAAGCCTCAGTAATCATAGATGCCCCTCCCCCCACCAAGCTCAAGCATCCGAGATCTACTGCAGACTGCTCTGCTGGCAGAGAGAATTTCAAGCCAGTGAAACTTAGCTTGCTGGGTTCCCATTGCGTGAACCGA
WTC11_seq13235_F	potential enhancer, WTC11	NA	NA	NA	NA	11	62311260	62311460	+	AGGACCGGATCAACTAAACATGAGGCAGCCCCAGAGACATTCAACAGGACCGGCCCGCGGTGCTCTCTGCCGCTGCGCCACAGCACCACCTGCTGGTCAGGAGACTGCTCGGCATCCCTGCCGTGGCTGGAACTCCTCCGGTCAAGATCAAGTGGAGCCTCTCCTGCGGGGCTGGGCGTGGTTGCTCACACCTGTAATCCCAGCACTTTAGGAAGCATTGCGTGAACCGA
WTC11_seq13237_F	potential enhancer, WTC11	NA	NA	NA	NA	11	62325000	62325200	+	AGGACCGGATCAACTACACTATTTGTATCAAAGAAGGGTGGCCACAGACGGAGGAGGCTCCCACCACAGGCCAACTTCATCATTGCAAAGCCTCCGCCAGCCGATCCCTGGGGAAACAGCGCCTCCTTGGGGCCAGAGCGCTGTATCTGCACCCCACACCTCCGCATTGGAGGTGTCAGGATGGCTGAGGCCGCCTTGGAGGGTGGCTGCTTCATCATTGCGTGAACCGA
WTC11_seq13238_F	potential enhancer, WTC11	NA	NA	NA	NA	11	62340295	62340495	+	AGGACCGGATCAACTTTTAAAATGAGACCTAATAGTGTGCTTTCATGGCTCCATTTGTAGAGCCAGAATTTACCAGATAGGCACTGACTTTGCCAGCAGAGGGAGCAGCCAGCTCTTTCTGTGGGTGACTTGTTAAACCTTACGCTTCTTAGCACTCAGCACCCCCTGGGCTGTCAAACCCTCACTTATTTACACAGGACCTTCATTTGAAATGGCATTGCGTGAACCGA
WTC11_seq13239_F	potential enhancer, WTC11	NA	NA	NA	NA	11	62371220	62371420	+	AGGACCGGATCAACTCGGCCCCGCAGCCGGAAGCGCGAGCCTCCCGAGCGCTGCAGTAGCAGCAGTGGTGGCAGCAGCAGCAGCGGCGACGAGGACGGCCTGGAGCTCGACGGGGCCCCCGGCAGGGGCAAGCGCGCGGCGCAGCCTGTGGCAGCAGGCAAGGTGGGCGGTGCGGCTGTGGTGGTCGCCGAACCCGAGCACACCAAGAAGCACGTCATTGCGTGAACCGA
WTC11_seq13244_F	potential enhancer, WTC11	NA	NA	NA	NA	11	62424800	62425000	+	AGGACCGGATCAACTGCACGGAAGGAGGCGGCGGGTTAGAGACGGAGCTCTCCAGTTCGAGCCCCTCCATGGAGCAACGTGGTCCGGTGGGCCTTGTGCCCCGCGGCCACTAGGGGGCAGCATCGTCCACAGGGTCCTGGAGCGGACGCGCTGTCGGGGCTGAGGCACCCAGAGCTCCGGCTCTGAGGATCTGGTGTCATCCGTATAATTTTTTACATTGCGTGAACCGA
WTC11_seq13250_F	potential enhancer, WTC11	NA	NA	NA	NA	11	62505230	62505430	+	AGGACCGGATCAACTCCTCTGTGTCCCACGCCTCCAACCCAGTCTGCGGGCACATGGCTCACAGCAACCCCAGGGGATAAAAATCTGCCTAGCAACGGGTCATGAGGCCCAAATATGGCCTGGCGATTGACAGTTCGGCCAATGGGGTGTGGCCACAGATGCTCTCTAGAGACCAGGGTCTCATGCCCTTGATTCTGAGGGCCCCGGGCTTGCTGCATTGCGTGAACCGA
WTC11_seq13252_F	potential enhancer, WTC11	NA	NA	NA	NA	11	62508625	62508825	+	AGGACCGGATCAACTGCAGAATGTTCCCTACACATTTGCTGTGGCCCATGGCAGCGCCTCTGCTGGGCGCCTTCAGCCTTAGGAAGCACCAGCGGCTGCCTGACGCCACGGGGCAATTCAGAGGCTGGTAAACAGCACATGGCATTCCCGGCCCGTGGCAGGCATTCATGCATGGAATTCTTTGTCCTCGTGAGGAAAGACAGAGAGCTGCTCTGCATTGCGTGAACCGA
WTC11_seq13257_F	potential enhancer, WTC11	NA	NA	NA	NA	11	62560620	62560820	+	AGGACCGGATCAACTGGGCCTAGGACACTCCTCTGCATAAGTATGCAAGGCATGTGGAGGGTGGAACTCAAAGTGGGACTCTGAGACCTGCCCCAGGAAGGGCATGGCTAACTGCTGCCCCCAGGTGGAGACAGAGTGAGGACTTCTTTTTCCCTGTTCAGGCCCTCCCCAGGCTGTTTTCCATGAACCACACTAAGTCACTGACTCACCCAAGTCATTGCGTGAACCGA
WTC11_seq13262_F	potential enhancer, WTC11	NA	NA	NA	NA	11	62736540	62736740	+	AGGACCGGATCAACTAAAATTAGCCGGACGTGGTGGTGAGGGCCTGTAGTCCCAGGTACTCAGGAGGCTGAGGTAGGAGAATGGCATGAACTTGGGAGGCGGAGCTTGCAGTGAGCTGAGATCCTGCCGGTGCATTCCAGCCTAGGGGACAGAGGGCGGCTCCGTCTCGGAAAAAAAAAAAAAAGCTGGGCGTGATGGCAGGCCCCTGTAATCCCCATTGCGTGAACCGA
WTC11_seq13263_F	potential enhancer, WTC11	NA	NA	NA	NA	11	62758055	62758255	+	AGGACCGGATCAACTTTTTGTGGATGCTTCATTATGCAAGCATGACTGCTGAAACGATTGGCCATTGGTGATCAACTCAACAGTTCAGCACCCCCTCCACTCCCCAGAAGTTGGGGGTGGGCTGAAAACCCCAACCTTCCAATCATGCCCTGCTCTTTATGGTGACCAGCCCCCATCCGGAAGCTACCTAGGGCCTGCCAGCCATCAGTTAACATCATTGCGTGAACCGA
WTC11_seq13269_F	potential enhancer, WTC11	NA	NA	NA	NA	11	62909310	62909510	+	AGGACCGGATCAACTAGGGGGCACCATCTCACACCGCAATCTGGGCCGCTGCTGGGCCAAGGAATACTTAATGTTAAGCCTTCTTTCTCCTGGCCCGCCCTGCTGGCTCCTGACTTCCTGCCTAAAGGCAAACAAGGAGTCCAAAGCCCGGATCCTCCTCCCGGGCCTTCTTCCTGGTGAAGAGCGCATTCCCACCCAGCAGGGAACAGAAAAACCATTGCGTGAACCGA
WTC11_seq13275_F	potential enhancer, WTC11	NA	NA	NA	NA	11	63020740	63020940	+	AGGACCGGATCAACTTGTGCTCCAGCTGCCAGGGCAAGGCTAGGAAATGTCCTCATGGGCAGCTCTGAAGGCACGGTCGGGAGAGTCGCCCCCTTCTGGTGTGCACCGGAACGGCACCTGTTTCCTCAGGAGGGTGTGGCTGCATTTTGGAGCCCTCGCGCCACCTGGCAAAGAACCCAGCGCAGGGAACGGATTATGTGGATCCCGGAGCTTCCCATTGCGTGAACCGA
WTC11_seq13279_F	potential enhancer, WTC11	NA	NA	NA	NA	11	63115177	63115377	+	AGGACCGGATCAACTCTAGAAAGGCAGTAGGCCTGGCTGAGCTGTGGTGGGCTCCACCCAGTTCGAGCTTCCTGGCCACTTTATTTACCTACTCAAGCCTCAGCAATGGCAGACACCCCTCCCCCCATGAGGCTACTGCCTTGCAGGTCGATCTCAGACTGCTGTGCTAGCAGTGAGCAAGGCTCCGTGGGCATGGGACCCAGTGAGCCAGGCATCATTGCGTGAACCGA
WTC11_seq13280_F	potential enhancer, WTC11	NA	NA	NA	NA	11	63128200	63128400	+	AGGACCGGATCAACTAGATAGGAGCTGAAGGGTCACGGTGAGAAGTGACCAGAAGACAAGAGTGTGAGCCTTCTGTCATGCCTGGACAGGGCCACCAGAGGGCTCCTTGGTCTAGCAGTAACACCAGCGCCTGGGAAGACACCTGTTACCTAGCGGACCTTGGTCTAGTCGTAGCGTCAGTGCCTAGGAAAAGCACCCGCTACTTAGCAGACTGGCATTGCGTGAACCGA
WTC11_seq13287_F	potential enhancer, WTC11	NA	NA	NA	NA	11	63448710	63448910	+	AGGACCGGATCAACTAGTTTTGTAAGTTTATCCTACTCACTGATATATGCTACTACTCACCTGATAGTGGGATTATATGCAGTTGACTCTGCCCCTGCTAGAGAGCCCTGTGGATGGCACAGCCCTTTGCCATGGCCCAAATTGTCTCTATTGTGATGCATCATTGGTCCTTAATTACCCATTTCCTCTGCTTTTCTCTTGGTCCATTGTGAATCCATTGCGTGAACCGA
WTC11_seq13291_F	potential enhancer, WTC11	NA	NA	NA	NA	11	63581310	63581510	+	AGGACCGGATCAACTGTAGGAGAAATATCGCTGAATTCTTTTCCGAGCAAGGAACAACCCTGGGGAAGGAATGCATTCCTGGGGGTAGGTCTATAGACGGCCGCTCTGGGAGTGTCTGTCTGATGCAGTTGAGATAAGGACTGAAATATGCCCTGTCTCCTGCAGTACCCTCAGGCTTACTAGGATTGGGAAATTCCAGCCTGGTAAATTCTAGTCATTGCGTGAACCGA
WTC11_seq13294_F	potential enhancer, WTC11	NA	NA	NA	NA	11	63606600	63606800	+	AGGACCGGATCAACTTCAGGGAGACTCCCAGAGCAGCGAGCTGGAGGCGGCCTCGCCTGGAGGCCGGAGATGAGCCTTGCAGATGGCTAACACCTCCGGCAGGGGGAGCAGCCGAGCAAAGGCCCCAGCGGGGCGCGTGTCTGAGCAACAGCAAGGAGGCCAACGAGGCCGGAGTAGGCGTGCGGGGAGGGCAGAGGGTGGGAAGCGGGGGTAGACATTGCGTGAACCGA
WTC11_seq13295_F	potential enhancer, WTC11	NA	NA	NA	NA	11	63610795	63610995	+	AGGACCGGATCAACTCAAGCCACAGATTCAAGGATGGCGCAGGTGGAGGAGGGAAGGGAAAGGCTCCCCGCCCACTCATTCTAGCAAATTTGGAACACAGAGAGGAGAGAAATAATCACAGCAGGAGGCATCACAGGCTGAACTAAAGGGCTCAGGAAACTGTGGACACACCCTCTTCGATCCCCCAGGAGGCTCCTGGGGGCGGCTACAACAACCATTGCGTGAACCGA
WTC11_seq133_F	potential enhancer, WTC11	NA	NA	NA	NA	1	2430150	2430350	+	AGGACCGGATCAACTTTCAGACACAGCTACCCAGCCCCACTGCGCTGGCCTATTTACCTATGAGGGGCAGTGAAGCTGGGCTGCAATGCAGCGCCTGCCAGCAGGGGTCACTGGGCACACACTGTGCTCCCTCCCCCGAGTTATGCACCTGCCTGGACAGACCTCACCCACCAACTCCCTCTGGCCTTCTTGCTCTCTCTAGGTGTGTGATGCGCCATTGCGTGAACCGA
WTC11_seq13306_F	potential enhancer, WTC11	NA	NA	NA	NA	11	63847411	63847611	+	AGGACCGGATCAACTTGTTCAGTGACTGGCTCCCAGCCACCTTTTTGGCCTTTTTCTTTTTAACATGAGGAAGGCGGAGCAGACCAGGGGCTTCTCTGTAGAACCAGTCAAGCTGGTTTTGGGCAGCCTTGGCCTATTTTCTTGTGTGCTCTTTGGGAAGTTGGCAATACAAAGGTCTGCCTCCTTTGGGGCTGTGTTCGTTGAGGCGAAAGTTTCATTGCGTGAACCGA
WTC11_seq13307_F	potential enhancer, WTC11	NA	NA	NA	NA	11	63872137	63872337	+	AGGACCGGATCAACTCCTCCGGCCACTCCTGACAAATATTTCTGTCACTAAACAGCACCTCTCTGTGGCAGCCTTGGGCTGTGTTCTGGAAAGGGAGGAGCTTTCCTCTCCCTGTGGGAGGGCCTGTCATCTGTGGCTTCTGCTTTGCCCTTGGCCACAGACTAGATTGCACAACACAGCCAATGAGAGTCCCTCTTCCCTCACAAGTGCTTGGACATTGCGTGAACCGA
WTC11_seq13308_F	potential enhancer, WTC11	NA	NA	NA	NA	11	63882930	63883130	+	AGGACCGGATCAACTCCAGACCTCTATGCTGCAGGCTTCCTTCTGCCTACCCCCACCACCCCCATCCCCCAGAGCCCTGGGCTACTGGCAGGCTGGCTCTCCTGTGATATGGAGGAACTTGTTGGTCTCCATGGTTACGGTAACCCACTGGTATGGGAGGAACCGCATAAAGTGCGAGGCTGGCAGTGTGAGCTTCCCTCAGCCCTTGGCACCATCATTGCGTGAACCGA
WTC11_seq13313_F	potential enhancer, WTC11	NA	NA	NA	NA	11	63920295	63920495	+	AGGACCGGATCAACTGGGACAAAGGTTGAACAGGGATGCTGGGAGGGAAAAGGAGGGTGACCTTGGGCAAGCCATCCGGCCTCCCCTTGCCGCTCCCTCCTCCCGCAGGCGGGGGCAGCTCCAGCCAATCCCAAGCCCGCCAGCCCTGCCAGACAGACTGGGACTGTCCCGAGCTCCGGCCCAGCGAGCCTGGCCGCTGTGGTGTGTTGCCTGGGCATTGCGTGAACCGA
WTC11_seq13314_F	potential enhancer, WTC11	NA	NA	NA	NA	11	63921170	63921370	+	AGGACCGGATCAACTGAGAGGTGACAGGAGCTCCCAGACTCCATGAGGGGGAGCCTGCTTGGTTTCTCCGGAAACTGGGATTGGGGGTGGGGGGCCTCCCCTTGCCCTCACCTGGACAACAGCTGCGCCCTCTGGCGGTGACCGCATGGACCAAGGGGGTCCCACCTCAGTCTGGGAACAAATGTCCTCCCAGAGAGGCTGAGCCTGGCGCCATGCATTGCGTGAACCGA
WTC11_seq13316_F	potential enhancer, WTC11	NA	NA	NA	NA	11	63945935	63946135	+	AGGACCGGATCAACTGTGATTCTCCCTTTCTTCCCAGTCCCTGCCTCCTGGGACTTCAGCTTGGTTTATAATTTGACTTATTTTGTCTCCACCCTGTGGCAGAATTGTGACACTACCCACCCACACCGCCTCTGCCTCCTTGCTGTGCAGGGAACTGAGCTCATACCTGTGTGTTGGAAGTTGGCGCCAGCAGTTGGCCCAGGTGTTTGGGAAAACATTGCGTGAACCGA
WTC11_seq13317_F	potential enhancer, WTC11	NA	NA	NA	NA	11	63978653	63978853	+	AGGACCGGATCAACTCATTCCTCTGTCCCCAGGAGTCCTTCCTCAGTGATTCTTTCTCCTGGTGTGTGAGGGGCAGGAAGTACCTCAGCAGGGGCAATGTTCCCAAACACTGCACGCTGAGCTGGAGTCCTGATTGCCAGCATCTGGAAGGAATACTCGGACCTGCCGGGTCCCACCCTCGAGGAAGACATGGCTTTACCTCTCCTTTGCATCCTCATTGCGTGAACCGA
WTC11_seq13318_F	potential enhancer, WTC11	NA	NA	NA	NA	11	63998545	63998745	+	AGGACCGGATCAACTGACAGTAGGAGCTGCCACAACGAGATCTTTATTAGGCTCCTCGGGGGCGGGGCGCGGAGGGAAAGAAGGGGTGGCCAGGCCCAGGCCAGGCTGCAGGCTTTGGCGACCTCTCAGAGCTGGGAGCGGGGTCCCGAAGGCGGGTCTGAGGGCAGAGCAGAGTCAGAGGTGTCTATGGGCGTCCCCGACCTCCCAGGCTGCCCCATTGCGTGAACCGA
WTC11_seq1332_F	potential enhancer, WTC11	NA	NA	NA	NA	1	26035390	26035590	+	AGGACCGGATCAACTCCCAGGGGGCCCGGCGCCTGCCGGCGGGCTCCGCTCTTGGGACACCGGAGAACCTATCATGTCAGCCAGCGGGCCCACACGTCGGACCCCGGTTGGCCAATCACAACAGGGGGGCGTGGCCTTACCTTCTCCTGCTCGCCCTCAGCCGCGGAGCCTCTGCGGAGGCTGAGCCCCGCGACCGGAGCGCCGCTCTCCGCTTCCATTGCGTGAACCGA
WTC11_seq13321_F	potential enhancer, WTC11	NA	NA	NA	NA	11	64000207	64000407	+	AGGACCGGATCAACTGGGCGCGTCGGGGACTCACACTTGGCCGGGAGCCGATAGCCGCCGGTGATCTTGGCCTTGCCAGTCTTACAGCTCTGCAGGGTCCGGCACTCGTCGGTAAGCAGGGGGCCGGCGGCCCGATGAATGCAGCCGTCCACTGCGGGAAGGGCGGGCGCGACTGAGCTGGCCTGGCAAGGCTGCGGCCCCGGGGTGAGCACCCTCATTGCGTGAACCGA
WTC11_seq13323_F	potential enhancer, WTC11	NA	NA	NA	NA	11	64007454	64007654	+	AGGACCGGATCAACTCGGGATGAGAGTCCGGGCGGAGAGCTCAGGAAGGGCAGAGCCCTGTGGCAGGAACAGGCCGGCGGGTGAGGCTGGGAGGGAGCGCTGCCTCTACAGGACCTCCCGGGAGGTGCGAGGAGTCGAGCAATTGGGAATTGATTCGAGCGCGGTGGGAAGTTTCCATCAGTGAAGGGACGTGTTCTGGTTCGGCCTCTGGACCCCATTGCGTGAACCGA
WTC11_seq13327_F	potential enhancer, WTC11	NA	NA	NA	NA	11	64034521	64034721	+	AGGACCGGATCAACTGACAGGCGCATGCAGAGCGCACAGAGGCCAGAGGCGGCGGCCTCAGGCTAGGCCCCAGTCTGTTCCCGGACTGGGCGCAAGAGGGCTGGGTTTGCACAGGGAAAGGAGGGGGAGAGGTGCTGGAGTCTCTGTAGGGGGGACCCTCCCCAAGGGGATCTGGGAGGGCATCCCAGAGGGGAGGTGGCCCCCAGGCCTCGATGCATTGCGTGAACCGA
WTC11_seq13331_F	potential enhancer, WTC11	NA	NA	NA	NA	11	64059760	64059960	+	AGGACCGGATCAACTGGGTCTATTCCCTCTCCTGAGTTTCTCAGTTAATCATTTTGGGTCTTCCAAGGGTCCTGACCCCGAGAGGCCCGCCCCTAGGCGCTGATTGGTTGCTACTGATCCAATAGGGTCCAGCCCTTGAAGGCCGAGGAGGCGAGGCGAGGCTGGCAACCGCGACCTCCTGAGCAGCTGGGGCGCTTGGGGGATGTTGGGGGGCCCATTGCGTGAACCGA
WTC11_seq13332_F	potential enhancer, WTC11	NA	NA	NA	NA	11	64060385	64060585	+	AGGACCGGATCAACTGCCTCGGATTGGTTGTGTTTCCGGATCCCTAGAGTCCCAGGCAGGTGCGGGAGGCATGTGGGACCTGGGGCCCCTGTCGGGGCTGCCCGCGACTCCAGGCCCTCACAGATGCCTGGCGGCTCCGAGGTCGGAGCTGTGTGTGCTGTGAGGGGTACCCAGAGCAGGCCCCAGCCTGGAGATACGCTGGGCAGTGGCCTCCCCATTGCGTGAACCGA
WTC11_seq13334_F	potential enhancer, WTC11	NA	NA	NA	NA	11	64061245	64061445	+	AGGACCGGATCAACTACGCGGTGTAATTGCTGGCTGTCAGGGCAGATGGATGCTCCGCGCGCCGACTTTGCAGCCGTCTGCCCTTCCTTCACGCTGAGCCTCCGCCCCCAGCCCGCAGCCTGGAGGTGAGGGCCCTCTGCTAGGCAAGAGGAATGGGCTTGGCCCGCCCAGACCCCAGGCCGGCCTCCCAGGACCTTGGGGTGCCTCCTGCGCCCCATTGCGTGAACCGA
WTC11_seq13336_F	potential enhancer, WTC11	NA	NA	NA	NA	11	64088425	64088625	+	AGGACCGGATCAACTCTGTGAGCCCTGCAGGTGCGGCTGTGGGCCTGGGGCAGGGCAGGCGCTCAGGAGCTGGCTGCCTAGCCTCCCCTTCCTCACCAGGACGGCAGAGGCTGACTCTCCTCTCACCTGCAGGTGGCACCACCCTTTACAGTGTGTTTCTCCTGGCCTGGAGCAGGTCTCTCCTCCTCCTCCCCGGGTTTTGTTTTTCCATCAGCCATTGCGTGAACCGA
WTC11_seq13339_F	potential enhancer, WTC11	NA	NA	NA	NA	11	64122336	64122536	+	AGGACCGGATCAACTGCAGGGGCATTGCACCTTCCTGGCTCTGGGTGACGCTGGCAGGGGAGGGGACAGCACCTGGGAAGATGGCAGCAGCTAGGAGGGGCCCAACCTGACTCTCCCAAAGCCCAAAGCCCACACCTGCCGTGTGCCTCTTCTCCCTCCCTCTACACAGGCACCGGGTCTCCTCCTTCCCCTGGGGATCTGGGAAACCCTCCCTCCATTGCGTGAACCGA
WTC11_seq13343_F	potential enhancer, WTC11	NA	NA	NA	NA	11	64153145	64153345	+	AGGACCGGATCAACTCCTTCCCTTGGGGGTGGCACCAGGCACAGAAACCTGGAACCCGTCTCAGAAGGGCCCGCCCCGACCGCGCCAGGCCAGGCTAGCAGCTCACGGGCTCCCCCTGCTGGCCCGAGGCCGCCTGCACACCCAGGCGCTCAGCCCAGCCTGGCACCCTGGACCACAGGCTCCCGGGATGGGGCAGCCCCCACGGCAAACAGCAACATTGCGTGAACCGA
WTC11_seq13344_F	potential enhancer, WTC11	NA	NA	NA	NA	11	64153947	64154147	+	AGGACCGGATCAACTGCAGCTGCCCCCTCCTCTGCTGTCTCCACTTCTTCCCTCCCATGCTCCCTTCAGTCCACCCAGTCTGGTCCCTCCTTCCAACAAGGTCAAGGTCACCACACCCCATGCAGCGGCCCCTCCTGCCTTCCCTGTGGACAGGAAGTGTCCTTGCTGCTTTCCTCCCTAGGTCTTCTAATCAGTTGCACAGATTCAAAACGCTCCATTGCGTGAACCGA
WTC11_seq13345_F	potential enhancer, WTC11	NA	NA	NA	NA	11	64181645	64181845	+	AGGACCGGATCAACTCAGCCTCGCCATGCCTCTCCCTACCCTTGACTGCAGCAGCACTGAAATAGCAGCGTGAATCACTCTGGGACGTCACGTGATGCCCAGGCCAGGACGCAGCTGTGGTTGGTGCGCCTGTGTTCCAGGGACCTGGGAGGAGGGCCCTGGCCGGCCAGAGTGGCTGCCTCCCTGTCCTCCTCTGAGTCCACCAAGAGGCTTGGCATTGCGTGAACCGA
WTC11_seq13351_F	potential enhancer, WTC11	NA	NA	NA	NA	11	64331920	64332120	+	AGGACCGGATCAACTACTCAGGGAGAAGCCACTGGAGAGCTTTAAGCCCGGCATGGCCGTGAGCCAGGCAGTTTCTGAATGACTCCTTCAGTGCTGGGTGGATGCCCCCTGGAGGAGGATTCGTGCCTGCACCCCAGCATGGCTTGGAGGCACAGGGTGAGGCACAGCAAGTGCCCCCCTGGAGCATGGGAGTGCCCGGGGAGAACAGGAAGGGACATTGCGTGAACCGA
WTC11_seq13352_F	potential enhancer, WTC11	NA	NA	NA	NA	11	64343900	64344100	+	AGGACCGGATCAACTAGCCAGGGGGCCAGGTAAGTCCCCTCCCCCAGGGTCCTGGCCGGCCCTTCCCCTAGTCCCTCCCTGGGCCTGACTGTCCCTCTCGTATGCCCTCAGCACCCCCTGCTGGAGGCACCGAGAGAGGACCCTGTTCTTCCAGTGCTGGAGGAGGCTCCCCAGACTCCTGTGGCCTTCGACCACAGCCCTCAGGGCTTGGTTCACATTGCGTGAACCGA
WTC11_seq13353_F	potential enhancer, WTC11	NA	NA	NA	NA	11	64396115	64396315	+	AGGACCGGATCAACTCCTCCGGCAGGCCCTTCTCAGAGCTGCATGCTTGATTCTCTGCAGTTCCGGTGGTGTCCTGCTTTGCCCTCTAAGCTTCTCCTTCCTCAGCGAGATCTGCAGGAGGCTTACAGCTCTGGGCCGTGAAGTCTCAGCAGCTGCTCAGGAATTCCCGGGGCCCTCCAAGGGGCCTCAGACCCGAGGTGTCTCCGCTGCAGAGTCATTGCGTGAACCGA
WTC11_seq13354_F	potential enhancer, WTC11	NA	NA	NA	NA	11	64415328	64415528	+	AGGACCGGATCAACTAGATGGCATTTGAAAAAGGAGTGAGATGAAGAGAGTTTAAGATGTAAGCAGGGAGGACGCAGAGCTGACGGGATGCCTGACCGATGCCCTGGAGCCTGGGGGAGGGGCAGATGTGCTGTGGGGGTGGAGGAAGTTCTTAGCTTAAAAGGATGCACCAGCTCTGAGGGGAGTGGGGGAGGAAGATAGGGGTCTGAGGAGAGCATTGCGTGAACCGA
WTC11_seq13360_F	potential enhancer, WTC11	NA	NA	NA	NA	11	64485193	64485393	+	AGGACCGGATCAACTCCCACCCTTTCCTCCCATGCTTCCTGCCTCTGAGCCCTACCCCAGGCTGGGTCCCGTATTCCACACTCACCGCCTGGTTGAGGAATCCCAGTGGGGCGGCGCCTCCATCTGTCTGGGAGTTTGGCTGGTGGCCGCCTGCGCCTCGGGTAGGGAAGCTCCACGAGACAGAGATCTCGTCCATTCTCACCCCAAGCTCTCCCCATTGCGTGAACCGA
WTC11_seq13364_F	potential enhancer, WTC11	NA	NA	NA	NA	11	64565395	64565595	+	AGGACCGGATCAACTGGGACAGGCAGGAGGCAGAGCGTCCAGGGGAAACAGCACCCGCAGGCCTCAAGGGGGTGCATTTCTGTCTGGGACAGGACGCAGACAGCCCCAGCAGGCAGGAGTCCTGGCAGGCAGCAGAGAGGGACTATGCACAGGTGGGATCTGGAGGCTGCCATCTGCAGGAAGCCAGAGGAAAAGGCAGCTCTAGGCTGGGGGTCCATTGCGTGAACCGA
WTC11_seq13366_F	potential enhancer, WTC11	NA	NA	NA	NA	11	64566944	64567144	+	AGGACCGGATCAACTGGGAGTGGGCAGAAAGCAGACCCTGAGATGGAGAAGGGAAGGCAAGGGGAGATGCAGCCACAGCCTGGGCCCAGCCCAGCCCCTGGGAGCGTGGGAGCTGGGGCCTTTCTGGGTGGTCCCTCTGCCCCATGAACCAGTCACAGGCTGCTCTCCCCAGAGAAGGGGCAGCACTCCCAGGGGCTGGGGGACAGGCTCTCCATCATTGCGTGAACCGA
WTC11_seq13368_F	potential enhancer, WTC11	NA	NA	NA	NA	11	64571825	64572025	+	AGGACCGGATCAACTCGGGGTGCACTGAGGATCCGAGCGAGCAGCCAGGGCTGCAGGAAGGCAGCTTTGGAGCACAAAGGGGGTGGGGCAACTCCTGGCTTCTGCGGGAAGGTGTAATCAGCTTGTTTCATCATGCTGCAGGCTGGCGAGAAACGGAGCCTTACAAGCGTAGGGATAAGAGGAACCCCTCTTGGTCCCCTCGATGAGGGTTGTTGCATTGCGTGAACCGA
WTC11_seq13374_F	potential enhancer, WTC11	NA	NA	NA	NA	11	64651010	64651210	+	AGGACCGGATCAACTGGACAGAGAACAGATATAACAGGGAACTCTGGCAAGGAAGCAGCTGGGGAGTCAGCAGTGGAAGAGGGTGTGCTTCTCCATCTTGGCTGAAGAGGGAGCCTCTCGACTTACGGTCGGGGACCTGAATCTTGACTTGTGATCTGGGGGGATTGGACACCTCGGCCAGTAGCCAGGAGAGCTGTATGTGGTTCAGCAGGGGGCATTGCGTGAACCGA
WTC11_seq13376_F	potential enhancer, WTC11	NA	NA	NA	NA	11	64656905	64657105	+	AGGACCGGATCAACTCCTTTTTGTCCCTCTCTTATCTAGCAAATATCCCATCTCTTGAGGCTAGCACTAAGCGATCCCACCTAGTGGTCACCCGCAGCCTCCGCTCCCTCTTCAGGCCCAGCCTGGGGCCTGTTTCAATCCACTGAGTGCCTGTGGAGCTGCAGAGCTGCCTCCTGGAGCAATAGCTTCCCTCTACAGGATAAGATCATGAGGCCCATTGCGTGAACCGA
WTC11_seq1338_F	potential enhancer, WTC11	NA	NA	NA	NA	1	26154900	26155100	+	AGGACCGGATCAACTGGTGTGGGGCCTGGCTCTGCCCAGAGGCCACACCCCTCAGAGGGAGCGCAGGCACTGGGGCCAGGCTATTGTTGTGGCTGAGATTCTTTCCGAAACGGAAAGCCCTGAATTAGAGGACGGCTGCTCTAATCTCTGTGGGGGGCTTCTCCTGTGGCCTTGGGGCCTGGCAGATGCGCCTACCCTCTCCCCAACTCTTGTTTCATTGCGTGAACCGA
WTC11_seq13380_F	potential enhancer, WTC11	NA	NA	NA	NA	11	64753380	64753580	+	AGGACCGGATCAACTGTAAGAATGACGCCACCTGTGAAAGGCGCCAGGGCCCAGAGACCAGAGAGTGGTCGGTGAAGGGCGGGGCTTCTGTGTGACAGAGGCGTGGAGTGGGTGGGGCCTAGAGAGGGGCGGGATCTGGAAAGCGGGGCTCACATGGTCTTCTTGAGGATCTCGGAGTGGATGCGCGCCACGCCGTTGACGGCGTGCGACCCCGCCATTGCGTGAACCGA
WTC11_seq13385_F	potential enhancer, WTC11	NA	NA	NA	NA	11	64767790	64767990	+	AGGACCGGATCAACTTGAAGGGCCAGAATTCATCCAGGGTGGGCGGCTCTGGGTGGTAGACATGAGAGACTACGTGAGAGCATTTCCTGCCAACGTCCCTGCCTGCGCCTCCTAGTGGCAACATTGTTCTTCGGGTTATGACACAGGACCAGAACACAAGAACAAGGTCTTCCCGAAGTGAGAAGTCCCCAAACTGGCCTGAGATCCCGGAAGAACATTGCGTGAACCGA
WTC11_seq13388_F	potential enhancer, WTC11	NA	NA	NA	NA	11	64847195	64847395	+	AGGACCGGATCAACTTCTCACCTGAGAGATTCTGAGCCCTCCTTATAGGGGCGGGGCAGGGGTGGAGCCCACAGGAGGTAGGAAGGGGCTTGCTCACTGAGGCCACACGGGGGCGCCAGAGACCAGAGGAGGGACAGGCGCTCCAGCCAGCATTAGGGAACCGGAGATAGGGAAGGGCTCCTGGGTGGGAAGATGGGCCTCTCCTCCGCTGCCCCCATTGCGTGAACCGA
WTC11_seq13390_F	potential enhancer, WTC11	NA	NA	NA	NA	11	64851355	64851555	+	AGGACCGGATCAACTGGCTATGAACTCTGGGGCAGACACCTGCCCTCAGCCCCTTTCAAGCCTCAGATCAGCAGGCGCTTCCTGGGGCAGCCCCAGGGGGTTCACAGCCCCTCTGTGGCCACACAGAGCCCTGCAGGTGGAGTGCTCCGGGAAGGAGAGCGGGCGGCCAGGCAGCACTTCCCTTCCTCCTAGTTCAGGGGCACTGCTAAGTTCTGCATTGCGTGAACCGA
WTC11_seq13394_F	potential enhancer, WTC11	NA	NA	NA	NA	11	65003370	65003570	+	AGGACCGGATCAACTCCGAGCTCACGGAGCAAGGGACTGGAGGGCTGGCTGGTGTGCAGTGGGGTGGGAAATGAAGCCCAACCCAGACTAGCTAGCGACTCAAAATGCAACAGACAAGGCAGTGCTGCCCTTGGCAGAACCAGCACCAAGGATAGCACCAAGGATAGCACCAAGGGTGCAGGAGAGCTTTTGCCATGCAAGTCAGCAGTCAGTCACATTGCGTGAACCGA
WTC11_seq13396_F	potential enhancer, WTC11	NA	NA	NA	NA	11	65061225	65061425	+	AGGACCGGATCAACTGGCGCTAAAGCCTCCTGCCAACATTCAGCACTAACTTGCCAGCCCTGTGAATAAACCAACTTGGAAATGGGTCCTCCAGCACCAGCCAAGCCGTCAGAATACAGCGGCCCCTGCTGGAATCTTGACTGCAGCCTCACGAGAGTCCCTCAGCCAGTACCACCCAACCAAGCCACTTTCAGATTCTTAACCTGTGGACACTGCATTGCGTGAACCGA
WTC11_seq13398_F	potential enhancer, WTC11	NA	NA	NA	NA	11	65067197	65067397	+	AGGACCGGATCAACTGCTAGCCGCTCCTTTGGGCTGTAGGCAGGGTTGCAACAGGATTCTCTGTGGCTCCAGGCCAGTGACAGGGCCAATGCTGGAACCAGCCCTGCCTAGGCGCTCCAGGTCAGCTGTGTATGAATGGGAGAGCTGATCACTCAGGTCTATGGCCTGGAAGCCTCCGTCATGCCCTGCCCCCACCTCAGGACCTTTGCTGACAGCATTGCGTGAACCGA
WTC11_seq13399_F	potential enhancer, WTC11	NA	NA	NA	NA	11	65078250	65078450	+	AGGACCGGATCAACTCACCTTCCACCCCTGCAGCAGAGTGGTAAGACTCCAGCGTGGGCCCTGTGCAAGGGACCAGCCCAGAGGCCATGAGCCACAGAAACTCACAGCACCTGGTGGCCACACCCTGAAATGCACCCTTTGCTCCAAGCAGCCAGCGCCCTATCAACCTGGCATTTACCAAACATCTCAACAGCAGACCAGAACTAGAAAACACACATTGCGTGAACCGA
WTC11_seq1340_F	potential enhancer, WTC11	NA	NA	NA	NA	1	26164430	26164630	+	AGGACCGGATCAACTCGAGGGGGGTCGCGCCGCCAGAGGGCTGCGGGAGAGGGCCGCGGTCAGGGAAGCGGCCGGGCGGTCCCGCGGAGGAACATCGGCTGGGCTGACGGAGGAGTTTAGTGGGGCCGGGGGAACCTGGGCGGAGTCAGGGGCAGTGGTGAGGAGCGGGGTCAGGTGACCAGTGGGGGACCGGGACGAGGAGGAGGGTCAGGGCCCATTGCGTGAACCGA
WTC11_seq13411_F	potential enhancer, WTC11	NA	NA	NA	NA	11	65275090	65275290	+	AGGACCGGATCAACTAGCTGGTTTTGATGGTTTTGAATCTGTTCTCTGGCATTCTGTCCTGCAGTTGCCACCAGCTGACCACTCTGCAATATAACTTCTTAAACTTGCAGCCAGGAGGAGCCCTAGGGCAGGGAAAGCTGCAGACTAGCTGGCTTCCTGGCTGCTATCCAGGCAAGGATTTTGTTTTCTCTATTACAGTCGATTATCCTAGACTTCATTGCGTGAACCGA
WTC11_seq13413_F	potential enhancer, WTC11	NA	NA	NA	NA	11	65329985	65330185	+	AGGACCGGATCAACTGCCCCAGCCAACAGTGGGACCCGCTTTTTATTTTCTTGCCCAGTGGCATGTGGAGCGAAATATGGCCTACTGACGGACGATCTGATCGTGATTTAGAGAAACTTACTGCGCCCCCTGGTGGAAGCATTATTCCCTTGGGTCTTAAAAGCTCTAAATCAGCCAGAGCGCAGAGTTGAGATTCCAAGAATGTGCATGTAAAACATTGCGTGAACCGA
WTC11_seq13416_F	potential enhancer, WTC11	NA	NA	NA	NA	11	65416430	65416630	+	AGGACCGGATCAACTCGTGTGGTGGCCCGGCTCCTCTCGCCCCCACTGGGCGGACAGCGTGGGTGGGGCGGAGCCTACTCCCATCTGCAGGTTGCTGGTTCGGCTGCGGCCAGCAGGGGGCAGCTGAGCTCACCCTTTCCTCCTGCCGGGCTGCAGGGACAGTGACAGTGAGCAGCACTGCCCGCCCAGGCAACCTGGAACCAGGGTCGTGCCCCCATTGCGTGAACCGA
WTC11_seq13418_F	potential enhancer, WTC11	NA	NA	NA	NA	11	65419989	65420189	+	AGGACCGGATCAACTCCCTAACCCTGGAATCCAGATGTTGCCAAAGCAGCCCCCTCCTGTTCCTCTGTCTGCCTGGGAAGAAGCAGGAGTTGGCCACCCACACAGGCAGGGCGGGCCCTTCACCACCCAGCTCCACCCCGGAATCCAAGGGCCTCTGTTTGCTGCTGTTTTCTGGAACAACTTGTTTTGATCTAGAGAAATCTGCTGACACCGGCCATTGCGTGAACCGA
WTC11_seq13429_F	potential enhancer, WTC11	NA	NA	NA	NA	11	65491896	65492096	+	AGGACCGGATCAACTGCATGACTGAAAAGATCAGGGACACAAGAACGCGGCTGCGACTCCCTGAGAGCTTCATTGTTCCTTCAGGCCACTTGGGAAGGTTCACTCAGCAGGCGTCTCCCGCGGTGACTCATCATGGGGCAAGGACAGCAAGGGCTGAGCCGGGCTCACTACCCTGCACTGGGCAGGGGGCGGGTAGGAGGTAGAGGGGTGAATGCCATTGCGTGAACCGA
WTC11_seq13436_F	potential enhancer, WTC11	NA	NA	NA	NA	11	65510845	65511045	+	AGGACCGGATCAACTAATTGGGGACAGTGCTCTGTCAGTTTACTGTGACAAGCAAGAGTAGCCACAGTAGACCCACCTGGAAGCAACTAGAAATGACTTGGCTCTTGCTGCCATCTAGTGAACAAATTGGGCATTGCATGCGTTAGCTTTGGAATACATTGTAATACACTTGTTCAACAAACTTTTTTTTTTTTTTTGAGACTGAGTCTCACTCTCATTGCGTGAACCGA
WTC11_seq1344_F	potential enhancer, WTC11	NA	NA	NA	NA	1	26275615	26275815	+	AGGACCGGATCAACTCCTTTGTCTTGAAGCCACAGGTTTCTGGGGTTGGGGAGTGGAGAGTTCAAGAAGACTGAGGATTTGGTGGCCTTCATGCACTAAACAGAGCTGTCAGCAGGGGGCAACCAAGTTCACTGACTGGCCTAGTGCCTAGGAAGGAACCTCCTTGAGTTAGGATTGTCACATGGCCCAGTGTGGGTGGAGGGCCTGGGACTGAACATTGCGTGAACCGA
WTC11_seq13442_F	potential enhancer, WTC11	NA	NA	NA	NA	11	65550995	65551195	+	AGGACCGGATCAACTTCCCCAGTGCCCAGCCCTGGATACACGCTAGCCTATTAGCGCTAGGGAATGCCTGGGGGCGGGAGGGAGGAGAGAAAACTAAAGTGGGGGCGTGGCCTAGGCAGGGGTGGCTTTGCTGGGCGGGCCTTACCTGTGACCTGAGTGGGAGCGATCTCTACGGCGCTGCGGGAAGGAGGCAAGTCCGGCAGGAACCAGCGCATCATTGCGTGAACCGA
WTC11_seq13444_F	potential enhancer, WTC11	NA	NA	NA	NA	11	65553475	65553675	+	AGGACCGGATCAACTTGCTACCGCAGCAGTCTTCCTGCTTGGTGAGGCCGGGGAGGGGGTTGCTGCCACACTAGGGGAAGGAGGGGGAGGTGGGGTCACAGAGCACCCCGCCCCGGTGCCGCCTGTTAGGGTTGGGCCTTTTCCTCTTCCCCCGCCCCTCAGTTTTCTGCTATCCGAGTGAGTTGGGGCAGAGCAACCCTGAGAGAAGGAAAGGCCATTGCGTGAACCGA
WTC11_seq13450_F	potential enhancer, WTC11	NA	NA	NA	NA	11	65626050	65626250	+	AGGACCGGATCAACTCGCGGTGAGTGCCCACCCCTGATGGCCAGGCCTGGGCAGTGGCTCGGGCTGCAGCCTGGCTGGTGGGAGCTGTGGTCCTCTCGGCTCAGGAGTGCCAGCAGGGGGCACTCGCTGCCCACACTACCCTTTCTGCTCCCTCCCTGCCCTCTGTGTCCGTGTTGCCCGGCTGCGCTCTCCACCGACTCTTCTCCTCGTGCCCTCATTGCGTGAACCGA
WTC11_seq13467_F	potential enhancer, WTC11	NA	NA	NA	NA	11	65932632	65932832	+	AGGACCGGATCAACTCGCTGTTCATCCTTAGGACAAACCCAGAATCCTTTCCCTGGCTCCCAGGCCCCACGTGATCTGACTCTTGAGCACCCCCCCATGGAGGTTTATTTATTTATTTTTTTGAGGCGGAGTCTCACTCTGTCGCCCAGGCTGGAATACAATGACGCGATCTCAGCTTGCTGCAACCTCTGCCTCCCGGGTTCAAGTGATTCTTGCATTGCGTGAACCGA
WTC11_seq13470_F	potential enhancer, WTC11	NA	NA	NA	NA	11	66112036	66112236	+	AGGACCGGATCAACTTCCTGTCGTTCACACCACCCTGTCTCACCTGCATCACGCAGTAGCCACCAGACTGATCTGTTTCACTGCCTGTGCAGTTCTTCTCTACACTGCCGGCAGAGTGGTCTCTTTGAAATGCAGATCTGATTGTTGCACTCACCTGCCTAATCCCCTCCAGTAAAACCCAGACTTCTTCTCCTGGCCTACAAGATCCTGTTTGGCATTGCGTGAACCGA
WTC11_seq13474_F	potential enhancer, WTC11	NA	NA	NA	NA	11	66312240	66312440	+	AGGACCGGATCAACTAGGCTCGCTCGGTAGCGCTCTTCGCAGAGCCGTATTTGTGCGCTACGCCGCAGCCAGGGCGCTCTGGGTGGGCGGGACTCCAGGGCCCCCAGGGGCGTGGCTTGCATCTTTCGTGGGCGGCCCCGGGGGCGGGGCTCCGTGTAGGTGAACCGCTACCTCCGCTCGATGTGTGAGGTGTGACAGTCCTACGAGGGCGCAGTCATTGCGTGAACCGA
WTC11_seq13485_F	potential enhancer, WTC11	NA	NA	NA	NA	11	66430060	66430260	+	AGGACCGGATCAACTTGGCAGTGACAGGAGATGGTAGAGTGTGTGTGGACAAGAAGGCACCCTGACACTCAGAACTGGAGAGCCAGGCCGTCGACCCATGCGGAGAAAGAAGTTGAGCGAGCCCATTGCGCCCCCTGCTGGACATAGAACCATCTGCTTCTGTTCCCTTCCCTGGCACGGTCCCTGTGGCTCAGAGCATCAACAATATTGCATCTCATTGCGTGAACCGA
WTC11_seq13488_F	potential enhancer, WTC11	NA	NA	NA	NA	11	66495055	66495255	+	AGGACCGGATCAACTCGTCAGTGTGTGGACAGACCTGCTGCTCCCGCCGCCCGCTCCTGCGCTCCCGCTTGCCTTCCTGAGCCACTTTCCGGCCTGTGGATTCTGGGGCTGGAGGCCTGGATCCAGTTGGGGGCGCCTTTCCCTCACCCACCGTGTGTTCTGCAGGACGAAAAAGGAGCATTCAACTTTGACCAGGAAACAGTGATCAACCCAGACATTGCGTGAACCGA
WTC11_seq13490_F	potential enhancer, WTC11	NA	NA	NA	NA	11	66495670	66495870	+	AGGACCGGATCAACTACGTGAACTGGCTCAACATGGTTCGGGCCGGGCTGCTCGCTCTGGAGTTCTACACACCTGAGGCCTTCAACTGGCGACAGGTAGGGCCTAGGTGGAGCCCCCTGGAGGCGGAAGGGAGCCTGCAGTGGGTGCCAAGATCAGGGTGCAAGGATGGGACCACTGTACCTTTAAGGCAGATGAACTGGGTTTAATGCTAGACTCATTGCGTGAACCGA
WTC11_seq13491_F	potential enhancer, WTC11	NA	NA	NA	NA	11	66529188	66529388	+	AGGACCGGATCAACTGGTGGGGGCGGGGTGGGCCCTGGAGGTGGCTTGGGGAAGAGTCATGTGATCCTGCAAACGGTGAGATGTGAGGGGTGGACCTAGGTGACTTGATGGACAGGGAGGCAGTGACGGAGGCAGGACCATGAGGCTGGTTTCCGCAGCATTGAGCCTGAGGTGTTGATGGGACCTCCCTGTGGAGATGAGCAGGAGGCAGGCGACATTGCGTGAACCGA
WTC11_seq135_F	potential enhancer, WTC11	NA	NA	NA	NA	1	2443375	2443575	+	AGGACCGGATCAACTGTGTCGCCGGGGCCCCTGTCTTGGCTTCTTCCAGCGCCTGGGCAAACGCCCAGCCTGGAGATGGGAAGCGCTCTCGGCCCCGCCCCCTTCCCGGTCCCGCCGGCTGGGGCCACGGGGAGCCGGAGGGAGGCGGAGGGGGAGGTGTGGGGAGCGGAAGGCCGCAGGAGCATCTTTGCGGAGAAAGTACTTTGGCTGCGGCGCATTGCGTGAACCGA
WTC11_seq13501_F	potential enhancer, WTC11	NA	NA	NA	NA	11	66880899	66881099	+	AGGACCGGATCAACTAGAGGGCTTTACTAACAGAACCCACAGAGCCGTTTCCTGCTCCCTCGAGCTGAGCCGCAACTCTTCAAGGGAGGCTGCTAGAGCCCCAGGTGTGAAGGGCATTCTGGGATGCTGCCAGGGCCAGCAACCAGCTCAGGTTACAGTTACACGCCTCGGGGGATGCCACTGTCTTGCTTGCTCCTGGTGATACACACAAGCAACATTGCGTGAACCGA
WTC11_seq13502_F	potential enhancer, WTC11	NA	NA	NA	NA	11	66883245	66883445	+	AGGACCGGATCAACTAGCAGAGTGAGGGGTCCCGAGGGCCTGCAGTGAGGTGGCTGCTCCATCCCAGCCTCACTGGAAAGCAGTGAGAATTTCAGGGCCAACACTGCCCCCTGGCGCACGAGGAGCCAGCTTCCTGCCGACCCTGCAGCACGGGGTGTGGGCAGGGCTCACATGGGAAGGTCACTTGTCCCCATTCCTCCACATCCTATAGGAGTCATTGCGTGAACCGA
WTC11_seq13504_F	potential enhancer, WTC11	NA	NA	NA	NA	11	66951250	66951450	+	AGGACCGGATCAACTCACAGCGGGCCTGAAGGGAAGAGCATTATTGTTGTCACAAATGCTGGGAGAGCACCTGGTTCCCTGGCTCGGCTGCTCCTGCAGACCAGCAGGGGGAGAGGGGACTGGACTAGCAGGGGACCGGCGGGAGGGCTGTGGAATTTAGGCTGAGGGGAGGCCACTGAATCTCCCAGGCACCTGCCACCATGGAAATCCATGTTCATTGCGTGAACCGA
WTC11_seq13508_F	potential enhancer, WTC11	NA	NA	NA	NA	11	67071800	67072000	+	AGGACCGGATCAACTTCGTCCTGCGGTGCCCGAGAATCACTCGCTAACCCCTATGCCCGGTCCCGGACCGACATCCTGGAGCCGCCTGTGCAGCCTGATGCCCCCTCGTGGCTGCTCCCAGGGCTGCACCTGCCAGGACCTAATGTTCTTAGGTCCCTCTGGCCAGAACCCACACCCGGCCCCTTCCCACCTGTCATACTGGTAACTGTAACAAGCATTGCGTGAACCGA
WTC11_seq1351_F	potential enhancer, WTC11	NA	NA	NA	NA	1	26336670	26336870	+	AGGACCGGATCAACTACACGCCCTTCTCCAGCACGTACTGTTCCCCGGAGAAGCCCACCTCCTGGTAGGCCACCCACCTGCAGGAAGGGCGGGGCGCGAGTCAGCTGGGACGGAGCCTGCACCTCTCCTGGAACCGCCCCCGGCTCGCCCGGGCCCGCCCCGCTCCCGGAGCCCGGGTCACTTACACGCCGCTGAGCACGTGGATGGCCTGTGTGCATTGCGTGAACCGA
WTC11_seq13511_F	potential enhancer, WTC11	NA	NA	NA	NA	11	67081545	67081745	+	AGGACCGGATCAACTTGGGCGCTTGGACACAGGACCCCAACTCTCAGCCTCAGCTCCTGGCCTCCCCTGGGTACTGTCCAGGTGCTGGACCTCGACCACCAGAGGGCAGCAGGGCCCAAGGAGAGGTGCCTTCCCCACTCCTCGCGAGGCCCATGGGGCAGGTGTGGCGATCTGCCCCATCGCTCCTGCCTGGGGCATGTTTAGCAACACACAACCATTGCGTGAACCGA
WTC11_seq13512_F	potential enhancer, WTC11	NA	NA	NA	NA	11	67082145	67082345	+	AGGACCGGATCAACTCAGGGGGCACACCCCACTGCGTGTGGCCAGAATAATCCTGGAGGATTGCCAGAGAAGGGGTGGAGCTGGAGGACCCTGCGGGGCAGGCTGGATGGCCGGCGGGACCTTCCTGCTGGAGAACAAACCCATGCAGAGACCCAACCCCCGTGTGGGGCACTGGGAAACATTTCGGAGCTGTGAACTCCTCCTCGTCCTCCCAACATTGCGTGAACCGA
WTC11_seq13514_F	potential enhancer, WTC11	NA	NA	NA	NA	11	67196172	67196372	+	AGGACCGGATCAACTAGTGAAACTTTCTTTGGCAAAATCATCCATGGTGCACGAGCAGGGGCTTGCAGCCCATGAGCCTCAGATGCAGGCTACCACTGCTGCCACCTCCAGTTCTTCATGTCAGCCAGATGGCAGGAGGGAGCAAGTGGGCCTATTACAGTTTTAAGAGATGAGGTCTCACTGTGTTGCCCAAGCTGGCCTTGAAATCCTGGACTCATTGCGTGAACCGA
WTC11_seq13519_F	potential enhancer, WTC11	NA	NA	NA	NA	11	67317700	67317900	+	AGGACCGGATCAACTGGGGACCCGGGCTTAGCCACATCGACCGCAACGTTCGCGCGCCACCTTGTGTCCATTCCCTTAGCCTCCAGGGACAACCCGGAAACCACATTTCCCAGCGTGCCGAGCGCCTCTGCGCAGGCGCAAAGAGTTTCCCTCGTTGCCATGGGAACCTCGCCCCTTCTAGAGTCCTGGCCGCTTGACTCAGCTAAGCGCGAAGGCATTGCGTGAACCGA
WTC11_seq13521_F	potential enhancer, WTC11	NA	NA	NA	NA	11	67382625	67382825	+	AGGACCGGATCAACTCCCGCACAACATGAGCACAAAACTGCCCCCACAGAGGCCTGCCCAAGGCGGATCAGCAAGGTCTCTGTTCCCGAAGCTGGGACTGGACACGGTGTCTGTCTCCCTCTGCTGGTCTCTTAGGGGACAGCCCAGCCGGGATGCTTTCCCTGAAGCTGGTGGCACCTTATCTCTCCCCAACAGTGGATGCTGAGTATTGGGGACATTGCGTGAACCGA
WTC11_seq13525_F	potential enhancer, WTC11	NA	NA	NA	NA	11	67485945	67486145	+	AGGACCGGATCAACTTGAACTCCTGACCTCAGGTGATCCACCCGCCTTGGAGATGGTCTTCCCCTGGGGTTGGGCCACTTGGTGGCCCCACCTCTCCTCTGACTGCCCCAGCCAAACTCCGCCTCTTCCTGCCAGTTGATGACCTGCCAGCGTGCAGGTGCCTGTCAGTGTGATCTTCTGCTTCTTGCTCCCCTGACATCCTCTCAATGACCAGGCATTGCGTGAACCGA
WTC11_seq13526_F	potential enhancer, WTC11	NA	NA	NA	NA	11	67493020	67493220	+	AGGACCGGATCAACTATCTTTGGGAGACCCATAACCGGCCACGATGTTCAGTTCTACCTGTGGCGGGAGATGCCAATCAGCCGCCCCAGGGGTGGAGCCGTGCAGCTGGGGGCGGGGCCTGTTGGGCTTCCCCAGATTGTTCTGGGGGTGGGTCCAGGCAGACGGAGGCGAAGACAGGTCCCAGTCCCACGGGGACAGGGGCGGGACCAGCTGCACATTGCGTGAACCGA
WTC11_seq1353_F	potential enhancer, WTC11	NA	NA	NA	NA	1	26360345	26360545	+	AGGACCGGATCAACTCCCCTGGAGGCGCCAGGGCCCCCCGCAGCCCCAGGTGAGCTAGCCCGAGAGCAAGACCTGCATGAGGCCGGACAGGGAAAGTGGCCTGGGGCGAACAGAGGCGGGGAGGCGGGGCTGAGCGAGCGAGGGGGATCCCCCAGGAGCAGGAGGAGCTGGGCAAGGGGGGCGGTTGCGGGGAGGGGTGGATGGTTCGGAATGGGCATTGCGTGAACCGA
WTC11_seq13531_F	potential enhancer, WTC11	NA	NA	NA	NA	11	67576825	67577025	+	AGGACCGGATCAACTGCTCTGCTGCTCTGGGTCCCCTCCAGGCTGAAGCTGCATGTCTCTTTCTTTAGGGGAGCTGTCCTCGCTTCTGCACTCTTTGGTGTTGCCTCAGGAGGGTGCTAGAACCTTGGAGACTGGGTCTGGGACAGGCAGGACTGGGTCTGAGATGGATGATGCCTGGGGCTTAGCCTGGAGGGGAGGGGCAAGGTGGGTGGGTCCATTGCGTGAACCGA
WTC11_seq13536_F	potential enhancer, WTC11	NA	NA	NA	NA	11	67659500	67659700	+	AGGACCGGATCAACTGCTAAGTAACGGGTGCCTTCCCCAGGCACTGATGCTACGCCTAGACCAAGGTCCGCTAGGTAATGGATGCCTTCCCAGGTGCTGGTGTTACCACTAGACCAGGGAGCCCTCTAGTGGCCCTGTCCAGGCGTAACAGAGGGCTCACACTCATCTGGTCACTTCTCACCGTGCCCCTTCAGCTCCTATCTCTGTATGGCCTGCATTGCGTGAACCGA
WTC11_seq13537_F	potential enhancer, WTC11	NA	NA	NA	NA	11	67698358	67698558	+	AGGACCGGATCAACTAACTGAGGCTCATCTGAGTCATGACAGGACACTTTGTGATCCTCCAGAGAGTGGGAGGCCTGTAGGAGCTGCTACCACTCCCGTTGGCTCCCTGTCTCCCCCAGGAGGCTGTCATGAGAAGGTTCTGCATGGCCTTCGGGTTCTGATGAGGCCTGCCACTGTCTGTCCTGCCCTCTTCTGAACAGAGTTGCTGTTGCAGGCATTGCGTGAACCGA
WTC11_seq13539_F	potential enhancer, WTC11	NA	NA	NA	NA	11	67711309	67711509	+	AGGACCGGATCAACTCGGACCCTGGGGATAGGAGGTGCAAAGCGCGGTCACACGCGGCCCGGGTCCGCGGCCGACAGCTGGGAGGATCTGGAGCGGGGCCGGGTCGCAAGAAGACCCTGACCCTGCTCCCGCGCTGGGGCGCGTGCTAAGGGCCCGCAGGGTTTCAGCTGTATTTTCGAACCCCTGTGCTTGGCCGAGGGGTTCCCAAGGCTCCACATTGCGTGAACCGA
WTC11_seq13540_F	potential enhancer, WTC11	NA	NA	NA	NA	11	67711779	67711979	+	AGGACCGGATCAACTAGGCCTGGGCCCCGCGGGCGGCGCCTCCTCCTCCGCGCCGTCCCCATGCTCGTCCTCAGCGTCGCTCTCCTCCGAGTTGTCCTCCAAGTAGCGGTAACCGCGCACCTTGTGCTGGGGCCGCGGGATGCGGGGCTGAGGCGGGGCCACGCCCCGCCGCAGCTTCTGCTCCATCCGCAGGTAGGAGACCGCGGCCGCCACCACATTGCGTGAACCGA
WTC11_seq13541_F	potential enhancer, WTC11	NA	NA	NA	NA	11	67713952	67714152	+	AGGACCGGATCAACTACAGGGCAGGCAGGGGAGAGGTGTCACCTGGGGCCTGGGGCTGCCTAGCTACCATCTATGAACTTTACTAAGCCCTGTATGTGTCCCAGCCCGGGACCAGAGAACGCCTAGAAAGTGCTGTGAGGCGGTCCTGGCCTGCCCCCTGGTGGAGACCCTGGTCACCACACTGCTCACACGCTAAGCAGAAGTAGGAGCAGGTGCATTGCGTGAACCGA
WTC11_seq13548_F	potential enhancer, WTC11	NA	NA	NA	NA	11	67805840	67806040	+	AGGACCGGATCAACTGGGCGTTGACTATGTCGTAGCACGTGGCCAGGCGCTGCTCGGACTCTGGGAGGCGGAGCTTAGGACGGGCCGACATGGGGAGGGGCCCAGGGTCCGGGAGGCGGGGCAGAGTCCGGGCTGCGGGCTGCGCTCAGGAGGCGGGCCCTGGGAGGCGGAGCTTAGGGAGGGGCAGGTGTCGGTAGGGACCAAGGGACTGGGAGCATTGCGTGAACCGA
WTC11_seq13550_F	potential enhancer, WTC11	NA	NA	NA	NA	11	67911310	67911510	+	AGGACCGGATCAACTCATGGGTTGGCATTGAGTGTCTGCAGCTTTCCCAGGCACACAGTGCAAGCTGTCAGTGAATCCACCATTCTGGGGTCTGGAGGATGGTGGCCCTCTGCTCACAGCTCCACTAGGTGGTGCTGCAGTAGGAACTCTATGTGGGGGCTCCGACCCCACATTTCCCTTCTGCAATGCCCTAGTAGAGGTTCTCCATGAGTGCCCATTGCGTGAACCGA
WTC11_seq13552_F	potential enhancer, WTC11	NA	NA	NA	NA	11	67943485	67943685	+	AGGACCGGATCAACTGGATGGGATAGCTCTTGCCACCGTATTTGGAGAGAGATGGCAGGGAAGTCAGCCCCCGTGAAGAAGACAGGAGCACACAGGTGCTAGGCAGTGCTGCCTAGGCCCCTGGGCTGAAGTGTCCAACCCCACAGCCTCTAGGTGTCACTAAAGCAGCCCGAGAGGATCTTCTCTGTCCATCTCCATCCTGGCACCTACAGACACATTGCGTGAACCGA
WTC11_seq13558_F	potential enhancer, WTC11	NA	NA	NA	NA	11	67996800	67997000	+	AGGACCGGATCAACTTGAAGGGGCGGCCAGCCAGGCCCAGGCCTGGCCTCCAGGCTTCAGCCCCGCCCTTCAGATGCACCACGTGCCTGGGCCTTGCCCCAGCTCGGCCCCGCCTCCCAAACCAGGGCCCCGCCCCTGAGACACTCCCACAGACCCAGGTCTTGCCTTATCCCAGCTCAAGGCCCCGCCTCTCAGCACAAAGCCACGCCACCACACATTGCGTGAACCGA
WTC11_seq13561_F	potential enhancer, WTC11	NA	NA	NA	NA	11	68021386	68021586	+	AGGACCGGATCAACTACTCCACCACCTCTCCAGGGAGGAGCGGGGCCGTGGGCTGGGCCATCCCGCCTGGTCCAGGTCACTGAACGGCCACTCTGGTTTCCTTCCATGCCCAGGGAGCCCTCGTGTGGGCAAGATTGTTATGACTGCTGCCGCCAAGCACCTGACACCTGTCACCCTGGAGCTGGGGGGCAAGAACCCTTGCTACGTGGACGACACATTGCGTGAACCGA
WTC11_seq13562_F	potential enhancer, WTC11	NA	NA	NA	NA	11	68117955	68118155	+	AGGACCGGATCAACTAATGCAGAGTTAGAAATGATCCTGGGGCTCTGGCCAGGCTGCTGCTACAAACGCAGAGCGAAAGCAGAAGCACATTCCTGGGTGGGGAGGAGCCAAAGGGTTAAATTTGGAATAGGAATGCACTGAGTTGAGGTGGTGAAGTCTCATCAACTACTGCAGATGCACTGGCACTCAGTGAAACACGGAGCTCCAGAAACGGACATTGCGTGAACCGA
WTC11_seq13564_F	potential enhancer, WTC11	NA	NA	NA	NA	11	68128770	68128970	+	AGGACCGGATCAACTTTGCGATTAGAATTTATATTTACAATGCTGATAACAATAAACTACCCAGGCTACCGCGCCACGTGGACGGGGGTGGTGGATGGAAAGGGAAACCCTTGGCCACCAGCAGCCTGTGATAAGGCCAAGGTTCCCTGGCTGGATTGCTGCCTAGGATGCCTGTGGTCCCTACCCCCGCCCGGGAGGCAGGATTGACTAATCCGCATTGCGTGAACCGA
WTC11_seq13567_F	potential enhancer, WTC11	NA	NA	NA	NA	11	68297810	68298010	+	AGGACCGGATCAACTCACGCAGCCCCCTCCGCCCTCCTCCCCGAGTTTCTTCTTCTTGGCCTGGGACGGATACTGAGCGCCGGAGAGAGCCCGGCCGGGCGGGACGCTGCTGCCCCCTCGTGGCCGCACGTGTTACCGCAGGCGGCCCATGGTGTCTGGGTCACTCTGGCCCTCCCGGGCTCAGCCTCTTCCAAGAACGGCCAGAGGGTTGTGTGCATTGCGTGAACCGA
WTC11_seq13572_F	potential enhancer, WTC11	NA	NA	NA	NA	11	68402775	68402975	+	AGGACCGGATCAACTCTGGTTCTCCAGGCAGCCGCTGCCTGTCAGCCTGCAGTGGTTCGGGAGAGGACACCTGCTTGCCTGGTCTGTTCCAAATCTTGCTTCTCATCCCAGCACAGGTAGGGGGTGCTATGGGAAAGGGATCCTCAGCTGGCCCTGTCACTGCTCTATCAGCTGGGGACGTGGCATCCTAGTGAAAACATCATGGCCGGGCGCGGCATTGCGTGAACCGA
WTC11_seq13574_F	potential enhancer, WTC11	NA	NA	NA	NA	11	68447285	68447485	+	AGGACCGGATCAACTGAAGGGGTGGGATAGGCTGGGCCTGGGCCAGGACACCTCTGGACCACGCATTCCTCATTGCTTGGGTCCCTGGAGCAGCAGGGCCTCCCGAGTGTGGTGCCGCCTGCCACCTAGTGGCCATTTCCACGAACTCCCAGGCCTGGCTGGGGAGCCGGAACTGCAGCCTCCATTTCCACCCCACTCCGGGTCGGGCCACCTCCCATTGCGTGAACCGA
WTC11_seq1358_F	potential enhancer, WTC11	NA	NA	NA	NA	1	26417105	26417305	+	AGGACCGGATCAACTTACCCGAACACTTGAGTTCACAGCTCAGACCAGGTAGCGGGCCACTCAGTACCTCCTGGTATAGGCGCCCTCGGGCTTACCTTTGGGCAGACAGGCTGAGCAGCGCCATCTGGTGGAGAACTCCAGGCAGGAGCTACAGGGCCTGGCTGTGGCTGAGCAGAGGGGATCAGAGGGATTGGCTGCCTGCAGCCTTCTGTTCCCATTGCGTGAACCGA
WTC11_seq13582_F	potential enhancer, WTC11	NA	NA	NA	NA	11	68706384	68706584	+	AGGACCGGATCAACTCCAGCGCAGGCTCCTGTGCAAAGTGGGGGGCCTGTATCCCCAGCCCCACACTGAGTTCCCTGCTCACACTTCCTCTGGGCTCCGCGGGTGGGCCACACCTGGTTCAGGATCTCCCTAGGCAGCCGTTGCCTCAGGAGAATGCTGGAGGACATTGTTCCCTTTTCCTCCCTCCACTCGGTGCCCCAGGGCTGTGCTGAGGCCATTGCGTGAACCGA
WTC11_seq13588_F	potential enhancer, WTC11	NA	NA	NA	NA	11	68890180	68890380	+	AGGACCGGATCAACTCCAGCTTCGCTCCAACCCATGTGGAGCCCTGGAGGCCTGACTCTCTGGGTTCTCACGTCTCCAAATTCAGGATGCCCGGGATGGGCGGGACCAGGAGCGCTCAGCCCACTGGGCTGGCGCCCCCTGCTGCACGCGGAGAACACGATGGGGGAGCTGGGCCAGCACCTACCAGGGCGCTGGGCACCTGAGGGGTTTTCTTACATTGCGTGAACCGA
WTC11_seq1359_F	potential enhancer, WTC11	NA	NA	NA	NA	1	26419060	26419260	+	AGGACCGGATCAACTGGTCTTTTCTTTTTGGAGGGGATGGGGAAGGGGGCGGGGCCCTGCTTTGTGTGTGGTTGGGGGTGGAATGGGGGTGGTACAAGAATTTCAGGCGCTTTTCAGATGCAGGCCCTGGGAGGCTGGCTCTGTGGGGCTGCACGCTGATTACCTATCTGATAAGAGAGGAATTCAAACTATGTGTTTTAGAAAGGGGCGGGGGACATTGCGTGAACCGA
WTC11_seq13591_F	potential enhancer, WTC11	NA	NA	NA	NA	11	68955608	68955808	+	AGGACCGGATCAACTTTTTCCCTGGGAGAAATTCCTGGGAACAGGGAGTGCCAGCTCACTTCTGCAGCTTTCAATGGCCCGGGGTCCCCAATTGCTTACTGCAGTGGGGTCCTCATCCAGCAGGGGCCTCCCTGTCCAGGCTGGATGGTGGAGGCCCCCGGTCTCAGGCCACTCTGGGGCTGTGGGAGCCGGTTGGGTGGGGACATGATGGCTGGCATTGCGTGAACCGA
WTC11_seq13593_F	potential enhancer, WTC11	NA	NA	NA	NA	11	68974741	68974941	+	AGGACCGGATCAACTAGGCAGAGGAGGCGCCGAGAGCGAGCGAGGGCTGTGATGACTGCCAGCACGCTGTCACCTCTCAGCTGGACTACATTTCCCAGACTCCTCTGTGGTATGGGTCACATGACTGAACTCCAGCCAGTGGAATGCTTCATGGTAGAGGCCTGCCATGTTTGACCTCTCCTCTTTTCTCCTCCCATCCTCTGGCTGAATGAGAGCATTGCGTGAACCGA
WTC11_seq13595_F	potential enhancer, WTC11	NA	NA	NA	NA	11	69086184	69086384	+	AGGACCGGATCAACTCTTCTGAGGAATTCCATGGGGGTGGGGGAGCCCCGGGAAGGCTGAGTGAACGAGATAGTTCAGCTCTGAGCTTGAAGAGCTCAGACTGGCCCCAGCTGATGGTCCTGGGTTTTAATCCCAGCACCGCCTCCTGCTGGCTTAGCTACCTCGGCAGCTTGTTGCACGTTTCTAGGCCTCAGTTGGGTTGTTTCTGAGATGGACATTGCGTGAACCGA
WTC11_seq13596_F	potential enhancer, WTC11	NA	NA	NA	NA	11	69088780	69088980	+	AGGACCGGATCAACTTGTCACCTGAAGCACGCCAGGTCCAGATTGACCAATGGTTTTCTCACTTCAGGGGCCAACCCACGCCCCCTTTCTGCTGAGGTTTGGGTGCCATCTAGTGGTGGGATGGGACTTGGTTGACTACATTTAAGGTAAGGTGGACCCAGCAACTCCCAGAAACAACTCCGGGGACACCACTCCCCATCACACTCCACACCGAGCATTGCGTGAACCGA
WTC11_seq13597_F	potential enhancer, WTC11	NA	NA	NA	NA	11	69101480	69101680	+	AGGACCGGATCAACTTGTCCAGAGGCATGGCCAGGTAGAGTAGGTAGGCAGGCTAGACACACCTGGAGATGCTGCCCTGGGCACACGCAGTTCCTGGGTAAGCCAGCGGAGGGCAGCAGAGCCTAGCGGCAGGCGACCCAGTGCCCAGGCCCTGGTACCCTCCTTGCCTCGCTCAGCACCAGGCCTGGGAAGGCAGGGGGAGTCCCCTCCTGGCACATTGCGTGAACCGA
WTC11_seq13598_F	potential enhancer, WTC11	NA	NA	NA	NA	11	69122785	69122985	+	AGGACCGGATCAACTGCCGCCCAAGGGCTGGTCCTGGGCCATTGTTTACCCTAGTTCTGCATGGAGGGTTTGACCTCACGCCCGGCTCCCCACCTGCCCGCCCTGCTGTGCGGCCTCCTCCCTGCCTCGGCTGACTCACAGCTCTGCTATGCGTCCTGCAAACATTCCGGAGCCCTCGCCCTGCAGCAGTGCTCTCTGCATTGGTGGATAATAGGCATTGCGTGAACCGA
WTC11_seq1360_F	potential enhancer, WTC11	NA	NA	NA	NA	1	26447564	26447764	+	AGGACCGGATCAACTCCTGAATGTCTGTTTTGCATACACATCCCGTCATGAGATCAGCAATGCTGTGAGAGAGATGGCCTGGGGGGTGGAGCAAGGCCTGTTGGATCCCAGGTATCCCGAGTTGTTTTGCATGGTAATTGTTAAGGAAAACAGGCCTGGGCCAGCATGGCAGCTCACGCCTGTAATCCTAGCACATTAGGAGGCCGAGGTGGGCACATTGCGTGAACCGA
WTC11_seq13600_F	potential enhancer, WTC11	NA	NA	NA	NA	11	69123813	69124013	+	AGGACCGGATCAACTCTCCCCGCTGGCCCACTTCCCCCTTCCCTGTTCTAGCCTTCAAGGTCTGCAGTCTCTGGTCTCACTTCTCTCCTCCCCTGGTTCCAGTAGACAGCGGCCAGAGGAGGCGCTCCTGGGGTTGGATTCACTGTTGGTTTTAGGAACTGAGAAAGGCCCCCAATCCCCGAGAAAATCCAGGGCAGAATGTGGCTGAGGAGCTGCATTGCGTGAACCGA
WTC11_seq13602_F	potential enhancer, WTC11	NA	NA	NA	NA	11	69151937	69152137	+	AGGACCGGATCAACTCCTTCAAATTCCCTGTCGGCTTTATCTCTTGCAAATGGCTCGGTGCTGCAGAGCAAACTCCCCGTCCCCGGCCCCTCCACCCCCCTCTCTGGGGACAAAGAAAGGGCCCCATACTCTCACTGAGGCCTTTGGGCAAACCAGATACATCATCACAGCCTAAGACAAGGAGGAGGCCCGGGACCCTTCAAAGATGCCTGCTCCATTGCGTGAACCGA
WTC11_seq13604_F	potential enhancer, WTC11	NA	NA	NA	NA	11	69166693	69166893	+	AGGACCGGATCAACTGATGAGTCACTTGTTCTAAAAATAAAAGAAGTGAAGTCATGAAATAGTGTATTTCCTTTTTAAGCCCGATGTGCCTGCAGGGGGATCCCCAGCAGTGTGCTGGCGGCAGGGACCCTGACAAGGTCTGGAGCCTCAGAGCGCACCTGCCCCCACTTACAAGCCCCGGCCTCGGGGATTGGGTGGAGTGTCCCCTGCCTCCACATTGCGTGAACCGA
WTC11_seq13606_F	potential enhancer, WTC11	NA	NA	NA	NA	11	69240794	69240994	+	AGGACCGGATCAACTACAGATGAAGAAATCAAGGCTTGGGGTAGTAGAGAACTTTCCAGAAGTACAGGGCAAGTTTGTGTCTAAGCAAAGCTGAGCCCTCTGCCCCCTTGTGGTGATCTCCTCAGCCCCGTTCTCATCCTTCCAGGGCAATAGTCTTTCCTTGGGAGTAAAGTTCAACCTCAGTTTGGCCCAGACATTTGGCTTTTCCCAGTGGTCATTGCGTGAACCGA
WTC11_seq13608_F	potential enhancer, WTC11	NA	NA	NA	NA	11	69249985	69250185	+	AGGACCGGATCAACTACACAGAAAGGGCCCTGCTGGGTAAATCAGTTCTTCATTATTCCGTTCCCGAGGCTCTCCTATTGGCCAAGTGCCCGGCACCAGCAGACGTCTGCCCGCACGGGGTCGGTCCGCATGGGGTCGGTCCGCACGCAGCTGACGCTGAGGCTCAGGTAGTCTCTTTGGTCCCACTAAGCGGAGGATGCATTCAAAAGGATGCACATTGCGTGAACCGA
WTC11_seq13609_F	potential enhancer, WTC11	NA	NA	NA	NA	11	69258488	69258688	+	AGGACCGGATCAACTTTAGCATGCAAACCCCAGGAGAACTGGCCCCCTGTGATTTGCATGAGAACAAAAGCTCTTTCCAATGTCCTGGGGCTCAAGTCTTCAGGATAGCCTTAACTTCCAAACCAGGCAGGGCTTCAAAGCCGGAACTGGGGAACTCCTATGTGGGCTCTCTGGACCAGCAGCATCAGCATCACTTGGGCAGTAGGTAGAAAGGCCATTGCGTGAACCGA
WTC11_seq1361_F	potential enhancer, WTC11	NA	NA	NA	NA	1	26500240	26500440	+	AGGACCGGATCAACTGGGGCAGGGTATCGAAAGCCGATCGCCAGAGGCTCCTCGGTGCCTCGTGCGAGTCCCCGCCGTCAGCCCCGAGGAGCCTCCTGGCACCAAGCAGGCGCTGCCCCCTTCGGCCACACGGTGGCGGCGCAGAGCCGAGCTCCGCGCCCCACCTGGGAGGCGGCGCCCGCGGGATGGGGCTCCTCGGCCCAGCTCCCCAGCCTCATTGCGTGAACCGA
WTC11_seq13617_F	potential enhancer, WTC11	NA	NA	NA	NA	11	69442962	69443162	+	AGGACCGGATCAACTCCAGCCGCTTCATGCACGTGGCATATGAAGCTAGGACAAGGCCAGTGACCAAGAGGGGTGGCCAAAGCCCTCTGGTTTGCAGGCGAAGTTCCCAGCAGTTTGCACGTGTCCGCCCCCCCCAGCACTGGCCAGGAAGGGGCCCCACCTCCTCCCACGGCCCTGTCTTTGTCCCCAGCAGGGCTGCCTGCTTACACGGAAAGCATTGCGTGAACCGA
WTC11_seq13618_F	potential enhancer, WTC11	NA	NA	NA	NA	11	69443425	69443625	+	AGGACCGGATCAACTCTGAGGCTGCGCCATTCATGGCTGCAGGACCGAGGCCCCACGCGGAGCGGAGACCAGGCGGCCACAGCCGCTGATTGGGCGTCGCGGCCGGGGGTTCAGCCAATCGGCTGTTTGGGAAGCGGGGCCATTCATGAAAGCGCAGCGGAGAGGAAGCGCGGGGGCGGGGAGCCCGGGTTATCACCGCGCCCCGCCAGCCCCATCATTGCGTGAACCGA
WTC11_seq13620_F	potential enhancer, WTC11	NA	NA	NA	NA	11	69444891	69445091	+	AGGACCGGATCAACTCTCGGCCACCTTCCCAGGCCATGAGGACTCCCCACTCATGGGCCTGTCGGAACCGTGCTGGGGAATGTGAGGTATGAGATCCGGGAGAGGAGAGCCCAGTAAGCCAGGGCTGCGGGGGAGACGGAGGGCGGGGCCCGGACACGGGCTTTTCCCAGCGGCCAGCACCCCTCCCGCAGGACCTCGGGTTCCACCCCAGCAGCCATTGCGTGAACCGA
WTC11_seq13624_F	potential enhancer, WTC11	NA	NA	NA	NA	11	69598249	69598449	+	AGGACCGGATCAACTAGGAAGCAGAGTTCCCCGGAAATATGGCCAGAGGGATGTAACCACTTCCTTATGCATGGCACATGGGTTCCGGGTCCCCATAGTTGGTGCTGACAGCCACCCGGTGGGCAGGAGTAGCATGGCTCTGCCTACTCTTGCGTCAGGCTCAGGGTCCACTCAGCAGCCCCAGCCTCTAGCCTGGAAGGGTCTGGACAGGTGGTCATTGCGTGAACCGA
WTC11_seq13627_F	potential enhancer, WTC11	NA	NA	NA	NA	11	69637700	69637900	+	AGGACCGGATCAACTTCGGGATCCCAGATGCGTCGTTGGAGCCAGGGCCGCCCCCCTACCTGTTGGGTTTGCGTTTTAACTCCAGCGCACACCTTGCCGGCAGCCCTCGGAGCTAGGGGAGGGGTCTCGTTTCCCCGCAGCCCGCCGGACAGACGACTGGGGCACGGGAGGGGCGGTGGCAGGGTGGTCTGTGTGTGGCTGAAACTAATTGATCTCATTGCGTGAACCGA
WTC11_seq13628_F	potential enhancer, WTC11	NA	NA	NA	NA	11	69638190	69638390	+	AGGACCGGATCAACTTAACAATGGAAAACTCGCGGAGCCTGAGCCAAGTCCTTTCAAGTCGCCGCCAGGTATGCGGCTGCAGGTGACCCCACCTGGGTGCGCCCGCCCGCCAGCCGCCCTGGTGGAAAAGCGGGTGCGGGAGGTCGCTGGCGAAAGGTCGGGACTGGTCCCTGCACCACCCGCCCCCAACCCAAGCCCCGAGCCCCGCGGCGCGCCATTGCGTGAACCGA
WTC11_seq13629_F	potential enhancer, WTC11	NA	NA	NA	NA	11	69658095	69658295	+	AGGACCGGATCAACTGCCAGCAAGGGCAGGCCTGTGCAGGGGCTGCAGCGTGGGGTGTGCGTCCCGCACTCTGGGCCAGCCTCGCAGCTCACAGGGCTCTGTCATCCCAGGAATGTCTTTGATCAAGAGTTTATGCAAGACGAGGAAAGCAAGCCCAGGACCTCTAATCCGTTCCCACAGTCCCCTGCCCGCCAGGGCCCCACAAGCCCAGCGCCCATTGCGTGAACCGA
WTC11_seq13631_F	potential enhancer, WTC11	NA	NA	NA	NA	11	69683960	69684160	+	AGGACCGGATCAACTGACCGTTTACCAAAACTGGGCCCAGCCCCTTAGGGCTAGCTGTATTTCCCTGTTTGTGTCGAGGAAAGGGGGAATGAGGGATCCAACCTGGGCTTGGGCTGCCACCTGCTGGATGCAGTGGCTCATGCCTGTAATCCCAGCACCTTGGGAGGCCGAGGCAGGTGGATCACCTGAGGTCAAGAGTTTGAGACCAGCCTGGCCATTGCGTGAACCGA
WTC11_seq13634_F	potential enhancer, WTC11	NA	NA	NA	NA	11	69707206	69707406	+	AGGACCGGATCAACTAACTTCTGGGTGTGGTAAAAGTCTTTATCAGAAAATAAGAACTGCAGGGTAGCGTGGGACCGAGAGAGCTGTGAACACTGAGGTGATCGAGGCCACGCCCCACAGCTGGTTCCTGGCCAACTGGAGGCTGAGACCCAGGGACTCCTGAATCTCAGCCCAGTATTTTTGCTACAACCTGCTAGAACATGCATTATTTCCCCCATTGCGTGAACCGA
WTC11_seq13635_F	potential enhancer, WTC11	NA	NA	NA	NA	11	69709188	69709388	+	AGGACCGGATCAACTTGGGGCTTGTAAATCCAGGCTGTGCTGTGTCTTATCCCGGGACAGGGGCTCCTGGTGTGTAAGCACCACCACCAGCAGGCACCATGAGGCATAGCAAAGCTGGAGTCGGAGCCCTCCCTTTACTGCCGGTTCAGAAGGCCCAGGACGTGAGCTCCCCTAGCTGGGAGGGCCTGCTTGTGCTGTGAGCCTTACTTTTCTCACATTGCGTGAACCGA
WTC11_seq1364_F	potential enhancer, WTC11	NA	NA	NA	NA	1	26538780	26538980	+	AGGACCGGATCAACTTCTGTGATTCCAAGTGGGACCAGTCCTGGGCACCTGCTCATCCATCTGTTGTCCCAGCCACCAGTGTCCCTAATGCCCACTTCTGGGCTTAATACACCAGGGGGCGCTCAACCTGTGGTCCGGACCTCATCACTTTGTGCAGTGGAATGAGCTGGCAATGGGCCACTTTATCCTAATCAGACATTCGGTGCACCCTGTTGCATTGCGTGAACCGA
WTC11_seq13644_F	potential enhancer, WTC11	NA	NA	NA	NA	11	69868591	69868791	+	AGGACCGGATCAACTGCCGCGGAGCCCCCACCCCGGGCAGCCGCCCCGCGCACCAGCTCGGGTTGCACGCGGGGGAGGCACAGGAAGGCCTCCGAGGATTTGTTCTGCTTGGCTGCCGGCTCGCTATGCCAGCCCCCAGCCCGGCCGCAGCCCCCTTTGTCTCTGGCCGCCAGAGCCAGCACACAGGCCAGCCGCACGAAGTCCCCCGCGGTAGACATTGCGTGAACCGA
WTC11_seq13654_F	potential enhancer, WTC11	NA	NA	NA	NA	11	69948238	69948438	+	AGGACCGGATCAACTTCTGTGGGTCTATGAAAGGCCCTGGGTACTGGTGCTTTTTTAAAACTCCCTGGTATTTTTGACTCACAGCCAGGTGGAGCTGCGGTTCCTCCTGGTTGCCAGGGCAGCCTTTGCCCCTCACAGTGAGCGTGCACGTGGCGTCCCAGAGCCTGTGCTGGGTGGGCAATGCTGAGTCCACAGACAGCCTCAGCGAGCCCCCACATTGCGTGAACCGA
WTC11_seq13657_F	potential enhancer, WTC11	NA	NA	NA	NA	11	69984500	69984700	+	AGGACCGGATCAACTACAGCGCTGAGGTGGGGGCGGGGAAGGAGACCCGGCAGGAAACATGTCTTTGTGGGTTTGCCGCTTCAAGAGCAAGCGCTTTCCTCCTGGGGCAGTGTCCTCAGGTACCAATCCCAGCAGGCCTGGTGGGGAGGAGGACAGCTCCTCCTCCATCCAGATGCCTTCCGCGGGGATGTGGTCTGTCCTCCAGGGGTAGCCGGCATTGCGTGAACCGA
WTC11_seq13659_F	potential enhancer, WTC11	NA	NA	NA	NA	11	69999781	69999981	+	AGGACCGGATCAACTGGGACCCACGTGCCTTACTGAGGATCAAACAGGCTGGGGTTCCTATCCTTTTGTGAATGTGGAGGCATTGGAGGCAGGAGGGAGGGCTATCACATGGCCACCCTGGGGAGTGTCTGATGAGAGTACTAGGGGTTTCCCTAGCACTGGGAAAAAGGGAAGGGAGGCCCCAAAGAGTTCTATTCAGAGCACGGCCCATACTGCATTGCGTGAACCGA
WTC11_seq13663_F	potential enhancer, WTC11	NA	NA	NA	NA	11	70128545	70128745	+	AGGACCGGATCAACTCAGCAGTTACTCAGGATTCAGCCGCTGTGGGCGGAGATGAGGCCAAAGCCAAGGCCTCTGCCCAGCAGGCGACCTGGAGCGAAGCGGGAGGTGCGTGCTCCCTGCAGCTTCCGCCCCATCCCCACCAAGCTTGCAGGGAAGCCCCAGCATGGAGCCGCCTGCTGCCCTTGTACCTCCGGTCCTCTCTGAAGAAGAGAGCTCATTGCGTGAACCGA
WTC11_seq13665_F	potential enhancer, WTC11	NA	NA	NA	NA	11	70158245	70158445	+	AGGACCGGATCAACTCTTGGCCGCCTGCTAGCTGTGTTTCCATCACCCCCCAAGTACTCGGAGCCAGCCGTGGTCATGTTACAAATGACCCTGCCCTCGTCCAGCCCAACAGCTTGAAGGCAGCGCCTCCTGTGGCCACCTAGCCCCGAGTCCTGGTACTGGAGCCCAGGTTGGCAGCTGTGCACTGAGGGCCTCACCAGAGCGTCTCATCACTGCATTGCGTGAACCGA
WTC11_seq13666_F	potential enhancer, WTC11	NA	NA	NA	NA	11	70164800	70165000	+	AGGACCGGATCAACTGAGCCAGTGGATGCTGACTGGTGCATGGGACCGGCCAGTGGCCCTGGAAAAAAGGAGGCGCCCTGAGGCCCTGCCCCACCCCTGCTTACTCCCTCCCAGTGCGCTCCCCGCTCCCATCCACAGCCCCAAGCACAGCAGCCTGTAGGCGGAGTGTGTCCGTTTCCTGGGGCTGCCGCAACTCGATCCCACAGACTTAAAGTCATTGCGTGAACCGA
WTC11_seq13667_F	potential enhancer, WTC11	NA	NA	NA	NA	11	70175029	70175229	+	AGGACCGGATCAACTATCACAGTGCGCGTGTGTTTGCTCTGGCACCCTCTGCTTCGAGAAGCTCTGGCTGTCCCCAGACAGTGGCTGAATGAAGCTTGCAAACCCACCAGGGTGAAAGGGAGCAGCAGCTCAGTGGCCCTGGCTTCCCGCAGTCCCTCTGCAGGCATTGGCGTCCCCACCAGCAGCAGGCCTTCCGCGTGCCTCTTTGGACTCTTCATTGCGTGAACCGA
WTC11_seq13670_F	potential enhancer, WTC11	NA	NA	NA	NA	11	70181443	70181643	+	AGGACCGGATCAACTAGGCAGAGTGTGCACACCGGGATGGCCCCTTATCCCGCCCAGACAAAGGCGCGCAGGGCCCTGAGGCAGGGCCCATGCTGTGCTGGAGTGGGTGGAGCTGGGAACAGAGGTACGTCCTGCCTGCAACAAGCGGCGCTGTGAGCAGCTGCGGAGCACAGTGGGCATCTCCTGAGGACAACAGCAGCAACAACAATAACAGCCATTGCGTGAACCGA
WTC11_seq13672_F	potential enhancer, WTC11	NA	NA	NA	NA	11	70196180	70196380	+	AGGACCGGATCAACTCCTCAAACTCCCTTCTCACAGTGGCTGTAGCCACTACCCGGACCTGGTTCCAACCTCGGCAGCAGAAATTCTTTCTCCTGCTTTTGCTTGTTGGTGGCTGCTGCCCTCTTCTGGCTGCCTGCAGGAGCTGCACTCAGGGAAGGGAAAGGCCCCGCACCTGGCACCTACCTTAGTGTTGTTGTGTAGTGTTGTGTTGTGTTCATTGCGTGAACCGA
WTC11_seq13674_F	potential enhancer, WTC11	NA	NA	NA	NA	11	70227075	70227275	+	AGGACCGGATCAACTACCAAATTGTTCAGGATAGACGTTGTAACTCCTCTTTGATCTCAGACTGCTGGTGAAAAGCAGGTTTTACAGACCAGGGCCATGTGGGGGCGTCCTGCAGAGACTCCAAGTGGCGCCCAGGCTCCCAGATGACCATCCTCACCCTTTAACCCCCAGACTTGGATCCCCGAGGGCACACAGTGTGTTTCCCGGGGAAGTGGCATTGCGTGAACCGA
WTC11_seq1368_F	potential enhancer, WTC11	NA	NA	NA	NA	1	26621390	26621590	+	AGGACCGGATCAACTTTTTTTCGACCCGCCTTTCCTGAGCTTCGGTACAAACTCCGCAGCTAGAGCTCAGCTTTCACATTCCCGCCTCCGCCCTCAGTCTCCCCTCCCAACCCTGAAGCACTTCCTGCAAACTGCCTTGTTCTCGCTCCTCTCCGCCCCGCCGCCTCCTTGCTCTTACTGGATGGCTGCTCTCACGTTGGCTGGGCGGCGGGTTACATTGCGTGAACCGA
WTC11_seq13680_F	potential enhancer, WTC11	NA	NA	NA	NA	11	70391048	70391248	+	AGGACCGGATCAACTATGACATGCTAAACAAGGGGTGGCCGATTATTCATGCCTCCCCTTTCTAGACCACATAGAGTAACTTCCTGACGTTGCCATGGCATTTGTAAACTGTCATGGCGTTGATGGGAGTGTAGCAGTGAGGACGACCAGAGGTCACTCTCGCCGCCATCTTGGTTTTGGTGGGTTTTGGCCGCCTGCTGCTGCTTTTTTTTTTTCATTGCGTGAACCGA
WTC11_seq13688_F	potential enhancer, WTC11	NA	NA	NA	NA	11	70503921	70504121	+	AGGACCGGATCAACTGTTGCTGTGAAAAGGCCCCGGCCTCACCCCTGCCCATGGAACTGAGCTCCACAGGGGGCCTCTGGCACCTTCATCCCAGCAGCTCCTGAATGGGAGCGCAGCCCAGAGGCAGCTGTCTCTAGGTGGCAGCAGGGAGGGGGAAGCCCCAGAAGGTGAAGTTTACAGCTGCTTCACACGCCACCTTCGAACAAAGAAAAGCACATTGCGTGAACCGA
WTC11_seq13693_F	potential enhancer, WTC11	NA	NA	NA	NA	11	70545155	70545355	+	AGGACCGGATCAACTTTTTTGTCTGAGAATGGATGGAAGTGGCTCCTGCAGTCCCTGGGCTCGCGCTGTCTGAGCTCCTAATCCGGCTGGCCGGAGGCAGCGTCGCATTGCTAATCAGCTCCTTTGTGTGCCAGTCTCGTCTTCCTGACCAGCTCCCAGCTCCTGCCTGTCTGCAGCTCCTGCTCCAGAGACATTCACGGCCCCTGACTCACTGCCATTGCGTGAACCGA
WTC11_seq13694_F	potential enhancer, WTC11	NA	NA	NA	NA	11	70568610	70568810	+	AGGACCGGATCAACTGCACCTCCCCTCTCCCATGTGGGCAGCGGATTCCTGCCCCCCCCGCCCACTTCCTCCCGGCCGGGAGCTGTTCTTTTCAGCAAAGCCACGAGTAGCAGGCAGGGGCGCCCCAGGCCAGGCATGGTCCGTCTGGAAGAAGCCAGGTTCAGGGAGCAATTCTGCAAGATAAACCACCCTCTGGAGGGTGTGGCTCCAAGACTCATTGCGTGAACCGA
WTC11_seq13699_F	potential enhancer, WTC11	NA	NA	NA	NA	11	70650395	70650595	+	AGGACCGGATCAACTAGACTCCTGAGGAAGGCTGCATCCAATCCTCCCAGCTGTCTAGTTCAGCACCCTGCAGAGAGCCAGTGCCCTGGAGTGGTTCAGCACCCTGGAGAGAGACCATGCCACACAAGGGTTCAGCACCCTGGAGAGATCCAGCAATGCTCTTGCTCTGTGCAGCTGTACAGCCACACACATTTGTACCTACTTCACTAACAACCCATTGCGTGAACCGA
WTC11_seq137_F	potential enhancer, WTC11	NA	NA	NA	NA	1	2523749	2523949	+	AGGACCGGATCAACTTAGAGCAGAGGGAACCGCCTGCGGGCGGGGACCCTTCCGGGCTGAGCTCAGGGACCCCTCGGAATCACAGCAAACCGCGCCTGGCAAGGCAGTGACAGGAGTGCCTCCTGGCGGCTCTCCGGGCTGCCCGCGCTCGGCCCTGAGGCCAACAGCTGGTGGGGGAAGGGGGCTTCCCAGAGGTTTGGTCACCTGTGCTCTTCCATTGCGTGAACCGA
WTC11_seq1370_F	potential enhancer, WTC11	NA	NA	NA	NA	1	26692420	26692620	+	AGGACCGGATCAACTGTGCTAGACTTTCACACCGATCCCAAAGCCTCCGCTGGGGCTGTTTCTTAACACGGAGTTACAAACTTTAAGAACAGACAGCTCCAGACGGAAATCCACGCCAGGCTTTGAACTCTGCTTCTGGCTTCCGTCAACTGACATAGTTGCCCTTTTGCTCAAACTCGCAGCTCCAGTTCGCACTCGAGAGAGCTCTGCTGGGTCATTGCGTGAACCGA
WTC11_seq13702_F	potential enhancer, WTC11	NA	NA	NA	NA	11	70703870	70704070	+	AGGACCGGATCAACTCCATGTGGTCAGGTGATGCCACCCTGCCCCCTCCCCACCTGACTGCCCAGCCCTGGGCTCCTGCAGTTCCCATGGGAGCCTGGCTGGAATGTCCCTTTGATCCCAGTGAGTGACGGGCTCAGGGGAGGGGCCTGGGACCACAGCGGGGACAATGCCGCCCTACTCCTGCTGCTGGGGTTCCCACGCCTCAGGCCACAGAGCATTGCGTGAACCGA
WTC11_seq13709_F	potential enhancer, WTC11	NA	NA	NA	NA	11	70790765	70790965	+	AGGACCGGATCAACTAGGAGGTGGCTCCTGGCCCGGGACCACAGGTCCCAGCATCTGCAGCATCCAGGTTCCCTCCACAGGGTGTCACGGGCGATGATGTGTGTCCCTGATGTGCCAGAGCCTCACACAAGAGGGCAGCGTTTCTCCATTCTCTCTCCCCGTCTCTGCAGGCTGGGGGCAGGGGACCCTAAGGTCCTCGAGGATGACCAGGCCACCATTGCGTGAACCGA
WTC11_seq1371_F	potential enhancer, WTC11	NA	NA	NA	NA	1	26693020	26693220	+	AGGACCGGATCAACTGTTTGTCCTGGCAGCCCTGCCCCCTTCCTTGGCTGCTCTGCCGCTGGAGTTAATACGCCCAGAAACTCCGCCTGATCCTCCAGGCCTCAAATCCAGTCCGCGTTTGCTAAGTGCCGTGCGGTCGGGGACGGCGATAAGAACTCTCCTGTGAGGGAGAGCTAGCGAGACTTTAGTCCGGTTTCCATGTCAACGATTCAGTCCATTGCGTGAACCGA
WTC11_seq13712_F	potential enhancer, WTC11	NA	NA	NA	NA	11	70834385	70834585	+	AGGACCGGATCAACTAGACGGTCTCAGTGGCCCACCAGCCCAAGCTCCACTTTATCTTGCAGAAACAAAGACTGAATGCTGAGAAAGTATGTATGCAAGAGCCTCAGCCAGCGGGGGCCAAGCCAGGAGCAGGGGTGGCAGGTGCAGGGCAGGTACAAGCTAGAGCGGGATTCTTCCTGCCCATCCCCCACCAGATCCAAAATAGCATCTCTTGTCATTGCGTGAACCGA
WTC11_seq13717_F	potential enhancer, WTC11	NA	NA	NA	NA	11	70914035	70914235	+	AGGACCGGATCAACTGGGCGGCAAGCAGAGAACAGGGCGGCGGTGGGGGATTTCTGTAAGGAGTTGTCGGGCCCTCAAAGCAGGTGCAGGGCCCCGCCCAGCCACACTGCCACTGCAGCATCTTGTTACAGGGCCCTGAGAAGGCACACCCTGCTCAGCTGCATTGGACAGCCTGTTTCCGGAAATCGGGCTCTGGGGCTCATACAGAGCCACAGCATTGCGTGAACCGA
WTC11_seq1372_F	potential enhancer, WTC11	NA	NA	NA	NA	1	26723420	26723620	+	AGGACCGGATCAACTATAGGGAGCTCTGAAGCCAGACAATAGTTTGTGCTGGCGGGGCCATGTGGCGAGTCATGTGACCTGGGGCTGTTTTCTGCTGGGGTCCTTACCCATCTGTTCTCTCGGCTCTTTCTGGGTTATCAGGCGCCAGTCCAAGTCCTCCCAGGCAGCCAGCTTCATGGCCAGAGATTACGAGCACTAACCTTCCTGGCAGGGGCCATTGCGTGAACCGA
WTC11_seq13722_F	potential enhancer, WTC11	NA	NA	NA	NA	11	71086890	71087090	+	AGGACCGGATCAACTAAGTTGCTTCACATTATCACTGAGAATCTTTAGCAGGGGAGAAAATGGCTTTCCGGGCCTTTCATGAACAGGCAGCAGACCACCAGAGGGCAGTGAACGCACCTGGCTGGCTTTCCAAACCCTGCTCCACATTTTCTAAGCTGAGGTGGGAGCAGGTGCACTGCCCCAGAGCTCAAGCCTCCAAGGTACCAGTGCAGCTGCATTGCGTGAACCGA
WTC11_seq1373_F	potential enhancer, WTC11	NA	NA	NA	NA	1	26725079	26725279	+	AGGACCGGATCAACTTCTCTGTGGCAGAGCCTTTGCTTTTGAAGTGTAATCACAGTAATCTACTCCTGTGGTTTCCCATTGAAAGGATTTCCTCTGTCTTTCCCAGAGTGGAATCTCTGGCTTTTTGCAGCTAGGGTTTGGAGTTTCCATCCCCTGCCTTGTGCCTGCAGACTGCTGATACTGGCTTTTGTATCTTGCATGTAGGGATTTTTCTGCATTGCGTGAACCGA
WTC11_seq13737_F	potential enhancer, WTC11	NA	NA	NA	NA	11	71253140	71253340	+	AGGACCGGATCAACTGCCAGGGGGTGGGGTGGGGGGAGCAAAAGCCAACGGCTCGGGTGAATCCCAGAGGCCAAAGGCACCCTCCGGAGACTCCAGGAATCCTGTTATTATCCAGGACTCCGGATTGCTAGGTTTGCGGAAGCCCAAAGGGGCGGGTCCTGAGCTTGGAGCTGTGGCCGCCGTGTGAGCCATCGGCTGATAGATTTTCTCAAGGCCATTGCGTGAACCGA
WTC11_seq1374_F	potential enhancer, WTC11	NA	NA	NA	NA	1	26744155	26744355	+	AGGACCGGATCAACTCTGGTTCTCTGGGCTGGACTGGCCAATCCGCTTCTCCATCTTAGTCACACTGTTCCAACCCTGATACTGCCTGCTGACTGCCTGAGCCTGTGCTGCTTGCAGCAGATTACTGTATGCTTGTTCCTGGGCCCATTTCCTGTTTCTATTCTAGTCGCTGGTGGCTCAGCTCTGCTTCCTGCCTGTGTGTCTCACACAGATTCCATTGCGTGAACCGA
WTC11_seq13743_F	potential enhancer, WTC11	NA	NA	NA	NA	11	71425507	71425707	+	AGGACCGGATCAACTTTGTTAAGTGGGACCAATGGCAAGCATGAGGCCTACCTATCTCAGGGAGTCTGAGTCACTGTACAGCAAGGTCTGAGATGAGGGCCTCGCCTTTGTTCAGGGGGCAGTAAATGCTGGTCACCACCAGGGGCCTGATTTTCAAGCTCCCACTTTTGTTGTCTGATCAGGGGCTTTTCCCCCATCAGCTTCTTCTGCACCCACATTGCGTGAACCGA
WTC11_seq13744_F	potential enhancer, WTC11	NA	NA	NA	NA	11	71589280	71589480	+	AGGACCGGATCAACTTAGAAGCAGTATGGAAACTCCACAAGGTGGCAGTTATGCATTGCAGGGGACACCAGTGAGCTTCCACCTTGCTGGGTTTGGGGAATTCCCGCGCTGACTCAGACGCTCGAAAAGCAGCATCTGCCCCCTTCTGGGCATCAGTGCTCCCTCAAGCACCTGATCTTGGACCTACTTCTAAAGAAGAAAAGGACTTTCTCCAGCATTGCGTGAACCGA
WTC11_seq13750_F	potential enhancer, WTC11	NA	NA	NA	NA	11	71699060	71699260	+	AGGACCGGATCAACTTTAGCCCTGAAAGAGGGATGCTTTAACCCCATTTGTAACAAGTGAGTCTGAGGCCCAGGAAAGTGATATAATTTAGCAAAGTCCACCTTGCCCCCTGGTGGCTCCAGCTAGAACTCAGCCCCAGGTCCATATACCTAAGTCATTACAACATCCACTGAAATTTTGCCCCTCTCTCCATGCCTTCCTCTTTAGAAGCCTGTCATTGCGTGAACCGA
WTC11_seq13751_F	potential enhancer, WTC11	NA	NA	NA	NA	11	71710439	71710639	+	AGGACCGGATCAACTACTGTGCATGTACATAAAGCCATCTACCAGGAAGGCAGGCTACTCGCCTCAGCAGGTAGCTGTGATCCACTGCAAAGGACATCAAAAAGAAAACACGGCCGTTGCCCATAGTAACCAGAAAGCTGATTCAGCAGCTCAGGTCGCAGCCAGACTTTCAGTCACGCCTCTAAACTTGCTGCCCACAGTCTCCTTTCCACAGCCATTGCGTGAACCGA
WTC11_seq13755_F	potential enhancer, WTC11	NA	NA	NA	NA	11	71738203	71738403	+	AGGACCGGATCAACTGACCAAGGAGACACATTTTATCTGTGGACCCAAAACTCCGGTGCCGGTCATGGACTAGGGAAGGCAGCCTTCCCTTGGCGTTTAATCATTGCAGGGACGCCTCTCTGATTATTCACCCAGGTTTCAGAGGTGTCAGACCACGCAGGGACACCTGCCTTGGTCCTTCACCCTTAGCAGCAAGTCCCGCTTTTCTTGGGGAGCATTGCGTGAACCGA
WTC11_seq13765_F	potential enhancer, WTC11	NA	NA	NA	NA	11	71888326	71888526	+	AGGACCGGATCAACTCTTAGGAGCTGTGGGGTTTTGTAGACTATGGATCCCAAACTTTGCAGTATTAGCCAAGCCTTTGTATGCGGTCACCAAGGGGGCGGGGACCGGGAAACTTTGGAATGCGGATGCCAACAACAGCAAGGCTTTCATGAGTTAAAGGAAAACCTCTGGCAGCCCCAGCCCTGGGGCTACCCGATCTAACAAAGCCTTTTCCACATTGCGTGAACCGA
WTC11_seq13777_F	potential enhancer, WTC11	NA	NA	NA	NA	11	72183505	72183705	+	AGGACCGGATCAACTCCATCCAGACCCTGCAAGGGCTATCTTTGCTGTGTTGGGTTTCTAGTGGGGGAGGTTGGGGGCAGTTCAGCCTGACTCATCCGGCCCATCAGGTTTGGTGAGGATGCTTGCCCTCTAGTGGCACTCGCAGGGACGTCTTTAAGTAAATGCTGTTATGGGGAACCTAGGTTCTAAGGGGACAGACAGTCCCTGACCAGCTGCATTGCGTGAACCGA
WTC11_seq13788_F	potential enhancer, WTC11	NA	NA	NA	NA	11	72417909	72418109	+	AGGACCGGATCAACTGTTTGTGCTTTACATCCTGCCCCAGTACACTGTCCATCTGCAAAGGCTGGTCAAACACACAGGCTTCGCAGGAGGCCTGGGTGCTATCCCTTCAAACAAAAGGGCATTGAGATGGAAGCCTCAGCCCAGCCTCAAAGAGGATTCTTATGCAGCCTTCCTGAGCCTTCCATCCACATGAATGGAGGATCCTGGAGACCAGTCATTGCGTGAACCGA
WTC11_seq13796_F	potential enhancer, WTC11	NA	NA	NA	NA	11	72535255	72535455	+	AGGACCGGATCAACTGCTCTGGTGTTCTTTTGAATCAGCAGAGTGAAGACTCCAGCTCTAGGATGGATCAGCAACTGGAGTTTGCTCCATTAGCATTTAGTAGTCTGCGGTAGGCAAGTGCAGCCACCAGGGGCCCGGGTGCACATTTAACCCTGGCCTTTCTGAAACCCAGAGCACCCAAGTCTCTTCAGGTGGATCTGGAACTGTTTTCACCACATTGCGTGAACCGA
WTC11_seq138_F	potential enhancer, WTC11	NA	NA	NA	NA	1	2539410	2539610	+	AGGACCGGATCAACTGTGGCCAGGTTGGTTGCGATCGGGAGATGGGTAGAGGGCCCTGCCCCCTGACTTGGTGCCCCTGGCCAGGTGCAGTGTGCAGTGCAGGCTTGAACCTGCAGGGGTCCCCCAGGAGCGTGTTTCCTTCCCAGAGGCCCCGGGGCAGGCACTGAGTGGCTTGGTGAAAGCAGAAGGTCCAGGCCAAGGCTGGGCTCTGCCCTCATTGCGTGAACCGA
WTC11_seq13801_F	potential enhancer, WTC11	NA	NA	NA	NA	11	72589820	72590020	+	AGGACCGGATCAACTAAAGGAAAGGCAATGGATTTCCCCCTCGGAGACCCGAGTTCCTCGCCCAGCCCCGCCCCCGCTCTACAGTGGACCTGGGCCCTCACCTTGCAAGAAAGCTGGAGATTGTCCTCCGACACCAGCAGGAGGCAGCAGCGGGATGCCCGGGTCTCCTGCTGCAGCTGAGAGAGGGACAGGCAGGGCGAGGGGGTGACCGCGGACATTGCGTGAACCGA
WTC11_seq13804_F	potential enhancer, WTC11	NA	NA	NA	NA	11	72599010	72599210	+	AGGACCGGATCAACTAAGGCTGAGGCTTCACGGAGGCAGGGGGTGACCCCTGGCCAAACCCTGCCCAGCTCCTTGGCCTCAGACAATCTGGTTAACCGGAGGCCACAAGGTGGCACTGGTCCTTGCGTTGCTGGTCAGTGCGCACTGCAGCCTCATCCTGCCGACTCCCAACTATTTCCCCTCCCACCCCTGGACTGGAGCTGCTTGGCCTCTCTCATTGCGTGAACCGA
WTC11_seq13807_F	potential enhancer, WTC11	NA	NA	NA	NA	11	72652985	72653185	+	AGGACCGGATCAACTAAGGCACTCGCTCAATCGGCAAAGGCTCCTGTGGTGGGACTGGGAGATGTGGCATTCTGTTTCTAAGCACCCGTCGCTATGGAAGCCAGGTGCTGCCAGCCCAAGGCCTAGCAACAAGGCACGGTGCAGGGCGGAGGCCATTGTTTGGGGCTTCCGAGGCAGCCAGCAAGAGAGAGGGAGGGTGGACTCCATCTGTTCTCCATTGCGTGAACCGA
WTC11_seq13810_F	potential enhancer, WTC11	NA	NA	NA	NA	11	72684620	72684820	+	AGGACCGGATCAACTGAGGGGTAGGCACTGGGGCCACAGGTGACCCAAAGGTGCTTCTTCTCAATTTCCTCAGGCTCCTGTGGCTCTGACCTTGTGTCTCCAGCAGGGGGCTGCTGCAGGGCTGCCAGGCCTGAGTCACTGACACACCACACCCAGGCCCCAGCTGGGACTCAGACTCGGACTGCAGCAGGACAGGGGCTTGTGTCCAGCCAGGGCATTGCGTGAACCGA
WTC11_seq13814_F	potential enhancer, WTC11	NA	NA	NA	NA	11	72741411	72741611	+	AGGACCGGATCAACTGCCCCACACCTACAGAGACCTGGGGCGCTCCCACCACCAGCAAGACAGGGCTCTGGCCTGGCTCCCTGGCCCTCAGGCACAGACACACTCTACAGGGGCTGGGGACTTCCTGTGGCAACTCCTCCCACAGAGGGCAAGGGGCAGCCTGAGGAGCCACAGGATGACTCCAGGAAGATCCTCCTGTGACCACTGCCCCCAGCCATTGCGTGAACCGA
WTC11_seq13815_F	potential enhancer, WTC11	NA	NA	NA	NA	11	72764585	72764785	+	AGGACCGGATCAACTTAGCCCCCAGCAGGCAGCACTGCTGCGCTAAGCAGAAGAAATTACACCCATCTTTGTTCCTGCGGGCGGCGGTGGCCACGCCCCAAAGGTGTAATTCTAAGAGGCTTGGGGAGGGACAGGTGGCGGGGTAGGGCTGAGTCTCTGGAGAGCACCAGGTGGGCGGGCCGGTACCAGGAACCCCCAGCTATTAGGCCCTGGCTCATTGCGTGAACCGA
WTC11_seq13816_F	potential enhancer, WTC11	NA	NA	NA	NA	11	72776897	72777097	+	AGGACCGGATCAACTGGCTGGGAGGGGCCGCCTGAGCTTTTCCCAAAGGGGAAGGGGAGGAGCAGCAGGACAGGAAGTCAGAGGAGACAGGTCCCCACTGCCCAGCTTCCTGTGGCCAGCAGAGCCTCAGGCTCTCAGCCACACCCCCTCCCACACCTGCTCCAGGGCCAGGTCTCTCCTGTCATGGGCTCAGGCTCTTATCAGGCCTCATTCCTCATTGCGTGAACCGA
WTC11_seq13817_F	potential enhancer, WTC11	NA	NA	NA	NA	11	72787405	72787605	+	AGGACCGGATCAACTCAGAGTTGACAGAATCCCCAGCAGGTGGGGAGGCCTCTTGACAGGAGAACAGGCCTAGAGAGGGCCAGAGGCTTGTCCCAGGTGGGCAGGGCCTGAAACAGAACCAGGTGGATTCTCCTTCCGGAGGGTTCCCAGGCCCAGATGGCCACACCCCGCTCTGCCTGCTGGGTCCTCCCGCTGTCGATGTCTATTGGACACTGCATTGCGTGAACCGA
WTC11_seq13818_F	potential enhancer, WTC11	NA	NA	NA	NA	11	72798440	72798640	+	AGGACCGGATCAACTGGATTTCAAGGTGGGGGAAGGTAGAAACTGGGCCCGATTTGCTCCACCCCCTCATCCCTGTCTCTTGACAAGGGGTTGGGCCTCAAGGTGGAGGCTGCAGAGGAGGTCCCGCCTTTCTACCCCTTCTCCTGATCTGAGCTCTCATGGTCTCCTACCTTGAAGACTTTCTAGTCAGTTTCCCCACCCCCTCCAGTCTTGATCATTGCGTGAACCGA
WTC11_seq1382_F	potential enhancer, WTC11	NA	NA	NA	NA	1	26999575	26999775	+	AGGACCGGATCAACTGAACTCCATAAGGGGAGAAGTGGAGGAGGGGCAGGCTTTTCATCCCAGGAACATTCCATTCTAACTGCTCAGGCTAGGGGATCCCAGCCAAGGACAAAGGCCCAAGGGAACCTCTGCTTCCCCAGGAGTCCCATTCCATACTATTGCCTCCTGCATCTTCTCTCCACAATGCCCCCGCCCCCTTCAGGCAGATTTCAAGTCATTGCGTGAACCGA
WTC11_seq1383_F	potential enhancer, WTC11	NA	NA	NA	NA	1	27004796	27004996	+	AGGACCGGATCAACTCAGGTCACACATGTAGACAGCAGCTCTTAATATACAGCTGGTCAGGCTGCGGCTGGGGTTGGGAGAAGGAGGGGCAGTCCCCCAGCCATAGCCCAGGCTTCAAACCCCGCCCCCGCAAATGCTCCCTTCCACAGTACAAGCCAGACTCCAACTGGGGGAGGCAGCTGCAACCCCCACTGCTACGGAAGGTCCTTCTTTCCCATTGCGTGAACCGA
WTC11_seq13831_F	potential enhancer, WTC11	NA	NA	NA	NA	11	73187935	73188135	+	AGGACCGGATCAACTCTCAGCCAGGATCTGCATTTTAAATAAGATTCTCAGAGCACTAAGGCAGAGCAGAGGAAAGTGGGTGGAGCTGCATGCCTGGGCAGGATGAGGCTGACTTTGGGCCTGTCCCAGGTGTCTCCAATCCACACCTCTATCAATCAGGCTAACACACCTCCTGGCTCCTCCTCTGCTCTTGGGAGTTGATGCTAAGGTGTGAGCATTGCGTGAACCGA
WTC11_seq13836_F	potential enhancer, WTC11	NA	NA	NA	NA	11	73240080	73240280	+	AGGACCGGATCAACTTTCCCCATCTTCGATAGGACTTGGCTCTGCCTGGCCACTCCTCCTCCAATGGGGGAATTCCTGGGCTTGCCTCTGTCTTGGCTCCAGCTCAGGTGTCAGTCTCAGCCCTGTCCCAGCCAGGAACAATGGGCCAGGCAGGGCCAGTCACCCCCTGTCCCTGGGGGCTCCACCCACGGCCCTGGACTATTTTCAGCCCTTGCCATTGCGTGAACCGA
WTC11_seq13839_F	potential enhancer, WTC11	NA	NA	NA	NA	11	73286332	73286532	+	AGGACCGGATCAACTCCTTCCACACCCAAACCTTACCTGTACGAGTTGTGGACAAAACTGCCTACCTTCGGGCCTCAGGGTCTGCCTGGGAAATGGGCAGGATCATAACCCACAATAACCACTTGGCGGGGTTAGTGGTCTGCCTTTCCTGAGGTGGGGACTGGGGGACCCAAGCAGTCTCAGAGGTGCTACTCCTGAACCCATTACCTTCATTCCATTGCGTGAACCGA
WTC11_seq13849_F	potential enhancer, WTC11	NA	NA	NA	NA	11	73357071	73357271	+	AGGACCGGATCAACTCCTCATCGTCTGCACCACTCTGAAGCGAAAGTCAGGCTCCCTGCGGCGCAGCTCCATGAGCCTGTGAGTGGCTGGGCCGGGGTTTGGGTGGTGCCAACAGGGGGAGCATTTGTCCCTCTCTGAGCCCCACTCCCCGACCCTGGCCAGAGCGCCCCATTGGCTCCCCACAGGTACACGGCAGCCAGTGTCATTGACACAGCCATTGCGTGAACCGA
WTC11_seq13852_F	potential enhancer, WTC11	NA	NA	NA	NA	11	73372534	73372734	+	AGGACCGGATCAACTGGAGTCCTGCCTGGCAAAGGCAAGTGAGCTGGCATCCCAAGCTGGGTCAGAGGTAGTTTGCTGGGCTGGACTGGGGAGGGAGATAGTGAGCAGGCATCAGGGATAAATCGGGCAGAGCCCCTGCTGCCCAGGGCAAACAGTGCACCAAGGGAAGGGAGAGGAGAGAGAGCTCCTGAGCCCAGCGTCCTGGAAGAAGCTGGCATTGCGTGAACCGA
WTC11_seq13854_F	potential enhancer, WTC11	NA	NA	NA	NA	11	73404155	73404355	+	AGGACCGGATCAACTTGGTGTTGAAAGAACAAAAGTTACAAGGTCATTCCTAGGTCTCCTCTTCTTCCTTTCTCCTCTCTGTGGTTCCACCCCAGCCCACATGGAGGCAGCAGGGTTCTGGGAAGCCTAGCGGATACCAGCATGCTGCTCACTGTGGGCCTGTTCCCTTCCATAACCTGTTTCCTCATTTGTCAATTGACTGTAATAACTCTAACCATTGCGTGAACCGA
WTC11_seq13856_F	potential enhancer, WTC11	NA	NA	NA	NA	11	73494327	73494527	+	AGGACCGGATCAACTAGAGTGGCAGTGAGGCTGCTCTTCTACTCAAAGGACAAGAGATCTCCTGTGCTTATTGGTTAGTTCAAAGACACTGAGCCATTGCAGTGGGAGGTCTAAGGCTCTGAATCAGGAACTGTTACATTCCAAGCGGTTGACACTCTGAATACCAGGCCAAGTCCTTTGTCTCAGGACAGAAGGGCTCAGAAAAACCTGGCAGACATTGCGTGAACCGA
WTC11_seq13871_F	potential enhancer, WTC11	NA	NA	NA	NA	11	73931400	73931600	+	AGGACCGGATCAACTTTAGGATTAAGGAGTGCATTCTGGGTAAGGAACGGTAGGACACCGACAGCTCTACAGACTCAGTGAACTTCTGTGCTAGATGGTGTTTCTTGGCTTTGGGATGCCCCCTTGTGACTTCTTATGAGAAATAACCTTTCTCTCCAGACCTGAAAAGCTGGCAGCAGCAGCAGCAGCTATTCAGCATGTACTTGGTACCAGGCCATTGCGTGAACCGA
WTC11_seq1388_F	potential enhancer, WTC11	NA	NA	NA	NA	1	27046000	27046200	+	AGGACCGGATCAACTGCAGGCCATCTTAGAGCTTGGTCCTCCTCTTTGCAAAATCTTCCCCATTCAGGCGGTAACTTCTAGCTGCAGCCAGGGTCAGTAACCGCCAGCAGGTGGCGCTGAGGCAAAAATCTCAGCCGCACGTGGGGAATTCTTTGACCCTTGCGGCCCCGCAGGAGTCAGGTTTCCTGACTTCAGGATTTCACGGGACCCTTTCTCATTGCGTGAACCGA
WTC11_seq13881_F	potential enhancer, WTC11	NA	NA	NA	NA	11	74544093	74544293	+	AGGACCGGATCAACTCTGGAGGATGGCCTTGGCCTGGGGGTGGAGTATAAGGGTAATGGTTCTGCTTTAGTCAGGAATAGGCTGAAGTGGCCTTCCAGCACAGCATGACTCAGCAGGTTTGGAGCACAGGTGCACAACTCTGCACGTTATGTAACCATGCCATGTGAGGCACATTAGGTAACCAGGTGTGCTCTTGCTTGGCTCAGAGCCATTATCATTGCGTGAACCGA
WTC11_seq13885_F	potential enhancer, WTC11	NA	NA	NA	NA	11	74683975	74684175	+	AGGACCGGATCAACTCCCCGGTACACAGGAAAAGGCAGCCCAGGCAGAGGCAACGGGGGAGTAAAACTCAGGTGCGTTGCCTTCTCTGGAGCTGGACCCGGGAACCCGGGCAGGGGAGGCCGACTTCCACCTGTGTGACGGGGAGCCACGGGAGGGGTTTGAGCTGGGCCGTGAGAAAGCCAGCTTTGCTTTTTGGAAAGTTCACTTGGGCTGCTCATTGCGTGAACCGA
WTC11_seq13887_F	potential enhancer, WTC11	NA	NA	NA	NA	11	74697005	74697205	+	AGGACCGGATCAACTCAGCTCTGCTTCACCTTCCCGCTCTGGAGTTAGGAAATCTCTGGCGCAGACACCCGCTGGATTCCTGTGCTGGGAACTGACGTCTGTGGCTGACAGCCCCTCCTCCCGGCACCAGCAGCCTGGGAACTCCCCGAAAGGCTCTGGCCCGTGTCCTTGCCTTCTTCCTGCCCCGGCCCCATTCCTCAGCCCAAGCTCCTACCCATTGCGTGAACCGA
WTC11_seq1389_F	potential enhancer, WTC11	NA	NA	NA	NA	1	27049710	27049910	+	AGGACCGGATCAACTCCAGCCAGGTATATATACAGAGGCTGGAGGAGGCGGTGTCTGATTTGCATGGGGCTCAGGGGATTGGTTTGACCAGGCCTGTCATTCACTTAGCCCGCAAAAAAGCTGGCCCTCCCACCCTAGCCTTTTAATATGCAAATGCAGGGTGCCAGGATGTTTTACACACGTGGGGATATGTGGGGGCAGCCATGTTGCCAGGACATTGCGTGAACCGA
WTC11_seq13901_F	potential enhancer, WTC11	NA	NA	NA	NA	11	75143180	75143380	+	AGGACCGGATCAACTGTTAGGGTGTCCTACCCTGGTCCAGACACCAGAGAGAATCCACCTTGCCACGTGGTTCTTATGTGAGCCACTGCGGAGGCCCCGCCCAGCTGAGAAGCAGCTGCTTGTGTTCTGCTTCCTGCCTTCCCCATCCCTAGGCTCATAACCCAGCAGCAGAGGAAGTGACTCATCTTCCCAGATGAGATGGGCGGCATGCTTCCCATTGCGTGAACCGA
WTC11_seq13906_F	potential enhancer, WTC11	NA	NA	NA	NA	11	75233765	75233965	+	AGGACCGGATCAACTTCTGTATATGGGGGAGGGTGAAACAATGGAATGTGGGGAATGTGGGAAGTGGCCAGTCTGATGCAGTCACTGGCAAGAAGGAAAAAGACATTCAGGACCACGGACAGATCCAGGACTGCCAGTTGTGAGGCAACAGGGCAGGAAGAAATGAGAAGTGTGGTTGGTGGTGCCAGTTGTTGTCCTCAAGATATGTTCTGGCCCATTGCGTGAACCGA
WTC11_seq1391_F	potential enhancer, WTC11	NA	NA	NA	NA	1	27058050	27058250	+	AGGACCGGATCAACTGGACGTCTCTGCTCTTACAAGCTGGTTTCTCAGGCATCCTCCAGCCCCGCCCGCACAGGGCTGCTGCTCCCATCTGCTGGCGCCCATGCCCATCTACCCGCCTCCCTTCTTCAGCCCCTGCGTGACAGACACCTCGATGCCCCAGGGGCTTCCAATTCTCACACAGGAGACCCTGCATTTCAGCTCTCCCTAGCCCCTCCCATTGCGTGAACCGA
WTC11_seq13911_F	potential enhancer, WTC11	NA	NA	NA	NA	11	75303572	75303772	+	AGGACCGGATCAACTATCTCTGGGCCTGGGGCTGTTTTTACCTGCAGAAGGTACAGGCCCCGGTGTCGGTGTTGTTTCCCCAGAGCACCTACAGGGCAGCGGAAGGCAGACACTCAGTGAACAAGCAAGCCCTCCCTCAAAAGCACAGTGGGAGGGTGGGAGGAGGTGCATGTGTGATGTGCCCAGTTCCGTTCCAGGCACCACCAGGCACCCAGCATTGCGTGAACCGA
WTC11_seq13915_F	potential enhancer, WTC11	NA	NA	NA	NA	11	75376285	75376485	+	AGGACCGGATCAACTTCTGGTTGGGGACAGCCCCACGGTCCAGCCTCACAGCTCTCCCACACTCAGAACCGTGCTTCTTGCAGGAGATTCCGATTTCAGGAGGCCACCGGCCCCTTGCATCTGCCCCCTGGAGGCTCAGTGTCGCTCTTTTGGTTTCAGTGATTTCTGCCTGCAGGGGACAGAGTGTGACTAGGTCATGGACACCCTTGGGAAGACATTGCGTGAACCGA
WTC11_seq13925_F	potential enhancer, WTC11	NA	NA	NA	NA	11	75496293	75496493	+	AGGACCGGATCAACTAATCTCCACATTCCTTGCCCACTGCTCTTCCTGGCATGTTTCACAAAGAGCTTCTAGAGAGCAGGAAGCAAGTTGGGGAGGTGGGGGAGCAGAGGAGTGAGCAGGAGACTGAGAGCCAGGAGACCTGGCTTTTCTTCCTGGCTTGGCCACTAGAAGGCAGGTCAACATCTTCCTATGTCATATGGGGACACTGGGACCTGCATTGCGTGAACCGA
WTC11_seq1393_F	potential enhancer, WTC11	NA	NA	NA	NA	1	27070430	27070630	+	AGGACCGGATCAACTACATCGAGCTACCCTTATGGAGCCTGGGACCAGCCCCAGGAAGCCAATCTCAGCTCAGGAGCCAGGATTTTAGTGCAAAGCTGCGCCCCCTTCTGTAAACCATGGTTCTCCTGAGAAACAGCTCATGCCTTTGGTAAGCTCCTGGGCCCTGGGGAGATGGAACACCTGACTTGCGGCACCTGGGGACCATGTGACCAGAGCATTGCGTGAACCGA
WTC11_seq13949_F	potential enhancer, WTC11	NA	NA	NA	NA	11	76209510	76209710	+	AGGACCGGATCAACTCGCCACGCAGCTCACGGAGCTGACCCCGCCAACCAGGGACGCCGAGCGACGGCTTCAAGGTTACCTGCGGGGCGGGGCGAGGCCGGGCCTGCCACCCGGCTTTGACCCCAGCCGTGAGGCTTTCGAGAGACGTCTGCTTGGCTGCGCACGCGGCGCCGGGTCACCCGGGAGACGGGTTGTTTTGGAAGTGGGAAGGGTGGCATTGCGTGAACCGA
WTC11_seq1395_F	potential enhancer, WTC11	NA	NA	NA	NA	1	27097465	27097665	+	AGGACCGGATCAACTTTGTGAGTTAAACCAGCTCCACACTCAGGTCCCAGACTGGGCAAAGGAGATGCTTTCCTGGACAGCCCAGGTTCGAAGGGTGCCAGGGGTGCGCGCCAAGGCCCCACTGCCCTCTGGTGGTTGGATCCAGGAAATGCACCTCAGGGCTCCAACCTCTGCTGAACCGAGCCCATTAGGGATTGAGCAATCCTTACCCCAAACATTGCGTGAACCGA
WTC11_seq13959_F	potential enhancer, WTC11	NA	NA	NA	NA	11	76314045	76314245	+	AGGACCGGATCAACTGATGAGAGCTAAGATGGAGCGTTTCTGAGATGAGGCAATGCGACGGACGCAGTGTGAAGGGAATGCAATTTGACGGGCCCTTCCTCCACCCTCGGTAGGCGGGGCTCAGGCTGAGGGGACAAGCACAGGGAGGCAGCTTCAAGCTGAGCATCTGCCAGTGGCGCTTAGCCCCTCCCTCGTTACCTGTTTCTCAGGGGCAGCATTGCGTGAACCGA
WTC11_seq1396_F	potential enhancer, WTC11	NA	NA	NA	NA	1	27102780	27102980	+	AGGACCGGATCAACTGGGCGCCTTCCCTACCAAGACCTCTGACTAGCCCCACTCCCTCCCGTAGCTGCAGCCCTGCTGGGTCCAGCCCTGTGGTTCCATGAGCAGCCAGGAGGTGGCGCCCACACTCCACTCATCGAACCCAGCGGCCCTGACTCTGGGTATCTCGAAGCCTTGCCTGTGTCCGGCTGAGCCCCCTTCTCTAATCCCACCTGGGACATTGCGTGAACCGA
WTC11_seq13961_F	potential enhancer, WTC11	NA	NA	NA	NA	11	76329102	76329302	+	AGGACCGGATCAACTGTGAGAGTCCCCCAGGACCCCGCTCCAGGGCCTGGGCTCACTACTCCATAAGCAGCCCCACTGCTTGCCGGCAGATCTGCAGCTTCCGCAGACACTTCCAGCTTTCAGTTCCTTGAACATTCCTGTCATTCCTTGGGCAAACCCACTCTACTCCACATTTCTTTGAACTTCCCCGACTTCCCTGACCCTCTGCGACTAGCCATTGCGTGAACCGA
WTC11_seq13969_F	potential enhancer, WTC11	NA	NA	NA	NA	11	76599064	76599264	+	AGGACCGGATCAACTCCTGGTGGCTCCCAGGAAAAGCAGCCCCTGGGATTTCCAGCAGCTGCTGAAGAATGTCTGCTCCCCTGGTGGCCCCAGGCTGCAGAACACACTCGCTGTGGCCTCACCCGCTCCCCACCCTTTCCCGCACATCCCATAGCCTCCCAGGAAGCTTAGACTCAGCTAAGGGACCCTCCCTGCTGCCCCCACCATGAGGGTAGCATTGCGTGAACCGA
WTC11_seq13974_F	potential enhancer, WTC11	NA	NA	NA	NA	11	76698746	76698946	+	AGGACCGGATCAACTACTGCTTGCTCACGTCTGCCAGGTCCCTCTGCCTGAAAAGCTATCCCAGTCTCTAACTGCTGAAATCCCACCCCTCCATCGGTCCCGCTCACACGTGATCTAGGGCACAGAATCTTCCCAGTCCCCAGCTGTGAGAAAGATGTTTCCCTCCTCTGGGCTGTGGCCTGCTCTCTCGCCCTGCGGCCTGCCTGCTGCTGTCCCATTGCGTGAACCGA
WTC11_seq13975_F	potential enhancer, WTC11	NA	NA	NA	NA	11	76704351	76704551	+	AGGACCGGATCAACTATCCATGAAGGTCAGCACACCTGGTCCTCAGCTGGGAGTCTGGGGCCACAGAAATGCACCAAACAGAATCCCCGCTTGAAGGAGCTGCATTGTTGTGGGGAATAGATATGTAAATTACAGGGGGATGGTGGCTCTGACAAGGGAAAAGTGCAGTCAGCTTTGTGCCAGATTAACGGGTTAATTCTGTGTGGGGTGGGCAGCATTGCGTGAACCGA
WTC11_seq13976_F	potential enhancer, WTC11	NA	NA	NA	NA	11	76721855	76722055	+	AGGACCGGATCAACTCCTGTGTCCCATTTGCTCTGCTGGGCCGACTTCCCAAACGCCCTTTCTCTTGAGGGTTGGAAGCGCTGTTCTGTATTTGGCCACGCGGGGGAGCTGCTCCGCACAGCTCAGGACTAAGCCACCTCACGGGAAACGCCAGCGCGGGCTGCAAGCTGTGCCGCTGTGTGAAGGCACGGTCCTGAGCCTGCTATCTGCAGTGGCATTGCGTGAACCGA
WTC11_seq13978_F	potential enhancer, WTC11	NA	NA	NA	NA	11	76734010	76734210	+	AGGACCGGATCAACTGTGTTCTCAGTGTTCAATTCTCATCAGGCTGGTATTTTAGTCTTTATCCAGCAGAGGGCACCAAGGCTCCAATAATTGGCCTACGCTGGAGTTTCTTGGCAGTAGAAAGCTGCCTGCAGGAGAGCACACCTGGAGTCAGAACCAGGCCCAGCCTGCAGCTTGTGGGCAGCTCAGGCAGGTGATAGGCTCAGGACACAAAGCATTGCGTGAACCGA
WTC11_seq13979_F	potential enhancer, WTC11	NA	NA	NA	NA	11	76799345	76799545	+	AGGACCGGATCAACTGGCGGGCCTCGCCGACCCGGGAGTCCGCGCGGCCCCTCCCTGCCCGTGCGGAGGCTCCCGGCCCGCAGCGCCACCTCGTGCTCACGCATGGCCAGACACCCCAGATCCCAGCGGGGCCAAGAGCCAGGACCGGGGCGGCTGGAGGCCAAAGTGGGCTGCGCTGTTTGCTTTATGCGGCCAGTCCCTTCCCGCCCACCAGACATTGCGTGAACCGA
WTC11_seq13980_F	potential enhancer, WTC11	NA	NA	NA	NA	11	76807495	76807695	+	AGGACCGGATCAACTCAAGAGGGGCAAACTAGGTGAAAACTTGCAAGAATGGAGTTGCGGGCGGAGTGTGTTGCAGGTCTCCAACTTGTCACGGAGTTTGTGCCCACCAGAGGGCGCTGCCTTAGACACTCCCGTTCCTTTCTCCGCCCGCCCATTGCTCCCTTTCTCCCTGCCCTGTGCCGGGCTTGTCGCTCTATACACAGGCCGGGGGTTAGCATTGCGTGAACCGA
WTC11_seq13981_F	potential enhancer, WTC11	NA	NA	NA	NA	11	76838785	76838985	+	AGGACCGGATCAACTGTGCTTGGTTCCCAGCTGCTGCAACTAGAGGGACCTGGAGTAGACAGAAGGGACCCTCTGCTAGGAGCGGGGAGTCAGTACCAGCAGACAATGGCTCCATCCAGCGGGCAGAGGGAGACTGGAGGTACAAGGGGACACACTGGGGTCAGAAGGGAGAAGACTGAGGGACAGAGAGAGAGGGGAGTTTGCTGGGGAGTGGCCATTGCGTGAACCGA
WTC11_seq13984_F	potential enhancer, WTC11	NA	NA	NA	NA	11	76920030	76920230	+	AGGACCGGATCAACTTGTCAATAGAGGGCGCCAGAGAGACATTGCAAGAGGAAGAGATTTTCCTTCCTGGTTCTGGTGTGCTGGCTTGGCAACTTCTCTGGCGCCAGCTCTTGCAGTCCAAGTGGCTTAATAGCTTCTGGCTCCTACAGTGCTGAGGCTTCCCCAGTGCCCACCTCTTAAAGCTTGGTCAGCTTCTGGTGCCAGGCTATTGCAGACATTGCGTGAACCGA
WTC11_seq13985_F	potential enhancer, WTC11	NA	NA	NA	NA	11	76993815	76994015	+	AGGACCGGATCAACTCTATGAGAATCTAATGCCACTGCTGATTTGATAAGAGGCAGAGCTCAGGCGATAATGCTCACTTGCCTGCAGCTCACCTCCTGCTGTGCAGCCCAGTTCCTAAAAGGCTGCAGACCTGTACCAGTCTGGGGGATGGGGACCCCTGTGTTAAGGTACAGAAGTGTGAATTGGTAACTCTTGCACATGAAACAGGAGTACAACATTGCGTGAACCGA
WTC11_seq13986_F	potential enhancer, WTC11	NA	NA	NA	NA	11	77031143	77031343	+	AGGACCGGATCAACTCTCTGTGTCAGTGAGTGGAGACAGGGGAAAGGATCTAACTGTCCAGCCCTAGCCGCTGGTGGAGTCACTTCACCGGAGTCCCACAGCGCCTCCCAAGAGTCAGGGCTGCTGCCGCCAGCACCTCCTTTGCTGCATTCCTTGCTGTGGTCGCTCCTGGTCCCCATCCCGACCCCTCAGATGTCAATTAGGGCACCCTGGAACATTGCGTGAACCGA
WTC11_seq13988_F	potential enhancer, WTC11	NA	NA	NA	NA	11	77039855	77040055	+	AGGACCGGATCAACTCGCTGCTTTGGGACGCACCGGCCAAGTGCGCCGGCGGCCGAGGCGTGTTCCTGCTCCTGGCGGTGAAGTCGGCGCCTGAGCACTACGAGCGACGCGAGCTCATCCGGCGCACGTGGGGGCAAGAGCGCAGCTACGGCGGGCGGCCAGTGCGCCGCCTCTTTCTATTGGGCACCCCGGGCCCCGAGGACGAGGCGCGCGCGCATTGCGTGAACCGA
WTC11_seq13990_F	potential enhancer, WTC11	NA	NA	NA	NA	11	77047705	77047905	+	AGGACCGGATCAACTCGGTAAAGGGGGGACAATTTCCGGAAATAAAGGTCCCTCCTCTTAAAACCATATAGGGTAACTTCCGGTCGTTGCCATGGCATTTGTAAACTGTCATGGCGCTGGTGAGAGTATTTTTTACCATGCTAATGCATTATAATTAGCATGTAATGAGCAGTGAGGACCACCAGAGGTCACTATCATTGCCATCTTGGTTTTGGCATTGCGTGAACCGA
WTC11_seq13991_F	potential enhancer, WTC11	NA	NA	NA	NA	11	77091230	77091430	+	AGGACCGGATCAACTGCCCTGCTGGGATGACCATTTATCTCCTCTGCACAGGTGAGGCCCAAAGTTGCACAGCAGGGAGCAGACATTCAAATTCGGTCTTCCTGCCTCTGCCACCCTCTGCTGGCCGCCTGTGGTAGGACCGCAGAAGCTCTTGGGATGGAACTAGCTCAGGAGCGCCTGCTGGAGTGGAGGCAGGCAGAGGGCTGCTGCCATCTCATTGCGTGAACCGA
WTC11_seq1400_F	potential enhancer, WTC11	NA	NA	NA	NA	1	27141655	27141855	+	AGGACCGGATCAACTAGCAGTTCTCATGCATCTCTGCACCTTCCACCAGCCAGGCAGGCAGTGCTCAGTCAGGGAAGCGGGTGGGGTAGGGTGCCTGCTCCCCTCCCCCATCTTGCTGTAACCTGAGTCTTAGGCTTTGCCCAGTTAGGTGAGTTGGCCCCGCCTCATGCTGGCATAACGCCTACCTGGTACAGCATCCAGATTCCTGTGGGTCCCATTGCGTGAACCGA
WTC11_seq14001_F	potential enhancer, WTC11	NA	NA	NA	NA	11	77188920	77189120	+	AGGACCGGATCAACTTTGCACCTGCTGCCGTGACTATGGGCTGGGATCAGAGAGGCGAACTCACCTGCCTGGGCCACCAGCTGGTTAGGAACGAGGCAGAGGCGGGGACTGTGCTTCTCATTAGCATGGTCACCTGTGGCTGTGGCTGCGGCTGCTGAGCCCAGAGCAGGATACGCACCACCCTGGATGGTGGGGCCCTGGCTGTGGGAACTGGACATTGCGTGAACCGA
WTC11_seq14007_F	potential enhancer, WTC11	NA	NA	NA	NA	11	77459710	77459910	+	AGGACCGGATCAACTGAGACGGAGTCTCGCTCTTTCACCCAGGCCGGACTGCAGTGGCGCGATCTCAGCTCACTGCAAGCTCCGCCTCCCGGGTTCACGCCATTCTCCTGCCTGAGCCACCCCCGCGAGCAGCTGGGACTACAGGCGCCCGCCACCGCGCCTGGCTAATTTTTTGTGTTTTTAGTAGAGACGGGGTTTCACCGTGTTAGCCAGGACATTGCGTGAACCGA
WTC11_seq14009_F	potential enhancer, WTC11	NA	NA	NA	NA	11	77547910	77548110	+	AGGACCGGATCAACTCAGGCTGGTCTTGAATCCCTGGGCTCAAATGATCAGCCCACCTCAACCTCCCAAAGTGCTGGAATTACAGGCATGAACCGCCTGCCCTGGCCTCTTTGTTATTTTGATCAGAGAAAGTGGGTTTGGCTAAACGAAGTCCAGGCTCTTGGGGAGAAGCCCTTGGGAAGAATAGAAGTGAAAAGGAGGCTTCTCTGAGCCAGCATTGCGTGAACCGA
WTC11_seq14010_F	potential enhancer, WTC11	NA	NA	NA	NA	11	77557650	77557850	+	AGGACCGGATCAACTGCTATTTTTTATTCAGTATCTTCATACTGAAAAAGTCGACTGTGGAGCATGAATGACCACCAAACAAATGAGGTTAAGATGCTGCCATCTTGTGGCATTTTGGGCCAGGCCAAGTGTGTAAGTAACCAACAGCGAGGACAGCCCCGCACATGAAACTCTACCCACACCTGCTGTTTTGCCATCTTTCCAGTGCCTTCCTACATTGCGTGAACCGA
WTC11_seq14011_F	potential enhancer, WTC11	NA	NA	NA	NA	11	77724746	77724946	+	AGGACCGGATCAACTTTCACAATAGGGTTTGTGCTCCCATGAGAATTTAACACCGCCATTGATCTGACAGGAGGTGGAGCTTGGGCGGTAATGCTCACTGGAGTGGTAATGCTCACTCGTCCCTGCTCACCTCCTGCTGTGCAATCTGGTTCCTAACAGGTTACAGACTGGTACTACTCCTTGGCCTGGGGGTTGGGGACCCCTGTAACATGGATCATTGCGTGAACCGA
WTC11_seq14013_F	potential enhancer, WTC11	NA	NA	NA	NA	11	77789228	77789428	+	AGGACCGGATCAACTGGCCTCAACTCTCACAGGTCCTGAAACTAACAAAGGAAGCTGTCGGGAGATTGTATGAAGATGCAGCTCCAGGGAGGGAGCTTGTCCTGGGTTCCACAGATTCCCTGAGACCTAGGCAGCTATAGCAAGGTGCCATTTTAGAGTCCTGTCCCCAACAGACTGCCCATTGTCCTGGGGCCCAGTGCCACCAGGGCTGAGACCATTGCGTGAACCGA
WTC11_seq14015_F	potential enhancer, WTC11	NA	NA	NA	NA	11	77876163	77876363	+	AGGACCGGATCAACTGAGGAAGGAATCCAACGTGCCAAACAGGTTTCTGGCTCTGACTGCTGGGTGCATGCTAGACCACTCACTAAGAACAGACCCCTGTGATGAAAGTCACCTGGGGAAGAAACCAGAGGCCTGGGTTCCAGGCTTAGCTTCACCACTAACTCAGTCTCTCTGGGCCTGCGTATTCATTTGTAAATGAAGGTGCCACACTGGAGCATTGCGTGAACCGA
WTC11_seq14020_F	potential enhancer, WTC11	NA	NA	NA	NA	11	78420420	78420620	+	AGGACCGGATCAACTGTGTCTGTTTAAATGGTCCCCGGTTTTTGCTGGGAAAAAAATGGAAAACAAATCATTTGAATGATTTACATGAAGATAGGCGCCATCTATCGGAACCAGTTGGGGTGACAATCCCCCCACCCCCAAGCCCTGAGCGGACATGCATCACTAGCCCATAATTTAGGCAATTTTGTTTAAAGACCACTGGTATTTCCTGGGGGCATTGCGTGAACCGA
WTC11_seq14022_F	potential enhancer, WTC11	NA	NA	NA	NA	11	78515186	78515386	+	AGGACCGGATCAACTAGAGTTTACATATGAACAGTAAATGCTCCCCCACCCACCCATCAGCATAGCTAGAAGCCAGATGTCCTCACCACTCAGGGAACAAAGGATCTTTCTCTAAAGCATTGGTTCTCAGCATCAGCATCACCTGGTGGCCTGTGACACAGGTTGGGAGGTCCCACTCCCAGGGGTTCTGATTCAGTAGTGTTTGCTAGGGGTTGCATTGCGTGAACCGA
WTC11_seq14030_F	potential enhancer, WTC11	NA	NA	NA	NA	11	78715810	78716010	+	AGGACCGGATCAACTTCTGAACATTCAGCTCATTTCGTCCTCCTGCCACCTGGCCCTGGGAGCTGCAGCTGCATCTATGATGCCCATCTAGACTCCACCAGGCTGCAGCGCCACCTGTCTGCAGAACAGAGCTGCAGAGATGACTACCACTGATAAGAATGCATCTGTGACCACCTAGGGATGCCCATTCTGTCCCAGACACTGCGCTAGCACTTCATTGCGTGAACCGA
WTC11_seq14031_F	potential enhancer, WTC11	NA	NA	NA	NA	11	78798670	78798870	+	AGGACCGGATCAACTTGGACTGAGCCGCGACTGTCCAGCTGATCATGCATGCTCTCTACTTGTGCACACGCTGTTCCCTTGGCCTGCACTGCCCTCTCCTCCTTGGCCACCAGGGGGCCTCCCTTCAGTCCCCTTTCAGGGTCTGGCTCACAGATCTCTGGCTGGTGACAACCTTCTCCATTTCCTCTCCCATCCCATTACTGGCCAAGTTCACTCATTGCGTGAACCGA
WTC11_seq14034_F	potential enhancer, WTC11	NA	NA	NA	NA	11	78841760	78841960	+	AGGACCGGATCAACTCTCCTTCCCTGCTCTGTCTAGAAGTAACTGTTTCCACTCTATGCCTCTCATTCACTCCTGAACTCGTGGTGACCCTGCTTCTGCCTGCACCAATGGGTGGAAACTGCTCCCAATGAGGGCGCCAGTGACCTCCTAATGACCAATGCCAGCAGCTTCTTTGTAATCATCTTCCTAAGTTTTCTCTACTTTTTCCCGTCTGTCATTGCGTGAACCGA
WTC11_seq14041_F	potential enhancer, WTC11	NA	NA	NA	NA	11	78961285	78961485	+	AGGACCGGATCAACTGGTTACCTCATGTACATCCTGCCCCACCTCTTAGAGGTTTGAATTCCTTCCTGGGTTTCCTTGCAAAGAAGCTGACTGGCCTCTGCTGGACAGAGAGGGCAAGCACCTTGGCTCAAGTCTAACAGCACCTGATCAGGGGATACAAGCTGGTCACCCTGGAGCTCTTCTGCCATACCCCACCTCCCACCTTAAGAACACCACATTGCGTGAACCGA
WTC11_seq14056_F	potential enhancer, WTC11	NA	NA	NA	NA	11	79270005	79270205	+	AGGACCGGATCAACTCAGGGCCTCGCAGAGAAGCACAGGCCTGCATGCAGCCCCACTCCACCAAGACTCCTCAGTGATTGCTGGATTTGTCCCCAGGTTCCCATCCCCCTAGCACCACCGTCCTTTCGCCCAGCATCTCCTCCTGCCTGGCCACCTGCAGGAGCCTTGAGGCTTAGCTCCCTCTGTTGTTCTTTCCTCCCTGGAGGCTTTGGAAGCATTGCGTGAACCGA
WTC11_seq14058_F	potential enhancer, WTC11	NA	NA	NA	NA	11	79315415	79315615	+	AGGACCGGATCAACTCCTCATCAACTGTTGCCACATGTCTTGCAGAGAGGTCAAACACAGGGTGAGGCATAGGTTTGTTGTTTGGCTGCGGATAGGGGAGCAGGCACAGGTTTGCCTCCTGTCCATGGTGCTGAACAATCCTTGTGCTGGAGAACAGGGGTGCTCAAAGTGTGGTCTGTAGACACACGGCATCAGGATCCCATGGGAGCTTGTTACATTGCGTGAACCGA
WTC11_seq14068_F	potential enhancer, WTC11	NA	NA	NA	NA	11	79471224	79471424	+	AGGACCGGATCAACTAGAAACAAAGAGGAAGGTGTGGATGCTCACCCAGAAGTCTTGTCTCCTCGCAGTCCCTTAGAAGCTCAATCCTCAGGAGACAGTGCACTGGGGGTTGCCAAGGGGACCTGAAATACCGGTTTGCCACAATCCTGACCAAATCGGCTCCCAGGGCTGAGAAGGGAGAAGGTGTCAGTCCATTCAAAACCCATCGTGGCTGACATTGCGTGAACCGA
WTC11_seq14073_F	potential enhancer, WTC11	NA	NA	NA	NA	11	79600876	79601076	+	AGGACCGGATCAACTTACTAAATCCACAGTTGTGCCCTCCATGCTGAGAGAGCCGGCAGCAGCTGGCCCCCTGCTGCGAGTGAGGAGAGGAACGATTTATGACAAACGGCCCTCTCTGAATCAATCTTCGAATCAGCCCCGGCCTCTAGGAGCATAGGCAAGCTTGCGGGCCCTGTCCTCTCCCTGCTGCTGCTGCCTCTGCATTCCAACCGCATCATTGCGTGAACCGA
WTC11_seq14095_F	potential enhancer, WTC11	NA	NA	NA	NA	11	80990409	80990609	+	AGGACCGGATCAACTTGATCTCAAACTCCTGACCTCGTGATCCACCTGCCTCGGCCTCCCAAAGTACTGGGATTACAGGCGTGAGCCACTGCACCCCGCCGGCTTCTTTTTGTAAGTGGCAAACAGCCAGATTCTTTTGCTTATTACGTCAGCCCACCTCTACCTTGCCCCTTCTCATAGCACTGATGAAATGCTCTCCTCCTCTCTCTGTTTGGCATTGCGTGAACCGA
WTC11_seq14110_F	potential enhancer, WTC11	NA	NA	NA	NA	11	81772260	81772460	+	AGGACCGGATCAACTTGTCCCTAAAGCAGCAGAATCACTCCCAGAACGTGGAATCTAAACTGGATCTGTTGATTTCAAAAGGGCCTGCAGGGAGAGTGGGTGGCTGGGCTCAATTCCCATCTGCTATTTGTTTTGTTTCCTCCCTATCCCCTCCCCCACTTTTTTTTGGCTCTTTCCTGGTGCTACAGAGACTGACTCATTTCTAGTCAGCACCACATTGCGTGAACCGA
WTC11_seq1412_F	potential enhancer, WTC11	NA	NA	NA	NA	1	27349380	27349580	+	AGGACCGGATCAACTCTCGTGCCCCACCCCAGATCCTGGCCAAGGAGACCAACAGGTCTGTGCCGAGGAGGCTGACCCGGAGCTGGAGCCCGCGTCGGGGGGAGAGCAGGAGCCGCGGCCCCAGCAAGCCCAGGTAGGCGGGAGTGGCCCGTGGCTGCTCTCAACATCCGGAGCGGACTCCGGGCGGGGAGCGCTCCTGCCCAGGGCTGCGAGCCCATTGCGTGAACCGA
WTC11_seq14124_F	potential enhancer, WTC11	NA	NA	NA	NA	11	82695780	82695980	+	AGGACCGGATCAACTACAGCTCTGCCCCGCCTGGCGCAGTTCAGAGTAAACACACAGGCAAACTCCATCTGCTGGGAGAGGGTGAATCTACAGCCAGGTCCCCAGAGGTGCCTGTGGGCTCCGGGTGGATGCTGCAGGGAAGGTTGACTCCATTGCTGAGCTCACAGTGCCATCTGATGGGAACTGTGTGCCAACACAGCTACTCTAATCCCAGCCATTGCGTGAACCGA
WTC11_seq14126_F	potential enhancer, WTC11	NA	NA	NA	NA	11	82718295	82718495	+	AGGACCGGATCAACTGCCCGGGCAGGCACAAATTTAGGAGAGGAAAAAAATAAAATCCCTTTCCATTATCTCTGTTCCAGTGAAGTTACTGGCAAAAGCCAGCGTCGTTTGTATGTGCAACCACTAGATGGCTCTTTAGGCCTTTGGATTCCCCAAGTTTTTGTTAGATGCTTTTCAGCCAAGCAGTTTGAAAGGATTCTCCAGTCATCTGAGCACATTGCGTGAACCGA
WTC11_seq14131_F	potential enhancer, WTC11	NA	NA	NA	NA	11	82818528	82818728	+	AGGACCGGATCAACTAAATAGTAGGGACAATAGAGGCTTCCCCATTTAAGTCTGTTTACCTTACCTCCATTAACTAACCTTTGAACCAGATGGCCCTCTCCAAGGCGGTGTGGAGGTCTACCAGGAATATTGCCCCCTAATGGTATTTATTTTAAACCGCAGTACCTGAGCTTTAATCATTCGTGGAACTACTCTGTTAACCACGTTAATTATCCCATTGCGTGAACCGA
WTC11_seq14137_F	potential enhancer, WTC11	NA	NA	NA	NA	11	83115677	83115877	+	AGGACCGGATCAACTGTGAAATGTTTTACTAGATGGCTCTTGTTTCTAGCTCCATTTAGACTGCTCAGAGCAGAAGCTGGCCCCCGCCTGTTTGCCCCCTGGAGGATTCCCATCACATGTCAGTGATGTATGTGTTCCCACTAGCTCTAGTGACCTGCCTCTGCGATGTGCTGCAAACACTACACTCAACGGCAAAGCGTCCAGCCTCTGGAAAACATTGCGTGAACCGA
WTC11_seq14142_F	potential enhancer, WTC11	NA	NA	NA	NA	11	83441270	83441470	+	AGGACCGGATCAACTAGGAAGAAGTGCCAAGTGAAGAGGGAAGACCCCCCCTATAAAACCATCAGATATTGTGAGAACTCACTCACTAGCTAGCACAAGAACAGCAGGGGGCAACCACCTCCGTGATTCAGTTACCTCCACCTGGTCCCTCCCTTGACACGTGCGGATTATTTGCATTACAATTCAAGATGAGATTTAGGTGGGGACACAAAGCCCATTGCGTGAACCGA
WTC11_seq14144_F	potential enhancer, WTC11	NA	NA	NA	NA	11	83521760	83521960	+	AGGACCGGATCAACTCATTGCCATCTGTGGGCTCCCTTCAATTCCTAGGATGTAGGCTCTATGATTTCTCCCCTGAGTCATCCCACCGTCCTTCCCTAGGTGTCTCCCTACTCCAGTCCCTCCCAAGTCCCCACCATCCATCCTCCCAGCAAGAGTCAACCTCTTTATTTACAAACACAGCCTGTCACTCCTCCATCCAATAACCTTGAAGGGCTCATTGCGTGAACCGA
WTC11_seq14155_F	potential enhancer, WTC11	NA	NA	NA	NA	11	84022376	84022576	+	AGGACCGGATCAACTAACAACACTTAGTCTTTTTGACATTTACTCCTGCAAAATGTGCTGGGTGAGCAGAAACACAGGAGGAAGTGTTGCACACAAAAGCTTTTGAGAAATAACAGGGCTCTCTTCTATAGAAACAAAAGCCTCACTGGGCCAGCCAAACAAAAGGACTCAGCTGCTAGCAGGAGAGGAAAAACCTCTTCTTCATTCTCTTCTCCCATTGCGTGAACCGA
WTC11_seq14157_F	potential enhancer, WTC11	NA	NA	NA	NA	11	84091272	84091472	+	AGGACCGGATCAACTTTGACTTAGCCCTCATCTCACATTTTCCCTGCAGTTTCTGGCTGTCTCCCTCACTCCAGCTCAGATTCACATCTCCAGCCAGTAGAGGGAAAACAGGTCTCAGTCTCCATCTCTGCTGTCCCTCCACCCGAGGGACTAGATTCCTCCCTTTTACTGGCGTGGGTCCACCTCTTGCTTTTGATTGATTGTGCTTTGGCCTCCATTGCGTGAACCGA
WTC11_seq14162_F	potential enhancer, WTC11	NA	NA	NA	NA	11	84390500	84390700	+	AGGACCGGATCAACTAAGGGTTTGTAGGGGAGAGGTCAGGAAAAACTGTATGAGTTTCGAATGGCAAGGAGACCGCAGGTGGTAAACAGGAATGACCTAAACCTGAGCAGCATCTATGGAATGTGAAGCCTGGGCCCAAAGGGGGAGCACTTGGATAAATTATAGAGTCTGGTGATCACCTGGTCTTAGAGGCTGTGAGAAAGAGAAGTTAAAGCCATTGCGTGAACCGA
WTC11_seq14164_F	potential enhancer, WTC11	NA	NA	NA	NA	11	84437590	84437790	+	AGGACCGGATCAACTATGCTGGTTAGCTGAGGGAGAGGGTGGGAGGAGGGAGGGGTTGGGGGAGAAAAGGCAGTCCTGTTTGGCCAGTCTGCAGGTATATTTACATCCTGCCAGCAGGAGGTCCGGGTGAGGCAGGCGCTGCCTTTGTAGCCAGCTCACACACATCCAGTTGGCTAAGTATTTGTCTGCAGTTCTTCGGCACCGGCACCGTCGCCCATTGCGTGAACCGA
WTC11_seq14169_F	potential enhancer, WTC11	NA	NA	NA	NA	11	84648530	84648730	+	AGGACCGGATCAACTCATGTTGAAATTTGATACCCAATGTTGGAGGTGGGGGCTGGTGGGAAGTGTTTGGAGCATTAGGTTGGATCGCTCATGCACTGCTGGGTGCCTTCCTTTTGGTAATTAGTGAGTTCTCATTCTTAGTTCTTGCTAGAACTGGTTATTGAAAAGAGCTTGGCATACCTCCCTCAACCCCCGCCCTGTCTCGCTCACTCTGGCATTGCGTGAACCGA
WTC11_seq1417_F	potential enhancer, WTC11	NA	NA	NA	NA	1	27357595	27357795	+	AGGACCGGATCAACTTTGTCAGCGAGTGCTCCAGCCAAAAGAGACGCTGCCGCGGAGGTAGGGGGCGGGGACATCAACAGGTGTCCTGACCCTTTGCGACCACCAGGGGGCGCTAGAGTGGGCCGCCCACCTGCTCTTGCTTCTGCTCCTGGTGCAGATTCTCCGCCAGCGCTGGCAGCTCCTGCTCCAATACTGCGGCCAGCATGGCCCGACGCCATTGCGTGAACCGA
WTC11_seq14171_F	potential enhancer, WTC11	NA	NA	NA	NA	11	84714365	84714565	+	AGGACCGGATCAACTTCTGCCACAGAGACTGTCTAGGCAGGAAAAAGGGGTCTGGGAGAGGTGGAGAAAGGCAGAAGGTTCCAGGGAACTGTCCACCAAGGAGGTGCTGACAGGCCCTCTGATATTGGGTGAGTGTTAGAGCACCCTCTGGAGGCTGGGAGCCCACAACCCATTTCCTCTTTCTCTTTCTCTTTCTCTTTCTCTCTCTTTCTCTTCATTGCGTGAACCGA
WTC11_seq14174_F	potential enhancer, WTC11	NA	NA	NA	NA	11	84720935	84721135	+	AGGACCGGATCAACTGGCAAGTGGGGTGGGAGGAAGGGGCTGAGAAAGGGAGGAAGCGCTGTGCTTGCCAGACTGGCCCTGCCTTTGGGCGCTCTTGGTGCCACGAAGGAGTCCCCAGCGTGGGAGCGCGGGACCTCCCCGCGCTGACGTGACCCCGAGACTGCATTTGGCCCCCACCGCTACAGCCACCCGAGGGTAGAAGACCTCCGAGGCCGCATTGCGTGAACCGA
WTC11_seq14180_F	potential enhancer, WTC11	NA	NA	NA	NA	11	85132950	85133150	+	AGGACCGGATCAACTCCCTCCTCCATACAGCTCAAGGCAAGCAGGATTCTGCTAGGCACCAGAAAATCCCCTAGAAATCAGCTCCGGCAAAACTTCCCGGTGGCTTCCTGGGCTCCGTGGCTGCATGGTCTTTTAGCGGATTCCTTGATTGGAACAAGGCTCCTGTGAGTGCCCCGCACAGTTCTATCGTTGCGATGAGTGTAACACCAAGCACCCATTGCGTGAACCGA
WTC11_seq14189_F	potential enhancer, WTC11	NA	NA	NA	NA	11	85749399	85749599	+	AGGACCGGATCAACTTTCCTCAATTAGCAAATCAAAGTGCTTCAGGCAGAGAATGTGAATGGGCCAAGGTGGTAGCAGCGCTGCATGTAAGGGTTGCACACAGGCATACCTGGGAGTGGGAAAAAGAGGGGGAGCAGTTATCCCAGGTCTAGCAAGAATGTCTCCTCTCTCCCAAGCGTGCCTGGAGAGTGTCCTTCCACCCAGAGTAAACTCTTCATTGCGTGAACCGA
WTC11_seq14190_F	potential enhancer, WTC11	NA	NA	NA	NA	11	85826185	85826385	+	AGGACCGGATCAACTAGGTGATTCTTTTGACATTAAACATTGAAAAGCACTGCTTATGTCAGGATGCACAGGAGGACTGAGGAGGCCTGTCTCCTGCTGGAAGACATCTAGTGGCTGCAGCTGGGAGTGGCTGGGGAAGGCAGAGCTGTCAAGTAGTGTCCAAACTGATTCCCTAAATTAGGACCACTGTCTGTGAGGGTTTGGGCAGATGGCCACATTGCGTGAACCGA
WTC11_seq14191_F	potential enhancer, WTC11	NA	NA	NA	NA	11	85872121	85872321	+	AGGACCGGATCAACTTTTGTATTTCTAGTAGGGACAGGGTTTTGCCATGTTGGCCAGCCTGGTCTGGAACTCCTGTCCTCAAGAGATCCACCTGCTGGCCGGGCACGGTGGCTCACACCTGTAACCCCAGCACTTTGAGAGCCCGAAGCGGGCAGATCACTTGAGGTCAGGAGTTTGAGACCAGCCTGGCCAACATGGTGAAACTCCGTCTCTACCATTGCGTGAACCGA
WTC11_seq14194_F	potential enhancer, WTC11	NA	NA	NA	NA	11	85941465	85941665	+	AGGACCGGATCAACTATTGATAGGCAACCCAATGAAGTGCCGTTAACTTTGTAGAGGCAACTGTCCCTGGAGCAGCAATTCCAGAAAATGCCCAAGAGGTGGCAGGATGATGCTGCTCAGCTCAGTACCCCCGGCCACTCCATCTCAAGCACTACTTGCAGATGGATGGAGGTATAGAAATTTTTGTGTTTGATAAGGGAACTGGCCGAGGTGCTCATTGCGTGAACCGA
WTC11_seq14197_F	potential enhancer, WTC11	NA	NA	NA	NA	11	86193570	86193770	+	AGGACCGGATCAACTTTTTCCCAAAATATGCATTCCCAGAAAGCTGCGTAGTCGTTACCCGTAACAAGGAAAACCCCACCCTTCCTGTCCCCCGCTGTGCTGCAGCCCTTGAAGTCTCCAGGGTATCTGTAACCTTAGCATGGAGTCAGTATGAGCTCCCTCTCCTGGCAGGTTATAGTCATGCTAAAGCTAGACACGGCTAGAGTATCCCAGTCCATTGCGTGAACCGA
WTC11_seq14198_F	potential enhancer, WTC11	NA	NA	NA	NA	11	86202710	86202910	+	AGGACCGGATCAACTTTCACACCATTCTCCTGCCTCAGCCTCCGCAGGCGCCCGCCACCACGCCCTGCTAATTTTTTGTATTTTTTTTAGTAGAGACGGGGTTTCACCGTGTTAGCCAGGATGGTCTCCATCTCCTGACCTCGTGATCCGCCCGCCTTGGCCGGCCTTCCAAAGTGCTGGGATTACAGGCGTGAGCCACTGCGCCCGGCCTCAAACATTGCGTGAACCGA
WTC11_seq14199_F	potential enhancer, WTC11	NA	NA	NA	NA	11	86218555	86218755	+	AGGACCGGATCAACTTCTAAAACCTCCATCTATATCTGAAATCCCCATTTTGTCCTGGAGTCTCTTCAGAGATCTTTTTTCTTTGGAAGGAAGGACGGAAGCCTTGAGCACCCCCTGGAGGTAGGCGTGTGCTAGTAAGCGTCTCCTTGGACTGTGGTTCTTTTTGTACCAGTTGGTAGTAGCTTTCGTACCAGTTCGTTGATACTTTTGTCACCCATTGCGTGAACCGA
WTC11_seq142_F	potential enhancer, WTC11	NA	NA	NA	NA	1	2548085	2548285	+	AGGACCGGATCAACTGCCCCAAATGCACACCCAGGGTTAGGCACGCAGGTGATGGCACAGGGAGCCCAGGTTCTAGGAAGTGGCACCTGCGGCCGGGGAGGCAGGGCCTGGATTTTGCTGCCCCCTGGTGGCTAGCGGCCTGTCCAGGCAAAAGGCTTGGACCTGCAGCCCCTGTGGCTCAGAGGAAGAGACAGAGGAAGAGACAGACAGAGGTCCATTGCGTGAACCGA
WTC11_seq14202_F	potential enhancer, WTC11	NA	NA	NA	NA	11	86357589	86357789	+	AGGACCGGATCAACTCATTTATTATCTATTCTCCCAGAAGCCTGTTACTTACAGGCTTCATCTACATAACAAGAACCTTGGCTTCCAGGTGGTGAGGTAGCTCGTGCTTGTAATCCCAGCACTTTGGGAGGCCAAAGCAGGTTGATCACGAGGTCAGGAGCTCAAGACCAGCCTGGCCAACATAGTGAAACCCTGTCTCTACTAAAAAATACAAACATTGCGTGAACCGA
WTC11_seq14203_F	potential enhancer, WTC11	NA	NA	NA	NA	11	86456170	86456370	+	AGGACCGGATCAACTAGGTACTAGTTTCCTGCCATTGGCTAGCGGGAGTTTTCTGCTCATCGGAGTCTGTTTCAGGACAGCCTTTTGCCTCCCTGAAAGGAGGGGTTGCGCAAAGCATTTGCCACCAGATGGCGCCAAAGGTATTCCATCAGAGATGATCCCGCAGACACTACACTCTGGATGGGTCTTTTTCTTTTTGGGTGTCAACCGTCTTCCATTGCGTGAACCGA
WTC11_seq1421_F	potential enhancer, WTC11	NA	NA	NA	NA	1	27403158	27403358	+	AGGACCGGATCAACTTCTCAGGATCAGCCCAAGGAGGTGAAGCGACTTGCACAGGGTCACAGCTTCCGAGTGGCAGGGCCAGAATTCAAGCTCAGGCCTCTTGCTTCCCAAAGCCACATTCCTTCCCTCCAATTCCCTAGCAAGGGCGGCTCCCGAACCACCATTTTGTCTTCTGCCAGGGCGGGTGTCTGGCTGCCTGTCAGTCACCGGCCTAGCATTGCGTGAACCGA
WTC11_seq14213_F	potential enhancer, WTC11	NA	NA	NA	NA	11	86676645	86676845	+	AGGACCGGATCAACTCATTCTTTGGCAGCAGGGTTCTTGTTCATTTCTGCCAATAGGGGGCACTAAAGGGAGACTGAGGGCTGGAGAGGGGAAATGTTCTCCTTTCTGTTTGCTCGCTGTTGGTTCCCTGCAGCATCCGCCCAGCAACAGCCATTTACCCGGCATCAGCCATTGGGCCCAGCCTCCAGCCCCTTTTCACAGCCTAGAATCAGGCTCATTGCGTGAACCGA
WTC11_seq14219_F	potential enhancer, WTC11	NA	NA	NA	NA	11	86919650	86919850	+	AGGACCGGATCAACTTCTTAGTCAAATCATGTTACCTCCCCGGGCCTCCGTTTCTTCATCTGCAAAATAAAGTTCTTTGCAGTGTTTCTCAAGTCCCTGCCCAAATCAGTGTTTGTTTAACTGAGGATGAACAGTGACACCTTGTGGTTCTCCTTGAGCCATGTCTTTGTTTTTTCTAGCCCAAGTTTAAGGGAGCCAAGGGTATCTTTGCCTGTCATTGCGTGAACCGA
WTC11_seq1422_F	potential enhancer, WTC11	NA	NA	NA	NA	1	27405200	27405400	+	AGGACCGGATCAACTGCGCTCGGGCTTCCACTGGAGGCGAGCTGGAGCCTGGGCCAGCTGCTCTGAGCCTCCAAGGGCTGGCTGAGCCTGCCCCCTCCCCCAGGCTGCTCCTTTGGAATGTACCCATCTCACAACCAAGGCAAAGCCACAAGTTGCTTCTGACACTATTGGAAGCTGGGCCCCAGGGCCACAGGAATGGGGGCAGGTCCCTTGGGCATTGCGTGAACCGA
WTC11_seq14221_F	potential enhancer, WTC11	NA	NA	NA	NA	11	86940118	86940318	+	AGGACCGGATCAACTACTAAATGCTACCCTCTCCTCCCAAGGACCCTGTCCCCTCCACTAACAGTGTCATGCTGACCCTCGGACTGCAAGGGGGAGTCTGAATGCAGTGAAACTCAAGATCTCCAGGGCTACTTGGTCAGTGTTGCAAGCTGCCGTGGCCTCTGGCGTTATTTATCTTTAGTTTGCAACGTAGGGGTGTGCTGTATCGGGTGTGCCATTGCGTGAACCGA
WTC11_seq14225_F	potential enhancer, WTC11	NA	NA	NA	NA	11	87097595	87097795	+	AGGACCGGATCAACTAAGCCTGTGGTTATGGGGGGGTCTTTATGTTTCTCTGGCTTCCTTTTACCACCACTGTCTGCTTCCTCATTCTCCACTTCAGCCACACTGCCCTCTCTGGTGTTGAGTGAGCATGACAAGCATGCTTTCTCTTCAGGACTTTGATACTTGCTGTTCGCTCTGTTTTGAGCTCTTATCGCTAGATATCTGCATGGCTTGCTCATTGCGTGAACCGA
WTC11_seq14226_F	potential enhancer, WTC11	NA	NA	NA	NA	11	87171897	87172097	+	AGGACCGGATCAACTCTTATGAGGATCTGCTGCCACAGCTGATCTGACAGGAGGCCAAGCTCAGGCAGTAATGCTCGCTTGCTTGCTGCTCACCTCCTGTTGTGCGGCCTGGTTCCTAACAAGCCAGGGACCAGTACCTGTACATCTCCCAGGGGTTGGGAACCCCTGTGCTTAATTAAGCCTTTAAAGTTGTGGTTATAAACTTTCACCGAGCTCATTGCGTGAACCGA
WTC11_seq14230_F	potential enhancer, WTC11	NA	NA	NA	NA	11	87463625	87463825	+	AGGACCGGATCAACTTTTGCATCACACTAGCACCAGGGAACTTTTTACCAAAGTGAAGCATGGGTTTTCTCCATTATGAGCCAGTAGGTGTCACAATTTACCCAAGATGAGCACAACCAGGTCTGTATGGCAGCCTCTGACATGTCCAAGGTATTCTACCTGAAGGGCTGATGTGGACTGTCCTCTCATCCTTCATTGATTATCTGGTCAACTGGCATTGCGTGAACCGA
WTC11_seq1424_F	potential enhancer, WTC11	NA	NA	NA	NA	1	27416608	27416808	+	AGGACCGGATCAACTCTGTTATTTCTCTGCACACACAGAAAACCAACCACAGCACTCCACCTTCTTGCTCCCTTCTAGAACAGCTCAGCATCCACATACACCCCAACCACAAGAGGGCTCCAGTGAGAAAAGATGGCCAGCTGTTGTAAGACCACAAGGTTTAATCACCAGCTTCTAATTAATGGCTGTGCCAGTGGGACAGAGTAAACTACTTACATTGCGTGAACCGA
WTC11_seq14247_F	potential enhancer, WTC11	NA	NA	NA	NA	11	88326212	88326412	+	AGGACCGGATCAACTTGTTTTCCAAGGGAGTGTTCAGGAGGGCAGCTGCCTTGGAGGTAGGTCACCAGGACTCCTTTGCATTTTGCATGCAAATAAAGACTCCAGAAGGGACTGTAGCTGCTAGAGGCCTTTGCTAGCTGCTACAGGTAGGTCCACACTGTCGCAGGCTGCTCTGTCTCTTAGCCCCAACGTCTGTTCATGGCTGTGGTTTTAAACATTGCGTGAACCGA
WTC11_seq14264_F	potential enhancer, WTC11	NA	NA	NA	NA	11	89125400	89125600	+	AGGACCGGATCAACTCTGTGCTCATTCTTCTCATTGGGCCTTCTAGCGGTTTTAACCAGACTGTTGTGTTGCCAGAGCCTGTCACCACTGCAGCCATCTAAACCCTAGAGGGTGCTCTGGTGCTCTAAGCACAGGTTTGCCACAAGTCTTGCAAGGGCTCTGTGGTCAGCATGATTTTTCTGGCCCAAATGGACCTGGGGAAAACTCAAGGTGGGCATTGCGTGAACCGA
WTC11_seq14269_F	potential enhancer, WTC11	NA	NA	NA	NA	11	89318661	89318861	+	AGGACCGGATCAACTTAAGTCTGCAGAGGTTACTGCTGTCTTTTTGTTTGTCTGTGCCCTGCCCCCAGAGGTGGAGCCTACAGAGGCAGGCAGGCCTCCTTGAGCTGTGGTGGGCTCCACCCATTTCAAGCTTCCCGGCTGCTTTGTTTACCTAAGCAAGCCTGGGCAATGGCGGGCGCCCCTCCCCCAGCCTTGCTGCCGCCTTGCAGTTTGATCATTGCGTGAACCGA
WTC11_seq14278_F	potential enhancer, WTC11	NA	NA	NA	NA	11	89864026	89864226	+	AGGACCGGATCAACTCTCTTAGGGAGCCCTCCCGGGAGCCCGCGGCCTCTGGGCAGGGCGGCTTGTGCTGCTCTGCGCTCTCCGCTTCGCCCGCCTCCTGCGCCTGCCTCCCCACCCCCAGCCGCGCCGCCAGAATTTCCTGAGCCGCCAGGATTTCCTGCACCGCCAGCCGCCTCTTCCCCACGCACAGGGAGCTCTGGGGGCACACGGTCTGGCATTGCGTGAACCGA
WTC11_seq14279_F	potential enhancer, WTC11	NA	NA	NA	NA	11	89864378	89864578	+	AGGACCGGATCAACTCGGGCTTCCGCACCCTCTCGTGGAGCGGAGGCAGCTCAAGCTGGTACTTTTTCCCCAGCCGCTCCTGGCAGGGGCGCTCCAGGAGCCTCTGCATGAGACGGACGTGTAAGTGGCCACTCCTCTGGCGACCTCCCACGGCGGGGGCCCTCGCGTGGACACCCGCCCCTGCTAGCTCAGGGCTCGGATGCGATCGGTTCGACCATTGCGTGAACCGA
WTC11_seq14281_F	potential enhancer, WTC11	NA	NA	NA	NA	11	90051885	90052085	+	AGGACCGGATCAACTTGGCGCTTCTTCTCGGCCTCCTCCGCCTCGGGTTTCTCCTCCTTGGCCACCTTGTTATGCCACTTGGGTATCTGCAGGTGGCCGCTGTCCTTGGTGCTGCCCTTCCGCGCTGCCCTCTTGGGCTGGAAGGTGGGCGCGGGTGCCTTGCTGAGGCGGACCCGGGGCACCACCATGCCTGGCCACAAGCTGCTCCGCCGCAGCATTGCGTGAACCGA
WTC11_seq14282_F	potential enhancer, WTC11	NA	NA	NA	NA	11	90052410	90052610	+	AGGACCGGATCAACTGTGGTCATCCTGACTATGTGGTCCAGGGCGCCCCGGTCCTCTGGGCCACGCACGGCGCCCGGCGTCAGCGCGGACAGCTCGCAGTTCCTGACCCTCTGCAGGCAGGCAGTTTTTGGAGCCCTCGGGCTTCTGCGCCCTCTCGTGGAGCGGAGGCAGCTCAAGCTGGTACTTTTCCCCCAACCGCTCCCGGCAGGGGCGCTCATTGCGTGAACCGA
WTC11_seq14286_F	potential enhancer, WTC11	NA	NA	NA	NA	11	90391835	90392035	+	AGGACCGGATCAACTGGGTGGGGGCGGGGGGTTGCTGGTGAATAGGAAGCACAGAAGCCATGGCAGGCAGAGTGGGGCAAATCCTGAAAGTCCGGCTTGCTTCCTCAGCAGGGAGGCCTGTATCCTGGGGCAAGATCTCAGCCCTGCTCACTCGCTACCTGGATATGAACTCGGTGCTGCTGGTGGGGCACAGTGGGAGTAAGACTGGCCTTTCTCATTGCGTGAACCGA
WTC11_seq14295_F	potential enhancer, WTC11	NA	NA	NA	NA	11	91084145	91084345	+	AGGACCGGATCAACTCTGCAGGGGTGGGGCTCTCATGGAGAACTTCTGCTAGGGCAGTGCAGAAAGGAAATGTGGGGCTGGAGCACCAACACAGAGTCCCTACTGGGGCACCACCTAGTGGAACTATGAGAAGAGGGCTACCGTCCTCCAGACCCCAGAATGGTAGAGCCACCTACAGCTTGCACCATGTGCATGGAAAAGCCACAGACACTCAACATTGCGTGAACCGA
WTC11_seq14298_F	potential enhancer, WTC11	NA	NA	NA	NA	11	91373580	91373780	+	AGGACCGGATCAACTTCGTGGGAGGAACCTGTTGGTAGGTAGTTTAATCATGGGGGCGGTTTCCCCCATGTTGTTCTAGTGATAGTAAGTGAATCTGATGGTCTTATACGAAGATTTTCCCCCTCTGCTGGACACTTCCCTCTCATGCCACCCTGTGAACAAGGACATGTTTGCTTCACCTTTTGCCATGATTGTAAGTTTCCTGAGGCCTTCCCCATTGCGTGAACCGA
WTC11_seq14300_F	potential enhancer, WTC11	NA	NA	NA	NA	11	91490115	91490315	+	AGGACCGGATCAACTCACCTCCCAGCTGTGAAAGAAAAGGGCTTGGTTCTTCCCCAACCTGTGGAGTCTGCATACCAGATTTGCGCGCCTTCCCGCAAGTTCTGGCCAGGAGGTTTCTCATCCCTTTCAAATTGTCACACAGTTCAGCTAGAGAATTCCTTCTCCCTGTGGAGTTTTACCCCACCCCCGCCCCAGCCCTCTGCTCCTCGATAGATCATTGCGTGAACCGA
WTC11_seq14305_F	potential enhancer, WTC11	NA	NA	NA	NA	11	91804120	91804320	+	AGGACCGGATCAACTATAATCTCTGGGGAGCTCATGCTAATGTGAATGCAGCAGCAGAGGCTGCAGCCAGGAAGCAGAAGATTGTGAGGCCATTCTTTAACCAAAAGGAATCTGTCTCCTGCAGCTCACAGAAGCTCCCCGCTCCCCCTCTGACTTAGTGCACATTCCCAAAGTATTGCAATCTGTCTGGGCCTCCTGATGAGCTAGATTACTCCCATTGCGTGAACCGA
WTC11_seq14306_F	potential enhancer, WTC11	NA	NA	NA	NA	11	92015178	92015378	+	AGGACCGGATCAACTCTGTGGTAGGCTCCACCCAGTTTGAGCTTCCCAGCTGCTTTGTTTACCTGTTAAAGCCTCAGCAATGGCGGACCCCCCTCCAGCCTCGCTGCTGCCTGGCAATTCGATCTTGGACTGCAGTTCTAGCAGTAAGCAAGGCTCTGTGGGCGGGGACCCAGTGAGTCAGGCGTGGGATATAATCTCCTGGTGTGCCCTTTGCTCATTGCGTGAACCGA
WTC11_seq14308_F	potential enhancer, WTC11	NA	NA	NA	NA	11	92136910	92137110	+	AGGACCGGATCAACTCTACCACAGAGCTCAAATATATAACAGGATCATCTACTGTTTGTTCCTGTCTGCATAGAGCAGCCACTAGGAGGCTATCAGGGATGCTGGTGCCTCCCTCACCAGCACATTCCCTATCACCTGGTAAACAGCGTCCTCTGGGCTTTCATGAAGAACATGGTCAGCTATTGTAGTCTCCTGTAGTGTTCTATTTTAGCATACATTGCGTGAACCGA
WTC11_seq14309_F	potential enhancer, WTC11	NA	NA	NA	NA	11	92152345	92152545	+	AGGACCGGATCAACTAGTAGAAAAATACGACCCGGCATTGGTCCAAGCTGGGACCTGAAGACTTTATCGCTCAAGCACCATGGAGCTCCCGTAATAACTACTGTGGTGTGCCACCAGATGGCCTCACTTCAGGACTGCAGCACCGATGGCAGGCTGCTCAATGTGTTGGCAACTGCATTAGTTTCCCAGGACTACCCTAACGAAATACCACATATCATTGCGTGAACCGA
WTC11_seq14311_F	potential enhancer, WTC11	NA	NA	NA	NA	11	92211695	92211895	+	AGGACCGGATCAACTGCAACCATCTGCTGCTGGATGAAGATTCACTCCACAGAGTGCCAGTGTTCTTGCATTTCTGGGTTGCACATGCACGAACACCAGGTGGAGTCTCTTGCCATGGGCCTGAGGCAAAGCCCTGTCAGGCTGGAGCTGTGTGGAGTCATGGGAGCTGGTGCACAGCAGCAGCTGGAAAAGAAACAGGCGGGTCTGATGTACTGCATTGCGTGAACCGA
WTC11_seq14312_F	potential enhancer, WTC11	NA	NA	NA	NA	11	92224675	92224875	+	AGGACCGGATCAACTCTCCTCTCCCCCTCGCCCTTTTCGCTCGCGGTTTGGGAGGAGGAGACTGCGAGAGACAAGCGCGAGGGGGAGACTGGAGAGGGGCTTGGCCGTGCGTCGGCGTCGGCTGTGATGGGGAGCCCGGAGCAGCCAGGCGGCGAGCAGTAGCGGCGGCGGCTGCAGCTCGGAGCAGACAGGAGAGCCGGCGCTCCTCCCCGCAGCATTGCGTGAACCGA
WTC11_seq14316_F	potential enhancer, WTC11	NA	NA	NA	NA	11	92311723	92311923	+	AGGACCGGATCAACTCAAGACTGCTGGAGGTTGAATAGGTAGAGTAGGGCCCAGATTTAAAGCTGGTGTCTCTCCCACACCTAACCCTCATCCCAGTCCCTCACTGTCCAGTGTCTTTGTCATTCAGTCTCCCCTGGTTTAATGTGTCAGCAGGAGGGCTTTATCTTCTTTTCAAAATCAAAAGGAGATGGCCCAGTGTGGCTCCTACATACCCACATTGCGTGAACCGA
WTC11_seq14319_F	potential enhancer, WTC11	NA	NA	NA	NA	11	92399797	92399997	+	AGGACCGGATCAACTACAGCCTAGATGTTTTAGGAGACCCTTGTGTAAACCTTCTGTAGCACTAATATCCGTGTATTCACCAGGGATCCAGGGTATGTGATCAAAAGGCAGATCTGGCCAACAGGAGGTGCAATACAGACAGAGTTGAGTTGTTCACTAAGTGTTTTTCTTCCTGCCTGCTATACTTCAAGAGTCTGTTGGTGTGGGCTTGGGATCATTGCGTGAACCGA
WTC11_seq1432_F	potential enhancer, WTC11	NA	NA	NA	NA	1	27528213	27528413	+	AGGACCGGATCAACTCAGGTGGCGGCGCGCACGGGCACGCACGCACACTCGGCTCGGGCGCCTAGGGGAACGCCGGGGGCGCCAGGTGCGCTGGGGCGTCCTGCCGCCCGTGCAGCCGCCCATGGGCGTGTCCCCAGGTGCTCCAGAGTGAGGCCCGAGGGAGGAGTGTGTCCTTGAGGACGTTCTGCCCGCGCCTGGGTGTGCCCCTCAGTGGGCATTGCGTGAACCGA
WTC11_seq14326_F	potential enhancer, WTC11	NA	NA	NA	NA	11	92667565	92667765	+	AGGACCGGATCAACTATCTTATTGAATGGGGCTGCCTGCAGAGGAGCCAGTGCTGATTAACGACACACACACACAAGCCGCCCAAAGAATGTTGGCTCTTGCTGGGTCACTGATGTCATCCCTAGCAACAGGTGGCAGCCCCCTTTCTCTGAGCCCTCCTCGAGGAGGTCCTAGTGTTCCCAGTCATGAATGAGGAACAATGAGGCATCCACGGGCATTGCGTGAACCGA
WTC11_seq14334_F	potential enhancer, WTC11	NA	NA	NA	NA	11	93073045	93073245	+	AGGACCGGATCAACTTCACAATTGTAGAACCTAAGATTGGCCTTTTGAGATATCTTTTCAGGTGTTTTACCTGTCTGAGAACCAGTGGCTCCACCTGGACCTGCCAATTACTCTTGTAGCCCCACCCAGAAATGACTCAACTCAGATCCAACCAATCAGCACTCCCCATACCCCAGTCCCTGCCCACCAAACTATCTTCGAAAAACTCCTAATCTCATTGCGTGAACCGA
WTC11_seq14337_F	potential enhancer, WTC11	NA	NA	NA	NA	11	93113907	93114107	+	AGGACCGGATCAACTATGTCCGGGCAAGATTTCCTCAGAAGGGATCATAGCCTGGGAAGGCCCAGCCATCATTGTAGGCCAATTCAAGCTACTAAGGAAGCCCCCTATAGGCACTCTCAGTAACAGCTTTACTGAGATATCTGTGTTCTCTTTGCTCACAACACCGCTGGCCCCAAATGCAGGGGGTTTTCCACCTGCCAGCCAACTCTCCAGCTCATTGCGTGAACCGA
WTC11_seq1434_F	potential enhancer, WTC11	NA	NA	NA	NA	1	27547337	27547537	+	AGGACCGGATCAACTTGAGGTTCCGCCATGGGCCCCAGGAAGCCGCTCTTGGGGCCCCCACCCAGGCCAGGATGCGCCTGGGGCATAAAGCCTGGGTACCTGTAGGCGGTGTCCTGCAGGGGCAGCAGCGAGTCCCTCGGCACGGGGGACAGGGTCAAGTCACTAAGGAGTGGGCAGCCATAGCCAGCAGCGGCTGCAGCAGGGCCACGGGGTGGCATTGCGTGAACCGA
WTC11_seq1435_F	potential enhancer, WTC11	NA	NA	NA	NA	1	27553030	27553230	+	AGGACCGGATCAACTCCGGCTCCCTCAGCGCTCTGTCCAGCGCAGACACCCGGCTGACCTGGAAGAGAGAGGGCCCCCGTGCCTGGGGGCTCTGCCAGTCGCTGGCTGTCAGCTGGGGGTGCTGTGGAGCAACTTCGGCCTGAGCCCAGGCCTCGGGGCGTGGACAGCGCCTGGAAAGGACCATCGCAGCTCAGGTTTAGTGAGCACCTACTGCGCATTGCGTGAACCGA
WTC11_seq14351_F	potential enhancer, WTC11	NA	NA	NA	NA	11	93773075	93773275	+	AGGACCGGATCAACTCCCAGGACTGGCAGTTTGGCCCCCAGCATTCAGGCCCTCCCTGACCTGAAGGTGGGGCCTCACCGGGGACCCACCCTTTTCTGCCCAGAAGCCTGTCTGCCTCCTGCCGCTGTCCATGGTTCCCAGGCTGCTCAAGTCAAGGGTCACCTGTAGGCCAGTGCTGAGCCTATTGATTTTTTTTGTTTGTTTTGTTTTGTTTGCATTGCGTGAACCGA
WTC11_seq14357_F	potential enhancer, WTC11	NA	NA	NA	NA	11	93972895	93973095	+	AGGACCGGATCAACTCTTCTGTGCTTTGTCTATGGCAGGGGTCCCCAGTCCCTGGGCTGTGGACCAGTATGAGTCCATGGCCTGTTAGGAACCCGGCTGCACAGCAGGAGGTGAGTGGCTGCGAGCATTACCACCTGAGCTCCACCTCCTGTCAGATCAGTGGCAGCATTAGATTCTCATAGGAGCACAAACCCTATTGTTAACTGCTCATGTGACATTGCGTGAACCGA
WTC11_seq14359_F	potential enhancer, WTC11	NA	NA	NA	NA	11	94169620	94169820	+	AGGACCGGATCAACTGACACAGACATGCTCAGAGGGAAGACAACATGAAGACACTCAGGGAGAAAACAGCCGCATGCCCACAGGGGGCTGGATTGGAGTTATGCAGCCAAGCCAAGGAATGCTGGGGCGACTGGAAGCTGGAAGACGCTGGGAGGATCCTGCCATGGAGACTCGGGAGGGAGCATGGCCCTGCTAGCACCTTGATTTTGAACTCCCATTGCGTGAACCGA
WTC11_seq14369_F	potential enhancer, WTC11	NA	NA	NA	NA	11	94512045	94512245	+	AGGACCGGATCAACTGGCACAAGGCTGCGTGAAACCAGCGACGGTGCCTTGCACTCACCTGCACACCGGTTCCACTTCTAACTTTTCTGTTCTGGGCAGTGATCTGTTCTGTCGGCTTGGGACCAGACTTCTGAGTCCACATTCCAACGGTGCCGCTTCCTAGCTATGAGGCCTTATGCAGTTTCCTTCGCTTTTTCTGAATCTCGGATTCTCTGCATTGCGTGAACCGA
WTC11_seq14371_F	potential enhancer, WTC11	NA	NA	NA	NA	11	94543885	94544085	+	AGGACCGGATCAACTCTAGGCCCAACGGCAGGAAGCCGACGCTATCCTCCGTTCCGCGGCGCCGGGTCCGCCTTCCGTCTGTTCTAGGGCCTGCTCCTGCGCGGCAGCTGCTTTAGAAGGTCTCGAGCCTCCTGTACCTTCCCAGGGATGAACCGGGCCTTCCCTCTGGAAGGCGAGGGTTCGGGCCACAGTGAGCGAGGGCCAGGGCGGTGGGCCATTGCGTGAACCGA
WTC11_seq14381_F	potential enhancer, WTC11	NA	NA	NA	NA	11	94755595	94755795	+	AGGACCGGATCAACTCCAACATTTATTTTACTGAAATGGGAGGAGTTCCCATATCCCCGTCACAGGGCCTGCGACAGGGGCGTGGCTCGCTTCTTCAGTGCCTCGCTGCTCAAACTCCTAGAGGCCGCATGCAGACAGGCAGGTTGTGGGGAGCGTTTTTGGGCTCCAAGCCCACGGCAGCATCTAGGGTTGACTGTTTACAGCTCCCGAAGCCCCATTGCGTGAACCGA
WTC11_seq1439_F	potential enhancer, WTC11	NA	NA	NA	NA	1	27568490	27568690	+	AGGACCGGATCAACTACGGTCTCCCCGCCCCTTAGGCCGGCCCTGCCTTTTCCTCCACCTCCCGCCGACTCCACCCACGGCGCGTCCCGAACACCAGGAGCGGTGCCCGCGAGGGGGCGGGCCGCGCGGGCCGGGCTCCCGGAGATTGGTAGCACCTGGAGTGATGTCGCTAGGGGCGGGGTCGGGGCTTCGGACACGCCCTCTTCCCCGGACCCCATTGCGTGAACCGA
WTC11_seq14391_F	potential enhancer, WTC11	NA	NA	NA	NA	11	95149860	95150060	+	AGGACCGGATCAACTGGGAGCCCTAAGCTAAGGGGAGGGGCTGTATCAGCCCCGGGAGGGCGAGGGACAAAGGGGCATTGTTTCCCTGGAGGGCAGGCTGGGGCAAGGCTGACTCCACTGCCGGCCTGGGCGTGGGCAGGTTTGCTCCCGGGAGGAGAAGGCCTCCATCCTGGCCCACAATAGCCAACCCAAAACAGTTCTGGCAAAATTAAAAGCATTGCGTGAACCGA
WTC11_seq14392_F	potential enhancer, WTC11	NA	NA	NA	NA	11	95150245	95150445	+	AGGACCGGATCAACTTGCTGCTACCCACAACGCACAGACCAGAAACCAGGATAGACAGAAGCCTAGAATGGCCTGGCATCGAGCAGGCCCAGCGCAAACGCAAGGTCTCTTCCTCTCCTTTCGGTGAACCCCACGCCCAGTCCCGAGAGAGAGAGCGGATGCTCATTTCCGAAAGCTGGCAATCCTGCAGTGGCCACTGGAAAAATACATATACGCATTGCGTGAACCGA
WTC11_seq14393_F	potential enhancer, WTC11	NA	NA	NA	NA	11	95151130	95151330	+	AGGACCGGATCAACTGCCCACCCCCGGAAGGGCCGCTGGTCGGGGACTGGTTCGCCCTCTCCTGGCCTCCTCGGACCAGTGCGCGGGGAGGATCCCGCTAACGCCGGGCGCCTGCAGACCTTGAGCGGCCTCGCCCTGGTGACCTCCCCGGGAAAGGCTGGGCGGTGCTTCCACAATGAGGGCCACCTGTTAATTTGCACGAGAAAGTGCTGCCGCATTGCGTGAACCGA
WTC11_seq14394_F	potential enhancer, WTC11	NA	NA	NA	NA	11	95151505	95151705	+	AGGACCGGATCAACTATCGGATACTTCCGAGAGCCCCACAGTCCTCCTGGGCCTTTGCCCTCGCGTCTGGGATGCGCTCGGGCGCCCCCAGTCTGCGATGCGTTCGTACCTCCAGTAGGGTGACGTTTTCGCCGGGCCCCTCTGCGAACAGTCTCCGCCCTCCTCCACTGTGAGATATTTCACAGTTTCACCCGCAGAGGGCAACCTTATTCCAACATTGCGTGAACCGA
WTC11_seq14397_F	potential enhancer, WTC11	NA	NA	NA	NA	11	95156240	95156440	+	AGGACCGGATCAACTAGCCATCAGTGAGTCTGGCTTCTAATCTGAAACCTGGGCTAAACCAAACCACTTGGCCTGGAATTGGAGGCCCCTGATTGGCCTTTCTGCCCTTCACTCTCACCACTCTCCACCATGGGCCCTCCCATCTCTCCTCCACCAGCTCATCATGGATGGCCTCCCTAACCCATAGCCGTCTTCTTACCATGCCAGTCTCACAGCATTGCGTGAACCGA
WTC11_seq14399_F	potential enhancer, WTC11	NA	NA	NA	NA	11	95248740	95248940	+	AGGACCGGATCAACTCCAGCTTGGGTCTGCGAAATTGCCCCCTCCTTTGCATTCAGCCCTGTCCTTGTTCTAGGAGTCTCCTCCCCCAACATGCAGTGGGTCTAGCATTGGTATGTGATTCTCTGTTCCTCCAGGGAACAGCCCTCCCTGCGGTCATGAGGCTTTGTTCATCCATACTCCCAGCTGTCCTTTCTTTGCTTTGTGTTTTTAGGGGACATTGCGTGAACCGA
WTC11_seq14404_F	potential enhancer, WTC11	NA	NA	NA	NA	11	95338462	95338662	+	AGGACCGGATCAACTCACATCCCTCTGGGGGCTGTGCCAGGGCAGCTGCTTTCCCACCCAGCTCACTCCCCAGTTGAGTCTCTGCTTTTTTTTTTTTTTCCAAACCTTTCCACCTGGCTCAGAGCCAAGGAGGCCTCTAAGTCACACTCAGAATTTCCATGACAGTAAATAGACTAAACGAAGGCCTTTCCAGCCCCTGAAAGAGGCCTCTTCCACATTGCGTGAACCGA
WTC11_seq14405_F	potential enhancer, WTC11	NA	NA	NA	NA	11	95363800	95364000	+	AGGACCGGATCAACTTTGGTATAATTCTCTGTCACATCTGTCATGCTTTCCTGCCTTTCCGAGCCTGCATTGTCCAGGCTCCCATACCTCCCATGGGGGGCGCAGACGCATCTCAATTGGCCTCTTTGTGCAGAGCGGAAGGCAGGTGTGAGCTGTGATTGACGGCTGGCTTACATGGCCACAGAGAAACTGGCTCTGGGCATTTTCTTTTCTCCCATTGCGTGAACCGA
WTC11_seq14408_F	potential enhancer, WTC11	NA	NA	NA	NA	11	95466008	95466208	+	AGGACCGGATCAACTTGTTTTCCCAATACATTCCGTTTCCTCCTGGGCGCACAGCAAAGCTGTACTTCCTGGCTGCTCTTGCAGTCAAGTGGCACATGCAACTGAGTTCAGGCCGGGGGACTGTGAGCGATGTACTCCACTTCCAGGCTTGGGCTAATTACCTCCTATGTGCGGTCCTAGCTCCTTGTTCTTCTTCCACAGCGGATGTGCATGAGCATTGCGTGAACCGA
WTC11_seq14409_F	potential enhancer, WTC11	NA	NA	NA	NA	11	95499100	95499300	+	AGGACCGGATCAACTAGGTTGTCCGCATTGTCCCATGATGTATTCTCCCTGCCTCCTGAAGCTGCTTGTCAATCTGCACTCCTGATGCCTGAGATCCCACTGCCCCCAGCTGTGCTGCATTCTTCAGATCCCAGATCAGCATGCTCTGCCCACTGCCCTCCTCCCATTGTTTCCTCAATTCCCTGACTACAAAATACCTTCTAAATGCGGATGGCCATTGCGTGAACCGA
WTC11_seq1441_F	potential enhancer, WTC11	NA	NA	NA	NA	1	27570875	27571075	+	AGGACCGGATCAACTCCTGCCCCTGCCCCTCTGCCTCAAGCCCCAGCCCTCCTGGGCAGGAATGTGACTGGTCAGGTCTGAGCTGACCACATGAGTGGCTATAAGGTGACAGACCCCCCCACTCTCCCATCCCCCCAGCCTGGGGGAGCTCACATACCAACGCAAGGGGTGGGAGAGCTCCTTTAACCCTTTGCAGCCTGACTTTCAGGAAGAAACATTGCGTGAACCGA
WTC11_seq14419_F	potential enhancer, WTC11	NA	NA	NA	NA	11	96107530	96107730	+	AGGACCGGATCAACTTAAAACCCTTGGACTCTCTAACATGATAAGTGTTTCTTTGTAAGCTAATGAGATGACTGATGGCTGGGGGCTCCTGGATAGCCTCAGGAGGCGGGACTGGTTGCCAGGGAAACCAGCCTTCTGATGAGAGGTTTGGGACTTTTGGCTTCACCACCCAACCTCCAGGGAGGAGAGAGGGGCTAAAGGTTGCGTTGATCACCCATTGCGTGAACCGA
WTC11_seq14422_F	potential enhancer, WTC11	NA	NA	NA	NA	11	96243230	96243430	+	AGGACCGGATCAACTCCTCAAGCTGACAAAAGAAGACATTTTAAAAATGCGAGGATAAGGCCCGGCCGGCCTCCAGACCAATGAGAAGGAAGCAGAGCAAGGAGGCGGGGGAGGCGGGGTTGGCTGTCGGGAATTGCCTGCACTCCTTAAACGGCAGGCACTTCCTGCTAGAGGAGGCCAGCTCTGAACAGACAGAAATCGGGTGGAAAGCTAGCCATTGCGTGAACCGA
WTC11_seq14425_F	potential enhancer, WTC11	NA	NA	NA	NA	11	96463940	96464140	+	AGGACCGGATCAACTGGAACTCCAAGGGGAGAGGGCTGATCCAGACTAGAATCCAGACAGCTTGTTCACCCACTGTATTTTGCCCAGTAGAGGGCACTTGGAACTCACACATAAATTGCAGTGGCATCAGTGGTAGCGGCGGCAGCAGCAGCACTTAAGATATCCATTTTCATTGCCATGGTGATTCTTTTTTTTTTTTTTGAGACCGAGTTTCTCATTGCGTGAACCGA
WTC11_seq14426_F	potential enhancer, WTC11	NA	NA	NA	NA	11	96472195	96472395	+	AGGACCGGATCAACTAGGAAGTGAAGCAGCCAGCTCATCTGGGATTGGTTGGGAGGCTAGAGAGGCTCCTGAGTGCAGGGAAAGGGTAAATGAGTGACCCCTAGTGGCCCACATTCCAACCATTGAATGCATCTCAGCCATGGGGAAGCCCCAGCACCCTTGTGGTCCCCGAGATTAACATAGGAAGCTGCTTGGAGACTGTGTGAAGGCATTGCCATTGCGTGAACCGA
WTC11_seq14431_F	potential enhancer, WTC11	NA	NA	NA	NA	11	97202985	97203185	+	AGGACCGGATCAACTAATTGGCTCCAGGGCTGGGTATGGATAAGGGTTTCCCCCAAGGTTTAGATTACCAGGTTCCCCAGTGAGAGTGTATATCCCAGAGGCAGTTGCCCCACCCCCACAGGCTGGGAGTTAGTTTTCCACCTGGCTCACAGTGTAGGCTGCAGCCCACTGCTTCTATCAGAGGGTCTGTGGTTTCTTTCGGTTTTCCTGTTAAGCATTGCGTGAACCGA
WTC11_seq14437_F	potential enhancer, WTC11	NA	NA	NA	NA	11	97610940	97611140	+	AGGACCGGATCAACTAGAGTATCCCGGATGAGCCCCAGCTGAAACAAGAAAGTTACCTTTTCCCCGTCACAGGGAATGTGACAGGGGTGTGGCTCACTTCTTCGGTGCCTTGCTGCTCAAACCCCTAGGGGGAGCATGCAGATGGGCACATGCACAGGTTGTGGGGAGCACTTTTGAGCTCTGACCCCACAGTAGTGTCTAGGGGGTGAGTGTTTCATTGCGTGAACCGA
WTC11_seq1444_F	potential enhancer, WTC11	NA	NA	NA	NA	1	27572289	27572489	+	AGGACCGGATCAACTTGCTTACCTGTGGAGGGACTGATTAAGACAGGAGACCTCCCTCCAGGTGTCCTGGGGCCCCCCTCTGTACAAAGATAGAAGGGAAGAGGCACCCAAAACATGGCCAGGATTCACTCACAGCCTGAAAACACCACCGGATGGTCCCAGTACAACCTGACATCTGATAGCAGCCCAAACGGCCAGGAGCTGCCTACTGCCTTCATTGCGTGAACCGA
WTC11_seq14445_F	potential enhancer, WTC11	NA	NA	NA	NA	11	98452297	98452497	+	AGGACCGGATCAACTCTCCTCCTCTCTCTCTCTCTGTCTTTCTTTCCAGAGTCTCTTGCTCTGTCACCCAGGCTGGAATACAGTGGCGCGATCTCTGCTCACTGCAGCCTCCACCTCCTGGCTTCCCAAAGTGTAACATTACAGGCGTGAGCCATCGAGCCCAGCCTTTCCTTTCCTTTCTTCCCTAGAGGTTTTAGTTGTAATCAGCAAAGGAGCATTGCGTGAACCGA
WTC11_seq1445_F	potential enhancer, WTC11	NA	NA	NA	NA	1	27575180	27575380	+	AGGACCGGATCAACTCGCCGCCGCCTCTGGGGCTACCTGGCAGGCTAAGCTGCCCACTGATCCCTGCCACCTCCGCCCCCCTCCCAGATGAGGCCACAGAGTTTCTGGCTCCTGGAGGAGGTGACGGGCGGAGAGGGAAACCAGGCGGCTGGGGGAGGGGCGTTGCCTGCACCTGGCCCTTCTCCGCCGCGCAAGCCGGGAGGGGCGGGACTGGACATTGCGTGAACCGA
WTC11_seq14451_F	potential enhancer, WTC11	NA	NA	NA	NA	11	99066704	99066904	+	AGGACCGGATCAACTACCTAATTGATCAGTGGCCCCAGCTCTTACATTGTGAAATCCAGCACTGCATTTATGCTGAGGCTACACTTCCTACTCACTGCCGCCAACTAATTACTGAGCACAGCAGGAATACTAAGTTCCACAGCAGGAACTAAGCCAGTTCCTGGGAGGCATAGATCTCTTTTGATGGTGACTGCGATTCAAGGGCTTCTCACTGGCATTGCGTGAACCGA
WTC11_seq14453_F	potential enhancer, WTC11	NA	NA	NA	NA	11	99271615	99271815	+	AGGACCGGATCAACTGTTTTCCATGCGGATGTGATCCAGGTGTTGGCTGGGGCTGTAGTGATCCAAAGGCTTAACTAGAGCTGCAGAATTCACTTCCAAGAGAACTCACAAAACTGTCAGCAGGTGGGCTCAGGTCCTTACTGACTATTGATAAAAGCCCTTAGTCGCTTGCCACATGGATGTTTCTTTAGCCTAGCTTGAGTGTCCTCAGTGCTCATTGCGTGAACCGA
WTC11_seq14456_F	potential enhancer, WTC11	NA	NA	NA	NA	11	99423219	99423419	+	AGGACCGGATCAACTCTATCTGTGTTAGCTATGGTCTTTACTCAGAGGAAAAAGCAGCTTCTATCTTTATGACAGGAGTTAGTCTTGCAGTTTGCAGCAAGGTGCCCACTGAAGTGAGGCTTCCACCCTCGAGCAGAAACTGAGAGATAGGAACCTTATTTTCCATGATGTTTACATTTCAAAGAGATGGCTCCTTGGTCGTTGAGAAAGACATTCATTGCGTGAACCGA
WTC11_seq14457_F	potential enhancer, WTC11	NA	NA	NA	NA	11	99734782	99734982	+	AGGACCGGATCAACTAAAGCTACCTATACAATAGTCTCTTTAAAAGTTGGGTAACCCCGTGAAACCCCGTCTCTACTAAAAATACAAAAAATTAGCCCGGTGCAGTGGCAGGCGCCTGTAGTCCCAGCTACTAGGGAGGCTGAGGCAAGAGAATGGCGTGAAGCCGGGAGGCGGAGCTTGCAGTGAGCCGAGATAGCACCACTGCAGTCCGCCCTCATTGCGTGAACCGA
WTC11_seq1446_F	potential enhancer, WTC11	NA	NA	NA	NA	1	27575965	27576165	+	AGGACCGGATCAACTGGCCCGGGGACTGGAGGCGCCCGGCAGCGGTCCGGACCTGCGCTCTCGGACGCGGCTGAGTGGCGGGGTTATTAATAGCGTGCCTGGCTCGGGCAGTGGCTCCAGGGCGCCCGCTACCTGCACGCCCCTCCTGCAGAGAGCACTGGCGGCCCGGCGCTCCCTCCGCAGCGGCGGACTGAGGCCTAACTGGATAGCGCCACCATTGCGTGAACCGA
WTC11_seq14467_F	potential enhancer, WTC11	NA	NA	NA	NA	11	100451826	100452026	+	AGGACCGGATCAACTTAAGTGACATAGAAAGTCATTGAATGGTTTTGGGGGGAGGAGCCAAGATGGCCGAATAGGAACAGCTGTGGTCTACAGCTCCCAGCGTCAGCGAAGCAGAAGACGGGTGATTTCTGCATTTCCATCTGAGGGACCGGGTTCATCTCACTAGGGAGTGCCAGACAGTGGGCGCGAGTCAGTGGGTGTGCGCACCGTGCGTGCATTGCGTGAACCGA
WTC11_seq1447_F	potential enhancer, WTC11	NA	NA	NA	NA	1	27592692	27592892	+	AGGACCGGATCAACTTCTGGACTCGGTTGCTCCATCTGCAAAATGGAGGGGCCGGAACGCAGGAGGCCCCTGTAGACAGGTCATCCCTCTCTAGCCTGGATTGGCTGAGCCGGCTGCCGGTTAACCTGTGAGGGCTGGGGGTGGGACGAAAGGACCCAGGGTTTCTGGGTTCTTCCGCACTCCTCTACCTCGGGCCCAGCTCAGAGAGGCTTGGGCATTGCGTGAACCGA
WTC11_seq14484_F	potential enhancer, WTC11	NA	NA	NA	NA	11	100824065	100824265	+	AGGACCGGATCAACTTTATTAGATTATAATTAAGACAGTGTTTGTGCTTTTGCAGATTAAGTATATCTGAATGCACTTGCATATCCCCCACCCACCGGCAGCATGTGGGTAGTAGCCTCTGGAAGTGAAACTGTAGGAATGTTTGTGAGAAGGTTCCCAGGGTAGCATAGAGTTAGTATTCAATAGCTTGGTGGCCACATCTTTTCTGCACATGCCATTGCGTGAACCGA
WTC11_seq14486_F	potential enhancer, WTC11	NA	NA	NA	NA	11	100875340	100875540	+	AGGACCGGATCAACTAGGTCCTGTTCCTAGGAGGATTGGGCTAGGGCTGGGGCTAGGGGTGGGGATGGGGAAAGGACGTTGCAATTTAAGGCATTTCTGGCTTCGGAGCCATCCCTGCCACTCCTGCACCTGCCCCTTGACCTTGGTCAGACATTGGCTGGACCCTGGTCATTCTGAGACAAGGATGACCATCACTGACACTGGGGGGAGGGTTTCATTGCGTGAACCGA
WTC11_seq14496_F	potential enhancer, WTC11	NA	NA	NA	NA	11	101321425	101321625	+	AGGACCGGATCAACTTGGCAAGGCTTGCAGGAACTCAAGTTCCACTCACTGGCATCAGCAATTCCTCTCTGGCTAGGGATAGTCTAAATACTCCAACTGTGGGTGTTGGCTGAGTTCTGCCTGTTGTTGGCAGCACTGAGTTCCAATGCAAAGTCCCCCAAGAATACAGATTCTCTCTCCACGCTGCCATGTGGTCACTTCCTGGGGGCCAGGGACATTGCGTGAACCGA
WTC11_seq145_F	potential enhancer, WTC11	NA	NA	NA	NA	1	2611240	2611440	+	AGGACCGGATCAACTCCCTTGGGCAGGCTGTGGACGGCAAGGGGGCGGGGCTTACCTGCTATCACGCAGCCAGGGGTGGTGCAGACCTCGCTCACCTCTTGGGCCTCTGGGATCCCTGCGGGCAAGGAGCAGCCTGAGCACCGGGAGCCACGGAGAGGGTGGGGCAGGACTGGAGTGGGTGTGGGCGGGGCAAGGTCTGGTGGGTGTGGCATGGGCATTGCGTGAACCGA
WTC11_seq14500_F	potential enhancer, WTC11	NA	NA	NA	NA	11	101466449	101466649	+	AGGACCGGATCAACTGCTGCAGTGGGCTCTGCCCAGTTTGAACTTCCTGGCCGTTTTGTTTACACTGTGTGGGTAAAACTGCCTACTCAAGCCTCAGCAATAGTGGATGGCCCTGCCCCCACCAAGCTCAAGCATTCCAGGTTGATCTCAGACCACTGCTGTGCTGGCAGCGATAATTTCAAGCCAGGGGATCTTAGTTTGCTGGGCTCCGTGGGCATTGCGTGAACCGA
WTC11_seq14501_F	potential enhancer, WTC11	NA	NA	NA	NA	11	101479090	101479290	+	AGGACCGGATCAACTAAGCTTCCCCAGCCCCCTCAAGTGCTGTTCTGAGAACCACTCACTCTCCTAACTAACTGCTGTGCTTGAAACGCTCCTTAGTTTGCCAATTGGCTGCACGTGGCACCCAGGGCCTGCAGATGTGGTCTCGCCATTGGGTAATTACTGCCTGGACTGCCGTCCTCTCCTTCTGTTGAAGAGTCAGCCCAGGACTGCATCTGCATTGCGTGAACCGA
WTC11_seq14506_F	potential enhancer, WTC11	NA	NA	NA	NA	11	101852397	101852597	+	AGGACCGGATCAACTTGAATCCAAGGAGGGTGTTCTACCAACCACCAAGTATGGCAAAACCAATTATACATTTGAGGACTGGAAAATGACCACTGGGAGGAACTAGCGAGCCAAGATGCCCGAATAGGAACAGCTCCGGTCTACAGCTCTCAGCATGAGCGACGCAGAAGACGGGTGATTTCTGCATTTCCATCTGAGGTACCGGGTTCATCTCACATTGCGTGAACCGA
WTC11_seq1451_F	potential enhancer, WTC11	NA	NA	NA	NA	1	27600535	27600735	+	AGGACCGGATCAACTATCAGGTTTGCCTGGAGGAAGCCCCTGTCCAATGGGGAACAGAAGCATAGAGGTGGGAGTGGTTCAAAGTCAGTGCTCCAGGCTGATTGGAGAACAACAATGTCCCTCTGGGGCTCTGCCAGTCCAGAACAGCTCCCCCTACCCAAATGTCTTCTGCCAGGGGCAGTCTGCCCCTCAAGCCTCCAGCACAACCACAGCAACATTGCGTGAACCGA
WTC11_seq14513_F	potential enhancer, WTC11	NA	NA	NA	NA	11	102235151	102235351	+	AGGACCGGATCAACTATGTTTTCTTACCTTCTCTAATGGCAGCCAGACTCTCCCTGCTTCTGTAATCATCAGTTTTACTGACAGAAAACCTGGCTTTATTGCGGGTAAATTCCTGGCTCCGGGGTTCCACATGTGCTAACGCTGTTGGAATCAACAGTAGCTCTGGCAGGATGTCTGCCATGTCATCCCTATTCAACTTTAAACTGTTGGCACTTCATTGCGTGAACCGA
WTC11_seq14522_F	potential enhancer, WTC11	NA	NA	NA	NA	11	102438935	102439135	+	AGGACCGGATCAACTCTGTATCCTGCACGTGGCTCAGAGGGTCCCACACCCACGAAGCCTTGCTCACTGCTAGCACAGCAGTCTGAGATCAAACTGCAAGGCCGCAGCGAGGCTGGGGGAGGGGCGTCCGCCAGTGCTGAGGCTTGAGTAGGTAAACAAAGTGGCCGGGAAGCTCGAACTGGGTGGAGCCCACCACAGCTCAAGGAGGCCTGCCTCATTGCGTGAACCGA
WTC11_seq14525_F	potential enhancer, WTC11	NA	NA	NA	NA	11	102613065	102613265	+	AGGACCGGATCAACTCTAGCTTTAAAAACGGAGGCTCACTGGAATTGAAAAAAGGGTGAGCCTTTCAGCAATTACTGGTGTGACGATGACACCTGAAGGCAGAAAAATGTAGTGCTTTTTGGACTGTGGGTGGAGTCAGAGTTGGTGATTGTTAGAACTTTCTGCTCTGAAGCCCAGGGTCTGGGGATTTCTGGCAGCACACAAAGGAAAGGCAGCATTGCGTGAACCGA
WTC11_seq14528_F	potential enhancer, WTC11	NA	NA	NA	NA	11	102733360	102733560	+	AGGACCGGATCAACTTAGCAGACGCAACCAGTGGCCTTCAATGAAGTCACGGATGGCTGAGACCTGTCACTCTTAGCCATGCTAGTGGTCATCATGCCCCCTGTAAAACCAGCAGAGGGCGCCAAAGTCCACTGGGGTATTCGGAGGGTGAACTGTTCGGTCAGATCAACAGTCTTCTTCGAAATAAGAATGTAAAACAAATAGATCCCATTTATCATTGCGTGAACCGA
WTC11_seq1453_F	potential enhancer, WTC11	NA	NA	NA	NA	1	27607345	27607545	+	AGGACCGGATCAACTCCCCCAGGCTCTGTTAGCCCTCCTCCTGGGCCAGCCCCTTTCCCCTCCCCCGTGCAAGTCCTCCCACATTCCTCTAGGCCACAGGAAACCCCAGCTGCAGCCCAGACTTCAAACAGCTCCTCCCTCTGGGGCAGGGGGTGTGGGAGGAGAGGCCAGAGGCCAGAGGGCAAAGGTCAGCTTTGTTCCTGCCGGAGGTGGTGCATTGCGTGAACCGA
WTC11_seq14537_F	potential enhancer, WTC11	NA	NA	NA	NA	11	103036017	103036217	+	AGGACCGGATCAACTCCACATTGTCGCCTTGTCCTCACATGGTGGAGAGAGAACACTGGGTCTCTTCCTCTTCTTATTATAAGGACACCAATTCTATGAGATAAGAGTTCCAACCTTAGGTGTCATCTTCAATACAGCCACATGGGGGAGTCATTCAACATATGAATTTTTCAAGGACACACTTCCGTTCTTAACAGCCTTTAAGAGAATGACACCATTGCGTGAACCGA
WTC11_seq14552_F	potential enhancer, WTC11	NA	NA	NA	NA	11	103862905	103863105	+	AGGACCGGATCAACTCTAATCTCCTTTGCAGGCACTGAAGACGTTAAACCTACTGGCCTGTTCTGGAATGAATTCTGATCCAGGCTAGGCGCATGTTAGTAGGATCTGGCTCACCAGCTGGTGGCGTAGTAAATACTGTGGTGCTCCCCCAAGATCTCCTCTTTAGATCTCATTCACCCAGTCCCTGACTTCTGGGACTATCAGCTATTGATGGCCATTGCGTGAACCGA
WTC11_seq14559_F	potential enhancer, WTC11	NA	NA	NA	NA	11	104403218	104403418	+	AGGACCGGATCAACTTAAAAGGGGAACTAGGCATGAATGGCATGCAGGGGAAGGAGCAAGCAAGTGGAGGTCTGTGTGACTCACTTTAGCACCTTATTTACTGGGGGAGGGGGGTCAAGCTGGTACCATCATGGGCAGAACCAGGCTGTACAATGGCTAGTATTGTAGGGGAGAGTTTCTTAGGGGGCACACTTTAAGTTGTAAATTGACTGTTTCATTGCGTGAACCGA
WTC11_seq1456_F	potential enhancer, WTC11	NA	NA	NA	NA	1	27615372	27615572	+	AGGACCGGATCAACTCCTGAAAACTCCCCTCTTAACTTCACCCCGAATCCCGCCCGACCAGGCTCCGCCTCCTGACCGTGACACATGAACTCGGTCACGATGTAGATGGGCTCCTCCGACACCACGGCGTACAGCTGCACCAGCTTGTCGTGCCGCAGCAGCTTCATGACCTGCGCCTCCTCCAGGAAGGCCTTCGGGGACATGGTGCCCGGCTTCATTGCGTGAACCGA
WTC11_seq14563_F	potential enhancer, WTC11	NA	NA	NA	NA	11	104531215	104531415	+	AGGACCGGATCAACTCCTACTGATGCTGGGTCTAGCACTGCAAACTGCCTATCTTATCTCCTTTGCCAACTGGCTTCCTATTGTTAAATTCTGCCAGTAGGGGGTGGAAGAGGAAGGCTGGAAGGTAGGAATCTGCTGTACCAGCAATGTCCCAGCAACAATACTCTGCCCTAGCAGGAGCTAGTCAGCTTCTTGCAGCCTCCAGCTTCTTTCCACATTGCGTGAACCGA
WTC11_seq14575_F	potential enhancer, WTC11	NA	NA	NA	NA	11	105000910	105001110	+	AGGACCGGATCAACTCTATGTCTGTTCTGCTTCAATCTCTAGTCACACTGATCTGTTGTGCCTCACATGTGCCAGTTTCATTTTCAGCTCAGCTCTTTCACAGGTAGCGCCCCCTACTGGGAAGGCGCTGCATTCTCATCTTCCCAGAGCCATTCCATTCCTTCCGGTAGTGCCGTCCAACTCCTGTGTTCTCTCCCCACAGAGGCTTTTCTGGACATTGCGTGAACCGA
WTC11_seq14578_F	potential enhancer, WTC11	NA	NA	NA	NA	11	105390070	105390270	+	AGGACCGGATCAACTTTTTACAGACTAGCTTGAGGAGGTGGTGTCTGATTTACATAGGCCCCAAAAGATTGGTTGGACCAGGTGTGCATTTACATAGTGTGCGAAGAAGCTGGCCGCCCCACCGTAATCTTTTATTATGCAGATGGATTCTCTACCTGGCCTTTGGGTGACAAGTTGCCTATTCCCTTACTGCACATGTGGTGAAAAAGAAAAGGCATTGCGTGAACCGA
WTC11_seq14580_F	potential enhancer, WTC11	NA	NA	NA	NA	11	105515494	105515694	+	AGGACCGGATCAACTGATTGTCTGCAGGTGTCAGCTGCCGATTGTGAGCAGAGGCTTTCAGAAGCAGTGCCCCAGAGCTTTGCTTGCCCTCCTGAGAACAGCATGCCCAACAGCGACCCCGCCTTCCGTCCATGTTCCGGAATGAGACAGTACATGGCACAGAGCCGAGCCCCGCCAATCTCAGATGAGCCCCGCCCAGTCACTGCCAGCCCACACATTGCGTGAACCGA
WTC11_seq14583_F	potential enhancer, WTC11	NA	NA	NA	NA	11	105773563	105773763	+	AGGACCGGATCAACTCGCATCTCTGTTCTTACTGCCAGCAAATCTGATCTACAGAGTATAACATGTATTTCCCAAGCACAGACAAAGCAAAAGGAAAAGGGCTAGGCAGGAGGTAGGGACACCAGCTGCTGGGGAAACAAGTCTTCAGCAACCTGGCTTGTGAGCCAATCAAGGTTGCTAAGGTAGGTCCTGGGCCTAAACAGGGTACATTTCCACATTGCGTGAACCGA
WTC11_seq14584_F	potential enhancer, WTC11	NA	NA	NA	NA	11	105774970	105775170	+	AGGACCGGATCAACTTTTCGCTAGGCTAAAATTAAGGTGTTCGCAGGGCCAAGCTCCTTCTGGAGGCTCTAGAGTAAAATCCATTTCTCTGCCTCCTCAGGCTTCCAGAGCTCCATTCCTTGCATTCTTTGGTACTTGGCCCCTTCCTCCATCTTAAAGCCCAGCAGCCTAGCATCTTCAAATCTCTCCCAGCTCCATCTTCACATGCCTTCTCCCATTGCGTGAACCGA
WTC11_seq14586_F	potential enhancer, WTC11	NA	NA	NA	NA	11	105811346	105811546	+	AGGACCGGATCAACTAGACCTCTAATCCATCTCTTTAGTTCCTTTTTCTCTCACCCCATCTCCCACATTCTTTTGGCGTGGCAAGTCCCAAATGTCACATCCCCAGAGGCAGCCTCTGGTAGTAGCAGCTTCGAGGTCCCATCCTGTCAGTGAACGAAGGGGTGACTGGAATTGCTCAGTCTGGGGAGGATTTTCTTAATGCTCATCCACGAATACATTGCGTGAACCGA
WTC11_seq14587_F	potential enhancer, WTC11	NA	NA	NA	NA	11	105821459	105821659	+	AGGACCGGATCAACTATGAGGCTTAAGGAAGCTTATAATCACGGTGGAAGGCAAAGGGAGAGCCGGTGTCTCACATGGCAGAAGCAGGAGCAAGAGAGAGAGGGCGGGGGAGGAAATGCCACATTTTACAACCACCAGATCATGTGAGAACTCACTTATTTCAAAGACAGCACCCAGCCATGAGGGATCCACCCCCATGACTCAAACACCTCCCACATTGCGTGAACCGA
WTC11_seq14593_F	potential enhancer, WTC11	NA	NA	NA	NA	11	106132094	106132294	+	AGGACCGGATCAACTACCAAGTTTGAATTTAGGAATCCTTAGTTCCTCTGGGTTCTATGCTGGAATGTGGCAGCACTGGATGTATGGCCCCTACCCTCTGGCTGAGGCCTGCGGCCTGCTCCATTCTTTGCATACCCTGGGCTCTGTCATGTATCACAAAGGGTTTTACATTCACATGGGTGGATGACATTGTCAGCACATCCAAGCTCTGTCCACATTGCGTGAACCGA
WTC11_seq14596_F	potential enhancer, WTC11	NA	NA	NA	NA	11	106177420	106177620	+	AGGACCGGATCAACTGCAAACTCAAAAGAGCACCCTGTAACATGCCTACTGGTGCTTCAGCTGTAAACATTTACCCCTAGACATTGCCGTGGAGGGGGAGGGGGAGGGGGAATCTGTATGCTTCCCTAGAGGTTTGAGGAGCGGGGCACTGAGGAAGTGAGCCACAGCGCCATTGCACGCCCTGTGAGGGGGACAAGGGAACCTTTCAGCTTCAGCATTGCGTGAACCGA
WTC11_seq14597_F	potential enhancer, WTC11	NA	NA	NA	NA	11	106218242	106218442	+	AGGACCGGATCAACTGTGTGTGGGATAAGGGAGTTTGCAATCCTTTTGAATGTCAGTTCATAAGCAGTGGATGCTGCCTGTCTCAGAACGTTCCCCAAGGGGGCAGCTAATACGCTGACTGACTCTGAAGAGGCCTCCTACAGTCAAAGGCTTTCCTCCTACTTTCTTTGTCAGAAGAAGAATAATCAGGGCTCAAAGAGCATCACTACCACTGACATTGCGTGAACCGA
WTC11_seq146_F	potential enhancer, WTC11	NA	NA	NA	NA	1	2643180	2643380	+	AGGACCGGATCAACTCGCGGCTCGGGCCGCGCAGGCGCAGTGCCACCCGGAGGGGGCCGCCTGCCGAGGGGCGGGGCGCAGGAAGCGGGGCGAAACCACTGTTGGCTCATTTCCGGGTGGGTCCCCGTCTCCAGGCAACCATTTCGCGTCCTGCAGATTCTTGCCTGTGCCGGGAGCCGCCTCCTGGCGCCGCAGCCCAGCCGTATTCTGCAGCCCATTGCGTGAACCGA
WTC11_seq14600_F	potential enhancer, WTC11	NA	NA	NA	NA	11	106327265	106327465	+	AGGACCGGATCAACTGTCAGCTGGAGTGTAGGCCCTTACCCTGTCTCCAGTAGCCCTGGGTTGACTAATGAAGGGGAATAGTATCCATGGTGCAGGAAGAGGCAGATGAGGGGTGTGGGCTTTTAACTGGTTAGTTTGCATATGAAGGCACACTTGATGAGAAACCCCTTTGCTCTCTCTAGGGGTCCGCTAACCACTGGAGGGGCAGTCTCTCCCATTGCGTGAACCGA
WTC11_seq1461_F	potential enhancer, WTC11	NA	NA	NA	NA	1	27663235	27663435	+	AGGACCGGATCAACTTATTTAACCCTGGTTGCCTGCCCCAGAGAGGGCTGTTGGTAATCGTGGAGCTGCTAAAGGCTGATGAGGGCTGATGGAGTCCAAGATAGGACTGTACTGCCACCTGGTGGTCAGATCCGCACATAGCACCATGAAATTGTGAGAGCCCCTGCCGGGAGAGTGGTGATTCAAGGGTATGGGGGACCTGGAAGGCCCTTAAACATTGCGTGAACCGA
WTC11_seq14623_F	potential enhancer, WTC11	NA	NA	NA	NA	11	107594020	107594220	+	AGGACCGGATCAACTTAGTGGAAGGTGCCAAGGATGCAAAGATGACATGGGGAAATGGGGCAGGGGGAGGGATCTGCATCATAAGTTCTGGGAGTTGCTGTGCCAGTAGTGTGTGTTTATGGTGGTGGTGGAGGGGCGTGTCTACTGTAGGAGCCTAGAAGAGGCACTGAATTATGCTGGGCAGCTGTAGTCAGGGAGTGAGACGCCTAGCAGTTCATTGCGTGAACCGA
WTC11_seq14625_F	potential enhancer, WTC11	NA	NA	NA	NA	11	107606220	107606420	+	AGGACCGGATCAACTGCCATTATCTCAATTTGCTAATTCAAACCTAAGTGAATCTGATACTTGGCCCATCTGATTTCAGAAGACTGACCCCTTGTGTTTGTGGGTTGGCTCAGCGGGAACCCAGCTCCTCACATGGCAGGTGGCTTACCATCTACTCATCTACAAACCATCTGTGCTCTTGCCTGATGTTCCCTCAGAGACGTGCTTCTGCTAGGCATTGCGTGAACCGA
WTC11_seq14631_F	potential enhancer, WTC11	NA	NA	NA	NA	11	107741052	107741252	+	AGGACCGGATCAACTGGCTAGATTCTTGCCCTGCATTTCACAGATAATGTATATTGGAAGAGTATTTTTGGTGTTGTAACTTGGGCTGTCATCCAGTAGACGGCGCTTAAGAGTAATGGCCAACAGATATGCTCTTATTTAGCTGAGTAGCTCTTCCGTATTTCAGTGGGTTTATTGCAGTGCTCTGTGGTGGGGAGGGAAGAGAGATGACTTCTCATTGCGTGAACCGA
WTC11_seq14632_F	potential enhancer, WTC11	NA	NA	NA	NA	11	107787824	107788024	+	AGGACCGGATCAACTTTATGTTGGGTTAGGCCTCAGGAAACAGAATTTTCTCCTGCCCTCCTTTCACCTGCCCCGAGCCAGGACTTGCCCGCTTTTCTGATTGTGGGTCTTCAGACCCTCCCCAGAGTGAGTCCCGCCCTATACCCTGGGGGAAGGAATGCTGAATCAGGAAACTTCCATAAAAACACAAGAGGGCCAGGCGCAGTGGCTCACACCATTGCGTGAACCGA
WTC11_seq14638_F	potential enhancer, WTC11	NA	NA	NA	NA	11	108019929	108020129	+	AGGACCGGATCAACTCGGCAAGAAAGGAAGCAAGAGAGTGGGGAGAGGTACCAGGCTCTTTTTAACAACCAACTCTCAGGGAACTAACAGTGAGAACTCACTCACTGCTCACCACCCTGCCCCCACCCCCACTGGCATTCATCTGTACATGAGGGATCCACCACCATGACCCAACACTTTTCATTAGGCCCACTTACAACATTGGGGATCAAATTCATTGCGTGAACCGA
WTC11_seq14644_F	potential enhancer, WTC11	NA	NA	NA	NA	11	108356910	108357110	+	AGGACCGGATCAACTCACCTTTAAACACACCCTCCGGGAGGAGGAGCCAAGATGGCCGAATAGGAACAGCTCCGGTATACAGCTCCCAGCGTGAGCGATGCAGAAGACAGGTGATTTCTGCATTTCCATCTGAGGTACCAGGTTCATCTCACTAGGGAGCGCCAGACAGTGGGCGCAGGTCAGTGGGTGCACGCACTGTGCGCGAACTGAAGCAGCATTGCGTGAACCGA
WTC11_seq14645_F	potential enhancer, WTC11	NA	NA	NA	NA	11	108417675	108417875	+	AGGACCGGATCAACTTGTGCGCATGTTCTCACTCATAATGGGAGTTGAACAATGAGAATGAACACATGGACACAGGGAGGGGAACATCACACTCTGGGGCCTGTCAGCAGGTGGCGGGCTAGGGGAGGGACAGCATTAGGAGAAATACCTAATGTAGATGATGGGTTGATGAGTGCAGCAAACCACCATGGCAAGTGTATACCTATGTAACAAACCATTGCGTGAACCGA
WTC11_seq14649_F	potential enhancer, WTC11	NA	NA	NA	NA	11	108788635	108788835	+	AGGACCGGATCAACTGACAGGCGTAAGCCATGGAGCCCAGCCCTGTAGCTAGATTTTTAAAAGTTTTCACTGGTGTTGTATACTGGCAAAATGTTTTGGTGGTGTATTTTGGGCTGCAATCCAGTAGGTGGTGCTTCAGAATGTTGGTCAGCAGATAGGCTCTTACTTAGCCACACAACTCTTTTGTACTTTGGTTCTTTTGTATTTTGGTTCTGCATTGCGTGAACCGA
WTC11_seq14658_F	potential enhancer, WTC11	NA	NA	NA	NA	11	109123895	109124095	+	AGGACCGGATCAACTCCATCTTTCCAGGCCCCGGCCTGTACCTCTGGAGGTGCAGCCTGCTCTCTCATGCAGACTGCTTTGCTCTCCAGATCTGGTTGAGTGTGGCCCAGCAGGGATCCCAGAGTGGGAGGAGGGGAGGCTGAGGTATTCATTCCCTGGCTCCCTCCCTGCCAAGCTGCAGTTTGGCAGCGACTGCATTTTTCTTCTATGTCTACCATTGCGTGAACCGA
WTC11_seq1466_F	potential enhancer, WTC11	NA	NA	NA	NA	1	27940420	27940620	+	AGGACCGGATCAACTAGTAACCACTGCTTCCCATTTATGAAATCATCTCACATTTCTCATTTTAATTCTCACGAGGGCCCCAAGGGGTAGGGGGCGCTGTTATCTTGATTTTACAGAGGAGGAAACGGGCCCAGGGGAAGGTTCCGCTGTTCACACAGCTATGGGGTGGTGCAGTAGGACTCCCTCCCAGGTCTGTGGCCTCAGCTACTCACTGTCATTGCGTGAACCGA
WTC11_seq14671_F	potential enhancer, WTC11	NA	NA	NA	NA	11	109939254	109939454	+	AGGACCGGATCAACTTTTTCCTCTTTTATATTCTCTCTGCCTTTAATTCAGGTAACAGTGGAAAGCTGGAACTTGGCCATTTTCCTGCACAGTCCCCTTATGCAGAACCTTTTTCCGCTGAGGTGAAGGAATTCCTCTGCTGCCATCTAGTGCTTCTTAGAAAGACCTTTGCCAGTTTTAGTCAGATGGGTTGGTTTATATTTAGCTCCAAGTGTCATTGCGTGAACCGA
WTC11_seq14680_F	potential enhancer, WTC11	NA	NA	NA	NA	11	110207173	110207373	+	AGGACCGGATCAACTACGTTAGCCAGGCTGGTCTCGAACTCCTGGCCTCAAGTGATCCGCCCGCCTCAGCCTTCCAACATGCTGGGATTACAGGCCTGAGCCACCGCACCTGGCCATAAATGCACATTCTTGAGCAGCTGCATAGATCTACTGAATGTGAAACCTGAGGAGGGCACCCTGCAATCTGTGTTTTAACAAGCCCTCCAAGTGATTCTCATTGCGTGAACCGA
WTC11_seq14687_F	potential enhancer, WTC11	NA	NA	NA	NA	11	110400202	110400402	+	AGGACCGGATCAACTTCCTGTACTTCTGGGTTGAGCCGAGGGTCAACAGAGAGGAAAGCCATTCAGCTCTGGGATCCTGACAGCAAGTTGGTTGACCCTGTGGCCATGAGCGGAACTCTCAAAGTCATGTCACCCAAGCGAGACTTGCCCATCTATCCTATCTATCCTGACCCTTGCCCCCTGGGTCCTAATGCCTGTCAGACAAACTTCCTCTCCATTGCGTGAACCGA
WTC11_seq14689_F	potential enhancer, WTC11	NA	NA	NA	NA	11	110463240	110463440	+	AGGACCGGATCAACTCAGAATGGAAACCTTATGAATGAATTGTGTTTCTCTGTCCTGAGCTGGAGAAGGGAATGAGCAGGCTGACACGTTGCACAGCCCCAGGTGGCGCCATTCTCTCACGCAAGGATGGGGCTGCAGGGTGAGCAGCGTGGGCTGCAGTGTGTCAGTCCCAGGAGTGAGGGAGTGGCAAGCACCACAGATTACCACGTATGTGTCATTGCGTGAACCGA
WTC11_seq14692_F	potential enhancer, WTC11	NA	NA	NA	NA	11	110492070	110492270	+	AGGACCGGATCAACTGATTTCCTCAACTTTAGAAAAGCTGGAATGAGCTATTGCCAAGGCAACCAGTAGAATCCATAATATTTGGCCTCCTCCACTTTAGCATGCCCAAGTCGATTGGAGGGGTCCGCGGGAGGAGGGAATGAGCCCTTCCAAGCGGCTGATCTCTGCTGCCACTTTCCCCAGCTCTTCAGGTAAATGCAGTTTATTATATCTGACATTGCGTGAACCGA
WTC11_seq14696_F	potential enhancer, WTC11	NA	NA	NA	NA	11	110606527	110606727	+	AGGACCGGATCAACTCAAGAACGAAAACTTTTGCTAGAAGCAACTCACCACTCAGTTGCTGGGCTGCAGCCAGGCGGCTGGGCTTCAGGATGAACTGGCACTGCATCTCTCGGGGGAGCTGTTCCATAAGGAAGGGCTCCTGGAGGTTGAAAGGGGTGGTAGAGTCCTTTGATCCCGGTGTCAGGAGTGCAGAGTCTCGAAGATGGCTCATTTTACATTGCGTGAACCGA
WTC11_seq14697_F	potential enhancer, WTC11	NA	NA	NA	NA	11	110827364	110827564	+	AGGACCGGATCAACTAAGAGTGGTGATGTGACCATGTAGGCAAAGATTGGAAGCCAAAGAATGCCAACAGCTCCCAGAAGCTGGAAGAGGTAGGGGAGAATTCTCCCCAGAACCTCCGGAGGGAGTACTACCCTGCCAACACCTTGATCTTGTACTGCTGGCCTCCAGGACTATGAGACAATGCATTTCTGTTGTTTTGCACTAGAAAGTTTGTGCATTGCGTGAACCGA
WTC11_seq14698_F	potential enhancer, WTC11	NA	NA	NA	NA	11	110830370	110830570	+	AGGACCGGATCAACTCCTGGGCTAGACATTTCGGCTGTAACTGTGAGCAAGACATGGTCTCTGCCTTTGAGGAGTATGCAGTTAGAGTTGGAGACAGAGCAGGGCGTTACAGGTAGCTTTGCCTGCTGTGAGAGGAGGCACAGTGTGATAAGAAGGCAGGCTCTGAATTGCATTCCTGCATTTGCATCCTGGCTGTCACCTCCTGGGGTGAATTACATTGCGTGAACCGA
WTC11_seq14700_F	potential enhancer, WTC11	NA	NA	NA	NA	11	111005175	111005375	+	AGGACCGGATCAACTTGTGTGTGTGTGTGAAAGAGAACAGAGAGAGAGAATGTTACAGGGAGGATGCATGACTCCCTGCTGTGATCTGACAACATTCAGGAAATTTAGAGTTAACATTCTTACAGTCAGCAGTCGCATAGGAGACTGGGCCTCAATCTCTGCATTCCTGGGCTGTCGTCGGCTTCACGATTTCAATGTGCCTCAGTGTCTGTTTTCATTGCGTGAACCGA
WTC11_seq14705_F	potential enhancer, WTC11	NA	NA	NA	NA	11	111221855	111222055	+	AGGACCGGATCAACTGCCTGGGCTCCCACTTTGGCGGCACTTGAGGAGCCCTTCAGCCCACTGCTGCACTGTGGGCGCCCCTTTCTGGGCTGGCCAAGGCCGGAGCCGGCTCTCTCAGCTTGCAGGGAGGTGTGGAGGGAGAGGCGCGAGCGGCAACCGGGGCTGCGCGTGGCGCTTGCGGGCCATCTGGAGTTCCGGGTGGGCGTGGGCTTGGCCATTGCGTGAACCGA
WTC11_seq14706_F	potential enhancer, WTC11	NA	NA	NA	NA	11	111222225	111222425	+	AGGACCGGATCAACTTCGGGACTGCAGCCCGCCATGCCTGAGCCTCCCCCCGCTCCGTGGGCTCCTGTGCAGCCGGAGCCTCCCCGACCAGCGCCGCCCCCTGCTCCACGGCGCCCAGTCCCATCGATCACCCAAGGGCTGAGGAGTGCGAGCGCATGTCACGGGACTGGCAGGCAGCTCCACCTGCAGCCCTGGTGCGGGATCCACTAGGTAAACATTGCGTGAACCGA
WTC11_seq1471_F	potential enhancer, WTC11	NA	NA	NA	NA	1	28147385	28147585	+	AGGACCGGATCAACTCAGGGCCTAAAGGAAGAGTGCTGGGCCCCTGGAGGACTGAGGGAAGCCGGCAGGTCCCTGGAGGCGGTGCCCGGCTGCTCTCCAGGCGCCTGTGATTCCTCTGGTCCCTGCCTTGCTATGCGTATCTTCCCTCTGAGCAGAGCCATTTTCTCTACCACATTCATGCAGGTGCCCATCCCCCGCAACACACACAGACAAACCATTGCGTGAACCGA
WTC11_seq14711_F	potential enhancer, WTC11	NA	NA	NA	NA	11	111429135	111429335	+	AGGACCGGATCAACTTCACCACTATCTAATTCCGGGACATTTCAAAATACCCAGTACCCAAGAAACAGTTACTCACAAAAACCTACTTTTGAGGGAGGCGCCCCCTACTGACAAAGCTTAACATCACGCTCTCTCGGTAGAAAGGAGACATCTTGAGAGACCAGTCAGTATTGCAGGGCAGGTCCCAAAAGATGAACTCGGAACTGAGAGGCAATCATTGCGTGAACCGA
WTC11_seq14712_F	potential enhancer, WTC11	NA	NA	NA	NA	11	111436745	111436945	+	AGGACCGGATCAACTAGCCCCTCCCCCGGCAGGTGCCCCTTCACCTTCCCGCGCCTGCCCCTCCAGTCCACACACCCAGGCAAGGCGCCCTCGAGCGAGCGCCGTTTGTTTTGCTGAGAGTTTCCGTTGGCTCGCGTGTGGGTGTTTGTTGTATTTCTCCGGCAGATGGCAGACAGCATGCCCTCCCCACCATCACCCCGCCCCACCATCACCCTCATTGCGTGAACCGA
WTC11_seq14716_F	potential enhancer, WTC11	NA	NA	NA	NA	11	111565215	111565415	+	AGGACCGGATCAACTTCAAGCAGAATTCACCATTGCTTGACAGCATTGGTGTATTAGGGAAAAGGCCTGTCAGCATTTTTGCCTGATGCAACTTTGCCAGGAAGTTCGAGGCTGCTTTGTTTTCACCACCAGGTGGCAGTATTAGGCTGGCATAGAAATTTTACCTAATTATAATGACCAATTTCTGGCAAGCAACTGCAAAGAGAAAGGGAGGTCATTGCGTGAACCGA
WTC11_seq14720_F	potential enhancer, WTC11	NA	NA	NA	NA	11	111723582	111723782	+	AGGACCGGATCAACTACAGCCAAGTCAGCAGCTGCCCCTTCCCCGCCAGGAGACTCCACCGCCTTCTCAGCAGGCCCCACCGTTCAGCCTGACCCAGCCCCTGAGCCCCGTCCTGGAGCCTTCCTCCGAGCAGATGCAATACAGCCCTTTCCTCAGCCAGTACCAAGAGATGCAGCTTCAGCCCCTGCCCTCCACTTCCGGTCCCCGGGCTGCTCCATTGCGTGAACCGA
WTC11_seq14723_F	potential enhancer, WTC11	NA	NA	NA	NA	11	111840191	111840391	+	AGGACCGGATCAACTTACTGAAGCCGTAAGTACAGAGATATTCAAACAGAGTTAAGATGAGCTCTGCCAGAGAATTGACCTGGGCAGGTTTTCAACCAGGATTACAAAGTGCCCCATACTGTGAACTGCCTGCTGTGATCCCAAACTCTTGAGCAAGTTTTGTTATGATCTAGCAGTTCAAAGAGCAGACATTCCATTACTTCTGCCACAGAATGCATTGCGTGAACCGA
WTC11_seq14724_F	potential enhancer, WTC11	NA	NA	NA	NA	11	111841530	111841730	+	AGGACCGGATCAACTTTAGGTACATGAGAAATGAGAGATAAGCCTGCAACCCACAGTGAAGGCATCTCCTACTGCGTTTACAGGAGTGATAATGAGCAACGCAAATGCGGGCAAATGGTAGATAGACAGCGCCCCCTGGTGTCCACCATGTTAACAGTAAGCCAGTTTACAAGATCAGGATTATCGTCAAGATCCACTTTAGCTATGCCTAATTTCATTGCGTGAACCGA
WTC11_seq14730_F	potential enhancer, WTC11	NA	NA	NA	NA	11	112006180	112006380	+	AGGACCGGATCAACTAGCTAGTGCAGCAGTCAGAGATTGAACTGCGAGGCAACAGCCTGGCAGGGGGAGGGGCACCTGCCATTGCTGAGGCTTGAGTAGGTAAACAAAGCTGCCTGGAAGCTCAAACTGGGCGGAGCCCACCACAGCTCAGCTAGGCCTGCTGATTCTGTAGCCCCCACCTCTGGGAGCAGGGCATAGCTGAACAAAAGGCAGCACATTGCGTGAACCGA
WTC11_seq14731_F	potential enhancer, WTC11	NA	NA	NA	NA	11	112206147	112206347	+	AGGACCGGATCAACTTTCCCAGACAGGGCGGGGGCCGGGCAGAGGCGCTCCTCACATCCCAGACAATGTGGGGGCCAGGCAGAGGCGCTCCTCACTTCCCAGACAGGGCAGCGGCCGGGCAGAGGCGCTCCTCACTTGCCAGAGGGTGGGCGGCTGGGCAGAGGCACTCCTGGGGCGGCAGGGGCGGCAGCTGGGCAGAGGTGTTCCTCAGTTCCCATTGCGTGAACCGA
WTC11_seq14735_F	potential enhancer, WTC11	NA	NA	NA	NA	11	112280605	112280805	+	AGGACCGGATCAACTGAGAGGATGCTGCCTCATCTCGTCTCTAAAAGAGGAGGAAGGGGAGCAGGTCCCTTCACGTTCTCTGGTCTCAGCTGAGAACTCTCCCTGGAAGTAGCGGGCCGTGAAATGTTTCACAAGGTAGCATCTCCCTCTAGTGGCCACCATGGTCTATTTCAAGATGCTTTCCTCCCTTCCCCTGGCCCTCGCTTCTCAAGGTTCATTGCGTGAACCGA
WTC11_seq14742_F	potential enhancer, WTC11	NA	NA	NA	NA	11	112440625	112440825	+	AGGACCGGATCAACTTCCTACTTCAGAGAGACTTTCAGAGATTCTAAGCAGACTAATTGTTGTGTTCCTTGAGTCTGTGACCACTGCAGCCATCTCACCAGTAGGGGACCCTCTAAGCCTAGGCTTGCCTTAAGTCTCTCAAGAGCTCCAAGATTGCCACAGATTTCCACCCCAGATGGATCTGGGGAAGATCCAAGGAGGATATGGGGGCTGTGCATTGCGTGAACCGA
WTC11_seq14743_F	potential enhancer, WTC11	NA	NA	NA	NA	11	112454310	112454510	+	AGGACCGGATCAACTTGTTTTAAATCTTTGTCTAAATAGCTAATTCAAGGGTCACTTGAGGCCAACCATGGTGGAGCTTAAAGCACACAACTGGGATTGGTGCCACCTGGAGGGAGATGGGGGTGGTGCATGAGGTGATGCATGGTGGATGACTTCAGTCCAGTGGCTTCTCATTAAGATCAGGCCAACGCCTCCCTGGCAGGCCATTTAGATCTCATTGCGTGAACCGA
WTC11_seq14744_F	potential enhancer, WTC11	NA	NA	NA	NA	11	112499695	112499895	+	AGGACCGGATCAACTGTGCAGGGATCTCAACATAGCCATTGTGTGTGCCTCTGCTGTTCCAGAGGACAAAAGGAGCCAGCACGGCTGGGGATCAAGGCGAGGCGGGCGCGCCCACACCTTGTGGGAAGCGGAGGCGGCCACCGCGTGCAGGAAGGGTCTCCCAGGTGGCCGGAGAACCCACAGGCGTGTACGGACAAGGTGCCCTGGGTGCCCTGCATTGCGTGAACCGA
WTC11_seq1475_F	potential enhancer, WTC11	NA	NA	NA	NA	1	28247210	28247410	+	AGGACCGGATCAACTAGTCAGGGGCGGACCGCCACAGCCTGCACCAATCAGGACCCGGTTGATAGGCAGAGCCTGGCGACTTCGAAGACTCGCCCCCAGTCAAAGAGCCCCGGGGATTCGTTTCCGTACGCAGCCTGGAAACCAGCCTGGGCCTATCCTGCGCGCCGCTGCGGGCTACTATTGGCTGCCAAGAAACCCCGCCCATCTTCCTGCTCCATTGCGTGAACCGA
WTC11_seq14751_F	potential enhancer, WTC11	NA	NA	NA	NA	11	112784347	112784547	+	AGGACCGGATCAACTACTGATGGGCACAGCCCCTTGTGGGATCTTTGGAGCTGGGAGGATTGCCCTGGAACAATGGGGCTAATTCTCCTGGAGGATAACGCTCCACCCCTCCTCCTACTGGCAGAAGGCCGAAAATTCGGGGTCAATTCTTCAGCTCAGTCATTTCTGGAAACCATCTAGGTTTAAATTGCTGACAGATAAGCTAACCACGTCTCCATTGCGTGAACCGA
WTC11_seq14753_F	potential enhancer, WTC11	NA	NA	NA	NA	11	112797195	112797395	+	AGGACCGGATCAACTTGAAGACCTACCAGGCAGGAGTCACAGCTTGTAAATAAACCTGAAACCCAGAAGAGCCAGTTAGGCTGGAGCAGCCCCTGGCCAGGCCAGGCAGAGTTACCATGACGACAGAGTCATTTCCATCACAAACCCTGCAACAGGCTTCCAGAAGGTGATTAATGGTTGACCTCTGGGGGCTGGGAACTCTCCCGGGGAGTATTCATTGCGTGAACCGA
WTC11_seq14755_F	potential enhancer, WTC11	NA	NA	NA	NA	11	112822580	112822780	+	AGGACCGGATCAACTGAGAGGAGCTTTAAAACAAGAATACCCATCTGGCCGCCAGGAAAGGATAAGAGCAGCATGGAAGAGATGATCTGGGATCATCCCCATCAGCCCCTCTGCAGGAGGGACCCCTCCCCACCCCCAGGGTCTCCATTGTTAAGCAAACAAAGTCCTTGGTGCTAGGGTAGGTTGCATGCAAATTGAATTAAGTCTCCATCTGTCATTGCGTGAACCGA
WTC11_seq14761_F	potential enhancer, WTC11	NA	NA	NA	NA	11	112965819	112966019	+	AGGACCGGATCAACTGTAAAATAAGTGATTGAGTACCTGTTGCTAAAGAACGGGTTGCACTTTTAGGATCTTGAGCTTGTGATGGAGAGCAGAACCAATTGGCAGGCCAGGGAGAGAAGGGATCGCACCTGCCCCCGTCAGTCTGCGGGAAGAATCATAGACTAGGAGGAGACAAAGACATCTTATAAAGGCTCTCCTGCACCAGTTCAGCATTGCATTGCGTGAACCGA
WTC11_seq14765_F	potential enhancer, WTC11	NA	NA	NA	NA	11	113087813	113088013	+	AGGACCGGATCAACTCTTTAAGGAGCTCAGTCTCTACTTTCATTTGACTTGAGGCATTATAGAGGTCAGAGGACATGGTCTATCCTTAGCGGCTAAGATCGCAAGGCATTCTGCATGACTGTAGCTGGCAGGGTAGCATTTCAGGCCAGTGCAGTGTTCTTTTCAGGTGTCATAGTGATTGCCTTCCAAAGCATTTGAAAAGAAAAGTTAACATTCATTGCGTGAACCGA
WTC11_seq14767_F	potential enhancer, WTC11	NA	NA	NA	NA	11	113147371	113147571	+	AGGACCGGATCAACTAACGGCTAGCTCATGGGAGGAGCAAAGGCCTTTGCAGGAGTGGAGGACAGAAGCCCATTGTCAGCGACAGCTGCTGAAAGCTTTCCCCAAGCACAGGCTCAACTGCCAGAGGGTTCTGGAGGCTTTGAGTTTTCCGCTGATGGTTCCTCTTCTCTAATGAGGTCACCTCTCAGCACAGTAGGTGGGACGACTCTGCTAATCATTGCGTGAACCGA
WTC11_seq14775_F	potential enhancer, WTC11	NA	NA	NA	NA	11	113338815	113339015	+	AGGACCGGATCAACTCTGCAAACCCAGGTGAAAGGTGAGCACGTTCCTGCTGAGGTCCTTCATCTGAACTCCACCTCCCTCTGCCCCCTGCCTTAGAATGCCTTCCGTGCTTTCACTGCCCTTGGCCACTAGGCAGCGGCGGATCCTCTTTCCTGCACAGTTGGGTCCTCTGTGTTAACCAGCCCACTCTGCTCCTCTGTTTGCTGTGCTCCCTTCATTGCGTGAACCGA
WTC11_seq14776_F	potential enhancer, WTC11	NA	NA	NA	NA	11	113457835	113458035	+	AGGACCGGATCAACTGCTCTGCCACCTTAGCCCTGCTCATTAGAGCCAGGGCCAATTATGTCCCAGCCCTGGAAGCTGAACCTAACAGCAGCCTCTTGTTCCAAGGGCTGTTCCCCAGTGGGTGGGACACAGCAGGCCAGCAGCAGCCTGGGCTGGGGAGGGGCATGGAAGATCTGTGCCCTCCTGGGTGGTAGGGAAGCCAGACTGTTGAAAAGCATTGCGTGAACCGA
WTC11_seq14778_F	potential enhancer, WTC11	NA	NA	NA	NA	11	113532780	113532980	+	AGGACCGGATCAACTGAAGAAGCAGAATCAGGTTTGTAGCCCGGGTTTTTCTGACACTGCAGCCGACCTCTTTCCACTGTATTCCTGGGGACTTCCTTAGCCGCGGCTTAGCATGGAATCACTCTGGCGCCCTCTGGAGGTCACTCTTCCATCCTGCCCCTTGGTTCCCAATGAAGTCCAGTTAATCACAAATTAATACCCATTGCTTTCCTTTTCATTGCGTGAACCGA
WTC11_seq14782_F	potential enhancer, WTC11	NA	NA	NA	NA	11	113615255	113615455	+	AGGACCGGATCAACTTCATGGAGAGTATCTGAGAACCCTCCGAGGAAAACAGTCCCATTGCTCAAACACAGTAGGCAAAGAGCCTGAAAACTAGCTTAACAGCAGTTTACAGACAGGAGGGAGGGGCGGGGACAATGCAGATCTCTAGCACTGTCCTGCTGCTGCCCAGTGTCTTATCCAAGGCATTCTTTGGTCTCTCACACCTTCCCAGTTTGCATTGCGTGAACCGA
WTC11_seq14791_F	potential enhancer, WTC11	NA	NA	NA	NA	11	113895495	113895695	+	AGGACCGGATCAACTTGAACATGGAAACGACTGCTTTGTGCTTTTAAAGAGCTCATATACTTCTAGTCCTGTTCCCTGGGGCATCCTCTGAAACCTGATACACCAGTCTGCCTACCAGGACACTGTGTTACTGGCCCGCTGGGTGGCCAGAGACGAGCTTTACTCTACTAGAAGACGCAGTTAGTCCCTCTGGGGTCCTATCTTCGTAGTAAATCCATTGCGTGAACCGA
WTC11_seq14795_F	potential enhancer, WTC11	NA	NA	NA	NA	11	113994435	113994635	+	AGGACCGGATCAACTTCCCACTTCAGATGGAAAGAAGTATCCATCCTAAAGACCCCAGTGAGATGTCAATCTTTGGCCGGGGCGGCCACAACCCTGCCTTCTAAGTGGTTTCCACAAGGTGGCAGCAAAGTCCAGAAGTTCTATGGAGGGGCCTTTAGGAACTATTTTGTTGCCCCCTTCCGTCCCCCAGCCTCAAAATAAAACCCTCATCCCTCCATTGCGTGAACCGA
WTC11_seq14808_F	potential enhancer, WTC11	NA	NA	NA	NA	11	114280715	114280915	+	AGGACCGGATCAACTTGGCTGCAGGCACCTGACCAAGACCTGTTTTTGGATTATTTCCCTTGTCTTTCACTCTCTGGGCACAAGAGGGCAGCCAAGTCTTGAGCTTGGGGGCTGCAGGGCCAGTGGGGTGGGAGGGCTCTTCCCTCCTTTGCTTGTCCCCGGCCTGCTCATTTGCCGGCAGCCTGCACTCCTGTTCTCCCAGATCCTGACCACTGCATTGCGTGAACCGA
WTC11_seq14816_F	potential enhancer, WTC11	NA	NA	NA	NA	11	114586923	114587123	+	AGGACCGGATCAACTTTGTGATTTTCTAGGCACAGAGGTCCTCCTTCCCTCCCCACACCCCCTGTGAACATCTCTCTCTTTACCCTTGGTCTGGAGAGCACATGGTATTTCAAGGTCAACAGCATCACCTAGTGGAACGGGAACCCTATTCCATGAGGCATATTGTTGGCCCTTTGCGGAAACACTCTTAACTTCCTAATTCTCGCTTTTTTTGCCATTGCGTGAACCGA
WTC11_seq1482_F	potential enhancer, WTC11	NA	NA	NA	NA	1	28412865	28413065	+	AGGACCGGATCAACTACTAGGTCTTGGACATTTGACAGAAATATGGTCAGAGGGAGTGATTAGCTCTGTGGTTTCTCCTAAGCAGGAGTACCCTGCACCACTACCCCCGGGCCACAGGAGGTGAGCAGTGGGCCAGTGAGCATTACAGTCTGAGCTCCACCTCCTGTCAGATCAGTGATTAGGTGGAACAGTTTCATCCCAAACCACCCCAACACCATTGCGTGAACCGA
WTC11_seq14827_F	potential enhancer, WTC11	NA	NA	NA	NA	11	114892660	114892860	+	AGGACCGGATCAACTCCAGGGTTGCTGCTAAACCACAGGGTGCCCTGGTGCAAAATAGAAAACAGGACTCCTACAGGAGTATCCAGCTCAATCTGTAGTGGACGCAGTGTTGCTCAGTGGCTCCCCTAGTGGCCAAATTCCCCCAAAATGACTCTTCTATCTGTCTCCACTCTCCATCCTTCTCTTGAGTATCTCTTTTCTCTTGGGACCTGCAGCATTGCGTGAACCGA
WTC11_seq14828_F	potential enhancer, WTC11	NA	NA	NA	NA	11	114909955	114910155	+	AGGACCGGATCAACTTTAAACCACTCTCTATCCCTGCCACCACCCCACCAACACCTAGCAGTTTTGATCCAAGCCCAGAATTTTACTCGACCTGTGCTGGTTCTTTCCAGCAGGGGGACCATCTTTAGCCTCACACATGCGGAAACACAAGCTGAGCTTTCAGAGCAAGTCCTACCAACATGCTGGCCAGGCAGGCAGCCCACCAGCTCCTTCTACATTGCGTGAACCGA
WTC11_seq14829_F	potential enhancer, WTC11	NA	NA	NA	NA	11	114953162	114953362	+	AGGACCGGATCAACTTTCTCCACCTAAACAAACTCTGGGTGGGTGTCTGCAGATGCTTGAAATGATCTCATCCTAGGACTTAAAGAGACCTCTAGTGGCTGTCACCTTATTCCTCTCCTTGCTTCCAGACTGGTTGCACCAAACTCAGCCCCAGCCAGTGTCAATCCATCCTTTGCTACTATTGATATGGAGTCCCAGCATCCAGATGTGATTTTCATTGCGTGAACCGA
WTC11_seq14830_F	potential enhancer, WTC11	NA	NA	NA	NA	11	115042073	115042273	+	AGGACCGGATCAACTTGTCTCCTGCCCTCTGGCCAGCCTCACAGATGGGCCACTCTGGCCAGCAGCCACCCAGCACTGCCCTTGAGCGTTCTCAGCCTACTCAGTCCTGGCAGGCGCCCCCTGCCAGAGGCCCCTGGGAGTCATCATGTTGTAGGCCATTACAGCAGAACATTGCTCTGCTGCAGGGGCAGCTGGCTGGCCCCAGGAGATCACTGCATTGCGTGAACCGA
WTC11_seq14831_F	potential enhancer, WTC11	NA	NA	NA	NA	11	115087931	115088131	+	AGGACCGGATCAACTCAGAGCCCTCTGCAGATAGGCAGTCCCTTCTTCAGTGGCCAGAGGACTGCTAGTGGAAGAGGACAAAGGCCAGGTTGAAGAGGGAGCTTTCCTGGGCACTGAATTAAATGCAGGAATCTGAACCACATGGGCTGATTCAAATCCCAGCCCCACCCACTTACCACCTGTGAAGCTCAAAGCAAGTTAGTTAACACCTCTGTCATTGCGTGAACCGA
WTC11_seq14833_F	potential enhancer, WTC11	NA	NA	NA	NA	11	115144119	115144319	+	AGGACCGGATCAACTTCTGCTATTAACTCTCCCCAGACTTTCTCTGGGCTGCCTCTCCTGCTCTTACATGACCTCTCTTGACTGCAAGAGGCAATGGCAGCGCCACCTGGGGCCAACCCTGCTCTCCTGGGAGCCGGACCCACCTCAAGACGTCTCTTAGGGTGAAGCCGCAAGGCTCTGATGGCTGGCCGGGACCTTTGCTAATACAATTGCATCATTGCGTGAACCGA
WTC11_seq1484_F	potential enhancer, WTC11	NA	NA	NA	NA	1	28581343	28581543	+	AGGACCGGATCAACTCCCGTCCTTCTGAAAACCGTGTCTACCAGGGCGACCTCCAGAGGTCTCGCGCGTAGTCACCAGTCCCAAAATCACCTAGCTGGTAAATGTCACAGATTCAACTGGAGGCCATCCTGACACCAGCATGCGGCCTCCCCCTGAATTAAGACACTTCAGGCCCAGGGATTCATCCCCGCATCCCCCAGGAGACCGGTTCCCAACATTGCGTGAACCGA
WTC11_seq14848_F	potential enhancer, WTC11	NA	NA	NA	NA	11	115582135	115582335	+	AGGACCGGATCAACTGAGGGAGCGTGAGCAAGCCAGCACACTTTCCTTGTCAAACTCCTGCACTTTTCCTTTTTTGCCCAGTAGATGGGGACGGGGTGGAGAAGAGCTGGTCTGGAGGTGGGGAGGCTGGGTGGAGTTGAGTTACAGCACCAAGAGCACCCTGGGCTATAAGGGAACTAGAATGCAGTTGTTAGCAGCAGCGAATCTGCATGGGTCATTGCGTGAACCGA
WTC11_seq1485_F	potential enhancer, WTC11	NA	NA	NA	NA	1	28581805	28582005	+	AGGACCGGATCAACTGCGCGCAGGAAGGCAGGCAGAGGCTTGCAGCTAGTAAGTCGACACCGGGAATGCGGCGGGGAGAAAGGGCGCTGAAGCCGCGAGCAAGAGCTTATATAGGCCGCCCCTCGCGGCCACACCCGACAGTAGGCCGCCCGCGTGGCGCACAGCTGCCTGGGAGTTGTAGTTTGCTCGCCCCGGCGTTGTCCGCGCGTCACCTCCATTGCGTGAACCGA
WTC11_seq14860_F	potential enhancer, WTC11	NA	NA	NA	NA	11	115818024	115818224	+	AGGACCGGATCAACTCCTCTGGAGCAGGGGAAGGGAAGGGCTCTTAAATTGCTATGGGTACTGACTGTTCCAGGTACAGTACCAAAGAAGCACCTGAGAAAGTGTCCTTTTTACAGATGCTGTTTGCCTTCCAACTCTAAGATGTTACTCATGGTCAAACGAGCTCTCATTCCCTACAATTACCAGGGGGTGTCCACGGGGAGGATTAACCTGGCCATTGCGTGAACCGA
WTC11_seq14862_F	potential enhancer, WTC11	NA	NA	NA	NA	11	115912755	115912955	+	AGGACCGGATCAACTCCACCAAGTACATTCTCTGTTCCTTCTGCTTCCCCCTTCCTTTTCTTGTACATTTTACACCAGTATAAACCTCCACTTCCCTCACCTGGCTGGAATCTATATTGCAGCATCACCAGCATCAGCTAGTGCCAGGAAGGTTTCCTCTCTTCAGGAGCTTTGCAAGACTTCACTGTGTCAGTTCTATTCCTAGCTGCAGGAAGCATTGCGTGAACCGA
WTC11_seq14881_F	potential enhancer, WTC11	NA	NA	NA	NA	11	116235295	116235495	+	AGGACCGGATCAACTCAGGGAAGTAGAGCCCCCAGGGAGGAGGCATTGTTTGCACAAAGTATCTGTCATTGCCTGAGGCCTGCAGCTCACCTGGACTCAGTCCCCTGCTGGCTGGGGGTTGTATTCCCTGTGCTGGGAGGGAAGGAGGACACTGTCAGATCCCATCCATCAGGATAGGCACTGCAGGCACAAGTGGCCCAGGGCTCTGCCTCCAGCATTGCGTGAACCGA
WTC11_seq14883_F	potential enhancer, WTC11	NA	NA	NA	NA	11	116276675	116276875	+	AGGACCGGATCAACTCCCCAGCCGCGGGCCGATTTGGCATCCTCCGACCCCTGCGGCCACTGCCAGGTAAGTGCTCCTGCCAATGCATCAGTGTAGAGCAAGCCTGCCACCTGGTGGTGAGGCCACCCAACTACAGGCTGGGGCTCTTGAGGGCCATGCTGTCCCGCGCCGAGGGCCCCACACCCGGGTGCCCGCTGGCTCCCGCAGAGCAGACCCATTGCGTGAACCGA
WTC11_seq14885_F	potential enhancer, WTC11	NA	NA	NA	NA	11	116281844	116282044	+	AGGACCGGATCAACTTCCCTGGAGCAGAGAGAGTAATGGAAAGACAGAAGCCAAGAGATCCAAGTGAGCTCCCTCCACATAGAAGGAAACATCAGGAGTGGCTGAGAAAGAAATGTGTCCTCCAACAGAGGGAGCACTTCCTGTGCCCCCTCACCTCAAGTCCGGTTCACCCTCAGAGTTCTATTTTTTTTTTTTTTTTTGAGAGGGAGTCTCGCCATTGCGTGAACCGA
WTC11_seq1489_F	potential enhancer, WTC11	NA	NA	NA	NA	1	28648220	28648420	+	AGGACCGGATCAACTTATTCCAACGCCATGAGACGCCTTCTGTCGTGAGCAGTTGACAAGAAAGACCCAGCACTTACTGCAACCGGAAGGAGCGGTTCCTCCCTCGCTCGCGCAGCCGCTCTTCCCCGCCACTCCCTCGGTGCCCGCCAGCACATTCCCAGCAAGCCCTGAGTATATTTGCATATCAACTCACTACATTTTTTTCTTCTAACTAACATTGCGTGAACCGA
WTC11_seq14890_F	potential enhancer, WTC11	NA	NA	NA	NA	11	116445550	116445750	+	AGGACCGGATCAACTTATACACAAGGCTGTGCTCTGGGTGGTTAGACAATAGCTCTTCTCCTTGAGAACCCCCTTCCCCTCCAGCCTGTCTGGGCTGTTGTCTACGCTCCAGGCCACGGCCCAATGGGATGGAGCCCTAAGCCTCTTCCCAGGGACCCAGCAATTTAAACTTGAACCAAGCTCAATTCTCCCTCCTCTACCCCCACCTCACCCCTCATTGCGTGAACCGA
WTC11_seq14899_F	potential enhancer, WTC11	NA	NA	NA	NA	11	116580130	116580330	+	AGGACCGGATCAACTGCGGACCCGGCGGGCGCAGCGGGTCCGAGGAGCGGCGGGGGCGGCCGGCAAAGTTAACTTGGCACCACCGGCGCTTCAAAGCGGTGCAGCTGTGGCTAGCAGAGCCGGCGCCGCTTTCTTCTCGCCGCTTCCTTCTCCCCGATTAATCAGCGGCTACAGCCGTCGCTTTGATCCCCGAAATCAAACCCTCCGTCTGATGGCATTGCGTGAACCGA
WTC11_seq1490_F	potential enhancer, WTC11	NA	NA	NA	NA	1	28648545	28648745	+	AGGACCGGATCAACTTACCAAAAAATGGATTTGGTAACACTGCCACCCTGCTTTGGTGACAGAGAAAGCAAAAAGGGCTTCTGTCGTGAGTGGCACACGTAGGGCAACTCGATTGCTCTGCGTGCGGAATCGACATCAAGAGATTTCGGAAGCATAATTTTTTGGTATTTGGGCAGCTGGTGATCGTTGGTCCCGGCGCCCTTTCTTTACTGTTACATTGCGTGAACCGA
WTC11_seq14903_F	potential enhancer, WTC11	NA	NA	NA	NA	11	116615215	116615415	+	AGGACCGGATCAACTACAGGAAGATGGCTCATGCTCGCAGCGTTTGTTCTAGTCCTCAGAGATGCCCTAGCCTGGCAACAATACACAGCCCCCTTCCTGCTCCACTTGCAGCGGGAAGTGCCCCAGTCCTCCACTTGGGGCACTCTGGATTCAGAGTGTGTCCACACCAAGATTTTGCTCACACCTGTGAAAGGAGATCCCACTTAAGGCAAAGACATTGCGTGAACCGA
WTC11_seq14905_F	potential enhancer, WTC11	NA	NA	NA	NA	11	116641640	116641840	+	AGGACCGGATCAACTACACCCTGGCACATACACCTGCCTGGCGGAACCCTCCTGCTGCCCGCTGTAGCTCGGGCCTGAGGTAGTGCAGTGCTGCCATCTTTTGTCCACACGCTGCACTGCATCCCCACCTGCCCGGTTGGGTGGACAGGGCCCCAGGTGCTCCAGCTGCCCATTCTCCGTTGCTACAGCGTCTCTGAGCCTGGAGAGGGTCTACCCATTGCGTGAACCGA
WTC11_seq1491_F	potential enhancer, WTC11	NA	NA	NA	NA	1	28649075	28649275	+	AGGACCGGATCAACTAGACCTAGTCCCTGACTTTAGGAGACCTGCCTCAGCCCCCCGAATGGCTGGGACTACAGGCGTGCGCCTCCGCGCCCAGCTAATTTTTGCATTTTTGGTAGAGACGGGTTCACCATGTTGGCCAGGATGGTCTCCATCTCTTCATCTGGTGATCCGCCCACCTCGGCCTCTAGGAGTGCTAGGATTACAGGCGTGGCCATCATTGCGTGAACCGA
WTC11_seq14910_F	potential enhancer, WTC11	NA	NA	NA	NA	11	116696631	116696831	+	AGGACCGGATCAACTCTGAGTCAGCACATCAGAGAGGCGGTCGCCAAGCTGGCTCAGCTCATTAACAGGACAGGGCTGAGCCAACGAGAAACAAGGTCAGAGAGAAGGGGTGGGAGACCCAGATGAGATGGGCTGGGGGAGGACGAGTCAGGAAGGCAGCAGCAGGCCCCGCACCATCCCCGCCCTGCAGCCAGCCTGGATTCCATCCTGACTGCCATTGCGTGAACCGA
WTC11_seq14913_F	potential enhancer, WTC11	NA	NA	NA	NA	11	116709982	116710182	+	AGGACCGGATCAACTTCACTTATTCTCCCGGCCGCCAGGATGGGTGTCCTGCTGCATCACTCCGCTTCCCACCCAGCCAGGCTAATGCATGAGAATGTCCTTTTTGTCATTCACATCCCTCTTGCATTTCACCACTGACTCTTCTGCTCCGGCCAGCACCCCTCAGCCCTGCCTAATTTGACCACGGCTCACGCTGGGAGATCATCACCACGGAACATTGCGTGAACCGA
WTC11_seq14915_F	potential enhancer, WTC11	NA	NA	NA	NA	11	116731255	116731455	+	AGGACCGGATCAACTCAAAGGCAGACTGCCCTCTGTCGGGGCAGCTGTGGGTTTATGGATCTCTTGCCCTCCAGCCCTCTCCTGACCACCCCAGGAATTCAGCTCTAGCCTAGAAAACGCCCTGCTCCATCCCGTCTCCCGCTGCTGCTGCCTCGCGTGTTGCCATGGCAATCCCTGTGGCTGCCTGGGATACCCACTGCTGCTCCAGAATTCTCCATTGCGTGAACCGA
WTC11_seq14929_F	potential enhancer, WTC11	NA	NA	NA	NA	11	117300350	117300550	+	AGGACCGGATCAACTTGCTCCCGCCCGAGAGAAGTAATTCTGGTCCTGTCCTTCAGCGCTTCGAATGGGAGCCCTGGCCAGTCCCGGCAGCCTTTTCCCCACCCCTGCTCCATTCCAAGCGGGGGGATGGGGGGGGCTCTTAACAGGACGGGCCCGAGGCAAGGCTGAGGCACTGCTTGCTCATTATGAAACAGGGCAGTTCAGGGCGGCCTGGGCATTGCGTGAACCGA
WTC11_seq14938_F	potential enhancer, WTC11	NA	NA	NA	NA	11	117512752	117512952	+	AGGACCGGATCAACTCTCTAGGATCACACACACACACACACACACACACACACACACACACACACCCCTCCCCTTCCCCCCACTTCCCTCCCTCTCCCTGGGCTGCAGAGACACTGTCGCTCAGCACCATCACAACAGGCCCAGCGAGTCGCCGAGACGGAATGCATCAGATTCAATTCATTAGGACTGATCACTCCCTGAATGGGGCTGAATAACATTGCGTGAACCGA
WTC11_seq14939_F	potential enhancer, WTC11	NA	NA	NA	NA	11	117552084	117552284	+	AGGACCGGATCAACTAGGAGCTGCGGTAACAGAGCCTGCAGGTCCATCGGGGTGGGCATGCACCTGGAAGGTGTCTGACCCGTAGAGTAAAAACCCTCTCTGGGAGCTACGTCCCTACTGGGCTGTGGGGAATGTCAGTCAGTGGAGCAGCCCTCCCGCCTTGACAATTGTCTCAACAGGTGCCTGGGAGGAAAGCAGGTGCCTTGACTCTCCTGCATTGCGTGAACCGA
WTC11_seq14942_F	potential enhancer, WTC11	NA	NA	NA	NA	11	117597195	117597395	+	AGGACCGGATCAACTATTAGTTTCCACACAACAGCTGACTAGAGGGGAGCACTCGAGAGCCACTTTAATCACTAAGACAGGAACTGGTGGCATTTCAGGACCGGGGACAGCGCCAGAACGGCCTCAGTCACCTTACTTGCTAGAAACACCTCTGCAAGAAGCAAACTGGGGGGCAGGTGTGTGGGAGCAGGGCCATGAGCAGCTAAGACTCAACCCATTGCGTGAACCGA
WTC11_seq14948_F	potential enhancer, WTC11	NA	NA	NA	NA	11	117664969	117665169	+	AGGACCGGATCAACTGACCCAGCACCCTTTCTGCCTTTCCTTCTTGTTTCTCTCACTTTGCCATGCTTGTTGGTAGCCAGGCCAAGCCCCGCCCATCTCAGTGGAAGTCCTATTTCCTGCCGAAGTCTGTGCTGACAACTCCTGCCCTTATGACCCTCCCTGAGCCCTCGAGCTGCTCCCAGGCTGGCCTCTGACCTATGGCTTTTCACAGTTGTCATTGCGTGAACCGA
WTC11_seq14951_F	potential enhancer, WTC11	NA	NA	NA	NA	11	117720275	117720475	+	AGGACCGGATCAACTCCCCAAACAAGCTGTCAGGAACTTCTAATTAAGGCTGAATGGCATAAAGAGTGCACACGCCCTCCCAGCCTCAGAATTAGCAGGACAAAGTACCGAGATGGAGTCAGACAGGCTGAAAGAGAAAAGCCTGAAGTGGGGCTGGGAGGGGAGGGAGCCGAGGGCTGAATCATGAGAGGCGAGCCCCAGCCTCCCGGCCTTTGCATTGCGTGAACCGA
WTC11_seq14952_F	potential enhancer, WTC11	NA	NA	NA	NA	11	117731980	117732180	+	AGGACCGGATCAACTTCTTCCTCTTCCTTCTCCTCCCTCTCCATAGCTACCTTCCAGGCTCAAGGGCCCTACTGTCCTCCAGGAGTCACATAGCCCTTACTGTCCTCCAGGAGTCAAAGGCACTGCCCCTCCCAGGGACATTTGCATGTAAACAGCAGACTCCTGAAGACTGCAGAGCTTTGGGAAGAACAGGTGAATGCTGATGAGCCTCCATGCATTGCGTGAACCGA
WTC11_seq14953_F	potential enhancer, WTC11	NA	NA	NA	NA	11	117759382	117759582	+	AGGACCGGATCAACTAAGAAGGCAGCAGCTGTTGACCCTGCCCCGCCCTCTGCCCAGGACACCCTCTGTTCTCCGACCCTGAGGGGGGCCTCGTCCCCAGGGCTGGAAGGCAAGCAGGGGATCACATTTCTCTCTCAAGTTTCCCTATTGGCTATGACCTCGACTCCCAACTTTCTCTTGTAATGTGAGCTGGAGTTGGGAGTAGGCTTCTCCATCATTGCGTGAACCGA
WTC11_seq14958_F	potential enhancer, WTC11	NA	NA	NA	NA	11	117844045	117844245	+	AGGACCGGATCAACTGTGGCCTGAACCCCTGGACATCCGTCCAGTCCAAGACCCTGATTGCCCCCAGCACGGTCACTACCTTCCTCCGGCCTTGAGCAAGCAGCCGCCACTGCACTTCACCTCTCGGCCACCAGGGGTCAGAACGACTGCATCCACAGCCACGTCAAGGCCCAAACCTTGATTCAAAAAGCCTTTATCAAAAGGTGGTAATTTGCCATTGCGTGAACCGA
WTC11_seq1496_F	potential enhancer, WTC11	NA	NA	NA	NA	1	28785480	28785680	+	AGGACCGGATCAACTATGAGGTCAGGAGATGGAGACCATTCTGCTTAACACGGTGAAACCCCGTCTCTACTAAAAACACAAAAAAGTAGCCGGGCGACGTGGTGGGCGCCTGTAGTCCCAGCCACTCGGGAGGCTGAGGCAGGAGAATGGCGTGAACTCGGGGGGCGGAGCCTGCAGTGAGCCGAGATTGCGCCACTGCACTCCAGCCTGGGCAACATTGCGTGAACCGA
WTC11_seq14962_F	potential enhancer, WTC11	NA	NA	NA	NA	11	117946990	117947190	+	AGGACCGGATCAACTACTGATGAAGTCATCCCCCCTGAGTCATTTCCTGGGAAGTGGCTTGGAGAACAAGCTCCCTTTGGCTTGCTTAGCCTTCCAGGACTTGGCTTAGGGCGCCACCTAGTGGCAGACCTAGGAAAGGCTCTCCTGCTCACTCCACTCACTCCACCCACTCCACCATGCTGGCCAGCCTGAATCCCCCAGGCTAGAACAACCGCCATTGCGTGAACCGA
WTC11_seq14965_F	potential enhancer, WTC11	NA	NA	NA	NA	11	118068640	118068840	+	AGGACCGGATCAACTGGAGGGAGGCTGAGGGAGGGTGAGCCAGGATGGTACCTGCATGTGGAACCTCACAGCGCTGTTTCCTGCTGGCCTTTCAGGCTGCAGATGAAATCTACTGGGAAAAGCGAGAAACCCGGGGTAGCGGAGTGACCTTCCACCACCTGGCGGCACTGTGTCTGCATTCTCGGCCACCCCACAGAGGCCCAGCGGCATCCAGGCATTGCGTGAACCGA
WTC11_seq14967_F	potential enhancer, WTC11	NA	NA	NA	NA	11	118108645	118108845	+	AGGACCGGATCAACTCAGTGGGGGTGTTGAATCCAATCAAACGGAAGTGTCAATGCAGGAAATGCAATGGATGTCAATGCAGTCTCCAAATGTTCCCCACTGTGCAGCTTCCACATTCCCGAGGTATTGGGAGGGGACTTGAATTAACAGCTTCGGGAGGCCTGAGTCCCTGCCTCCCAGCTGAGGAAGAAGCTTAAATCACAGGGCGCTGTGTCCATTGCGTGAACCGA
[truncated: 58,720 more rows]
