# Supplementary material for: Massively parallel characterization of transcriptional regulatory elements
Source: Nature. 2025 Jan 15;639(8054):411–20. doi: 10.1038/s41586-024-08430-9 (PMC11903340; doi:10.1038/s41586-024-08430-9)
Supplement: Supplementary file 5 — Supplementary Tables 1–13. [file 41586_2024_8430_MOESM5_ESM.zip › 2023-03-03628-s5/2023-03-03628C-Table S12 - folds and performance.xlsx]

## Sheet: Fold assignment, joint library
Fold	Sequence ID	HepG2, Element Specificity Score	K562, Element Specificity Score	WTC11, Element Specificity Score
2	ENSG00000000971	0.0705768	-0.386981	0.261086
6	ENSG00000001630	-0.250686	-0.167357	0.382691
10	ENSG00000002726	0.547129	-0.495422	-0.103962
1	ENSG00000003056	-0.638727	-0.133358	0.726073
5	ENSG00000003096	0.88114	-0.766456	-0.194118
2	ENSG00000003400	-0.416781	0.0975074	0.316996
5	ENSG00000004478	-0.164967	1.73002	-1.31163
9	ENSG00000004487	-0.501893	0.0828384	0.411112
3	ENSG00000004766	-0.762327	-0.0458925	0.770336
10	ENSG00000004776	0.810234	-0.92713	0.0104209
3	ENSG00000004779	-1.52967	0.579803	0.974874
6	ENSG00000004846	-0.661067	0.582544	0.139248
4	ENSG00000005238	-0.53771	-0.308838	0.778256
5	ENSG00000005379	0.851029	-1.11961	0.134821
8	ENSG00000005381	-0.173224	-0.0815368	0.23546
1	ENSG00000005436	-0.890783	0.671929	0.283683
9	ENSG00000005810	-0.34369	-0.0486344	0.371043
5	ENSG00000005882	0.583432	1.19234	-1.57277
7	ENSG00000006007	-1.24252	-0.374232	1.50998
8	ENSG00000006116	-0.281647	0.219658	0.0835703
10	ENSG00000006128	0.324333	-0.0288929	-0.286603
2	ENSG00000006377	-0.760384	1.03139	-0.146827
7	ENSG00000006534	0.318991	0.49974	-0.730624
4	ENSG00000006715	-1.45585	-0.576856	1.88679
10	ENSG00000006747	-0.797294	0.773379	0.107798
1	ENSG00000006756	2.07307	-1.90516	-0.370119
1	ENSG00000006788	-0.142384	-0.221921	0.325149
3	ENSG00000007944	0.190413	-0.281282	0.056314
7	ENSG00000008056	-0.653782	-0.519688	1.06876
5	ENSG00000008324	-0.875849	0.655478	0.283333
8	ENSG00000008517	3.92962	-1.81303	-2.22949
1	ENSG00000009790	0.283052	0.501933	-0.69801
3	ENSG00000010030	-0.341747	0.0711854	0.267375
7	ENSG00000010244	-1.23779	0.177296	1.03684
4	ENSG00000010256	-1.35362	-0.202728	1.47085
2	ENSG00000010319	-0.260399	-0.473624	0.652225
3	ENSG00000011021	-0.913124	0.640946	0.331439
7	ENSG00000011083	-0.345632	-0.717103	0.940862
10	ENSG00000011304	-0.854238	0.33934	0.531202
1	ENSG00000011600	-1.2747	0.346195	0.928748
2	ENSG00000012048	-0.782967	1.56441	-0.578035
8	ENSG00000012660	0.34291	2.54202	-2.48877
9	ENSG00000013374	-1.35956	0.203892	1.13107
8	ENSG00000013441	0.051029	0.440653	-0.42335
9	ENSG00000013561	-0.225068	-0.418924	0.571854
8	ENSG00000014123	-0.43645	-0.562187	0.896367
3	ENSG00000014138	-1.42829	3.03981	-1.2125
6	ENSG00000014824	-0.863587	0.418032	0.473312
2	ENSG00000015520	0.944761	0.90115	-1.67201
2	ENSG00000015592	0.052486	-0.325152	0.225909
5	ENSG00000016602	-0.100132	0.222263	-0.0927802
9	ENSG00000017427	-0.591618	0.73088	-0.05341
3	ENSG00000019102	0.742242	-0.700377	-0.117008
9	ENSG00000021355	1.2534	1.58442	-2.54864
3	ENSG00000021826	-1.50975	0.765153	0.798291
7	ENSG00000022556	-0.340776	0.764879	-0.322944
2	ENSG00000022976	-2.73264	1.2129	1.59105
2	ENSG00000023041	0.347645	-0.331596	-0.0517793
1	ENSG00000023445	0.406409	1.129	-1.34913
3	ENSG00000023839	3.67246	-1.59999	-2.16379
3	ENSG00000024862	-1.35604	-0.400417	1.64114
8	ENSG00000025772	-0.479917	1.00959	-0.397375
4	ENSG00000026036	-0.371372	-0.345579	0.649895
5	ENSG00000026103	-0.69822	0.269971	0.440465
6	ENSG00000026297	-0.129272	-1.1802	1.12676
7	ENSG00000027869	0.264354	0.36484	-0.563592
10	ENSG00000029993	-0.333248	1.05182	-0.573959
10	ENSG00000031691	-3.30353	1.07992	2.25173
3	ENSG00000031823	-2.1229	-0.882986	2.78683
9	ENSG00000032444	0.627627	-1.9929	1.09112
2	ENSG00000033030	-1.19019	-1.14922	2.11824
10	ENSG00000033050	-1.82895	-0.259484	1.97509
9	ENSG00000033100	-2.25548	0.136579	2.04777
7	ENSG00000033122	-0.0187843	-0.269081	0.246642
10	ENSG00000034713	-1.39441	-0.0571342	1.38628
5	ENSG00000035720	-0.380842	0.71717	-0.243971
2	ENSG00000036448	-1.06198	2.16735	-0.822643
10	ENSG00000036549	-1.6013	0.072008	1.47504
7	ENSG00000036565	-0.805065	1.06155	-0.129588
6	ENSG00000037757	-0.9901	-0.00613538	0.955073
1	ENSG00000038427	-0.887627	0.650817	0.298592
5	ENSG00000038945	-0.272298	0.563351	-0.217414
1	ENSG00000039068	-1.56561	-0.993209	2.34584
7	ENSG00000039319	-0.567335	0.0694032	0.485309
4	ENSG00000039537	-0.742293	0.897174	-0.0501486
5	ENSG00000040633	-1.8264	0.498095	1.32897
4	ENSG00000041515	-0.141413	0.421597	-0.222539
4	ENSG00000042062	-0.357288	-0.073037	0.404822
10	ENSG00000042781	-0.371129	0.0232026	0.336332
10	ENSG00000042832	0.284995	-0.15968	-0.137741
7	ENSG00000044012	1.79296	-1.09905	-0.786301
1	ENSG00000044446	-0.512456	0.333308	0.208437
9	ENSG00000047457	-0.257485	0.603108	-0.265403
1	ENSG00000047648	-0.227739	1.44198	-1.00668
2	ENSG00000047849	-1.32933	-0.964145	2.09448
1	ENSG00000048392	0.101416	-0.0585051	-0.0475861
8	ENSG00000048462	-0.169338	0.0421216	0.126668
9	ENSG00000049247	-1.51413	2.78454	-0.913264
10	ENSG00000049541	-1.73049	0.22144	1.47201
4	ENSG00000052802	-0.917737	-1.1229	1.8345
1	ENSG00000052841	-1.0638	-0.280597	1.25897
2	ENSG00000054356	-1.54472	-0.607702	1.99827
1	ENSG00000054983	-0.407311	0.43558	0.0206711
5	ENSG00000055950	-1.16324	0.18086	0.962294
10	ENSG00000056097	-0.398933	-0.959895	1.19828
10	ENSG00000056998	1.04335	0.189908	-1.1623
4	ENSG00000057468	-0.533096	1.58662	-0.836621
6	ENSG00000058085	-0.17031	-1.51197	1.44802
7	ENSG00000058804	0.788015	-0.348458	-0.459925
6	ENSG00000060762	0.727672	-1.51471	0.58886
5	ENSG00000063241	0.195391	0.651365	-0.740874
1	ENSG00000064042	-1.14624	0.616269	0.576047
5	ENSG00000064102	-1.14102	0.245843	0.885767
5	ENSG00000064547	-1.04777	-0.480479	1.41342
4	ENSG00000064601	-0.0515662	0.253246	-0.165697
4	ENSG00000064655	-0.541595	-0.0310864	0.545995
9	ENSG00000064787	0.513011	-0.603041	0.0202052
6	ENSG00000065000	-1.37741	-1.04805	2.21189
9	ENSG00000065135	-0.613108	0.523594	0.143324
8	ENSG00000065243	-1.89027	0.063234	1.75972
9	ENSG00000065268	-1.90362	-0.0316348	1.85313
9	ENSG00000065325	2.0744	-1.14072	-1.02089
7	ENSG00000065717	0.909794	-0.462246	-0.480076
1	ENSG00000065989	-0.209891	0.717719	-0.408441
6	ENSG00000066032	-0.415324	0.652736	-0.156145
5	ENSG00000066248	2.28275	-1.26986	-1.11105
7	ENSG00000066379	-1.29546	0.0673468	1.18559
4	ENSG00000067048	-0.856544	0.391436	0.489153
3	ENSG00000067113	-0.585547	-0.530655	1.01261
2	ENSG00000067533	0.179607	1.22085	-1.20959
9	ENSG00000068137	-1.92645	-1.27398	2.93057
7	ENSG00000068697	-0.0542373	0.163861	-0.0871892
2	ENSG00000068784	-1.62546	0.443669	1.18244
6	ENSG00000068885	-0.971403	-0.330499	1.21273
10	ENSG00000069020	-1.3728	2.12567	-0.489045
10	ENSG00000069248	-1.99432	0.530175	1.46281
2	ENSG00000069764	0.0577068	-0.240291	0.148799
6	ENSG00000070010	-1.25478	-0.668572	1.77183
8	ENSG00000070669	-0.194228	-0.378756	0.508139
4	ENSG00000070731	0.0169116	-1.00116	0.834399
4	ENSG00000070778	-0.540624	-0.0628921	0.572087
7	ENSG00000070785	-0.582633	0.666583	-0.0074005
2	ENSG00000070985	-0.246558	0.0832496	0.165805
8	ENSG00000071082	-1.66759	0.315486	1.33177
7	ENSG00000071127	-0.940563	0.171127	0.75694
8	ENSG00000071967	-0.542809	1.71631	-0.937492
1	ENSG00000072080	-0.28881	0.723202	-0.337388
2	ENSG00000072274	-0.770097	1.2055	-0.285438
1	ENSG00000072518	-2.03305	0.697429	1.35786
7	ENSG00000072694	-0.557015	0.670833	-0.0355886
10	ENSG00000073331	-0.366273	1.98227	-1.33282
8	ENSG00000073464	1.0941	-2.0173	0.664339
3	ENSG00000073849	-2.17559	1.00822	1.23055
5	ENSG00000074590	0.506698	-0.433319	-0.11794
5	ENSG00000074603	0.109551	-0.916711	0.673774
1	ENSG00000074966	-0.178323	0.592964	-0.332729
3	ENSG00000075213	-0.569642	0.378549	0.22486
1	ENSG00000075218	-1.49591	0.9054	0.665853
4	ENSG00000075303	-0.346361	0.832603	-0.375127
8	ENSG00000075539	-0.946877	0.0673468	0.851173
4	ENSG00000075673	-0.937892	-1.70335	2.34701
5	ENSG00000076201	0.157995	-0.786746	0.516875
8	ENSG00000076650	-1.88735	0.462176	1.41796
5	ENSG00000076716	-0.68875	-0.695716	1.25186
2	ENSG00000077080	0.490307	-0.977032	0.359744
3	ENSG00000077327	-1.17781	-0.223017	1.31942
5	ENSG00000077420	0.254884	0.357437	-0.548216
1	ENSG00000078018	-0.552523	0.171264	0.384554
6	ENSG00000078589	-1.78002	4.07596	-1.75541
3	ENSG00000078618	-0.93595	-0.879421	1.6451
5	ENSG00000078674	-0.41326	-0.297048	0.648847
5	ENSG00000078898	2.70794	-1.25944	-1.52781
2	ENSG00000079102	-0.84246	-0.420158	1.1652
4	ENSG00000079112	1.13805	-0.929598	-0.301978
4	ENSG00000079215	-2.60176	1.99036	0.80493
1	ENSG00000079277	-0.694213	0.187715	0.506509
2	ENSG00000079482	-1.40218	0.568287	0.862355
9	ENSG00000079616	-3.00728	-0.0209415	2.90285
6	ENSG00000079819	-1.8808	-0.146519	1.92884
5	ENSG00000080618	1.50788	-0.993209	-0.602729
10	ENSG00000081051	2.4996	-1.71514	-0.940754
10	ENSG00000081177	-1.09743	-0.189841	1.21412
4	ENSG00000081237	-0.512941	0.334405	0.207971
1	ENSG00000081842	-1.15911	-0.586041	1.60992
3	ENSG00000081923	-0.434022	0.34455	0.123639
2	ENSG00000081985	0.141361	0.520852	-0.578152
9	ENSG00000083307	-1.05324	-0.378482	1.332
2	ENSG00000083544	-0.736587	0.103265	0.618912
4	ENSG00000083799	-1.29437	-0.926307	2.02878
10	ENSG00000084092	-0.787824	0.465329	0.360443
2	ENSG00000084110	1.98674	0.0319766	-1.93316
8	ENSG00000084734	3.11735	0.133152	-3.10378
7	ENSG00000085231	0.295194	-0.161325	-0.146128
5	ENSG00000085449	-0.900861	-1.08575	1.78674
10	ENSG00000085840	-3.29042	1.06347	2.25312
6	ENSG00000085871	1.17836	0.708808	-1.7327
3	ENSG00000086062	-0.905596	-0.335983	1.15425
9	ENSG00000086102	-0.811743	0.269697	0.549606
10	ENSG00000086189	0.362943	-0.282242	-0.108389
9	ENSG00000086712	-0.173466	0.878941	-0.580365
10	ENSG00000086967	0.383341	-0.655685	0.189334
5	ENSG00000087076	-0.161325	0.0906527	0.0777463
4	ENSG00000087299	-0.596353	0.959552	-0.243156
2	ENSG00000087842	0.262412	-0.714909	0.355667
8	ENSG00000088726	-0.0709925	0.238714	-0.134713
4	ENSG00000088888	-0.0991607	1.19398	-0.919321
3	ENSG00000088926	0.963945	-3.07073	1.68424
6	ENSG00000089053	0.190049	1.22113	-1.21984
10	ENSG00000089127	-0.913002	1.03262	-0.00146003
10	ENSG00000089157	-1.04425	1.72056	-0.460041
4	ENSG00000089220	-0.215719	0.859199	-0.523057
8	ENSG00000089248	0.0515147	-0.232888	0.14845
6	ENSG00000089472	-0.29391	2.01791	-1.43253
6	ENSG00000089486	0.679835	1.20289	-1.67423
2	ENSG00000089639	-0.355831	-0.882438	1.09112
6	ENSG00000089692	-0.233445	-0.073037	0.286012
3	ENSG00000089723	-0.883984	0.0742015	0.785012
1	ENSG00000089737	-1.66735	0.571577	1.11395
10	ENSG00000089876	0.03051	-0.221646	0.159049
10	ENSG00000090020	-0.297431	0.0327992	0.257475
7	ENSG00000090060	-1.0604	-0.494737	1.43765
8	ENSG00000090263	-1.39332	0.178118	1.18535
7	ENSG00000090339	0.463717	0.957221	-1.25816
5	ENSG00000090376	0.0501791	0.398565	-0.386775
10	ENSG00000090402	-0.472389	0.540594	-0.00611923
10	ENSG00000090686	0.0853894	-1.49182	1.18559
8	ENSG00000091073	0.692948	0.00565467	-0.669589
1	ENSG00000091436	-1.55589	1.01247	0.632423
7	ENSG00000091513	1.12093	-0.974839	-0.247116
4	ENSG00000091583	2.94349	-1.36734	-1.66211
6	ENSG00000092054	0.118657	-0.00284513	-0.111417
1	ENSG00000092108	-0.978445	-0.30637	1.19898
3	ENSG00000092208	-0.931943	0.559239	0.418916
6	ENSG00000092439	-0.878156	-0.367514	1.15472
4	ENSG00000092529	2.05498	-0.468415	-1.57347
1	ENSG00000092871	1.04602	-2.06665	0.752398
2	ENSG00000092964	-1.14673	0.84645	0.380943
5	ENSG00000094631	-1.3887	0.74925	0.695672
1	ENSG00000094916	-0.435236	1.60581	-0.946811
2	ENSG00000095970	-0.324992	-0.861599	1.04383
5	ENSG00000095981	0.475373	-0.323096	-0.181538
6	ENSG00000096696	-0.512941	0.0308799	0.465857
2	ENSG00000097096	-1.34123	0.255028	1.07004
9	ENSG00000099194	1.15019	-0.847616	-0.383281
9	ENSG00000099219	-1.38737	0.846587	0.61169
10	ENSG00000099250	-0.307751	0.0182673	0.279722
5	ENSG00000099337	-0.516341	-0.237824	0.697419
6	ENSG00000099341	-1.53987	-0.601807	1.9886
9	ENSG00000099937	1.46126	-0.927404	-0.613911
4	ENSG00000099968	0.512161	1.2809	-1.57965
9	ENSG00000099984	-0.211348	0.0259445	0.180714
7	ENSG00000099985	-0.197506	-0.0135384	0.200982
10	ENSG00000100023	-1.17198	0.063234	1.07062
10	ENSG00000100024	0.0212825	0.686736	-0.603894
5	ENSG00000100038	-1.69163	-0.16818	1.76577
2	ENSG00000100079	3.11274	-1.83304	-1.4288
4	ENSG00000100100	-1.2645	-0.826778	1.91557
10	ENSG00000100147	-1.39538	0.562803	0.860491
1	ENSG00000100150	-1.23475	0.283955	0.943308
4	ENSG00000100191	1.19342	-0.607976	-0.628355
3	ENSG00000100219	-0.509299	-0.677346	1.0641
3	ENSG00000100288	-1.75938	-0.789214	2.35842
3	ENSG00000100297	-1.51194	2.05904	-0.29895
10	ENSG00000100298	1.55111	-1.57366	-0.15102
9	ENSG00000100302	-0.938378	-0.0160061	0.913839
10	ENSG00000100319	-0.60206	0.304519	0.31886
7	ENSG00000100320	-1.79411	-0.359563	2.02669
9	ENSG00000100336	-0.145298	0.39171	-0.193419
3	ENSG00000100351	-1.58139	2.14637	-0.306521
5	ENSG00000100410	-1.19481	-0.094972	1.22694
10	ENSG00000100416	-1.02118	-0.166261	1.12094
2	ENSG00000100439	-1.3558	-0.657604	1.85942
1	ENSG00000100453	-0.951005	0.000993489	0.911509
5	ENSG00000100522	0.533288	0.642591	-1.05758
2	ENSG00000100650	-0.703562	0.91952	-0.106292
3	ENSG00000100665	2.92406	-0.869414	-2.06653
9	ENSG00000100842	-0.566364	-0.216163	0.727005
1	ENSG00000100865	-1.01851	-0.0579567	1.02636
1	ENSG00000100938	-0.322563	0.843022	-0.40681
4	ENSG00000100985	-0.328634	1.29351	-0.783739
4	ENSG00000101003	-3.10854	1.12653	2.02506
7	ENSG00000101076	0.585374	0.0244365	-0.582345
9	ENSG00000101084	-0.397962	0.584738	-0.115028
2	ENSG00000101146	-0.847681	1.09157	-0.114213
3	ENSG00000101197	2.85097	-0.643483	-2.18837
1	ENSG00000101200	0.52661	-0.857486	0.223346
10	ENSG00000101435	-1.02155	1.83873	-0.582229
7	ENSG00000101447	-1.08893	2.56053	-1.13085
5	ENSG00000101605	-0.890298	0.393629	0.519671
4	ENSG00000101624	-0.53431	-1.35541	1.6642
6	ENSG00000101842	0.970258	-0.449496	-0.548915
3	ENSG00000101882	-0.378171	-0.622234	0.891475
4	ENSG00000101890	-0.253357	-0.0683759	0.301155
9	ENSG00000101955	-0.777868	0.677687	0.170464
6	ENSG00000101958	-0.333248	-0.0927785	0.398532
1	ENSG00000101977	-1.04328	-0.526817	1.44848
7	ENSG00000102125	-1.00467	-1.35925	2.11871
5	ENSG00000102225	-0.788795	1.09473	-0.173384
1	ENSG00000102226	0.109065	0.155361	-0.236633
3	ENSG00000102230	0.972201	-0.822391	-0.233954
8	ENSG00000102243	-1.02361	-0.53422	1.4359
5	ENSG00000102309	-0.424794	-0.711482	1.01203
4	ENSG00000102317	-0.652811	0.273536	0.393873
5	ENSG00000102393	0.879197	1.23017	-1.88867
1	ENSG00000102452	-0.145905	0.336736	-0.146128
3	ENSG00000102606	-0.756135	0.25352	0.510003
10	ENSG00000102678	0.339146	-0.180793	-0.171754
8	ENSG00000102794	-0.601938	0.35113	0.27914
2	ENSG00000102854	0.718323	-0.514753	-0.251775
7	ENSG00000102904	-0.140442	-0.327483	0.412975
1	ENSG00000102910	-0.952098	0.0425328	0.877264
1	ENSG00000103018	-0.33689	0.353461	0.0228843
8	ENSG00000103023	-0.474332	0.0407506	0.42043
6	ENSG00000103037	-0.505535	1.51204	-0.799697
3	ENSG00000103067	0.0171544	-0.296774	0.235693
4	ENSG00000103089	-0.246801	-1.0135	1.09788
4	ENSG00000103353	-1.72247	-0.43373	2.02098
8	ENSG00000103356	-0.955133	0.415016	0.5637
2	ENSG00000103522	-0.538196	0.0624114	0.463295
8	ENSG00000103569	2.6873	-1.43246	-1.36101
2	ENSG00000103740	-0.939471	2.11361	-0.894511
9	ENSG00000104047	-1.19408	0.516191	0.70697
7	ENSG00000104140	-0.785153	-0.463205	1.1468
5	ENSG00000104228	0.210689	-0.631008	0.334002
5	ENSG00000104332	0.138812	0.028138	-0.157077
10	ENSG00000104371	-0.671023	0.448741	0.262483
1	ENSG00000104413	-1.09695	-1.52513	2.34817
3	ENSG00000104524	-1.91334	-0.165986	1.9766
7	ENSG00000104611	-1.48875	-0.221646	1.61656
1	ENSG00000104626	-0.727966	0.48274	0.288225
9	ENSG00000104814	-0.0573941	-0.0354734	0.085201
1	ENSG00000104824	-0.963632	-1.16362	1.91312
5	ENSG00000104856	2.10208	-2.42227	0.0414046
6	ENSG00000104897	-0.451748	-0.50214	0.860025
6	ENSG00000104921	-0.807007	0.331389	0.492648
7	ENSG00000104969	-1.55589	-0.0733112	1.55494
9	ENSG00000104973	-0.539895	-0.880518	1.26607
6	ENSG00000105135	-0.568549	-0.30829	0.807376
4	ENSG00000105223	-0.359352	0.107241	0.253631
1	ENSG00000105246	-0.627314	0.201973	0.430214
9	ENSG00000105254	-0.610073	0.15728	0.451647
7	ENSG00000105270	-0.00809983	-0.0258769	0.0297566
8	ENSG00000105289	0.840102	-1.71926	0.654788
7	ENSG00000105341	-1.65739	0.132055	1.47783
3	ENSG00000105427	-0.324749	0.577335	-0.178975
5	ENSG00000105447	-0.358381	0.295059	0.0931216
10	ENSG00000105486	-1.66662	-0.290467	1.84568
4	ENSG00000105492	-0.607645	0.33605	0.297427
3	ENSG00000105516	-0.40464	-0.143777	0.510352
8	ENSG00000105552	-1.14187	-0.101827	1.18198
6	ENSG00000105639	2.08921	-1.51595	-0.716297
9	ENSG00000105643	0.338903	0.705654	-0.924679
8	ENSG00000105664	0.661137	-0.736433	-0.0085653
3	ENSG00000105669	-0.959018	-1.05518	1.81656
10	ENSG00000105705	-0.916766	0.0783143	0.812967
6	ENSG00000105854	1.36911	-1.00102	-0.462953
9	ENSG00000105880	-1.78767	0.0935317	1.63555
4	ENSG00000105894	-1.14867	-0.131302	1.21354
5	ENSG00000105954	-0.337376	-0.155842	0.456073
8	ENSG00000105996	-0.51027	0.544707	0.0267281
5	ENSG00000106006	-0.278611	-0.462109	0.659913
3	ENSG00000106013	-0.442035	-0.186002	0.582104
6	ENSG00000106028	-1.35143	0.0210092	1.27865
5	ENSG00000106049	-0.643583	-0.472802	1.01914
4	ENSG00000106066	-0.437786	0.280253	0.181879
9	ENSG00000106105	-0.346239	-0.0622067	0.38502
10	ENSG00000106268	-2.59156	1.34177	1.34621
6	ENSG00000106305	0.464688	-0.286629	-0.202271
2	ENSG00000106344	-1.46775	0.150425	1.28028
1	ENSG00000106384	1.11571	0.0051063	-1.07471
8	ENSG00000106477	-0.829955	0.643962	0.249088
9	ENSG00000106536	0.112343	0.286148	-0.3509
8	ENSG00000106554	-0.221911	0.343042	-0.0785697
1	ENSG00000106560	-1.03527	-0.150906	1.12141
2	ENSG00000106565	2.31165	-0.313088	-1.95168
8	ENSG00000106617	-0.168124	-0.565203	0.641509
1	ENSG00000106633	-0.103532	-0.146793	0.224045
2	ENSG00000106804	1.56203	-0.916437	-0.719908
5	ENSG00000106993	-0.673573	-0.15543	0.778256
6	ENSG00000107099	-0.79268	0.148506	0.634287
7	ENSG00000107105	-0.193864	-0.215889	0.369412
1	ENSG00000107625	0.0358522	0.722106	-0.647923
5	ENSG00000107807	-0.578748	0.821087	-0.142401
3	ENSG00000107815	-0.356317	-0.0390378	0.375003
3	ENSG00000107882	-0.561022	0.113136	0.442095
3	ENSG00000107968	-1.01426	-0.774956	1.63147
1	ENSG00000108064	-0.406825	-0.632379	0.927583
3	ENSG00000108107	-1.81232	0.446136	1.35961
1	ENSG00000108255	-0.024855	-0.514478	0.460965
7	ENSG00000108256	-0.432079	-0.199437	0.583968
5	ENSG00000108352	-0.0814342	-0.386707	0.406685
2	ENSG00000108370	-0.320378	0.0402023	0.273199
9	ENSG00000108375	-0.0809485	0.0703628	0.0178756
8	ENSG00000108395	-1.36309	-0.575348	1.79652
6	ENSG00000108406	-1.3303	0.053089	1.23113
7	ENSG00000108423	-0.0652861	0.69551	-0.528298
5	ENSG00000108439	1.23033	0.764605	-1.82996
4	ENSG00000108468	0.0336668	0.449015	-0.413799
10	ENSG00000108590	-1.45633	0.280527	1.1588
7	ENSG00000108666	-1.39271	0.284914	1.09403
5	ENSG00000108784	-0.00215051	1.08307	-0.918157
8	ENSG00000108797	0.58926	-0.799085	0.113622
5	ENSG00000108846	1.59311	-0.909308	-0.755784
7	ENSG00000109046	-0.445071	-0.462931	0.820305
7	ENSG00000109061	-0.133521	0.455185	-0.258648
3	ENSG00000109072	-0.115673	0.0599437	0.0600413
8	ENSG00000109084	-0.133885	1.37933	-1.04349
9	ENSG00000109113	-0.109845	0.419403	-0.25096
7	ENSG00000109163	-0.376471	-0.257565	0.580007
3	ENSG00000109193	0.994541	-0.691877	-0.366275
9	ENSG00000109205	-0.702591	0.248584	0.462829
6	ENSG00000109323	-1.03199	-0.398497	1.32862
10	ENSG00000109381	-0.429651	0.346195	0.118048
4	ENSG00000109472	0.0139976	0.0327992	-0.0412961
1	ENSG00000109667	1.53241	-0.14131	-1.35006
8	ENSG00000109743	-0.800208	1.79335	-0.756017
2	ENSG00000109758	3.65838	-1.38393	-2.33385
6	ENSG00000109920	-0.379385	-0.725602	0.980465
6	ENSG00000109929	0.189806	-0.531615	0.269589
4	ENSG00000110025	-1.54436	-0.1191	1.58278
4	ENSG00000110031	2.53821	-1.34088	-1.29578
2	ENSG00000110104	-0.757956	-0.634847	1.26654
2	ENSG00000110169	2.28591	-1.07547	-1.27924
5	ENSG00000110195	1.62468	-0.561913	-1.08123
6	ENSG00000110274	-1.24507	0.00702561	1.1885
8	ENSG00000110446	-0.164482	0.667817	-0.409605
10	ENSG00000110628	1.51614	-1.11961	-0.503255
10	ENSG00000110848	-1.38713	0.00825945	1.32373
2	ENSG00000110917	-0.560536	-0.823213	1.23719
3	ENSG00000110975	-0.910453	0.1167	0.774296
9	ENSG00000111049	-0.858609	-1.04297	1.70986
8	ENSG00000111245	0.0455654	0.316035	-0.312228
9	ENSG00000111247	-1.97902	3.68388	-1.23137
3	ENSG00000111300	-0.819634	1.26061	-0.284739
9	ENSG00000111341	-0.641155	0.674123	0.0423364
5	ENSG00000111424	-1.33832	0.540045	0.825081
6	ENSG00000111536	-0.642491	1.60787	-0.749727
6	ENSG00000111540	-0.919923	-0.964968	1.70241
2	ENSG00000111641	-1.13738	0.563763	0.612156
5	ENSG00000111678	-0.0964896	-0.100182	0.177686
6	ENSG00000111701	-0.526297	0.378549	0.183277
8	ENSG00000111729	-0.424552	0.490143	-0.0091477
9	ENSG00000111732	-0.103532	-0.0888028	0.174774
3	ENSG00000111737	-1.58442	1.3866	0.341923
2	ENSG00000111816	2.62781	-0.389175	-2.19035
6	ENSG00000111834	-1.21642	-0.495285	1.58779
8	ENSG00000111846	3.18195	-1.16019	-2.06688
10	ENSG00000111859	-0.586761	0.510159	0.129463
9	ENSG00000111962	-0.444585	-0.292113	0.674706
10	ENSG00000112144	0.422193	-0.6842	0.176288
2	ENSG00000112146	-0.871357	-0.710248	1.4394
8	ENSG00000112167	-1.83417	1.52493	0.463993
7	ENSG00000112175	0.108701	-0.00174838	-0.102798
10	ENSG00000112208	-0.575106	2.26633	-1.37383
5	ENSG00000112212	-0.172252	0.0610405	0.113389
10	ENSG00000112237	-0.400512	-0.0239575	0.404589
7	ENSG00000112280	0.774781	-0.452238	-0.359053
7	ENSG00000112293	-0.117859	-0.272371	0.344485
1	ENSG00000112303	-1.14333	0.427903	0.733295
2	ENSG00000112304	0.28548	-0.381223	0.0500241
1	ENSG00000112306	-2.30101	-0.266065	2.43355
9	ENSG00000112406	-1.08747	0.888263	0.288575
9	ENSG00000112414	0.0295387	0.287245	-0.272392
4	ENSG00000112486	3.23415	-1.72556	-1.6366
7	ENSG00000112531	0.0421658	0.109846	-0.133781
3	ENSG00000112599	0.259983	0.218424	-0.434998
7	ENSG00000112659	-1.12074	0.780782	0.411811
2	ENSG00000112685	-0.522412	-0.113891	0.597945
8	ENSG00000112796	-0.952462	0.775024	0.255262
10	ENSG00000112983	-0.688992	-0.6927	1.24953
6	ENSG00000112984	-1.87509	1.64941	0.397483
10	ENSG00000113140	-1.07023	-0.0785208	1.09345
8	ENSG00000113163	-0.414838	-0.499946	0.822751
5	ENSG00000113205	-0.436693	-0.563284	0.897532
9	ENSG00000113300	-1.19456	-0.259621	1.3666
1	ENSG00000113360	-0.795716	0.402952	0.421012
1	ENSG00000113389	0.530738	-0.274565	-0.275887
5	ENSG00000113407	-0.000329297	-1.39489	1.18547
8	ENSG00000113441	-1.0916	0.404049	0.703942
5	ENSG00000113621	-1.27591	-0.958113	2.0381
7	ENSG00000113649	-1.86453	-0.358466	2.09331
7	ENSG00000113790	-0.389341	0.640124	-0.170356
9	ENSG00000113916	-2.76955	4.65395	-1.29718
3	ENSG00000114013	-0.879613	0.81862	0.148333
5	ENSG00000114019	-0.564421	-2.87742	2.98625
6	ENSG00000114030	-1.00273	-0.177091	1.11244
1	ENSG00000114054	-1.18752	-0.391094	1.47154
5	ENSG00000114062	-1.06683	-0.0343767	1.05268
1	ENSG00000114124	-0.798994	0.823281	0.0670301
8	ENSG00000114248	0.542394	0.0355411	-0.550546
5	ENSG00000114315	0.468452	1.82667	-2.00142
3	ENSG00000114316	-1.05712	0.195392	0.848144
1	ENSG00000114378	3.12561	-2.50782	-0.867837
9	ENSG00000114383	-0.978687	-0.329676	1.21902
2	ENSG00000114491	-1.18643	0.129999	1.02776
10	ENSG00000114544	-1.25478	0.473555	0.801436
5	ENSG00000114656	2.08169	-0.37903	-1.67504
2	ENSG00000114742	-1.33164	-0.873801	2.01993
2	ENSG00000114784	-1.37887	0.229391	1.12793
6	ENSG00000114853	0.206804	-0.420706	0.159049
10	ENSG00000114933	0.633697	-1.16677	0.383389
7	ENSG00000114942	-1.32205	0.517288	0.828808
8	ENSG00000114978	-0.818663	0.111765	0.69043
7	ENSG00000115042	-1.56658	0.195941	1.33643
1	ENSG00000115128	-1.04182	0.019364	0.983028
3	ENSG00000115163	-2.29057	1.0137	1.33619
1	ENSG00000115204	-1.13337	0.0171705	1.07272
2	ENSG00000115271	-0.270841	0.836853	-0.451189
4	ENSG00000115295	-0.149669	2.83965	-2.26909
2	ENSG00000115353	0.156053	0.251189	-0.36313
4	ENSG00000115363	0.0396161	-0.244678	0.169882
2	ENSG00000115365	-1.30214	0.0264929	1.2267
5	ENSG00000115461	-0.300223	-0.344208	0.580473
2	ENSG00000115556	-0.477246	1.62007	-0.918622
4	ENSG00000115561	-0.693849	0.413919	0.313967
10	ENSG00000115590	-0.287596	0.374985	-0.0426939
6	ENSG00000115592	0.230844	-0.822939	0.477738
8	ENSG00000115593	-0.454662	0.382114	0.111525
10	ENSG00000115594	-0.517798	0.471224	0.0963831
3	ENSG00000115598	0.374599	0.221166	-0.547285
5	ENSG00000115806	-0.695549	0.225279	0.475874
2	ENSG00000115844	-0.413867	-0.111423	0.491716
1	ENSG00000115850	-0.469475	-0.0434248	0.487289
5	ENSG00000115866	-0.00542871	-0.983613	0.840922
6	ENSG00000115875	-0.366758	0.563626	-0.127025
2	ENSG00000115902	-0.800694	0.155087	0.636384
1	ENSG00000115919	-0.629499	2.10291	-1.1828
10	ENSG00000116031	-0.074635	1.62967	-1.31302
3	ENSG00000116133	-1.01062	0.269697	0.7404
3	ENSG00000116205	-0.915066	-0.145148	1.0012
3	ENSG00000116251	-1.22759	0.496861	0.755543
1	ENSG00000116266	-0.625614	-0.167083	0.742147
2	ENSG00000116406	-0.409011	-0.564929	0.872372
10	ENSG00000116455	-0.0190271	0.200328	-0.151952
8	ENSG00000116459	-0.981359	0.386226	0.613321
8	ENSG00000116690	2.41946	-1.15004	-1.34401
2	ENSG00000116701	-0.469961	0.23981	0.247108
3	ENSG00000116771	3.48111	-2.43708	-1.26899
4	ENSG00000116830	-1.15984	-0.413303	1.46386
1	ENSG00000116833	2.2524	1.20303	-3.18299
7	ENSG00000116977	0.536566	-0.372449	-0.198311
7	ENSG00000117115	-0.41411	-0.730264	1.01774
3	ENSG00000117152	-0.9935	0.291083	0.705806
9	ENSG00000117155	-0.641641	-0.92713	1.40329
1	ENSG00000117174	0.0608636	-0.133084	0.0546833
2	ENSG00000117245	-0.336162	0.116152	0.223812
6	ENSG00000117322	-0.776289	-0.749731	1.38174
4	ENSG00000117419	0.305028	-2.33823	1.69402
8	ENSG00000117448	-0.0923615	1.11282	-0.856888
8	ENSG00000117450	-0.219968	0.203755	0.0379102
5	ENSG00000117501	-0.83299	0.286422	0.55578
7	ENSG00000117525	-0.514398	0.192102	0.330275
7	ENSG00000117560	-1.18024	1.91784	-0.497198
6	ENSG00000117620	-1.76982	0.716622	1.08902
2	ENSG00000117724	-0.103289	2.18297	-1.75565
5	ENSG00000118004	0.035488	-0.228364	0.159981
10	ENSG00000118094	2.2133	-1.44946	-0.891832
3	ENSG00000118194	-0.117373	0.169893	-0.0317448
9	ENSG00000118217	-0.0894476	0.573222	-0.401219
5	ENSG00000118271	2.9549	-1.0135	-1.9737
1	ENSG00000118292	-1.65582	0.44312	1.21203
5	ENSG00000118322	-0.205763	0.254342	-0.0186991
7	ENSG00000118432	0.421465	-0.318983	-0.133315
4	ENSG00000118491	-0.244858	0.045686	0.19609
7	ENSG00000118503	1.16306	-1.50347	0.161612
2	ENSG00000118513	-1.96409	0.198682	1.71545
4	ENSG00000118520	-0.690449	2.87886	-1.7836
6	ENSG00000118564	1.44669	-2.51865	0.752048
9	ENSG00000118600	-0.546695	-0.833084	1.23229
5	ENSG00000118620	-1.57265	1.04784	0.618446
1	ENSG00000118785	-0.874999	0.284229	0.597945
10	ENSG00000118804	-0.434508	0.126845	0.309075
6	ENSG00000118849	0.490671	-0.708054	0.130861
10	ENSG00000118900	-0.629014	0.202521	0.431379
2	ENSG00000119328	-1.76278	-0.477189	2.09658
6	ENSG00000119431	-0.866379	-0.338176	1.11849
4	ENSG00000119508	0.519689	-0.122117	-0.394813
10	ENSG00000119711	-0.907781	-1.43821	2.09285
1	ENSG00000119820	-0.356195	0.0762579	0.276927
9	ENSG00000119862	0.973658	-0.319394	-0.662716
5	ENSG00000119912	-0.910938	-0.238372	1.07644
9	ENSG00000119915	-1.3643	0.915408	0.531086
9	ENSG00000120210	-0.841246	-0.199163	0.976272
3	ENSG00000120254	-0.641398	1.05223	-0.278682
8	ENSG00000120279	-2.09619	3.19006	-0.699407
3	ENSG00000120334	-0.728816	0.725259	0.0829879
1	ENSG00000120370	0.275039	-1.4755	0.989784
7	ENSG00000120533	-0.810528	0.209787	0.599343
1	ENSG00000120685	-0.965089	-1.01926	1.79186
4	ENSG00000120696	-0.332762	-0.227542	0.512566
5	ENSG00000120725	-0.349517	-0.511736	0.770103
7	ENSG00000120742	-0.276183	-0.255371	0.481931
7	ENSG00000120833	-1.88104	2.4706	-0.294523
1	ENSG00000120875	-0.510392	-0.0118933	0.499753
9	ENSG00000120913	1.05889	0.376904	-1.33609
8	ENSG00000120952	1.77766	-0.747812	-1.07005
1	ENSG00000121068	0.102266	0.765839	-0.748795
4	ENSG00000121075	1.06496	-1.15237	-0.0425774
7	ENSG00000121101	-0.172981	2.03766	-1.56532
7	ENSG00000121289	-0.512941	0.398565	0.153458
6	ENSG00000121350	-1.0366	0.0766691	0.929331
3	ENSG00000121380	-1.11346	0.453402	0.682976
9	ENSG00000121381	-0.0170845	0.0840722	-0.0550408
10	ENSG00000121413	-1.09282	-0.504608	1.47714
8	ENSG00000121690	0.0719123	1.3053	-1.17802
6	ENSG00000121691	0.0108408	0.358259	-0.314791
3	ENSG00000121749	-1.37086	0.532917	0.862355
4	ENSG00000121797	-0.165453	2.26002	-1.76147
1	ENSG00000121871	-0.372829	0.208827	0.180249
8	ENSG00000122042	-1.08857	0.508651	0.612156
4	ENSG00000122257	-0.663253	0.675494	0.0623709
8	ENSG00000122863	-0.413381	-0.158583	0.531319
5	ENSG00000122873	0.292644	1.66641	-1.69659
3	ENSG00000122986	0.119871	0.747057	-0.749727
6	ENSG00000123066	-0.219361	-0.176406	0.360326
1	ENSG00000123106	-0.73343	-0.230009	0.899046
6	ENSG00000123219	-2.26811	2.11539	0.378614
5	ENSG00000123338	-0.027769	-0.0974397	0.109429
7	ENSG00000123360	0.755355	-0.453609	-0.339252
8	ENSG00000123416	-0.649533	0.29739	0.37046
10	ENSG00000123453	1.36704	-0.557526	-0.837785
8	ENSG00000123485	-0.841125	1.26061	-0.264122
7	ENSG00000123560	-1.77007	0.754186	1.05734
3	ENSG00000123561	0.759483	-0.528736	-0.279381
7	ENSG00000123575	-0.450049	-0.622782	0.960897
4	ENSG00000123594	-0.192407	-0.0127159	0.195391
10	ENSG00000123689	-0.960475	0.135071	0.806677
7	ENSG00000123838	2.78152	-1.44205	-1.44325
6	ENSG00000123901	-0.58324	-1.11125	1.50369
6	ENSG00000123975	-1.68301	0.616818	1.09054
4	ENSG00000123983	-1.40874	1.53439	0.047811
1	ENSG00000124092	0.31292	-0.234259	-0.101167
10	ENSG00000124164	-0.643826	0.44079	0.243148
5	ENSG00000124193	-0.203577	0.0495246	0.153225
7	ENSG00000124232	-0.240973	0.913763	-0.545188
6	ENSG00000124233	-0.60983	1.14545	-0.388173
7	ENSG00000124251	-0.490601	0.0380088	0.438368
3	ENSG00000124333	-0.462676	1.20262	-0.577919
8	ENSG00000124491	-1.44213	0.964076	0.564399
5	ENSG00000124507	-1.50854	-0.413852	1.79885
1	ENSG00000124568	1.5142	-1.06834	-0.544955
6	ENSG00000124784	-1.04425	0.305753	0.742031
5	ENSG00000124786	-1.10982	0.470265	0.665154
2	ENSG00000124827	-1.27494	0.259963	1.00225
4	ENSG00000124882	0.877619	0.630801	-1.3779
9	ENSG00000124900	-0.470446	0.445725	0.0726212
6	ENSG00000124939	1.69365	0.205263	-1.79921
7	ENSG00000125089	1.25898	-0.0642631	-1.15321
10	ENSG00000125122	-0.182451	2.1668	-1.66596
5	ENSG00000125144	-0.41751	0.642866	-0.145662
8	ENSG00000125337	-0.343447	0.067621	0.272035
5	ENSG00000125363	-0.218147	0.635188	-0.330399
9	ENSG00000125386	0.806834	1.62226	-2.15238
1	ENSG00000125430	-1.01317	-0.0617954	1.02449
7	ENSG00000125492	-0.364087	0.725396	-0.267034
10	ENSG00000125571	-0.673937	0.234053	0.447686
5	ENSG00000125686	-1.37936	-0.302532	1.58034
9	ENSG00000125691	-1.10957	0.525239	0.618213
6	ENSG00000125741	-0.648561	-0.272371	0.853619
1	ENSG00000125744	0.381398	1.11639	-1.31442
9	ENSG00000125787	-0.13947	1.32861	-0.995033
1	ENSG00000125810	-0.117373	0.174006	-0.0352392
4	ENSG00000125834	0.823104	-1.26219	0.282751
10	ENSG00000125835	-1.33188	1.07375	0.365452
2	ENSG00000125844	-0.396869	-0.914792	1.15798
2	ENSG00000125863	-0.436572	1.35959	-0.736331
7	ENSG00000125868	-1.21545	0.992591	0.322703
7	ENSG00000125869	-0.421395	0.42379	0.0442001
9	ENSG00000125945	-0.831533	0.067621	0.740284
10	ENSG00000126010	-0.357045	0.522772	-0.101633
6	ENSG00000126091	-0.104382	1.33574	-1.03475
5	ENSG00000126107	-0.275455	1.80679	-1.27086
4	ENSG00000126246	0.0793186	0.244746	-0.28404
7	ENSG00000126368	-0.511242	-0.101278	0.576513
8	ENSG00000126460	-0.70599	-0.862422	1.41004
7	ENSG00000126467	-0.407311	0.923359	-0.393764
9	ENSG00000126545	-0.66908	0.238714	0.439067
8	ENSG00000126549	-0.669566	0.0629598	0.58886
8	ENSG00000126705	-0.022791	-0.330773	0.302902
8	ENSG00000126709	-0.541231	0.636422	-0.0214946
8	ENSG00000126752	0.317291	1.20851	-1.33119
6	ENSG00000126756	-1.46483	-0.0297155	1.43054
4	ENSG00000126785	1.23227	-1.05353	-0.287069
2	ENSG00000126822	-0.303866	0.105733	0.201681
4	ENSG00000126883	-2.04349	0.875651	1.21645
2	ENSG00000126895	1.09447	-0.763303	-0.401452
10	ENSG00000126934	-0.835176	-1.05353	1.69635
4	ENSG00000126947	1.53095	-0.345305	-1.17534
3	ENSG00000126952	-0.429408	0.806281	-0.273091
1	ENSG00000127241	-0.757956	-0.161874	0.864684
10	ENSG00000127324	0.104573	0.611334	-0.619735
6	ENSG00000127337	-0.221911	0.945568	-0.590499
9	ENSG00000127364	-0.353888	0.131507	0.227772
2	ENSG00000127377	-0.698948	-0.938372	1.46782
4	ENSG00000127530	0.410537	-0.142955	-0.272392
10	ENSG00000127564	0.517382	-0.899163	0.267608
7	ENSG00000127666	-1.82956	-0.397126	2.09261
5	ENSG00000127831	1.35466	-2.09407	0.479602
4	ENSG00000127922	-1.07388	0.111902	0.935155
7	ENSG00000128272	-0.189129	-0.353256	0.481582
3	ENSG00000128298	1.99694	-2.08283	-0.146128
8	ENSG00000128322	0.607229	-0.423448	-0.222772
8	ENSG00000128340	-0.901468	0.762685	0.216823
6	ENSG00000128383	-0.160596	0.55211	-0.315024
10	ENSG00000128394	-0.939592	0.536207	0.445823
3	ENSG00000128519	-0.318435	0.286697	0.061905
8	ENSG00000128590	1.04311	1.61637	-2.37404
4	ENSG00000128595	0.441134	1.25458	-1.48914
2	ENSG00000128606	-0.734887	0.0862657	0.631724
10	ENSG00000128607	-0.88617	0.502756	0.422993
2	ENSG00000128610	-0.217297	-0.309386	0.471332
10	ENSG00000128789	-0.286625	-0.991016	1.11698
3	ENSG00000128917	-0.485259	-0.214243	0.647566
6	ENSG00000128951	-2.56849	1.86876	0.876332
5	ENSG00000129007	1.30075	-1.12592	-0.291262
3	ENSG00000129038	-0.729909	-1.18226	1.70474
6	ENSG00000129173	-0.786853	-0.542445	1.21575
5	ENSG00000129221	-0.685593	-0.275113	0.891475
2	ENSG00000129226	1.60246	1.88192	-3.13628
10	ENSG00000129295	-0.652568	-1.09329	1.55494
8	ENSG00000129354	-2.21056	-1.41381	3.32194
1	ENSG00000129422	-0.425037	-0.0351992	0.437669
7	ENSG00000129474	0.337689	-0.213695	-0.142401
1	ENSG00000129673	-0.0011792	0.277648	-0.234769
3	ENSG00000129682	0.37727	-0.517769	0.0779792
8	ENSG00000129691	0.50864	0.321518	-0.761142
8	ENSG00000130035	-0.998114	2.03711	-0.773256
8	ENSG00000130038	-1.09476	0.316583	0.781285
7	ENSG00000130052	-0.381328	0.187715	0.20634
5	ENSG00000130164	-1.21472	1.31709	0.0462967
2	ENSG00000130165	-0.878642	0.359082	0.537842
4	ENSG00000130173	3.05057	-1.76587	-1.42624
9	ENSG00000130193	-0.575106	1.16821	-0.440822
5	ENSG00000130299	-1.01438	0.664801	0.408316
8	ENSG00000130313	-1.20622	-0.688587	1.74224
2	ENSG00000130338	-0.283954	-0.414674	0.624736
7	ENSG00000130427	0.161273	0.0218317	-0.173268
2	ENSG00000130433	-0.115552	-0.230695	0.306862
9	ENSG00000130513	1.01761	-0.612363	-0.455964
3	ENSG00000130518	1.15845	-1.05668	-0.21357
3	ENSG00000130714	-1.03818	-0.0888028	1.07144
7	ENSG00000130741	-0.640427	-0.640742	1.1588
3	ENSG00000130755	-1.00588	1.08897	0.0397738
7	ENSG00000130881	-0.182937	0.128765	0.0660983
5	ENSG00000130940	-0.833476	-0.570413	1.28424
2	ENSG00000130943	0.272853	-0.17339	-0.114445
1	ENSG00000131016	-2.14111	1.14134	1.08437
9	ENSG00000131019	1.1298	-1.32018	0.0377937
4	ENSG00000131044	1.29759	-1.13277	-0.282409
1	ENSG00000131051	1.0646	1.12818	-1.97987
1	ENSG00000131142	0.506698	-0.235904	-0.285671
2	ENSG00000131187	0.0642632	-0.105391	0.0278929
6	ENSG00000131373	-1.17465	-0.673507	1.69915
8	ENSG00000131379	-0.389099	0.205263	0.198885
2	ENSG00000131446	0.808291	0.385952	-1.10336
4	ENSG00000131459	-1.0088	0.393081	0.633821
1	ENSG00000131471	0.285723	-0.140761	-0.154515
1	ENSG00000131473	-0.825341	-0.515575	1.22985
9	ENSG00000131507	-0.21839	0.228569	0.0153131
2	ENSG00000131848	-0.156104	0.19032	-0.0119432
3	ENSG00000131910	0.649967	-0.3974	-0.285904
7	ENSG00000131951	-0.875728	-0.144326	0.96276
8	ENSG00000132026	-1.06271	0.630801	0.483562
6	ENSG00000132109	-1.50769	0.668365	0.878545
2	ENSG00000132155	-0.857273	-0.0173771	0.837195
8	ENSG00000132196	-1.03551	-0.189018	1.15402
9	ENSG00000132386	-0.89224	0.128628	0.74669
9	ENSG00000132437	1.08354	-1.00267	-0.187595
7	ENSG00000132530	-0.361416	0.429	-0.0177672
5	ENSG00000132744	1.09629	-0.539978	-0.592945
7	ENSG00000132780	-0.592832	1.7429	-0.9121
2	ENSG00000132846	-0.647469	0.266407	0.394804
9	ENSG00000132972	-0.57377	2.44016	-1.5228
3	ENSG00000133105	-0.148455	0.486853	-0.271227
10	ENSG00000133112	-1.2543	-0.85639	1.93094
4	ENSG00000133142	-0.0594582	-0.619766	0.583618
5	ENSG00000133169	0.31802	-0.134318	-0.190973
5	ENSG00000133256	-1.17441	0.215134	0.943891
9	ENSG00000133265	-1.67925	-0.303491	1.86886
1	ENSG00000133460	-0.462919	-0.0154577	0.457238
6	ENSG00000133606	-0.0975823	0.498643	-0.33005
9	ENSG00000133636	-0.0037289	2.5109	-2.12978
4	ENSG00000133665	0.173536	1.46323	-1.4097
7	ENSG00000133710	-1.03357	0.416935	0.637316
10	ENSG00000133789	-0.0624935	1.0536	-0.835223
9	ENSG00000133805	0.310613	0.356203	-0.600632
9	ENSG00000133863	-0.111059	0.0848948	0.0344158
2	ENSG00000134057	-0.831047	1.96705	-0.874011
3	ENSG00000134077	0.0251678	1.60499	-1.3878
4	ENSG00000134107	1.26481	1.71987	-2.67467
3	ENSG00000134108	-0.679765	0.0913382	0.574533
4	ENSG00000134146	-1.35459	-0.0327315	1.32734
10	ENSG00000134183	-0.136435	0.231859	-0.0661064
4	ENSG00000134200	-0.667623	1.01439	-0.221374
5	ENSG00000134202	0.287666	1.34862	-1.42182
8	ENSG00000134258	0.0866035	0.160022	-0.219044
6	ENSG00000134262	0.16698	1.67381	-1.58232
7	ENSG00000134321	-0.672966	0.9516	-0.162901
1	ENSG00000134339	-0.270112	-0.0667307	0.315831
1	ENSG00000134419	-1.64234	0.279842	1.33783
7	ENSG00000134440	-1.16518	0.18607	0.959732
1	ENSG00000134531	-0.143598	0.725122	-0.478329
8	ENSG00000134538	1.24028	-0.358466	-0.885309
7	ENSG00000134575	-0.764755	-0.373546	1.05105
7	ENSG00000134588	-0.51537	0.336599	0.208437
5	ENSG00000134640	0.0382805	0.180312	-0.189924
2	ENSG00000134748	-1.00443	0.0681693	0.905685
4	ENSG00000134769	1.57842	-1.05257	-0.619968
1	ENSG00000134779	-2.15544	-0.502277	2.49459
3	ENSG00000134815	-0.906082	0.617229	0.344835
9	ENSG00000134871	-0.445192	0.356614	0.124105
8	ENSG00000134987	-1.44419	0.041299	1.35041
2	ENSG00000135047	-0.983058	0.357163	0.639645
7	ENSG00000135119	-0.475546	-2.18565	2.31323
8	ENSG00000135272	-0.649654	-0.528188	1.07202
10	ENSG00000135315	-1.15862	-0.263871	1.33573
4	ENSG00000135409	-1.13725	2.73957	-1.23661
9	ENSG00000135413	-0.506628	0.272439	0.254563
4	ENSG00000135437	1.93016	-0.476092	-1.44721
1	ENSG00000135472	-0.138013	0.341534	-0.157776
8	ENSG00000135486	-0.583847	0.171264	0.414606
2	ENSG00000135502	0.114043	2.04588	-1.84767
3	ENSG00000135521	0.145368	1.39112	-1.32141
4	ENSG00000135577	0.0307528	0.203069	-0.202038
4	ENSG00000135624	-1.06611	0.199231	0.853502
2	ENSG00000135678	-0.22616	0.12191	0.113389
6	ENSG00000135679	2.18805	-3.98843	1.2896
5	ENSG00000135697	2.13705	-0.889841	-1.29415
10	ENSG00000135775	-1.26498	-0.161051	1.35041
7	ENSG00000135828	-2.8288	1.05168	1.82028
6	ENSG00000135838	-0.904625	-0.616202	1.39141
10	ENSG00000135845	-0.677822	0.657398	0.0917239
7	ENSG00000135914	-0.363116	0.120265	0.246176
8	ENSG00000135925	0.369742	0.735541	-0.979658
9	ENSG00000135929	-0.520712	-1.47331	1.75133
4	ENSG00000136045	-1.25114	0.0104529	1.19141
10	ENSG00000136122	0.0210397	2.77577	-2.37858
3	ENSG00000136153	3.36735	-2.22705	-1.3383
8	ENSG00000136159	-0.0306829	-0.831165	0.735625
10	ENSG00000136206	-0.368944	-0.188196	0.513847
3	ENSG00000136286	-0.465833	0.246117	0.23779
2	ENSG00000136378	-0.980387	-1.16074	1.92675
7	ENSG00000136381	-0.523019	0.105459	0.41216
10	ENSG00000136383	-0.406582	0.321244	0.117116
4	ENSG00000136450	-0.501164	0.112451	0.385253
9	ENSG00000136504	-1.6098	0.552658	1.07481
1	ENSG00000136535	-0.863587	1.3722	-0.337388
4	ENSG00000136541	-0.6261	0.754049	-0.0400149
10	ENSG00000136631	-0.16521	-0.250162	0.371043
10	ENSG00000136697	-0.449806	0.538126	-0.0256878
8	ENSG00000136758	-0.861765	-0.208348	1.00376
8	ENSG00000136875	-0.759899	0.0613147	0.676919
9	ENSG00000136883	-0.759413	0.429548	0.363588
3	ENSG00000136891	-0.150398	-0.0927785	0.223113
1	ENSG00000136931	-0.172981	-0.596186	0.672492
2	ENSG00000136933	-0.418845	0.361687	0.0945194
6	ENSG00000137033	-0.347211	0.562255	-0.144614
7	ENSG00000137054	-1.32557	0.861256	0.539938
4	ENSG00000137124	-0.570856	0.569246	0.0640017
8	ENSG00000137200	-1.19456	-0.0354734	1.17615
2	ENSG00000137204	1.04869	-0.0384895	-0.973368
10	ENSG00000137252	-0.336648	0.419129	-0.0331426
2	ENSG00000137364	-1.27907	-0.62196	1.75552
10	ENSG00000137440	-0.0578798	0.0338959	0.0267281
1	ENSG00000137486	-0.995928	-0.929049	1.74481
1	ENSG00000137497	0.0229823	-0.670217	0.547393
8	ENSG00000137522	-1.02737	1.33574	-0.149273
7	ENSG00000137571	-1.61672	-2.00345	3.25322
3	ENSG00000137656	-1.11103	0.0584357	1.01622
5	ENSG00000137672	-0.0700212	-0.93234	0.859326
10	ENSG00000137673	0.286209	-0.493092	0.144373
7	ENSG00000137693	-0.702591	0.218972	0.487988
6	ENSG00000137747	-1.80746	-0.84268	2.44998
3	ENSG00000137804	-0.780296	1.63529	-0.640818
7	ENSG00000137818	-1.79326	0.786814	1.05187
4	ENSG00000137869	-0.273998	0.431467	-0.103729
7	ENSG00000137875	0.764825	0.367308	-1.04582
10	ENSG00000137948	-0.309815	1.19302	-0.716413
10	ENSG00000137955	-1.25393	0.528392	0.754028
2	ENSG00000137976	-0.476274	0.0607663	0.405288
1	ENSG00000138029	-0.18755	-2.19442	2.04439
4	ENSG00000138036	-1.00613	0.150151	0.837661
6	ENSG00000138079	0.598973	-0.249339	-0.362781
5	ENSG00000138080	-0.909724	0.270519	0.642907
3	ENSG00000138111	-0.773983	0.223908	0.552285
1	ENSG00000138136	-0.0977037	-0.160777	0.230335
2	ENSG00000138231	-0.827526	0.87003	0.0546833
8	ENSG00000138356	0.502084	-0.408916	-0.134247
8	ENSG00000138385	-1.19736	-0.178462	1.30032
8	ENSG00000138398	-2.75498	1.25677	1.57521
4	ENSG00000138448	-0.997628	-0.0401346	0.991181
2	ENSG00000138495	-0.530546	1.63762	-0.882397
6	ENSG00000138587	-0.950519	2.06	-0.838368
8	ENSG00000138639	-0.195078	-0.0708435	0.247341
10	ENSG00000138668	-0.631928	-0.84789	1.32664
6	ENSG00000138669	-0.84926	0.588028	0.315132
9	ENSG00000138674	-0.683407	-0.0752305	0.71955
4	ENSG00000138678	0.393297	-1.01953	0.48892
7	ENSG00000138722	-0.445921	0.234875	0.228238
10	ENSG00000138758	-0.610801	-0.766045	1.23684
3	ENSG00000138759	-0.061765	-0.548752	0.525495
9	ENSG00000138768	-0.506385	0.215134	0.303018
5	ENSG00000138821	-0.873057	0.689889	0.251418
3	ENSG00000138823	1.90806	-1.04722	-0.940754
6	ENSG00000139053	-0.418967	0.489869	-0.0142728
7	ENSG00000139132	0.461774	0.788459	-1.11291
2	ENSG00000139144	-0.105717	-0.275936	0.335866
5	ENSG00000139190	-0.350489	0.687284	-0.247698
4	ENSG00000139193	0.348859	0.0572019	-0.383281
10	ENSG00000139263	-0.183422	-0.468963	0.574416
4	ENSG00000139287	-0.357531	0.0426699	0.306746
3	ENSG00000139291	0.230115	-1.40284	0.971147
4	ENSG00000139352	-0.140684	1.66079	-1.2761
7	ENSG00000139405	1.40152	-1.24409	-0.287535
8	ENSG00000139410	-1.37814	1.49943	0.0481604
5	ENSG00000139428	-1.32909	0.955987	0.462829
5	ENSG00000139540	0.588531	-0.314596	-0.297319
7	ENSG00000139549	0.471973	-0.589331	0.0479274
6	ENSG00000139641	-1.09937	0.785991	0.386884
2	ENSG00000139767	-0.649897	0.247214	0.413441
8	ENSG00000139921	-0.711697	0.673437	0.110594
7	ENSG00000139926	-0.831047	0.063234	0.743545
1	ENSG00000140044	0.471488	-0.872841	0.289274
3	ENSG00000140067	0.267754	-0.640604	0.28741
2	ENSG00000140092	-0.463161	0.249133	0.232664
3	ENSG00000140093	4.27832	-1.23422	-3.05579
4	ENSG00000140153	-1.41092	0.555126	0.881923
1	ENSG00000140254	0.0178829	0.0289606	-0.0417621
6	ENSG00000140263	-0.606673	-0.774956	1.24045
4	ENSG00000140406	-1.21375	0.368541	0.851289
5	ENSG00000140450	-0.904625	-1.23806	1.91976
7	ENSG00000140521	-1.06004	-0.317064	1.28634
7	ENSG00000140522	-0.390798	-0.209582	0.552984
8	ENSG00000140623	0.157267	-0.0768757	-0.0855585
8	ENSG00000140678	0.966009	0.635188	-1.46643
7	ENSG00000140798	-0.689235	0.232407	0.463761
5	ENSG00000140832	-1.47357	-1.30798	2.52499
1	ENSG00000140876	-0.482345	0.0752982	0.398765
1	ENSG00000140961	0.664779	0.62285	-1.16696
7	ENSG00000141052	-0.536496	-0.383143	0.840223
3	ENSG00000141200	0.121085	-1.08342	0.804348
7	ENSG00000141255	-0.430865	0.208279	0.236392
3	ENSG00000141316	0.199033	-0.282242	0.0488593
5	ENSG00000141349	-0.770583	0.430919	0.373139
4	ENSG00000141380	-0.610073	-0.501592	1.01145
7	ENSG00000141433	-0.602788	0.113684	0.481698
8	ENSG00000141434	1.32285	0.522772	-1.71325
9	ENSG00000141447	-0.340533	-0.277032	0.56207
6	ENSG00000141551	-0.851202	-0.450593	1.19945
5	ENSG00000141570	-0.972374	-0.0946978	1.01331
6	ENSG00000141699	-0.841489	-0.414948	1.15984
2	ENSG00000141744	0.611843	-0.564655	-0.107224
7	ENSG00000141750	-0.573406	0.13041	0.4393
1	ENSG00000141854	-0.39954	-0.330499	0.664106
3	ENSG00000142046	0.153867	0.354421	-0.448743
4	ENSG00000142065	-1.23099	-0.103746	1.2691
10	ENSG00000142166	-0.641884	0.366896	0.304067
6	ENSG00000142168	-0.241094	1.02467	-0.639304
5	ENSG00000142227	-0.123929	2.10703	-1.67132
4	ENSG00000142534	-0.808707	-0.366417	1.08716
1	ENSG00000142541	-3.15565	0.289438	2.78148
1	ENSG00000142623	-0.0437957	-0.213421	0.223346
8	ENSG00000142684	-0.914459	0.0249849	0.856065
5	ENSG00000142687	-0.913974	-0.0805772	0.945288
7	ENSG00000142765	-1.30821	-0.834181	1.96379
2	ENSG00000142784	-0.47166	0.9856	-0.384912
6	ENSG00000142789	-0.328877	0.100523	0.230102
8	ENSG00000143093	-0.686564	-0.278677	0.895435
10	ENSG00000143105	-0.755163	0.177707	0.573485
9	ENSG00000143158	-0.713518	0.138361	0.566962
4	ENSG00000143278	0.149982	-0.414126	0.207971
10	ENSG00000143318	0.352501	-0.439214	0.0349982
9	ENSG00000143434	-0.58409	-0.161737	0.697769
5	ENSG00000143502	-0.513184	0.11862	0.391543
8	ENSG00000143545	0.555749	-1.32306	0.590957
7	ENSG00000143552	-0.457576	0.193747	0.274364
3	ENSG00000143621	-1.07703	0.982309	0.198652
9	ENSG00000143627	1.12275	-1.28536	0.0149636
4	ENSG00000143799	-0.243887	-0.357095	0.537376
4	ENSG00000143819	-1.30311	0.123692	1.14505
7	ENSG00000143845	-0.215112	-1.15539	1.18803
6	ENSG00000143867	-0.272905	-0.400142	0.601789
8	ENSG00000143870	-1.16032	0.298487	0.859559
6	ENSG00000143921	0.41418	0.206634	-0.57291
8	ENSG00000143952	-0.322321	-0.00723213	0.315365
9	ENSG00000144028	-1.65618	0.112039	1.49368
9	ENSG00000144034	-1.86987	0.546078	1.3299
5	ENSG00000144035	2.13487	-1.63673	-0.657475
5	ENSG00000144191	-1.47078	0.0203237	1.39374
4	ENSG00000144199	-1.40485	-0.281145	1.58663
1	ENSG00000144229	-2.14014	1.05689	1.15518
1	ENSG00000144357	-0.648926	-0.551219	1.09089
6	ENSG00000144366	-1.40461	4.28188	-2.29052
10	ENSG00000144451	-0.832747	0.0629598	0.745409
8	ENSG00000144452	-0.461947	-0.087569	0.517574
3	ENSG00000144455	-1.23414	-0.913421	1.96006
3	ENSG00000144554	-3.3555	2.23617	1.31919
3	ENSG00000144566	-0.355345	0.314115	0.0740189
1	ENSG00000144591	-0.888234	0.156183	0.719434
6	ENSG00000144674	-0.934735	0.225004	0.705573
10	ENSG00000144713	-1.64428	0.632172	1.04034
4	ENSG00000144771	-0.164725	-0.0661824	0.214261
9	ENSG00000144810	-1.06635	-0.35874	1.32781
1	ENSG00000144821	-0.776411	0.219521	0.558342
10	ENSG00000144824	0.644139	0.402952	-0.960322
1	ENSG00000144837	2.27036	-2.34413	-0.18643
5	ENSG00000144868	-0.455877	0.0829754	0.366849
7	ENSG00000145075	-1.32205	-0.8276	1.97148
4	ENSG00000145088	-0.943234	0.777217	0.244545
8	ENSG00000145113	-0.387884	-0.661168	0.933873
4	ENSG00000145217	1.7631	-1.04393	-0.804472
10	ENSG00000145242	-0.0906617	0.249407	-0.124929
2	ENSG00000145309	-0.352189	0.101346	0.251767
5	ENSG00000145386	-3.1616	1.87684	1.43846
9	ENSG00000145476	0.574204	1.00589	-1.40551
5	ENSG00000145555	0.0994734	-0.596186	0.411112
1	ENSG00000145623	1.09714	-0.987725	-0.213337
6	ENSG00000145692	0.146825	1.41333	-1.34168
3	ENSG00000145740	-0.56515	0.465467	0.146702
4	ENSG00000145779	-1.45439	0.410629	1.04639
2	ENSG00000145780	-0.426494	-0.27621	0.643838
8	ENSG00000145879	0.00112768	-0.190663	0.160913
5	ENSG00000145901	-0.60121	-0.895873	1.33794
2	ENSG00000145934	-0.0544802	0.123281	-0.0524782
2	ENSG00000145945	-0.828862	0.708945	0.192828
10	ENSG00000146066	-1.39684	0.501933	0.913606
6	ENSG00000146072	0.720873	-0.685023	-0.109553
3	ENSG00000146205	1.0697	-1.61095	0.342505
10	ENSG00000146276	-0.487202	0.24831	0.256426
4	ENSG00000146386	-2.61608	1.3075	1.39886
7	ENSG00000146592	2.00702	-0.0310864	-1.89903
9	ENSG00000146678	1.79053	-0.691329	-1.13038
8	ENSG00000146733	-1.52821	0.569521	0.982212
6	ENSG00000146826	-1.23281	0.210884	1.00353
3	ENSG00000146910	-0.00809983	-0.0731741	0.0699421
3	ENSG00000147003	-0.207705	0.291632	-0.0485179
1	ENSG00000147082	-0.651597	0.934601	-0.168958
4	ENSG00000147119	-0.657667	-1.09082	1.55774
4	ENSG00000147164	-0.512334	-0.0523359	0.535978
4	ENSG00000147168	1.28472	0.2601	-1.4535
2	ENSG00000147174	-0.179416	0.323163	-0.102448
8	ENSG00000147183	-0.623914	0.770911	-0.0564385
10	ENSG00000147202	-0.118101	0.728001	-0.505235
5	ENSG00000147274	-1.74846	-0.165301	1.81784
7	ENSG00000147383	-0.15489	0.732525	-0.473786
3	ENSG00000147421	-1.42598	-1.44178	2.59301
2	ENSG00000147437	-0.0872621	0.551013	-0.384446
9	ENSG00000147457	-0.59526	0.466837	0.174425
7	ENSG00000147465	-0.888841	0.645333	0.304416
10	ENSG00000147596	-0.31285	-0.372449	0.616582
1	ENSG00000147606	-0.849745	0.395823	0.478903
2	ENSG00000147654	0.230115	0.498917	-0.644662
3	ENSG00000147684	-0.654268	0.87236	-0.113514
8	ENSG00000147804	0.573719	-0.342426	-0.259463
5	ENSG00000147873	0.172322	-0.296774	0.0868317
10	ENSG00000147905	-0.863587	-0.259347	1.04884
8	ENSG00000148082	-0.906324	-0.279226	1.10673
9	ENSG00000148187	0.0890318	1.13174	-1.04698
7	ENSG00000148303	-1.19663	-0.237275	1.34959
7	ENSG00000148484	-0.504685	-0.587001	0.982911
9	ENSG00000148541	-0.250686	-0.976758	1.07039
6	ENSG00000148584	2.76501	-1.25835	-1.58349
10	ENSG00000148672	-0.808464	0.653011	0.220784
4	ENSG00000148795	-0.0666216	0.0388313	0.0309214
3	ENSG00000148835	-1.4017	-0.215889	1.52815
5	ENSG00000148840	-0.864558	0.104362	0.74075
7	ENSG00000148948	-0.331791	0.415976	-0.0351227
4	ENSG00000149054	0.525881	-0.150084	-0.376991
5	ENSG00000149179	-0.803365	0.0253961	0.749136
5	ENSG00000149273	-1.48972	-0.268807	1.65756
9	ENSG00000149305	-0.178323	-0.25263	0.385719
3	ENSG00000149452	1.98577	-1.67182	-0.484618
2	ENSG00000149516	-0.752371	0.64314	0.175356
5	ENSG00000149634	-0.487202	0.340437	0.178152
2	ENSG00000149635	-0.276912	-0.027522	0.289041
10	ENSG00000149809	-0.466197	0.257633	0.228355
1	ENSG00000150275	0.0637776	0.130958	-0.172452
1	ENSG00000150459	-0.831412	-0.467729	1.19502
7	ENSG00000150540	3.1664	-2.34824	-1.04256
3	ENSG00000150556	-0.662767	1.01658	-0.227897
6	ENSG00000150594	-0.9901	0.784346	0.28345
6	ENSG00000150625	0.0159402	-0.290742	0.231733
1	ENSG00000150681	-0.546937	-0.0881173	0.599576
2	ENSG00000150773	-0.857759	-0.0590535	0.873071
6	ENSG00000151093	-0.224096	1.71096	-1.23871
4	ENSG00000151136	-1.30906	0.326728	0.978252
2	ENSG00000151348	-1.52967	0.395549	1.13142
8	ENSG00000151388	-1.03769	0.557045	0.522233
8	ENSG00000151465	-1.38324	0.198957	1.15798
4	ENSG00000151470	-0.838089	0.219795	0.617281
6	ENSG00000151474	-0.282011	-0.812246	0.960664
9	ENSG00000151577	0.0173972	0.491514	-0.434299
10	ENSG00000151632	-0.542567	0.124515	0.414723
7	ENSG00000151650	-0.160596	0.320147	-0.11794
10	ENSG00000151651	-0.252143	-0.199437	0.411345
1	ENSG00000151790	0.322998	0.629705	-0.844891
8	ENSG00000151806	-0.719346	-0.0746822	0.753562
8	ENSG00000151812	-0.347332	1.34643	-0.810762
4	ENSG00000151838	-0.774468	-0.36395	1.05222
3	ENSG00000152147	-1.273	0.264624	0.996423
8	ENSG00000152213	-1.33419	0.138361	1.16241
10	ENSG00000152242	-1.18218	0.224456	0.943425
9	ENSG00000152292	0.220159	0.0681693	-0.269131
5	ENSG00000152315	-0.453934	-0.271823	0.666435
10	ENSG00000152380	-0.273512	-1.9419	1.9123
7	ENSG00000152430	-0.467411	0.329058	0.168834
6	ENSG00000152443	-1.18546	-0.0988106	1.22123
5	ENSG00000152463	0.822861	-0.134729	-0.674947
4	ENSG00000152583	-0.582269	0.632447	0.0212535
5	ENSG00000152620	0.375084	0.708671	-0.961953
5	ENSG00000152749	-0.247529	-1.81961	1.78348
6	ENSG00000152795	-1.19116	-0.963597	1.96146
9	ENSG00000152818	1.75532	-1.26657	-0.607854
1	ENSG00000152926	-0.788795	-0.298693	1.01052
8	ENSG00000152944	-1.41493	0.333857	1.07377
10	ENSG00000153006	-1.73012	-0.328442	1.93886
2	ENSG00000153015	-0.130486	0.201973	-0.0464213
4	ENSG00000153113	1.7563	0.266132	-1.91103
4	ENSG00000153132	-0.558593	0.972987	-0.290796
6	ENSG00000153253	-0.314914	0.446548	-0.0772884
2	ENSG00000153406	-0.754799	-0.738215	1.35134
3	ENSG00000153443	-0.620029	-0.44127	0.969749
8	ENSG00000153531	1.27355	0.962294	-2.03939
7	ENSG00000153684	-0.504928	-0.443738	0.861423
5	ENSG00000153786	-1.19262	0.0621372	1.09135
8	ENSG00000153789	-0.160839	-1.29481	1.25443
8	ENSG00000153822	-0.214505	-0.238372	0.408316
7	ENSG00000154007	0.0975308	-1.18404	0.912441
6	ENSG00000154025	0.545065	-0.651161	0.030339
4	ENSG00000154174	0.624591	0.612431	-1.11955
6	ENSG00000154175	-0.230531	-0.393013	0.555081
9	ENSG00000154309	-0.609102	0.734992	-0.0401313
10	ENSG00000154328	-0.883256	0.212392	0.666901
3	ENSG00000154415	-0.398569	0.540868	-0.0771719
10	ENSG00000154451	-0.507599	0.393904	0.152293
8	ENSG00000154473	-1.0859	0.0958622	0.960314
3	ENSG00000154518	-1.36624	0.180312	1.15751
3	ENSG00000154620	-0.703805	-0.780166	1.33806
5	ENSG00000154646	1.17132	1.66531	-2.53862
2	ENSG00000154719	-1.67512	0.251463	1.39339
6	ENSG00000154813	-1.34973	-0.210679	1.47387
3	ENSG00000154814	-1.40582	0.586383	0.850474
6	ENSG00000154832	-1.61769	-0.693797	2.14142
7	ENSG00000154864	0.0203112	-0.00531282	-0.0149717
6	ENSG00000155085	-0.96776	-0.498301	1.3518
2	ENSG00000155090	-0.60983	2.01572	-1.12759
1	ENSG00000155254	0.0662059	-1.34198	1.07668
9	ENSG00000155307	-0.59951	2.83307	-1.83194
4	ENSG00000155463	-1.2668	-0.0426023	1.25151
7	ENSG00000155530	-1.59499	-0.663636	2.09401
1	ENSG00000155621	-0.741929	0.0396539	0.678083
2	ENSG00000155622	-0.130486	0.0391055	0.0919568
8	ENSG00000155858	-1.33298	-0.269903	1.50812
3	ENSG00000155962	-0.236116	0.23323	0.0283588
3	ENSG00000156006	-0.339804	-1.35706	1.479
3	ENSG00000156172	-1.03187	0.746234	0.3559
5	ENSG00000156206	-0.2553	-0.156938	0.378264
3	ENSG00000156239	-0.253114	0.510159	-0.190623
2	ENSG00000156269	-1.13786	0.826845	0.389097
8	ENSG00000156482	-1.22346	0.432838	0.805978
2	ENSG00000156508	-1.80625	0.181957	1.57824
8	ENSG00000156650	-1.48159	-0.561913	1.89879
4	ENSG00000156687	-1.06465	-0.496656	1.44336
2	ENSG00000156709	0.440648	-0.0234092	-0.40285
7	ENSG00000156787	-0.801301	0.20211	0.597013
1	ENSG00000156886	-0.658396	0.320696	0.359162
9	ENSG00000156925	-0.307022	0.534836	-0.159873
10	ENSG00000157131	2.57026	-1.25615	-1.39852
1	ENSG00000157227	-0.662281	-0.165712	0.77616
5	ENSG00000157315	2.57244	-1.56791	-1.13574
9	ENSG00000157353	-1.42367	-0.951807	2.1745
8	ENSG00000157399	1.8799	-0.826503	-1.10126
6	ENSG00000157456	-1.4295	2.03779	-0.359985
8	ENSG00000157514	0.00525577	-0.169551	0.139015
3	ENSG00000157617	-0.0241265	-0.798262	0.701379
6	ENSG00000157823	-1.38421	0.0317024	1.30102
3	ENSG00000158006	-0.427708	-0.275936	0.64477
8	ENSG00000158104	0.19102	0.37663	-0.503255
3	ENSG00000158423	-1.81317	0.898819	0.975806
2	ENSG00000158428	-0.700163	0.498917	0.247807
5	ENSG00000158516	-0.416295	0.166328	0.258057
10	ENSG00000158552	-0.43645	-0.189567	0.579774
10	ENSG00000158683	-0.8733	-0.0741338	0.900793
9	ENSG00000158710	-1.72174	-0.27621	1.88645
4	ENSG00000158714	-0.0020291	-0.0256027	0.0236996
2	ENSG00000158716	-0.304108	0.932133	-0.500227
7	ENSG00000158748	-0.269627	-0.0768757	0.323985
5	ENSG00000158769	-0.987186	-0.519414	1.38838
9	ENSG00000158816	0.0496935	-0.399868	0.292069
2	ENSG00000158825	-0.23733	0.609415	-0.290097
5	ENSG00000158874	1.33912	-0.147753	-1.15915
5	ENSG00000158901	-0.246315	0.603383	-0.276353
9	ENSG00000158955	-0.976138	0.31768	0.666552
2	ENSG00000159079	-1.3218	-0.550945	1.73619
4	ENSG00000159189	-0.257728	-0.0708435	0.307445
2	ENSG00000159199	-0.559807	1.60417	-0.825904
9	ENSG00000159248	-0.783696	-0.380949	1.07551
9	ENSG00000159314	-0.406097	-0.738489	1.01704
3	ENSG00000159337	-0.233931	-0.105665	0.3142
3	ENSG00000159339	0.184221	0.439693	-0.550313
10	ENSG00000159403	-0.0739065	-0.442367	0.446754
8	ENSG00000159409	1.04214	-1.19912	0.0190404
1	ENSG00000159450	-0.141656	-0.380675	0.459334
8	ENSG00000159674	2.68682	0.19032	-2.73932
10	ENSG00000160113	0.102387	-0.157761	0.0358135
3	ENSG00000160117	-0.871843	2.57369	-1.3503
7	ENSG00000160193	-1.39975	0.611745	0.823101
5	ENSG00000160226	-0.70599	0.565545	0.196789
7	ENSG00000160284	-0.988401	-0.620315	1.47527
5	ENSG00000160285	-0.685836	-0.750828	1.29589
10	ENSG00000160339	-0.65184	0.416113	0.271802
8	ENSG00000160404	-1.37049	-0.606742	1.8303
10	ENSG00000160679	-1.08687	0.121087	0.939814
4	ENSG00000160695	-0.0473167	0.502756	-0.381767
1	ENSG00000160752	-0.342111	0.437637	-0.0436257
10	ENSG00000160767	0.0770118	-0.66062	0.487406
5	ENSG00000160781	-0.0323827	-0.116633	0.130162
7	ENSG00000160799	-0.471903	-0.691877	1.04057
4	ENSG00000160877	-0.395534	0.634777	-0.159873
1	ENSG00000160886	-0.847803	0.117523	0.713493
10	ENSG00000160908	-1.51655	0.207182	1.27889
2	ENSG00000160973	0.413937	-0.29129	-0.149622
3	ENSG00000161016	-1.2753	0.247625	1.01308
5	ENSG00000161055	0.318869	-0.250985	-0.0926638
1	ENSG00000161180	-0.877428	0.876199	0.0973149
2	ENSG00000161249	-0.703077	0.313018	0.408549
9	ENSG00000161513	-0.318071	-1.80796	1.84125
1	ENSG00000161609	-1.9517	3.52677	-1.12409
3	ENSG00000161800	-0.181358	-0.369159	0.487639
7	ENSG00000161905	-0.257485	0.497821	-0.175947
2	ENSG00000162076	-0.798751	-0.24413	0.973709
2	ENSG00000162227	-0.691421	1.59292	-0.690089
1	ENSG00000162437	-0.65706	-1.23532	1.67993
8	ENSG00000162438	0.426321	-0.0642631	-0.354394
3	ENSG00000162461	-0.0168417	0.10491	-0.0729787
6	ENSG00000162526	-0.683165	0.658768	0.0956842
8	ENSG00000162572	-0.642126	0.649172	0.0644676
8	ENSG00000162607	-0.79438	1.21098	-0.266801
3	ENSG00000162630	-0.664345	0.152756	0.507557
3	ENSG00000162654	-0.863344	0.810668	0.139481
7	ENSG00000162687	-0.394926	0.0267671	0.356133
8	ENSG00000162714	-1.00613	-1.26548	2.04043
4	ENSG00000162733	-0.312365	0.314938	0.0320862
8	ENSG00000162746	1.77402	-1.32525	-0.575939
3	ENSG00000162772	0.958481	-0.274016	-0.686711
1	ENSG00000162885	-0.591375	-0.939468	1.36555
10	ENSG00000162894	1.41949	-0.753295	-0.721771
2	ENSG00000162910	-0.539531	0.563488	0.038842
3	ENSG00000162981	-0.977109	0.35113	0.639063
5	ENSG00000163001	-1.3473	0.0894188	1.21657
9	ENSG00000163053	0.0438656	-0.375191	0.276694
8	ENSG00000163060	-0.927208	0.588028	0.389912
8	ENSG00000163064	-0.469961	0.438048	0.0786781
2	ENSG00000163121	1.87091	-0.885179	-1.04279
4	ENSG00000163132	-0.784181	0.0482908	0.71128
7	ENSG00000163162	-0.206734	0.259004	-0.0217275
9	ENSG00000163166	-0.71279	-0.519688	1.12537
4	ENSG00000163220	2.49073	-2.602	-0.178742
4	ENSG00000163354	-0.407796	0.070637	0.331206
10	ENSG00000163428	-1.15012	-0.254275	1.31942
9	ENSG00000163431	-0.282011	-0.255371	0.487522
6	ENSG00000163464	-0.39784	1.93429	-1.26177
4	ENSG00000163534	-0.489144	0.51674	0.0302225
8	ENSG00000163576	-0.847317	0.330704	0.531901
6	ENSG00000163584	-1.55613	1.43088	0.27716
7	ENSG00000163586	2.07634	-0.969081	-1.16859
6	ENSG00000163596	-0.733916	0.808749	0.0169438
1	ENSG00000163630	0.0341524	0.14316	-0.154398
5	ENSG00000163735	1.01858	-0.698458	-0.383747
3	ENSG00000163751	-0.547666	1.0865	-0.397725
1	ENSG00000163798	-1.04328	0.00538048	0.996306
6	ENSG00000163806	-0.372343	0.466015	-0.0387336
9	ENSG00000163807	-1.74748	0.255302	1.45955
1	ENSG00000163810	-0.932793	0.0955881	0.813666
10	ENSG00000163811	-1.34245	-0.481713	1.69717
9	ENSG00000163820	-1.62194	-0.497479	1.9787
2	ENSG00000163879	-0.853388	-0.165986	0.959732
7	ENSG00000163918	-0.993986	0.870441	0.214028
8	ENSG00000163961	-0.386913	-0.332692	0.653856
7	ENSG00000163993	1.17836	2.18777	-2.98928
8	ENSG00000164002	0.149253	1.12571	-1.09963
6	ENSG00000164039	-1.44176	-0.301435	1.63928
6	ENSG00000164045	-2.40919	1.66366	0.897764
10	ENSG00000164056	-1.46337	-0.147342	1.52909
6	ENSG00000164077	-1.12936	0.201013	0.912674
10	ENSG00000164107	-0.389584	0.0550084	0.327013
10	ENSG00000164125	-0.982573	0.148369	0.816578
5	ENSG00000164169	0.194298	-0.476366	0.218337
7	ENSG00000164185	-0.662281	0.177296	0.484727
5	ENSG00000164187	-0.716432	0.38842	0.357298
4	ENSG00000164188	-0.340776	0.918698	-0.453635
4	ENSG00000164258	-1.01365	-0.230969	1.1687
2	ENSG00000164334	0.862442	-0.748908	-0.191089
4	ENSG00000164346	-0.559322	-0.263323	0.760318
3	ENSG00000164347	-1.69042	0.311922	1.3567
4	ENSG00000164399	-0.160232	-0.504882	0.582686
6	ENSG00000164404	1.09993	-0.652669	-0.500693
7	ENSG00000164440	-0.745814	0.363469	0.406685
2	ENSG00000164463	0.494313	-0.209582	-0.296154
2	ENSG00000164488	-0.852659	-0.921098	1.6006
10	ENSG00000164631	-0.873543	0.460257	0.446987
7	ENSG00000164708	0.981186	0.388694	-1.27156
5	ENSG00000164736	-0.122229	0.42475	-0.243622
5	ENSG00000164741	-0.942992	0.0264929	0.882156
1	ENSG00000164751	-0.79863	0.0484279	0.725025
3	ENSG00000164756	-0.833719	0.392533	0.466323
2	ENSG00000164794	-0.108631	-0.368885	0.417635
10	ENSG00000164896	-1.26425	0.260512	0.991531
3	ENSG00000164933	0.723301	-1.18651	0.3142
1	ENSG00000164944	-1.94685	-0.147068	1.99268
1	ENSG00000164949	-0.0456169	-0.880518	0.791884
8	ENSG00000165060	-0.277397	-0.279774	0.50383
2	ENSG00000165061	0.164066	-0.432771	0.2103
3	ENSG00000165118	0.84423	-0.343386	-0.518165
2	ENSG00000165120	-0.729788	2.54079	-1.45862
1	ENSG00000165152	-0.689478	-0.945775	1.46502
10	ENSG00000165168	-0.223732	0.201973	0.0430353
10	ENSG00000165186	-0.612744	-0.0336912	0.616466
8	ENSG00000165197	-0.0416102	0.305615	-0.219743
7	ENSG00000165244	-0.0850766	-0.486237	0.494744
8	ENSG00000165259	0.17985	0.454499	-0.5587
10	ENSG00000165269	-0.495458	0.359904	0.169532
3	ENSG00000165275	-1.29315	-0.181341	1.39467
6	ENSG00000165383	-0.295609	0.14549	0.159981
4	ENSG00000165416	-0.288082	0.812039	-0.413566
9	ENSG00000165443	-0.988401	0.815055	0.255728
7	ENSG00000165474	-0.605459	0.256262	0.363122
4	ENSG00000165478	-0.114702	-0.434964	0.479602
5	ENSG00000165553	-0.221789	-0.323096	0.487289
6	ENSG00000165556	-0.864801	-0.617299	1.35413
8	ENSG00000165606	-0.0527804	0.0988783	-0.0333755
7	ENSG00000165675	0.862928	0.145764	-0.951703
1	ENSG00000165702	-0.22871	-0.100593	0.304882
9	ENSG00000165732	0.0147261	1.80377	-1.54668
9	ENSG00000165792	-0.623186	0.294648	0.347514
3	ENSG00000165794	-0.942992	0.631898	0.367781
2	ENSG00000165816	0.165523	-0.15968	-0.0231253
1	ENSG00000165837	-0.556651	1.17095	-0.460857
4	ENSG00000165972	0.653124	0.0577502	-0.675645
4	ENSG00000166090	0.0856322	-0.124858	0.0239326
3	ENSG00000166091	0.455946	0.721832	-1.05071
1	ENSG00000166126	3.4153	-1.64769	-1.87655
9	ENSG00000166181	-1.06878	0.157554	0.891475
5	ENSG00000166329	-0.0229124	0.336599	-0.264006
4	ENSG00000166342	-0.319649	-0.00174838	0.308143
2	ENSG00000166391	3.25479	-1.88939	-1.51721
4	ENSG00000166535	0.0377949	0.0029128	-0.0387336
6	ENSG00000166569	-0.614444	0.275729	0.355201
10	ENSG00000166575	-1.41857	0.835208	0.651293
9	ENSG00000166707	-0.5626	-0.905332	1.30894
5	ENSG00000166741	1.52974	-1.42917	-0.253289
7	ENSG00000166747	0.300657	-1.0353	0.59119
5	ENSG00000166801	-0.867715	0.612842	0.311754
4	ENSG00000166821	0.679592	-0.381223	-0.32807
10	ENSG00000166825	-0.235145	-0.946049	1.02939
4	ENSG00000166851	-1.50903	1.61568	0.0749508
8	ENSG00000166926	-0.146877	0.30068	-0.114562
8	ENSG00000166928	-0.353888	1.83585	-1.22031
4	ENSG00000166946	-0.920651	0.84878	0.162078
2	ENSG00000166959	0.186892	-0.0829078	-0.108854
3	ENSG00000167014	-0.178323	-0.0745451	0.234412
3	ENSG00000167077	-0.687293	1.48654	-0.603661
4	ENSG00000167088	-1.43666	0.683582	0.797475
6	ENSG00000167100	-0.29391	-0.47856	0.688567
1	ENSG00000167103	-2.06292	-0.68941	2.56482
6	ENSG00000167157	0.0783473	-0.254823	0.141344
10	ENSG00000167210	-0.358016	0.270794	0.113389
8	ENSG00000167258	-0.711818	0.0263558	0.660495
3	ENSG00000167261	0.390625	2.51611	-2.51253
6	ENSG00000167283	-0.843675	-0.233162	1.00749
5	ENSG00000167302	-1.69855	-1.38516	2.8064
1	ENSG00000167378	-0.0549658	0.187715	-0.106758
10	ENSG00000167553	0.219188	0.778588	-0.871798
8	ENSG00000167644	0.134198	0.0410248	-0.1636
10	ENSG00000167699	-1.98473	0.192239	1.74073
10	ENSG00000167767	0.824318	-1.13661	0.17489
1	ENSG00000167768	-0.258457	0.41529	-0.104894
7	ENSG00000167778	-0.954647	0.485482	0.503364
3	ENSG00000167780	0.561091	-0.0395862	-0.504653
5	ENSG00000167792	-2.05357	0.506869	1.53945
10	ENSG00000167815	-0.282739	-0.315418	0.539239
9	ENSG00000167862	-1.74651	-1.0708	2.58532
2	ENSG00000167930	-1.1018	0.183602	0.901026
3	ENSG00000167992	0.251727	-0.838019	0.470516
9	ENSG00000168002	-1.06841	0.0189527	1.00889
5	ENSG00000168003	-1.18995	2.19682	-0.724916
2	ENSG00000168036	-0.89394	-0.108133	0.949482
7	ENSG00000168060	2.43767	-1.7209	-0.876457
8	ENSG00000168065	1.24903	-0.819923	-0.501625
1	ENSG00000168066	-0.640427	-1.49497	1.88458
8	ENSG00000168071	0.715531	0.24831	-0.897423
4	ENSG00000168131	-0.89564	0.470676	0.459334
2	ENSG00000168263	-0.340047	0.0870883	0.252233
3	ENSG00000168273	-0.0478024	1.64804	-1.35437
3	ENSG00000168298	-0.737315	-0.587686	1.20667
3	ENSG00000168333	-0.30168	0.328236	0.0105374
4	ENSG00000168393	-0.370401	2.0064	-1.34936
2	ENSG00000168427	-0.252871	0.278471	0.00599468
5	ENSG00000168495	-0.634113	0.357163	0.304882
8	ENSG00000168539	-0.0335969	-0.372175	0.348445
4	ENSG00000168575	-1.48875	0.0962735	1.34644
2	ENSG00000168758	-0.113973	-0.691603	0.696953
3	ENSG00000168781	0.0394947	1.1194	-0.988976
3	ENSG00000168830	-1.06951	-0.131987	1.13818
9	ENSG00000168875	-0.0440385	-0.078795	0.109196
5	ENSG00000168928	-0.235145	0.328921	-0.053876
8	ENSG00000168955	1.40662	-0.623056	-0.82008
10	ENSG00000168961	0.162123	1.41415	-1.35705
5	ENSG00000168995	-0.878642	1.5156	-0.444782
6	ENSG00000169021	-1.41262	0.588577	0.855133
5	ENSG00000169155	-1.84972	0.121362	1.67142
5	ENSG00000169174	-0.340776	2.32487	-1.64837
4	ENSG00000169188	-0.898068	0.436677	0.490551
2	ENSG00000169223	-1.67148	-0.71628	2.21212
5	ENSG00000169241	-0.666167	0.258044	0.419848
8	ENSG00000169247	0.658709	0.0895559	-0.708027
2	ENSG00000169297	-0.579234	0.338107	0.268424
7	ENSG00000169340	0.293737	-0.18518	-0.124463
1	ENSG00000169347	1.67082	0.394178	-1.93782
8	ENSG00000169410	-0.669566	-0.0250543	0.66364
2	ENSG00000169432	-0.468504	-0.57288	0.936203
5	ENSG00000169439	-0.819756	0.992728	-0.0570209
2	ENSG00000169442	-1.00831	0.0242994	0.946686
7	ENSG00000169548	0.143061	0.954616	-0.948325
4	ENSG00000169551	-0.782967	0.772282	0.0949853
4	ENSG00000169554	-0.219118	0.458063	-0.178975
9	ENSG00000169688	-0.229317	0.0336218	0.191431
1	ENSG00000169704	-0.639941	0.361275	0.306979
9	ENSG00000169710	-0.82352	1.45775	-0.44851
7	ENSG00000169777	-0.337497	0.0977816	0.240702
2	ENSG00000169814	-1.05129	0.259552	0.78804
5	ENSG00000169851	0.0125406	-0.293758	0.237557
3	ENSG00000169856	-0.450899	1.28337	-0.657824
10	ENSG00000169894	-0.617601	0.38321	0.26691
2	ENSG00000169895	-0.812107	-0.657741	1.33794
4	ENSG00000169896	0.13954	0.960923	-0.950305
1	ENSG00000170122	-0.252143	-0.108956	0.334468
9	ENSG00000170271	-0.761355	0.23652	0.529455
8	ENSG00000170275	1.54503	-1.14703	-0.507682
8	ENSG00000170298	-0.0501092	0.881683	-0.701038
7	ENSG00000170310	-0.559322	-1.29605	1.63776
8	ENSG00000170312	-1.82337	2.44194	-0.325507
2	ENSG00000170396	-0.368094	2.56135	-1.82309
2	ENSG00000170458	0.630783	-0.206429	-0.429756
10	ENSG00000170469	-0.795594	-0.280871	1.0019
7	ENSG00000170476	0.983371	0.461902	-1.33585
4	ENSG00000170542	-1.1375	-0.232614	1.2889
5	ENSG00000170743	-0.482588	0.625318	-0.0683195
5	ENSG00000170779	-0.600117	2.00983	-1.1319
6	ENSG00000170854	0.46056	0.319873	-0.713618
6	ENSG00000170871	-0.156954	0.0437667	0.113389
4	ENSG00000170906	-0.868079	-0.211364	1.01238
2	ENSG00000170909	0.319962	0.0360894	-0.337621
3	ENSG00000170948	1.21042	-0.632379	-0.623928
6	ENSG00000171121	1.6951	-0.817181	-0.931901
8	ENSG00000171155	-1.00734	-0.161325	1.10347
1	ENSG00000171163	1.47899	1.28967	-2.51463
1	ENSG00000171222	-1.17404	-0.542445	1.58721
1	ENSG00000171234	0.742242	-0.549026	-0.245602
5	ENSG00000171243	-0.448349	0.151522	0.301388
8	ENSG00000171385	-0.57462	-0.25592	0.768705
4	ENSG00000171433	0.481201	-0.37903	-0.139605
8	ENSG00000171448	-1.05044	0.753226	0.367781
2	ENSG00000171478	-0.194107	0.0338959	0.157418
8	ENSG00000171501	0.0550357	0.187715	-0.212289
9	ENSG00000171503	-1.43423	0.421871	1.01751
7	ENSG00000171560	3.2276	-1.85717	-1.51849
5	ENSG00000171631	1.44305	-0.674878	-0.810995
9	ENSG00000171643	-0.870871	2.25234	-1.0782
10	ENSG00000171681	0.263019	0.418443	-0.607854
2	ENSG00000171711	-0.21499	0.155909	0.073786
10	ENSG00000171720	-0.589675	0.564448	0.0861328
4	ENSG00000171747	0.0557642	-0.207937	0.123173
9	ENSG00000171766	-0.932793	0.223908	0.704641
5	ENSG00000171773	-0.401726	-0.122391	0.489386
6	ENSG00000171791	-0.615901	0.593238	0.0868317
3	ENSG00000171848	-2.27539	2.70311	-0.113747
10	ENSG00000171855	-0.0539945	0.199505	-0.117707
10	ENSG00000171867	1.92458	-2.21019	0.0315038
3	ENSG00000171877	0.179728	0.0327992	-0.200291
4	ENSG00000171903	2.7451	-1.27425	-1.55088
6	ENSG00000171943	-0.472753	0.511804	0.018691
4	ENSG00000171984	-1.76108	-0.315693	1.95773
6	ENSG00000171989	0.123271	1.05442	-1.01414
9	ENSG00000172053	-0.98573	1.03111	0.0695927
6	ENSG00000172179	-0.30168	-0.10731	0.380594
9	ENSG00000172216	-0.172495	-0.179422	0.317928
8	ENSG00000172260	-0.175652	-0.0077805	0.175123
1	ENSG00000172318	-0.595018	0.160296	0.434641
8	ENSG00000172324	0.0476294	0.162901	-0.1841
5	ENSG00000172362	-0.908996	0.382388	0.54716
3	ENSG00000172375	-0.818906	0.525239	0.33936
10	ENSG00000172382	0.379212	-0.24084	-0.159174
7	ENSG00000172432	2.99424	0.735267	-3.49725
3	ENSG00000172466	-0.267077	0.511256	-0.17816
8	ENSG00000172548	0.764825	-0.676523	-0.158941
10	ENSG00000172568	-0.262342	0.565545	-0.228829
2	ENSG00000172586	-1.46495	0.738009	0.778373
1	ENSG00000172594	0.62022	0.454499	-0.981172
4	ENSG00000172824	1.04262	-0.0691984	-0.941453
4	ENSG00000172828	-0.893697	1.05031	-0.0350062
1	ENSG00000172830	0.0839324	-0.86626	0.655486
2	ENSG00000172888	-0.66386	-0.214381	0.819024
6	ENSG00000172901	-0.770462	0.439282	0.365917
2	ENSG00000172927	-0.798023	-0.114988	0.863286
8	ENSG00000172932	0.945004	0.90019	-1.67143
7	ENSG00000172943	-0.585669	-0.0368443	0.59317
1	ENSG00000172955	1.74513	-1.17609	-0.674947
2	ENSG00000172992	0.0402232	0.271342	-0.269131
1	ENSG00000173085	-0.437422	-0.529559	0.869576
5	ENSG00000173110	-0.0355395	-0.218905	0.220085
1	ENSG00000173114	0.0207968	1.10898	-0.962186
8	ENSG00000173124	-0.69482	0.739379	0.0383761
7	ENSG00000173230	-0.0904189	0.420363	-0.270412
8	ENSG00000173253	-0.640669	1.24306	-0.441521
9	ENSG00000173389	0.1138	0.44737	-0.489278
10	ENSG00000173391	-0.64844	-0.478286	1.02845
9	ENSG00000173465	-1.891	0.0093562	1.80619
8	ENSG00000173467	-0.0633434	0.0955881	-0.0204462
1	ENSG00000173486	-0.289782	-0.312677	0.543666
6	ENSG00000173530	0.160909	1.71507	-1.61156
4	ENSG00000173535	-0.00494305	-0.812794	0.695322
3	ENSG00000173540	-0.413139	1.21043	-0.632082
6	ENSG00000173610	-0.16351	0.138361	0.0393079
6	ENSG00000173626	-0.205277	-0.00915144	0.204709
1	ENSG00000173627	-0.571949	-0.0102482	0.55741
3	ENSG00000173641	0.892067	-0.35353	-0.555438
8	ENSG00000173660	0.579789	2.05109	-2.29891
4	ENSG00000173673	-1.18364	-1.29564	2.23635
2	ENSG00000173698	-0.875485	0.573222	0.352872
9	ENSG00000173762	-0.32742	-0.760698	0.960431
8	ENSG00000173769	-0.72481	0.154812	0.563817
7	ENSG00000173809	0.459589	0.655204	-0.997596
8	ENSG00000173918	-1.65472	0.214037	1.40562
4	ENSG00000174021	0.747584	-0.536413	-0.261443
3	ENSG00000174132	-1.8298	0.134797	1.64091
6	ENSG00000174136	0.344488	-3.15901	2.35353
3	ENSG00000174238	-0.780053	0.023751	0.72817
7	ENSG00000174255	-0.778839	0.155087	0.615417
3	ENSG00000174307	-0.303623	-0.99458	1.13632
8	ENSG00000174417	-0.0212126	0.345921	-0.273557
5	ENSG00000174442	1.56956	-0.713401	-0.899636
8	ENSG00000174444	0.64341	2.54202	-2.77706
6	ENSG00000174521	0.543851	-0.305822	-0.261909
5	ENSG00000174564	-0.239152	1.29502	-0.870866
8	ENSG00000174567	3.24727	-1.61205	-1.74563
9	ENSG00000174579	0.542151	0.211295	-0.69964
2	ENSG00000174748	-1.50247	0.160982	1.30463
2	ENSG00000174827	-0.604245	-0.272919	0.811569
8	ENSG00000174842	-1.30748	-0.450867	1.63741
4	ENSG00000174928	-1.18315	-0.539155	1.59315
1	ENSG00000174944	-0.201392	0.614624	-0.329001
1	ENSG00000174948	-0.257728	0.205537	0.0726212
2	ENSG00000175213	-1.76691	-0.0870206	1.76903
7	ENSG00000175216	-1.17781	1.57675	-0.209726
2	ENSG00000175305	-0.762084	1.50656	-0.548915
7	ENSG00000175336	3.82447	-1.8824	-2.06968
5	ENSG00000175390	-0.29306	1.61376	-1.08996
8	ENSG00000175395	-0.552765	-0.431948	0.897299
8	ENSG00000175449	-0.730516	0.308357	0.438834
7	ENSG00000175482	1.07516	-1.47029	0.217755
1	ENSG00000175485	0.362457	1.17808	-1.34867
6	ENSG00000175513	0.0509076	-0.0908592	0.0283588
2	ENSG00000175520	-0.68875	1.70287	-0.786068
10	ENSG00000175556	-0.0114994	0.249133	-0.200641
10	ENSG00000175581	-1.3252	0.251738	1.05746
6	ENSG00000175591	-0.441185	-0.196558	0.590258
4	ENSG00000175809	-0.315764	0.294648	0.0525866
2	ENSG00000175820	-0.146512	-0.45073	0.523515
3	ENSG00000175866	-0.330577	0.29972	0.0624874
5	ENSG00000175906	-0.0280118	0.396646	-0.310132
7	ENSG00000176105	-0.846588	-0.527639	1.26048
5	ENSG00000176136	-0.326692	-0.295129	0.564166
1	ENSG00000176177	0.785951	1.22606	-1.79572
5	ENSG00000176566	-0.615172	-0.64554	1.13864
3	ENSG00000176623	-0.595989	0.56719	0.0898602
5	ENSG00000176723	-0.369187	-0.579187	0.84628
5	ENSG00000176890	-2.3497	1.97679	0.574649
8	ENSG00000176896	0.094374	0.816563	-0.784321
8	ENSG00000177238	1.33669	-0.737804	-0.655494
6	ENSG00000177291	-1.5066	2.81319	-0.94483
10	ENSG00000177311	-0.0637077	0.547174	-0.403781
4	ENSG00000177324	1.8527	-0.987177	-0.938657
8	ENSG00000177363	-0.312122	1.18795	-0.709891
3	ENSG00000177426	0.0649917	0.00812235	-0.0692513
3	ENSG00000177427	-0.92138	-0.009974	0.892406
5	ENSG00000177504	-0.520469	0.0519923	0.455141
1	ENSG00000177721	-0.0408817	0.450386	-0.343445
6	ENSG00000177728	-0.658396	0.0336218	0.60307
6	ENSG00000177885	-0.725053	0.00442083	0.691828
4	ENSG00000177954	-1.55176	0.550739	1.02077
10	ENSG00000178057	-0.0442814	-0.158858	0.177453
10	ENSG00000178125	-1.40898	0.00784817	1.34505
7	ENSG00000178127	-0.915066	0.220069	0.690896
4	ENSG00000178150	-1.49397	-0.0371185	1.46479
8	ENSG00000178172	-0.0581226	-0.402336	0.3976
1	ENSG00000178201	-0.730273	0.498643	0.276927
7	ENSG00000178226	1.29638	-1.56599	0.0868317
4	ENSG00000178279	0.6099	-0.0979881	-0.501858
9	ENSG00000178343	-0.0906617	0.0215575	0.0686608
6	ENSG00000178381	-0.00858548	-0.000925821	0.00902316
2	ENSG00000178397	-0.145055	-0.250436	0.35194
10	ENSG00000178404	1.2523	-1.202	-0.18014
5	ENSG00000178502	-1.7011	-0.913421	2.40804
2	ENSG00000178567	-0.996293	0.482466	0.545879
6	ENSG00000178623	2.73441	-1.38255	-1.44861
6	ENSG00000178662	-0.193136	-0.529284	0.634986
1	ENSG00000178734	-0.0549658	0.0783143	-0.0138069
4	ENSG00000178772	2.12564	0.285874	-2.28214
7	ENSG00000178809	-0.143113	0.0898301	0.0609732
9	ENSG00000178965	0.230601	0.306986	-0.482056
2	ENSG00000179094	-0.311879	-1.15279	1.27865
8	ENSG00000179111	1.09362	-1.1484	-0.0734446
2	ENSG00000179240	-1.38215	0.24502	1.11779
4	ENSG00000179271	-1.36187	-1.31346	2.42249
9	ENSG00000179407	-0.0270405	0.208553	-0.151253
4	ENSG00000179542	-0.205277	0.298487	-0.0566715
3	ENSG00000179600	-0.360202	0.18278	0.190266
10	ENSG00000179603	-0.0316542	0.0914752	-0.0473531
5	ENSG00000179698	-0.89564	0.522497	0.415305
9	ENSG00000179709	-0.267927	0.561706	-0.220209
10	ENSG00000179750	-2.09012	2.45497	-0.0806663
9	ENSG00000179751	0.270668	0.130958	-0.370934
1	ENSG00000179772	-0.0603081	-1.22983	1.10277
4	ENSG00000179913	-0.588704	1.17835	-0.436396
1	ENSG00000179933	-1.58187	1.05469	0.621474
1	ENSG00000179965	-1.06198	0.13274	0.906035
9	ENSG00000180008	-1.04741	-0.196695	1.17196
1	ENSG00000180089	2.8415	1.15381	-3.70633
1	ENSG00000180198	-1.76934	0.936794	0.901492
2	ENSG00000180209	-0.431351	1.29269	-0.684498
3	ENSG00000180219	0.483508	-0.10498	-0.374662
3	ENSG00000180228	-0.619301	0.63793	0.0521207
5	ENSG00000180389	-0.456362	0.283955	0.196556
8	ENSG00000180525	1.45567	-1.67772	0.0289412
1	ENSG00000180543	0.251727	0.110394	-0.335291
1	ENSG00000180574	-0.198963	0.181409	0.0367454
10	ENSG00000180592	-0.236845	-0.253726	0.442794
5	ENSG00000180638	0.286816	-0.539704	0.183394
1	ENSG00000180871	-0.0594582	0.713606	-0.549265
8	ENSG00000180881	-0.573891	0.847135	-0.169191
6	ENSG00000181016	-0.937649	2.85227	-1.52385
8	ENSG00000181026	1.19658	-2.37539	0.870275
5	ENSG00000181074	-0.814778	0.650817	0.228704
10	ENSG00000181143	-0.32912	0.378275	-0.00565331
9	ENSG00000181163	-0.373558	1.13668	-0.607388
6	ENSG00000181218	-0.347089	0.362509	0.0249809
8	ENSG00000181322	-0.849988	-0.24317	1.02205
2	ENSG00000181467	-0.0833768	-0.657878	0.638946
10	ENSG00000181481	-0.222032	-0.437706	0.5849
9	ENSG00000181499	-0.356317	0.563077	-0.136577
10	ENSG00000181513	-0.113488	0.716348	-0.499761
5	ENSG00000181562	-0.249229	0.195392	0.0730871
2	ENSG00000181577	0.841316	-1.99262	0.885884
4	ENSG00000181744	-0.938135	0.434209	0.531086
2	ENSG00000181778	0.550893	-0.35545	-0.226499
9	ENSG00000181852	-1.36685	-0.0975768	1.3942
5	ENSG00000181915	-1.17416	-0.960444	1.94247
2	ENSG00000182004	-1.09452	1.0329	0.172444
6	ENSG00000182083	-0.249472	-0.0113449	0.248972
6	ENSG00000182261	0.89656	-1.2467	0.199118
5	ENSG00000182263	-0.375014	-0.52243	0.803649
5	ENSG00000182264	-0.208312	0.0828384	0.129463
9	ENSG00000182308	-0.825341	2.86392	-1.6415
6	ENSG00000182327	3.39648	-2.23199	-1.36206
7	ENSG00000182333	-0.41411	0.421322	0.0393079
7	ENSG00000182389	-0.439364	-0.234807	0.621008
2	ENSG00000182459	0.0160617	1.48037	-1.27319
1	ENSG00000182463	-0.656332	0.802991	-0.0525947
7	ENSG00000182473	-1.23997	-0.429755	1.55471
10	ENSG00000182518	-1.18594	-0.481028	1.54644
9	ENSG00000182521	-0.585547	-1.13359	1.52489
7	ENSG00000182566	-1.03478	-0.356821	1.29589
9	ENSG00000182634	1.13065	-0.473213	-0.682634
6	ENSG00000182685	-0.383635	0.235286	0.168135
1	ENSG00000182768	-1.17186	-0.401376	1.46525
3	ENSG00000182795	3.10205	-1.75504	-1.48483
5	ENSG00000182858	-0.0331112	-0.0952462	0.11269
9	ENSG00000182896	1.78956	-1.25012	-0.654679
3	ENSG00000182902	0.0445941	-1.08013	0.874934
9	ENSG00000182950	0.51544	0.912392	-1.26969
4	ENSG00000183024	0.0268676	0.0127835	-0.0366369
1	ENSG00000183067	0.756812	1.43417	-1.94458
3	ENSG00000183117	-0.79268	0.185521	0.602837
6	ENSG00000183128	-0.156954	-0.0705694	0.210533
3	ENSG00000183146	0.0161831	0.133974	-0.129355
8	ENSG00000183196	-0.676487	-0.994032	1.49356
7	ENSG00000183251	-0.323778	-0.149124	0.43732
2	ENSG00000183304	-0.119558	-0.0990848	0.198885
7	ENSG00000183318	-0.0884762	-0.204647	0.258756
10	ENSG00000183323	-0.779082	0.858103	0.0183415
8	ENSG00000183396	1.13465	-1.09384	-0.159174
2	ENSG00000183421	-1.06902	-0.966339	1.84661
2	ENSG00000183431	-1.40097	0.305615	1.08437
1	ENSG00000183475	0.797364	-1.55529	0.556479
8	ENSG00000183542	-0.0872621	1.3999	-1.10569
7	ENSG00000183559	-0.41241	0.0284122	0.371508
3	ENSG00000183628	-0.356317	0.609141	-0.175714
8	ENSG00000183640	0.243228	-0.271823	-0.00239187
8	ENSG00000183695	-0.176623	0.48466	-0.24234
6	ENSG00000183779	-0.258699	0.307261	-0.0128751
9	ENSG00000183840	1.87298	-1.91969	-0.165813
4	ENSG00000183876	0.112586	-0.174212	0.0400068
8	ENSG00000183888	2.75311	-2.14534	-0.81845
3	ENSG00000183963	-1.06829	0.419677	0.668299
5	ENSG00000184058	-0.899768	0.37142	0.547626
2	ENSG00000184113	-0.146512	-0.73986	0.769171
5	ENSG00000184144	-0.989615	-0.312402	1.21482
10	ENSG00000184205	-1.00722	0.559376	0.491017
10	ENSG00000184209	-0.969096	-0.352982	1.22962
1	ENSG00000184227	-0.173102	1.15656	-0.816586
7	ENSG00000184254	1.25922	-3.3567	1.64393
5	ENSG00000184363	-0.573042	0.127942	0.441047
10	ENSG00000184368	1.36898	-0.703393	-0.715715
4	ENSG00000184445	-1.72466	3.1403	-1.01355
4	ENSG00000184478	-0.0714782	-0.198615	0.237324
9	ENSG00000184492	-0.470203	-0.617573	0.975806
9	ENSG00000184564	1.3379	-1.46646	-0.0375688
4	ENSG00000184575	-0.261006	0.9516	-0.558117
5	ENSG00000184588	-0.449563	-0.0801659	0.499403
3	ENSG00000184601	0.160909	-0.44127	0.220551
6	ENSG00000184675	-0.352189	-1.94765	1.99268
4	ENSG00000184678	-1.46665	0.893198	0.648148
7	ENSG00000184730	-0.245344	1.84984	-1.33632
6	ENSG00000184788	2.6703	-0.124036	-2.45639
6	ENSG00000184840	-0.750307	-0.10923	0.812618
5	ENSG00000184845	-0.408282	-0.740957	1.02123
5	ENSG00000184860	-0.0756063	-0.449222	0.454209
8	ENSG00000184922	-0.89224	1.16135	-0.130753
4	ENSG00000184949	-0.954405	-1.94162	2.56529
9	ENSG00000185129	-0.830319	0.191554	0.633821
4	ENSG00000185198	-0.538438	0.174006	0.368713
2	ENSG00000185222	0.464445	1.03002	-1.32071
9	ENSG00000185291	-0.317221	0.245294	0.0959171
4	ENSG00000185294	-1.44443	0.339615	1.09718
3	ENSG00000185324	-0.484045	0.130136	0.353804
6	ENSG00000185340	-1.30505	1.0514	0.358696
10	ENSG00000185475	-0.980994	-0.470883	1.3412
9	ENSG00000185507	-0.084591	0.0168963	0.0667972
5	ENSG00000185615	1.41075	-0.615928	-0.830098
6	ENSG00000185792	-0.521076	0.517288	0.0603908
2	ENSG00000185829	-0.803608	-0.193679	0.935504
6	ENSG00000185873	0.0742192	0.868247	-0.808898
4	ENSG00000185880	0.3627	0.707437	-0.949024
2	ENSG00000185940	-0.257242	0.0218317	0.228238
6	ENSG00000185960	-0.0393034	-0.138842	0.155671
7	ENSG00000186017	-1.29607	-0.563832	1.72244
10	ENSG00000186074	0.26484	-0.0105224	-0.245136
1	ENSG00000186090	-0.631928	0.158925	0.471215
5	ENSG00000186094	-0.226646	-0.191212	0.379895
5	ENSG00000186197	-2.34873	0.906085	1.48343
7	ENSG00000186207	-0.421152	0.626414	-0.12819
1	ENSG00000186226	1.54843	-2.60077	0.72421
9	ENSG00000186376	0.227809	0.123692	-0.323643
2	ENSG00000186451	1.08682	-2.14644	0.781052
5	ENSG00000186453	0.335989	-0.0387636	-0.289398
5	ENSG00000186468	-1.92742	0.230214	1.65349
6	ENSG00000186472	-0.108631	-0.568767	0.587462
5	ENSG00000186487	0.638797	0.830821	-1.31873
9	ENSG00000186513	-0.323778	0.382662	-0.0145058
2	ENSG00000186529	1.70482	-0.709151	-1.03301
6	ENSG00000186628	-0.306901	-0.103335	0.382225
3	ENSG00000186723	-0.217904	0.832877	-0.498596
3	ENSG00000186777	-0.864558	0.076395	0.764512
1	ENSG00000186854	-0.894911	-0.588372	1.35844
7	ENSG00000186871	-2.77987	1.5581	1.34307
5	ENSG00000186910	3.58261	-2.05514	-1.69088
5	ENSG00000186970	-0.32402	0.477805	-0.0951098
4	ENSG00000187010	-1.21302	3.18417	-1.54167
6	ENSG00000187151	-0.300466	0.474789	-0.115144
6	ENSG00000187288	1.88718	-0.935081	-1.016
2	ENSG00000187325	-1.30918	-0.623056	1.78534
10	ENSG00000187372	-0.258942	0.112039	0.153225
9	ENSG00000187492	0.199033	0.0533632	-0.236283
4	ENSG00000187527	0.0261391	0.413371	-0.376292
8	ENSG00000187569	-0.48963	1.15697	-0.513273
9	ENSG00000187595	-0.303623	-0.0502795	0.334002
6	ENSG00000187601	-0.821699	0.199642	0.618679
1	ENSG00000187616	0.370713	-0.419061	0.000403647
6	ENSG00000187682	0.389168	0.0739273	-0.436163
10	ENSG00000187699	-0.694335	-0.693797	1.25559
10	ENSG00000187791	-0.0797344	0.177022	-0.0739105
10	ENSG00000187838	-0.721532	-0.444835	1.07015
9	ENSG00000187860	-0.427344	-1.29715	1.51208
2	ENSG00000187866	-2.11343	0.980938	1.19409
1	ENSG00000187889	-0.588947	-0.995128	1.41051
8	ENSG00000187955	-0.368944	1.3467	-0.790262
2	ENSG00000187961	-1.0224	-0.369982	1.29519
7	ENSG00000187987	-0.996535	-0.175035	1.10475
7	ENSG00000188000	-0.391284	0.589399	-0.125395
10	ENSG00000188056	-1.04595	-0.0782466	1.06992
1	ENSG00000188064	-0.342233	-0.723135	0.942726
8	ENSG00000188095	-2.26592	1.62308	0.794796
9	ENSG00000188100	0.752441	-0.191623	-0.559049
9	ENSG00000188153	-1.04595	1.07663	0.0886954
4	ENSG00000188211	1.04675	-0.0571342	-0.955663
2	ENSG00000188243	-1.15304	-0.444286	1.48366
7	ENSG00000188277	0.651181	-0.348321	-0.328768
6	ENSG00000188313	-0.82959	-0.107036	0.886815
1	ENSG00000188316	-0.876942	-0.558622	1.31593
1	ENSG00000188396	0.225016	-0.885454	0.536444
6	ENSG00000188467	-0.00275759	-0.444286	0.380128
9	ENSG00000188483	-0.942992	1.30352	-0.202854
1	ENSG00000188493	-0.396626	0.179489	0.228005
8	ENSG00000188508	0.418308	-0.130891	-0.290097
4	ENSG00000188517	-1.002	0.702638	0.364287
1	ENSG00000188522	0.857586	0.236383	-1.02357
4	ENSG00000188624	-0.461826	0.18936	0.282168
9	ENSG00000188643	3.26074	-1.43355	-1.91022
8	ENSG00000188677	-0.0756063	-0.187647	0.231966
4	ENSG00000188739	-1.92244	0.169619	1.70019
9	ENSG00000188778	-0.484773	-0.0829078	0.535512
3	ENSG00000188800	2.31723	-1.30825	-1.11151
4	ENSG00000188818	-0.706233	0.165506	0.53691
8	ENSG00000188833	0.12837	0.00976748	-0.131452
6	ENSG00000188848	-1.08808	-0.327346	1.32198
10	ENSG00000188868	0.216274	-0.0571342	-0.158941
6	ENSG00000188910	0.230844	-0.520236	0.220551
5	ENSG00000189042	-1.23779	0.0752982	1.1235
5	ENSG00000189046	-0.811864	0.826845	0.0763485
3	ENSG00000189134	-0.16351	2.20587	-1.71732
1	ENSG00000189190	-0.424066	0.788048	-0.262724
5	ENSG00000189266	-1.13313	0.123555	0.982096
1	ENSG00000189269	1.15627	-0.498576	-0.685663
5	ENSG00000189326	0.114772	1.07773	-1.02578
10	ENSG00000189350	-0.766941	0.156183	0.60307
3	ENSG00000189366	-0.113366	0.0168963	0.0944029
6	ENSG00000189433	-0.952098	0.53936	0.455141
2	ENSG00000196126	0.245657	-0.366966	0.0761156
9	ENSG00000196188	0.450604	-0.161051	-0.295455
8	ENSG00000196337	0.396696	-0.142955	-0.259113
5	ENSG00000196341	-0.677822	0.0692661	0.591422
4	ENSG00000196363	-1.25527	0.445862	0.825431
5	ENSG00000196418	0.661865	-0.484318	-0.223471
2	ENSG00000196420	0.652638	-0.359837	-0.320382
3	ENSG00000196455	-0.658639	0.125474	0.525262
4	ENSG00000196504	-1.05979	0.22898	0.822169
4	ENSG00000196511	-1.65327	-0.0508279	1.62926
4	ENSG00000196584	-3.26929	2.64443	0.889611
9	ENSG00000196628	1.65674	0.234327	-1.78849
8	ENSG00000196661	0.117686	-0.52051	0.329343
7	ENSG00000196666	-0.413139	0.30068	0.140878
10	ENSG00000196748	-0.584576	-1.5956	1.9165
4	ENSG00000196778	-0.429894	0.174828	0.263881
6	ENSG00000196787	-0.828376	2.20491	-1.07867
6	ENSG00000196805	-0.596475	0.225279	0.380827
2	ENSG00000196814	2.00131	-0.924662	-1.13434
1	ENSG00000196844	0.198791	-0.118004	-0.0904506
10	ENSG00000196924	-0.888112	0.0103159	0.843252
3	ENSG00000196932	-1.20403	-0.591525	1.65768
7	ENSG00000196967	-0.53431	0.524965	0.0665642
4	ENSG00000196993	-0.45272	0.509336	0.00156845
7	ENSG00000197061	-0.759656	2.1657	-1.11128
2	ENSG00000197124	-1.60786	0.379646	1.21995
10	ENSG00000197162	0.538023	-2.19525	1.34901
10	ENSG00000197191	1.63682	-1.27288	-0.488812
3	ENSG00000197208	-0.0615222	0.106281	-0.0312789
9	ENSG00000197279	-1.96737	0.158377	1.75284
6	ENSG00000197309	-0.47506	0.115604	0.357531
5	ENSG00000197312	-0.14627	0.0936687	0.0607402
4	ENSG00000197343	-1.4471	1.02097	0.520836
2	ENSG00000197451	-1.42282	1.10309	0.427768
7	ENSG00000197472	-2.27758	-0.00805469	2.19186
2	ENSG00000197487	-0.190707	-0.80827	0.869693
1	ENSG00000197520	2.74655	-0.961678	-1.81785
6	ENSG00000197566	-0.815749	-0.413029	1.13352
8	ENSG00000197576	-0.813564	0.166877	0.638713
1	ENSG00000197580	-0.717403	2.25125	-1.2245
7	ENSG00000197586	-0.612258	-0.0434248	0.62427
7	ENSG00000197608	-1.03867	0.467112	0.599576
3	ENSG00000197616	-0.194593	-0.00449025	0.190499
7	ENSG00000197632	0.793236	-0.356547	-0.458061
4	ENSG00000197683	-0.84586	0.281761	0.572087
8	ENSG00000197745	0.00209899	-0.109778	0.0912579
6	ENSG00000197748	-1.68398	0.558553	1.14097
4	ENSG00000197768	-0.0459812	-0.0563116	0.0919568
2	ENSG00000197837	0.187135	-0.920824	0.602837
2	ENSG00000197857	-0.24413	1.12571	-0.722237
10	ENSG00000197859	0.771624	-0.79223	-0.0671547
6	ENSG00000197993	-1.92596	1.77581	0.338894
9	ENSG00000198026	-0.495458	-0.352434	0.774762
8	ENSG00000198083	-0.483802	0.0711854	0.403657
9	ENSG00000198088	-0.634113	-0.172567	0.75496
8	ENSG00000198089	0.407502	1.48106	-1.6493
3	ENSG00000198189	-0.359473	0.014977	0.332138
10	ENSG00000198205	0.84763	0.397468	-1.15088
10	ENSG00000198223	-0.973831	0.690026	0.34798
9	ENSG00000198231	0.393782	-0.14789	-0.252125
5	ENSG00000198271	-0.371615	-0.202728	0.528756
5	ENSG00000198326	2.24778	-0.726151	-1.53946
9	ENSG00000198336	-1.90751	2.91286	-0.644895
8	ENSG00000198390	-0.367001	0.497546	-0.0706491
1	ENSG00000198431	0.327976	0.0138803	-0.326439
2	ENSG00000198538	-1.03029	-0.00956272	0.996539
2	ENSG00000198569	2.24717	-1.15909	-1.17103
9	ENSG00000198604	-0.338833	-0.368062	0.637781
7	ENSG00000198625	-0.750671	-0.101827	0.806677
9	ENSG00000198691	0.0829611	0.0670726	-0.136577
4	ENSG00000198739	-1.95632	-1.28961	2.9725
8	ENSG00000198755	-1.25964	0.173183	1.0613
8	ENSG00000198793	-1.02313	-1.5446	2.29389
9	ENSG00000198797	-0.444949	0.115055	0.32911
4	ENSG00000198841	-0.740472	0.225553	0.518739
1	ENSG00000203667	-2.12678	1.46762	0.793399
4	ENSG00000203710	-0.651597	1.45364	-0.609951
7	ENSG00000203760	-3.29868	1.00479	2.3109
1	ENSG00000203786	-0.41581	0.300132	0.143907
9	ENSG00000203859	-0.689235	1.44651	-0.567785
1	ENSG00000203872	-0.542809	0.0637823	0.466556
10	ENSG00000203896	1.11814	-0.83281	-0.36511
2	ENSG00000203963	-0.0321399	0.0177189	0.015779
10	ENSG00000204019	0.494071	-0.835826	0.236159
10	ENSG00000204099	1.77621	-0.585767	-1.20633
2	ENSG00000204120	-1.31525	0.167973	1.11908
10	ENSG00000204147	-1.43035	0.649172	0.820655
2	ENSG00000204174	0.534623	-0.253726	-0.297319
8	ENSG00000204183	-0.479188	-0.0223124	0.47867
5	ENSG00000204227	-1.53428	0.406379	1.12665
8	ENSG00000204228	-1.30469	0.114507	1.15437
2	ENSG00000204252	-0.42188	-0.101964	0.491366
7	ENSG00000204262	-0.63387	0.147684	0.48263
6	ENSG00000204264	-0.925994	1.49997	-0.386077
1	ENSG00000204300	0.177422	0.15728	-0.303842
4	ENSG00000204323	-0.0909045	0.378275	-0.234187
1	ENSG00000204361	-0.320378	0.0278638	0.283683
2	ENSG00000204387	-0.539167	1.4572	-0.72084
10	ENSG00000204394	-0.236359	-0.222743	0.416004
9	ENSG00000204396	2.29003	0.10587	-2.28691
5	ENSG00000204424	-0.518284	0.399113	0.158117
3	ENSG00000204442	-0.226889	-0.403707	0.560672
9	ENSG00000204444	2.26089	-1.43355	-0.951004
3	ENSG00000204450	-0.460976	-0.0716661	0.503131
6	ENSG00000204481	1.4377	-0.455528	-0.992238
2	ENSG00000204510	0.498927	0.0284122	-0.502789
1	ENSG00000204539	1.07346	-0.828971	-0.325507
6	ENSG00000204548	-0.027769	-0.194502	0.191897
5	ENSG00000204616	4.48594	-1.93792	-2.65708
8	ENSG00000204704	-0.59866	0.602834	0.062138
1	ENSG00000204849	0.662594	-1.85018	0.936319
1	ENSG00000204851	-0.850474	-1.13825	1.78301
7	ENSG00000204882	-0.63387	-0.355724	0.910344
8	ENSG00000204941	-0.576805	1.27816	-0.532608
4	ENSG00000204956	0.380427	-0.428658	-0.000761152
7	ENSG00000205060	0.112101	0.305615	-0.367207
1	ENSG00000205085	-0.320621	0.256262	0.0898602
2	ENSG00000205089	-0.431836	-1.29481	1.51441
2	ENSG00000205097	-0.392377	0.720598	-0.235818
3	ENSG00000205126	1.41002	-0.541075	-0.892997
3	ENSG00000205143	1.23761	-0.27429	-0.954265
3	ENSG00000205208	-2.08089	1.00287	1.14424
8	ENSG00000205236	-1.01948	-1.57339	2.31486
5	ENSG00000205328	-0.509663	0.144393	0.366267
6	ENSG00000205339	-1.91674	0.615721	1.31569
7	ENSG00000205420	-0.355831	0.236246	0.140645
9	ENSG00000205643	-1.23293	0.366211	0.871673
3	ENSG00000205669	-0.223004	0.146038	0.0898602
3	ENSG00000205744	-0.225432	0.621205	-0.311529
6	ENSG00000205810	-1.17489	1.42704	-0.0853255
10	ENSG00000205835	-0.711818	0.847683	-0.0373358
9	ENSG00000205869	-0.0763348	-0.520785	0.515711
8	ENSG00000205923	1.55827	-1.79959	0.0340663
7	ENSG00000206013	0.520539	-0.268807	-0.270994
7	ENSG00000206072	-0.786367	1.73413	-0.718976
6	ENSG00000206559	-1.24798	-0.548203	1.66304
3	ENSG00000211632	-0.61153	-0.735199	1.21133
2	ENSG00000211640	-0.467775	0.322067	0.175123
8	ENSG00000211642	-0.316736	0.223633	0.113855
5	ENSG00000211654	0.329311	0.05446	-0.362198
4	ENSG00000211695	-0.518284	0.223085	0.307678
8	ENSG00000211697	-1.05154	1.41744	-0.195515
4	ENSG00000211698	-0.412896	1.80048	-1.13364
4	ENSG00000211707	0.451576	0.274358	-0.666327
7	ENSG00000211776	-0.614201	-0.617299	1.11372
1	ENSG00000211784	-0.747029	0.675083	0.143091
5	ENSG00000211800	-0.31795	0.58419	-0.191322
6	ENSG00000211801	0.0246821	0.606673	-0.539131
9	ENSG00000211802	-0.854845	1.9299	-0.819615
10	ENSG00000211804	0.472216	-0.486237	-0.0398984
2	ENSG00000211806	-0.110574	0.270519	-0.123764
8	ENSG00000211810	-1.52651	-0.991838	2.30717
5	ENSG00000211938	-0.000450711	1.68546	-1.4316
8	ENSG00000211944	-0.944206	-0.96771	1.72803
1	ENSG00000211959	-0.451263	0.259278	0.21263
4	ENSG00000211964	-0.73173	1.63789	-0.689623
3	ENSG00000211965	-0.754799	-0.178051	0.8754
8	ENSG00000213029	-0.636056	0.376356	0.290439
1	ENSG00000213203	-0.3806	0.988067	-0.474368
4	ENSG00000213316	-0.174923	0.131232	0.056314
4	ENSG00000213366	-0.768033	0.634914	0.197371
7	ENSG00000213402	-0.408161	-0.454568	0.77779
1	ENSG00000213417	0.0722766	-0.517494	0.370344
2	ENSG00000213638	-0.592104	-0.267436	0.795262
10	ENSG00000213658	1.58704	-0.764811	-0.872729
4	ENSG00000213676	-0.305444	0.409121	-0.0545748
7	ENSG00000213699	-0.918223	0.0223801	0.861889
5	ENSG00000213762	-1.19626	-0.262775	1.37091
2	ENSG00000213859	-0.320864	0.397468	-0.0298811
8	ENSG00000213886	1.49598	-0.800181	-0.755318
8	ENSG00000213903	-1.5185	2.01298	-0.253522
[truncated: 53,339 more rows]

## Sheet: Benchmarking results
HepG2
Test fold	Biochemical (cell-type matched)	MPRAnn	MPRALegNet	Sei	Enformer
1	0.658185	0.723366	0.77636	0.79337	0.82172
2	0.65597	0.711745	0.773017	0.788615	0.813815
3	0.660766	0.718897	0.780559	0.789506	0.809832
4	0.652653	0.724708	0.773476	0.781863	0.813882
5	0.666265	0.719938	0.782621	0.797076	0.819125
6	0.651454	0.701047	0.762404	0.774469	0.804068
7	0.670699	0.734079	0.792005	0.792038	0.826394
8	0.665965	0.737491	0.785898	0.79244	0.832533
9	0.666176	0.744003	0.781402	0.789409	0.826266
10	0.661896	0.739477	0.787285	0.792299	0.823849
K562
Test fold	Biochemical (cell-type matched)	MPRAnn	MPRALegNet	Sei	Enformer
1	0.585772	0.68248	0.744065	0.74127	0.776289
2	0.574295	0.668874	0.75613	0.752013	0.781296
3	0.589412	0.671005	0.743645	0.745045	0.776317
4	0.571344	0.682729	0.745873	0.747421	0.780912
5	0.599211	0.675663	0.748838	0.757931	0.787443
6	0.552936	0.658428	0.739111	0.738896	0.778795
7	0.549544	0.679955	0.739713	0.741492	0.782332
8	0.565673	0.677518	0.750183	0.742464	0.788029
9	0.572209	0.699281	0.752864	0.740962	0.780783
10	0.57713	0.684416	0.744114	0.749502	0.778356
WTC11
Test fold	Biochemical (cell-type matched)	MPRAnn	MPRALegNet	Sei	Enformer
1	0.608597	0.716144	0.764625	0.780917	0.802572
2	0.597565	0.714156	0.764594	0.782475	0.800629
3	0.611792	0.693847	0.757992	0.777635	0.790102
4	0.600875	0.711072	0.757477	0.77271	0.79048
5	0.619858	0.724102	0.782592	0.797585	0.813645
6	0.602178	0.704926	0.774165	0.779465	0.797784
7	0.600877	0.716302	0.761118	0.774872	0.801715
8	0.602035	0.718022	0.775103	0.783153	0.810374
9	0.601399	0.720299	0.767512	0.785189	0.805378
10	0.611443	0.719663	0.762961	0.785709	0.798282
