# Supplementary material for: Massively parallel characterization of transcriptional regulatory elements
Source: Nature. 2025 Jan 15;639(8054):411–20. doi: 10.1038/s41586-024-08430-9 (PMC11903340; doi:10.1038/s41586-024-08430-9)
Supplement: Supplementary file 5 — Supplementary Tables 1–13. [file 41586_2024_8430_MOESM5_ESM.zip › 2023-03-03628-s5/2023-03-03628C-Table S3 - large-scale lib design (1).xlsx]

## Sheet: HepG2 large-scale
Elements were designed with respect to hg19. Provided for convenience are the same elements mapped to hg38 in cases of a perfect match. Elements of "control" type may have missing coordinates if they were synthetically designed. All controls were linked to a random 29nt spacer on their 5' end to make the sequence equal 200nt.
name	category	chr.hg19	start.hg19	stop.hg19	str.hg19	chr.hg38	start.hg38	stop.hg38	str.hg38	230nt sequence (15nt 5' adaptor - 200nt element - 15nt 3' adaptor)
DNasePeakNoPromoter1	potential enhancer	chr1	10410	10610	+	chr1	10410	10610	+	AGGACCGGATCAACTCCTAACCCTAACCCTAACCCTAACCCTAACCCCTAACCCTAACCCTAACCCTAACCCTCGCGGTACCCTCAGCCGGCCCGCCCGCCCGGGTCTGACCTGAGGAGAACTGTGCTCCGCCTTCAGAGTACCACCGAAATCTGTGCAGAGGACAACGCAGCTCCGCCCTCGCGGTGCTCTCCGGGTCTGTGCTGAGGAGAACGCATTGCGTGAACCGA
DNasePeakNoPromoter1_Reversed:	potential enhancer	chr1	10410	10610	-	chr1	10410	10610	-	AGGACCGGATCAACTCGTTCTCCTCAGCACAGACCCGGAGAGCACCGCGAGGGCGGAGCTGCGTTGTCCTCTGCACAGATTTCGGTGGTACTCTGAAGGCGGAGCACAGTTCTCCTCAGGTCAGACCCGGGCGGGCGGGCCGGCTGAGGGTACCGCGAGGGTTAGGGTTAGGGTTAGGGTTAGGGGTTAGGGTTAGGGTTAGGGTTAGGGTTAGGCATTGCGTGAACCGA
DNasePeakNoPromoter10	potential enhancer	chr1	941910	942110	+	chr1	1006530	1006730	+	AGGACCGGATCAACTTGTTTCTTAGGAAAGGCGGCCAACCCAGGGTCTCCAGTGACACGTTTCCGGGTCATCATCCGGTGGCCACAGGGAATCACAGGCTCGGTGTGACTTTCTCAGAGCGCCATGGTGCCCCTGTGGGGTTTCCCAGCCCATCCTGTCCTGTGGGACAGGCAGAGGCCCAGCCGTGTCATCGGAGTGACCTTTGAGCTCTAACCCATTGCGTGAACCGA
DNasePeakNoPromoter10_Reversed:	potential enhancer	chr1	941910	942110	-	chr1	1006530	1006730	-	AGGACCGGATCAACTGGTTAGAGCTCAAAGGTCACTCCGATGACACGGCTGGGCCTCTGCCTGTCCCACAGGACAGGATGGGCTGGGAAACCCCACAGGGGCACCATGGCGCTCTGAGAAAGTCACACCGAGCCTGTGATTCCCTGTGGCCACCGGATGATGACCCGGAAACGTGTCACTGGAGACCCTGGGTTGGCCGCCTTTCCTAAGAAACACATTGCGTGAACCGA
DNasePeakNoPromoter100	potential enhancer	chr1	3135950	3136150	+	chr1	3219386	3219586	+	AGGACCGGATCAACTATTACTCACACAAGACACACATTGTCTGCCGTGCCAGCTCCCGGAGGACCTGCCTTCTCATTCTTTCCCCTTGGAGCTGGGGCGGGGGAAGGGGTCCAGCGTGGGAGGAGAGCGCAGGGGGCTGGCAGGCCCTCGGTAGGGCAGTATCATCTTTGGGAACAGAGAGAGTCAGAAGCCGGGTTAATAATTACCCAGGTCTGCATTGCGTGAACCGA
DNasePeakNoPromoter100_Reversed:	potential enhancer	chr1	3135950	3136150	-	chr1	3219386	3219586	-	AGGACCGGATCAACTCAGACCTGGGTAATTATTAACCCGGCTTCTGACTCTCTCTGTTCCCAAAGATGATACTGCCCTACCGAGGGCCTGCCAGCCCCCTGCGCTCTCCTCCCACGCTGGACCCCTTCCCCCGCCCCAGCTCCAAGGGGAAAGAATGAGAAGGCAGGTCCTCCGGGAGCTGGCACGGCAGACAATGTGTGTCTTGTGTGAGTAATCATTGCGTGAACCGA
DNasePeakNoPromoter1000	potential enhancer	chr1	26527790	26527990	+	chr1	26201299	26201499	+	AGGACCGGATCAACTGGCTGCTTCCCTCCCCTGAGGCCTTCTGAAAGGCACTCACTGCTCCACCCCCAGGATTGTGGAGGAGGTGCGCGCAATCCGCTTCAACCAGGAGCAGGAGTCAGAGGTGTTGAACAGGCGCTCGTCGACGAGCGGGTCGTTGGAGACTACGTCATCCAAGGACATCCGCCAGATGTCTCAACAGCAAGACTTGCTCAGTGCATTGCGTGAACCGA
DNasePeakNoPromoter1000_Reversed:	potential enhancer	chr1	26527790	26527990	-	chr1	26201299	26201499	-	AGGACCGGATCAACTCACTGAGCAAGTCTTGCTGTTGAGACATCTGGCGGATGTCCTTGGATGACGTAGTCTCCAACGACCCGCTCGTCGACGAGCGCCTGTTCAACACCTCTGACTCCTGCTCCTGGTTGAAGCGGATTGCGCGCACCTCCTCCACAATCCTGGGGGTGGAGCAGTGAGTGCCTTTCAGAAGGCCTCAGGGGAGGGAAGCAGCCCATTGCGTGAACCGA
DNasePeakNoPromoter10000	potential enhancer	chr11	34285070	34285270	+	chr11	34263523	34263723	+	AGGACCGGATCAACTCTTGTCACAGGCCCAGGTAGCCAAAGCTTATCTGGATTGGAAGTGCTAGGCTCTTCCCTGAGGCTCTCCTGCAGGTGGCTGACTCATTCTTGCAGAGGCTGGGAAGCCAGCCAGGTGCAGCAGTGGGTTAAGAGTTTCCATTACCAGCCCAGGGACTCATTCCCTAGGCATGTTGTAGGCACCCTCTGGGGACAGAGCTCCATTGCGTGAACCGA
DNasePeakNoPromoter10000_Reversed:	potential enhancer	chr11	34285070	34285270	-	chr11	34263523	34263723	-	AGGACCGGATCAACTGAGCTCTGTCCCCAGAGGGTGCCTACAACATGCCTAGGGAATGAGTCCCTGGGCTGGTAATGGAAACTCTTAACCCACTGCTGCACCTGGCTGGCTTCCCAGCCTCTGCAAGAATGAGTCAGCCACCTGCAGGAGAGCCTCAGGGAAGAGCCTAGCACTTCCAATCCAGATAAGCTTTGGCTACCTGGGCCTGTGACAAGCATTGCGTGAACCGA
DNasePeakNoPromoter10001	potential enhancer	chr11	34330890	34331090	+	chr11	34309343	34309543	+	AGGACCGGATCAACTCTTAGAGTTAATACATCACTAACAATCCCTTATGCCAATGACTTCCAGAAGGACTCCTATTGCAAAATGTGTTATGACACAAGGGTGCAGGTCAGAGGTTATATCAAGATATGAACGGGCATTACCGTGCTCAACACCAGAGGCAGTGCTGGGAGCAGAGGAGAAACGAAACTCATGACGGACAGAGTCAGAAGCTAGGCCATTGCGTGAACCGA
DNasePeakNoPromoter10001_Reversed:	potential enhancer	chr11	34330890	34331090	-	chr11	34309343	34309543	-	AGGACCGGATCAACTGCCTAGCTTCTGACTCTGTCCGTCATGAGTTTCGTTTCTCCTCTGCTCCCAGCACTGCCTCTGGTGTTGAGCACGGTAATGCCCGTTCATATCTTGATATAACCTCTGACCTGCACCCTTGTGTCATAACACATTTTGCAATAGGAGTCCTTCTGGAAGTCATTGGCATAAGGGATTGTTAGTGATGTATTAACTCTAAGCATTGCGTGAACCGA
DNasePeakNoPromoter10002	potential enhancer	chr11	34331510	34331710	+	chr11	34309963	34310163	+	AGGACCGGATCAACTACTTCAGGTGTCAGGAAACCCGGATCACTCCTGACAGCGGCCTAGCGATCACTTGGGCTTGACCTTGACATTGAGTAACAGTGATAGTAACTTCTATTACATTGAGCAATCGCCCTGCATCTAAAAGGGGGAGGAGCACAGTATGTATGTCTCCTGCTCATCAATGACAGGAGCTCAGGGAGGAAAGCACTGAGAGCCCACATTGCGTGAACCGA
DNasePeakNoPromoter10002_Reversed:	potential enhancer	chr11	34331510	34331710	-	chr11	34309963	34310163	-	AGGACCGGATCAACTTGGGCTCTCAGTGCTTTCCTCCCTGAGCTCCTGTCATTGATGAGCAGGAGACATACATACTGTGCTCCTCCCCCTTTTAGATGCAGGGCGATTGCTCAATGTAATAGAAGTTACTATCACTGTTACTCAATGTCAAGGTCAAGCCCAAGTGATCGCTAGGCCGCTGTCAGGAGTGATCCGGGTTTCCTGACACCTGAAGTCATTGCGTGAACCGA
DNasePeakNoPromoter10003	potential enhancer	chr11	34338630	34338830	+	chr11	34317083	34317283	+	AGGACCGGATCAACTAGAACAATTCCAACCAGAGACACATGCAAGAACCCTTGGTACTTCATGCCATAGGTTTTTGGATGTTTAACAAAGACATGACCTCTCTTGTGTAAGTTAAACATGTCACCTGTGCCATCTGTTTATATTCTAGATATGCCTGATGAGCCTGGCTTAGGCAATCTTGCCCTCTGATTCCACTGCCCTCTGTTCAGATCTCCCATTGCGTGAACCGA
DNasePeakNoPromoter10003_Reversed:	potential enhancer	chr11	34338630	34338830	-	chr11	34317083	34317283	-	AGGACCGGATCAACTGGAGATCTGAACAGAGGGCAGTGGAATCAGAGGGCAAGATTGCCTAAGCCAGGCTCATCAGGCATATCTAGAATATAAACAGATGGCACAGGTGACATGTTTAACTTACACAAGAGAGGTCATGTCTTTGTTAAACATCCAAAAACCTATGGCATGAAGTACCAAGGGTTCTTGCATGTGTCTCTGGTTGGAATTGTTCTCATTGCGTGAACCGA
DNasePeakNoPromoter10004	potential enhancer	chr11	34340120	34340320	+	chr11	34318573	34318773	+	AGGACCGGATCAACTGGATGGACCTGAGTCTCAGCTACTAAATACACAATGACGTCATAATAAAAATTCCAACTTAGATTTCTAGGCAGTTGAAAGAAGGTGGTTTTACTAGACTGTGAATCAGCCAGTAAGTACAGAGTCCAAGAGTCCAGAGGATTATTTTCCATTTAATGCCAGCTGGGGAGTCAGAACTCAATGTTCTGAGTTGGGAGGTGCATTGCGTGAACCGA
DNasePeakNoPromoter10004_Reversed:	potential enhancer	chr11	34340120	34340320	-	chr11	34318573	34318773	-	AGGACCGGATCAACTCACCTCCCAACTCAGAACATTGAGTTCTGACTCCCCAGCTGGCATTAAATGGAAAATAATCCTCTGGACTCTTGGACTCTGTACTTACTGGCTGATTCACAGTCTAGTAAAACCACCTTCTTTCAACTGCCTAGAAATCTAAGTTGGAATTTTTATTATGACGTCATTGTGTATTTAGTAGCTGAGACTCAGGTCCATCCCATTGCGTGAACCGA
DNasePeakNoPromoter10005	potential enhancer	chr11	34354200	34354400	+	chr11	34332653	34332853	+	AGGACCGGATCAACTAGCCCAGGGGAGTTGGTCCAGCCTAGCCCGCTGTCCAGCAATGCCTCTGTTGATTTTGCTAATAGAGCAAACAGACCCTCTTTGAAAAAGAGGCAAAGGCAGGAGAACTCTGCTTTCCTGCCCATTTCCTCTGCCTTATTAAGCAAGAAGAACTGGTTTCAGTTAAAAAAAAAAAAAAATCCTGAAAGCCACTGATGGAACATTGCGTGAACCGA
DNasePeakNoPromoter10005_Reversed:	potential enhancer	chr11	34354200	34354400	-	chr11	34332653	34332853	-	AGGACCGGATCAACTTTCCATCAGTGGCTTTCAGGATTTTTTTTTTTTTTTAACTGAAACCAGTTCTTCTTGCTTAATAAGGCAGAGGAAATGGGCAGGAAAGCAGAGTTCTCCTGCCTTTGCCTCTTTTTCAAAGAGGGTCTGTTTGCTCTATTAGCAAAATCAACAGAGGCATTGCTGGACAGCGGGCTAGGCTGGACCAACTCCCCTGGGCTCATTGCGTGAACCGA
DNasePeakNoPromoter10006	potential enhancer	chr11	34360970	34361170	+	chr11	34339423	34339623	+	AGGACCGGATCAACTAACAAACAAAGCAACTATTTGGCAAGAAGAGTCTGAGTTACCCATTAACTATGAGTGATCTGTCAGTGCCAGAGAAGCCTCACAAAAGACGATGGTGTGGTCGCCTGGGAGGGCCCTCAGTGAGGACCCAGTTACACCAATGGCAACACAATCATGCAATATCCTGGCCTTGTGTCCTTCCTGTTTTCTCTTTGAGATTGCATTGCGTGAACCGA
DNasePeakNoPromoter10006_Reversed:	potential enhancer	chr11	34360970	34361170	-	chr11	34339423	34339623	-	AGGACCGGATCAACTCAATCTCAAAGAGAAAACAGGAAGGACACAAGGCCAGGATATTGCATGATTGTGTTGCCATTGGTGTAACTGGGTCCTCACTGAGGGCCCTCCCAGGCGACCACACCATCGTCTTTTGTGAGGCTTCTCTGGCACTGACAGATCACTCATAGTTAATGGGTAACTCAGACTCTTCTTGCCAAATAGTTGCTTTGTTTGTTCATTGCGTGAACCGA
DNasePeakNoPromoter10007	potential enhancer	chr11	34366890	34367090	+	chr11	34345343	34345543	+	AGGACCGGATCAACTCTCACTCTGCCTCATTATCCACAGGGCCTGCACCCTGCCCTCCTTCAGGCCCCTTTTATTCATTTGTTGCATCACCAGCTCCTGGAACAGTGCCCAGCACACAGTCCTCAATAAATATTTGTTGGGTGAACAAACGGATGTAACCCAAACAGAACTCCTGGCCTCTCCCCTACACAGTCCTCAGACTCCCCACCCCCGCCCATTGCGTGAACCGA
DNasePeakNoPromoter10007_Reversed:	potential enhancer	chr11	34366890	34367090	-	chr11	34345343	34345543	-	AGGACCGGATCAACTGGCGGGGGTGGGGAGTCTGAGGACTGTGTAGGGGAGAGGCCAGGAGTTCTGTTTGGGTTACATCCGTTTGTTCACCCAACAAATATTTATTGAGGACTGTGTGCTGGGCACTGTTCCAGGAGCTGGTGATGCAACAAATGAATAAAAGGGGCCTGAAGGAGGGCAGGGTGCAGGCCCTGTGGATAATGAGGCAGAGTGAGCATTGCGTGAACCGA
DNasePeakNoPromoter10008	potential enhancer	chr11	34384920	34385120	+	chr11	34363373	34363573	+	AGGACCGGATCAACTGACAATCTAAGTCTGGGCTTGGCAGAGACAATAAGCTGCTTAGATGAGTGGGAAGGTCAGGGTGGAGAGCAGATCAAACCAGAAATGGCTCAGAACCAGACATCAAACAGTGCCTAGCCCTGGCAACTGATAAGAACACGGGTGGTAAATAGCATTCAGCAAACAGGCCCCTACCAGAGTGGCTGGTAGAAGACTCTAATCATTGCGTGAACCGA
DNasePeakNoPromoter10008_Reversed:	potential enhancer	chr11	34384920	34385120	-	chr11	34363373	34363573	-	AGGACCGGATCAACTATTAGAGTCTTCTACCAGCCACTCTGGTAGGGGCCTGTTTGCTGAATGCTATTTACCACCCGTGTTCTTATCAGTTGCCAGGGCTAGGCACTGTTTGATGTCTGGTTCTGAGCCATTTCTGGTTTGATCTGCTCTCCACCCTGACCTTCCCACTCATCTAAGCAGCTTATTGTCTCTGCCAAGCCCAGACTTAGATTGTCCATTGCGTGAACCGA
DNasePeakNoPromoter10009	potential enhancer	chr11	34385780	34385980	+	chr11	34364233	34364433	+	AGGACCGGATCAACTTTCTTTGACTCACTATGCGGGTTGGTACATCTGGGGGAGAAATGGGTCAAACATAAGGAAGGAAATACTGTGGAATGCAAGGAAAGCTGAGAAACGTGGTAAACAGGAGTGTTATGGTTAGCAGAGCTGCTTTGAAGTTGATCAAACAGAACACTCAGTTGTTGAAAAAGAAACCAATGGTGTGGAAACTGTAAAGTCTCCATTGCGTGAACCGA
DNasePeakNoPromoter10009_Reversed:	potential enhancer	chr11	34385780	34385980	-	chr11	34364233	34364433	-	AGGACCGGATCAACTGAGACTTTACAGTTTCCACACCATTGGTTTCTTTTTCAACAACTGAGTGTTCTGTTTGATCAACTTCAAAGCAGCTCTGCTAACCATAACACTCCTGTTTACCACGTTTCTCAGCTTTCCTTGCATTCCACAGTATTTCCTTCCTTATGTTTGACCCATTTCTCCCCCAGATGTACCAACCCGCATAGTGAGTCAAAGAACATTGCGTGAACCGA
DNasePeakNoPromoter1001	potential enhancer	chr1	26551890	26552090	+	chr1	26225399	26225599	+	AGGACCGGATCAACTGACTGCGGTGCTGGGGACTGGCCAGTCCTACCGGGGGCGGGGCTTGTGGAAGACTGGGCGGGATTTTGAAGACCTAGGTCTTGTGGATGGTGAACTCACTTGGGGCGGGGAGGGAGGTGGGGCTACCCTGGGGTCTTGGGCAAAGTCCTCGCCTGGCCGGCTTCGCTACCCTTGTGCTTGCGTTGCCCACAAGCTTGTAGCATTGCGTGAACCGA
DNasePeakNoPromoter1001_Reversed:	potential enhancer	chr1	26551890	26552090	-	chr1	26225399	26225599	-	AGGACCGGATCAACTCTACAAGCTTGTGGGCAACGCAAGCACAAGGGTAGCGAAGCCGGCCAGGCGAGGACTTTGCCCAAGACCCCAGGGTAGCCCCACCTCCCTCCCCGCCCCAAGTGAGTTCACCATCCACAAGACCTAGGTCTTCAAAATCCCGCCCAGTCTTCCACAAGCCCCGCCCCCGGTAGGACTGGCCAGTCCCCAGCACCGCAGTCCATTGCGTGAACCGA
DNasePeakNoPromoter10010	potential enhancer	chr11	34388150	34388350	+	chr11	34366603	34366803	+	AGGACCGGATCAACTTAGAGACTGAGTCCTCATTTGTAACCAGAGGGTCTCAGTTTGATTCAAATGCTTTGGGTCCAGGAAACTTGCAATTCAATATGCAAGTCCAGGAATTTCAGGTGTTCCCGGCAGGTGGCACTCTCAATCATTTAGCTATGAACTTGCACCTAAGAAGCCATTTTTTAAAACTCATGAGCAGGATTTAAAGTAAAAACAAACATTGCGTGAACCGA
DNasePeakNoPromoter10010_Reversed:	potential enhancer	chr11	34388150	34388350	-	chr11	34366603	34366803	-	AGGACCGGATCAACTTTTGTTTTTACTTTAAATCCTGCTCATGAGTTTTAAAAAATGGCTTCTTAGGTGCAAGTTCATAGCTAAATGATTGAGAGTGCCACCTGCCGGGAACACCTGAAATTCCTGGACTTGCATATTGAATTGCAAGTTTCCTGGACCCAAAGCATTTGAATCAAACTGAGACCCTCTGGTTACAAATGAGGACTCAGTCTCTACATTGCGTGAACCGA
DNasePeakNoPromoter10011	potential enhancer	chr11	34393090	34393290	+	chr11	34371543	34371743	+	AGGACCGGATCAACTTTCCTGGGCATTATTCGTGTGACATTCTGTAAAGTGATGACTCAGGCTATGGCTGTTTTAGCAAACATTCTGACTCTTAATGACAAGAGCAAATGCCACGTGACTCATCCCATGAGTCTGGTTATAGCCTGCTTTCTGAAATTCTTGAGAAGCAGTTGATGAAATAATACTGATGATGCAACTCTGTCTCTGCTGTCATTCATTGCGTGAACCGA
DNasePeakNoPromoter10011_Reversed:	potential enhancer	chr11	34393090	34393290	-	chr11	34371543	34371743	-	AGGACCGGATCAACTAATGACAGCAGAGACAGAGTTGCATCATCAGTATTATTTCATCAACTGCTTCTCAAGAATTTCAGAAAGCAGGCTATAACCAGACTCATGGGATGAGTCACGTGGCATTTGCTCTTGTCATTAAGAGTCAGAATGTTTGCTAAAACAGCCATAGCCTGAGTCATCACTTTACAGAATGTCACACGAATAATGCCCAGGAACATTGCGTGAACCGA
DNasePeakNoPromoter10012	potential enhancer	chr11	34448840	34449040	+	chr11	34427293	34427493	+	AGGACCGGATCAACTCAAAAATGTTTGACCTTTGCAAATGATTTCTTTTCATCTTTAGGTCACAGAGCTTTCGTGTTGATATATTTGAGAGGGGCAGAGAGTAATAACACAGGGTAATATGATGTAAGGAGGACAAATGCCTTTTTCTGTTACAAACCACACACCTCCTCTGCCTCCAGCCAGTGCAATGCTTTTGACCATAAACTTCGTTGAATCATTGCGTGAACCGA
DNasePeakNoPromoter10012_Reversed:	potential enhancer	chr11	34448840	34449040	-	chr11	34427293	34427493	-	AGGACCGGATCAACTATTCAACGAAGTTTATGGTCAAAAGCATTGCACTGGCTGGAGGCAGAGGAGGTGTGTGGTTTGTAACAGAAAAAGGCATTTGTCCTCCTTACATCATATTACCCTGTGTTATTACTCTCTGCCCCTCTCAAATATATCAACACGAAAGCTCTGTGACCTAAAGATGAAAAGAAATCATTTGCAAAGGTCAAACATTTTTGCATTGCGTGAACCGA
DNasePeakNoPromoter10013	potential enhancer	chr11	34455510	34455710	+	chr11	34433963	34434163	+	AGGACCGGATCAACTCCCAGTAGTTAAACATGACTGGTTGACCCAGGCCTTGCAGGAGCCCAGAGGCAAGGAGGGAATGTGGGTGAGCCGCAGGAGCTTAAGCTAGTCAAAGTCAAGTTCAGAGGCCAGTGGACCTGCACAAACTTGAAAAAGGCTCAACACCTGTTGTAAATATTTGCTTGCTACTGAGTCCTACTCAAGCCATCTCCATATCACATTGCGTGAACCGA
DNasePeakNoPromoter10013_Reversed:	potential enhancer	chr11	34455510	34455710	-	chr11	34433963	34434163	-	AGGACCGGATCAACTTGATATGGAGATGGCTTGAGTAGGACTCAGTAGCAAGCAAATATTTACAACAGGTGTTGAGCCTTTTTCAAGTTTGTGCAGGTCCACTGGCCTCTGAACTTGACTTTGACTAGCTTAAGCTCCTGCGGCTCACCCACATTCCCTCCTTGCCTCTGGGCTCCTGCAAGGCCTGGGTCAACCAGTCATGTTTAACTACTGGGCATTGCGTGAACCGA
DNasePeakNoPromoter10014	potential enhancer	chr11	34514460	34514660	+	chr11	34492913	34493113	+	AGGACCGGATCAACTATTAGAGCTCGATGTTCTCAAAGAACCTTTCTGGATTGAAAAAATGTTCATCGACATTCTGCATGCAAAAGGCCTGTTGAAGAGTTAAATAATGCTATTGGCGCCACCTTCTGGCCACTTGATCCTTGACCATTAGGAATGTGATGAAATGATAATTAGTTGGACTCCTGTAGAAAAGGGAAGGTAGTCTATTTAATTTTCATTGCGTGAACCGA
DNasePeakNoPromoter10014_Reversed:	potential enhancer	chr11	34514460	34514660	-	chr11	34492913	34493113	-	AGGACCGGATCAACTAAAATTAAATAGACTACCTTCCCTTTTCTACAGGAGTCCAACTAATTATCATTTCATCACATTCCTAATGGTCAAGGATCAAGTGGCCAGAAGGTGGCGCCAATAGCATTATTTAACTCTTCAACAGGCCTTTTGCATGCAGAATGTCGATGAACATTTTTTCAATCCAGAAAGGTTCTTTGAGAACATCGAGCTCTAATCATTGCGTGAACCGA
DNasePeakNoPromoter10015	potential enhancer	chr11	34517320	34517520	+	chr11	34495773	34495973	+	AGGACCGGATCAACTTGGAGCTGGCTTACCAGGCCCGTGGGGGCTCTTCAGGGCAGGCAGGGGTTCCTGGCAGAACAAGGGGCCATTCCTGAGTTCGGCCTGAGCTTTCATCTACTGATTTCTGGCTTTAGTAAACCTGAGGGGCCTTTTGGACTTTACTGGCGTCCTGTGAGAGATGTTTATGAGCCTTGACATTTTTCAGCTGCGGGCCCTGCCATTGCGTGAACCGA
DNasePeakNoPromoter10015_Reversed:	potential enhancer	chr11	34517320	34517520	-	chr11	34495773	34495973	-	AGGACCGGATCAACTGCAGGGCCCGCAGCTGAAAAATGTCAAGGCTCATAAACATCTCTCACAGGACGCCAGTAAAGTCCAAAAGGCCCCTCAGGTTTACTAAAGCCAGAAATCAGTAGATGAAAGCTCAGGCCGAACTCAGGAATGGCCCCTTGTTCTGCCAGGAACCCCTGCCTGCCCTGAAGAGCCCCCACGGGCCTGGTAAGCCAGCTCCACATTGCGTGAACCGA
DNasePeakNoPromoter10016	potential enhancer	chr11	34523160	34523360	+	chr11	34501613	34501813	+	AGGACCGGATCAACTCCAGTAGTCATCGTTCTTTACTTTGAAAAAGCCACAGGCAAGGCAGGGTAAGTTCATGAAATTCTAGAGTATTTTGCAATCTGGACTGTCCAACCTCCTGCCTGCAGTGCAGCCAAGCAGAAGTCCTGCTTCAAAGAGCAGGTCAGAATCCTTTGTGGTTACCACACCAGGGCACAGATTCAGCGGCACTCTGCTCAAGCCATTGCGTGAACCGA
DNasePeakNoPromoter10016_Reversed:	potential enhancer	chr11	34523160	34523360	-	chr11	34501613	34501813	-	AGGACCGGATCAACTGCTTGAGCAGAGTGCCGCTGAATCTGTGCCCTGGTGTGGTAACCACAAAGGATTCTGACCTGCTCTTTGAAGCAGGACTTCTGCTTGGCTGCACTGCAGGCAGGAGGTTGGACAGTCCAGATTGCAAAATACTCTAGAATTTCATGAACTTACCCTGCCTTGCCTGTGGCTTTTTCAAAGTAAAGAACGATGACTACTGGCATTGCGTGAACCGA
DNasePeakNoPromoter10017	potential enhancer	chr11	34549710	34549910	+	chr11	34528163	34528363	+	AGGACCGGATCAACTCTCATAGTCTAGATGACAAGGAAGAAAATCAAAGTCTCTGTTTTAGCTGGACTGGTCGGGGAAGGCCTCTCTGAAGAGGTGACCTTTGGGCAGGAGCCTGAATGACCTTGGTGTCAGCTAAATTGATTTGCTGTCTATTCCCGGAAGACACCCCATGCATTCCTGTCTGTCTCTGAGCTTTAGGTCACACTCTTCTTGAGCATTGCGTGAACCGA
DNasePeakNoPromoter10017_Reversed:	potential enhancer	chr11	34549710	34549910	-	chr11	34528163	34528363	-	AGGACCGGATCAACTCTCAAGAAGAGTGTGACCTAAAGCTCAGAGACAGACAGGAATGCATGGGGTGTCTTCCGGGAATAGACAGCAAATCAATTTAGCTGACACCAAGGTCATTCAGGCTCCTGCCCAAAGGTCACCTCTTCAGAGAGGCCTTCCCCGACCAGTCCAGCTAAAACAGAGACTTTGATTTTCTTCCTTGTCATCTAGACTATGAGCATTGCGTGAACCGA
DNasePeakNoPromoter10018	potential enhancer	chr11	34568140	34568340	+	chr11	34546593	34546793	+	AGGACCGGATCAACTTTGGTCGCTGGGCTTGGATGTTAAGTAAAAACCTGGTGAATGATCTGCATTGTTCTCTCTTTTCACCAAGGCTGTCTTCTTTCTCTGTGAAAAGCTAGTTGAATTCTTTCTCTAAATGGGGTATTCTTCATTCAGAGGCAGCACAATGGGCCTCTTTCACTGACAATTCAGTTTCTAGTAACAGAGACTGTGGGGCCTGCCATTGCGTGAACCGA
DNasePeakNoPromoter10018_Reversed:	potential enhancer	chr11	34568140	34568340	-	chr11	34546593	34546793	-	AGGACCGGATCAACTGCAGGCCCCACAGTCTCTGTTACTAGAAACTGAATTGTCAGTGAAAGAGGCCCATTGTGCTGCCTCTGAATGAAGAATACCCCATTTAGAGAAAGAATTCAACTAGCTTTTCACAGAGAAAGAAGACAGCCTTGGTGAAAAGAGAGAACAATGCAGATCATTCACCAGGTTTTTACTTAACATCCAAGCCCAGCGACCAACATTGCGTGAACCGA
DNasePeakNoPromoter10019	potential enhancer	chr11	34586590	34586790	+	chr11	34565043	34565243	+	AGGACCGGATCAACTAAAGGCAGAGAAGAGGAAAGTCCTGACTTTTACATGAAGATGAGACAGCCAGCCCTGTGGCAGCCAGATGGCAGTCCTGTTGCTCTGTAGTGGCCTTGGGGTCAGACTAGGGGCAGAGCTGGGCTGAAGGCAGGAAGGCCAGGACAAGACAGGTGAGAAGGGCAAAGTCTCCTGTAACCTGGTGAGAAAATGTGGGCTAACATTGCGTGAACCGA
DNasePeakNoPromoter10019_Reversed:	potential enhancer	chr11	34586590	34586790	-	chr11	34565043	34565243	-	AGGACCGGATCAACTTTAGCCCACATTTTCTCACCAGGTTACAGGAGACTTTGCCCTTCTCACCTGTCTTGTCCTGGCCTTCCTGCCTTCAGCCCAGCTCTGCCCCTAGTCTGACCCCAAGGCCACTACAGAGCAACAGGACTGCCATCTGGCTGCCACAGGGCTGGCTGTCTCATCTTCATGTAAAAGTCAGGACTTTCCTCTTCTCTGCCTTTCATTGCGTGAACCGA
DNasePeakNoPromoter1002	potential enhancer	chr1	26602130	26602330	+	chr1	26275639	26275839	+	AGGACCGGATCAACTCTGGGGTTGGGGAGTGGAGAGTTCAAGAAGACTGAGGATTTGGTGGCCTTCATGCACTAAACAGAGCTGTCAGCAGGGGGCAACCAAGTTCACTGACTGGCCTAGTGCCTAGGAAGGAACCTCCTTGAGTTAGGATTGTCACATGGCCCAGTGTGGGTGGAGGGCCTGGGACTGAAGGACGGACTCTATTCAGACTCTATCATTGCGTGAACCGA
DNasePeakNoPromoter1002_Reversed:	potential enhancer	chr1	26602130	26602330	-	chr1	26275639	26275839	-	AGGACCGGATCAACTATAGAGTCTGAATAGAGTCCGTCCTTCAGTCCCAGGCCCTCCACCCACACTGGGCCATGTGACAATCCTAACTCAAGGAGGTTCCTTCCTAGGCACTAGGCCAGTCAGTGAACTTGGTTGCCCCCTGCTGACAGCTCTGTTTAGTGCATGAAGGCCACCAAATCCTCAGTCTTCTTGAACTCTCCACTCCCCAACCCCAGCATTGCGTGAACCGA
DNasePeakNoPromoter10020	potential enhancer	chr11	34587050	34587250	+	chr11	34565503	34565703	+	AGGACCGGATCAACTGCCAGGCATTATTCTAGGTGCTTAATTTAGATCAAGGGACAAGACAGACAAAATCCCTGTTCTGGTGGCAGGGCTACTACATGCAATTAACAGCACACAACTCTAGGGGGAGCCACATACATGGGCCACCTTATGAATGGTGTGCCCTGAGGTTAAGCATCCTGGCAGCCCCTTTCTGTGACATTTGCATTCTAGTGAAGCATTGCGTGAACCGA
DNasePeakNoPromoter10020_Reversed:	potential enhancer	chr11	34587050	34587250	-	chr11	34565503	34565703	-	AGGACCGGATCAACTCTTCACTAGAATGCAAATGTCACAGAAAGGGGCTGCCAGGATGCTTAACCTCAGGGCACACCATTCATAAGGTGGCCCATGTATGTGGCTCCCCCTAGAGTTGTGTGCTGTTAATTGCATGTAGTAGCCCTGCCACCAGAACAGGGATTTTGTCTGTCTTGTCCCTTGATCTAAATTAAGCACCTAGAATAATGCCTGGCCATTGCGTGAACCGA
DNasePeakNoPromoter10021	potential enhancer	chr11	34607850	34608050	+	chr11	34586303	34586503	+	AGGACCGGATCAACTAAGCTTTAAGGACCCTTCTAGTTCTTTCTGATTGGAATTGTGTGACTTCATCTTTTGTGGGTTAGAAACTCATCACTCTGTCCAGTTATTTCTATATTATGCCACCAGATGGCAATGTTTCCTTAACCCCAAAGAAAGTTTTCATTCTGGTAAAAAGTCAAGTTTTGTTGCCAACTTTTCCCCCTCTGAACGTGCAAAAGCATTGCGTGAACCGA
DNasePeakNoPromoter10021_Reversed:	potential enhancer	chr11	34607850	34608050	-	chr11	34586303	34586503	-	AGGACCGGATCAACTCTTTTGCACGTTCAGAGGGGGAAAAGTTGGCAACAAAACTTGACTTTTTACCAGAATGAAAACTTTCTTTGGGGTTAAGGAAACATTGCCATCTGGTGGCATAATATAGAAATAACTGGACAGAGTGATGAGTTTCTAACCCACAAAAGATGAAGTCACACAATTCCAATCAGAAAGAACTAGAAGGGTCCTTAAAGCTTCATTGCGTGAACCGA
DNasePeakNoPromoter10022	potential enhancer	chr11	34621260	34621460	+	chr11	34599713	34599913	+	AGGACCGGATCAACTTAAGATTATCTCTTTCTTCTCCTTTATGAGGAGACCCATTCTTTTTCACAAACCAGCCACAAAAGCAAGTGTCATTACCCCCTACCGGAAATACCAGACAGAGAGTTCATCTGGGGTTAGTTTCTAATCAAGCCTCCTGCCCGGGTTTTTCCTGCTCCTGTCTTGAAGCGACCACAGGGGGAGAGCAGTTTCCAAATATGCATTGCGTGAACCGA
DNasePeakNoPromoter10022_Reversed:	potential enhancer	chr11	34621260	34621460	-	chr11	34599713	34599913	-	AGGACCGGATCAACTCATATTTGGAAACTGCTCTCCCCCTGTGGTCGCTTCAAGACAGGAGCAGGAAAAACCCGGGCAGGAGGCTTGATTAGAAACTAACCCCAGATGAACTCTCTGTCTGGTATTTCCGGTAGGGGGTAATGACACTTGCTTTTGTGGCTGGTTTGTGAAAAAGAATGGGTCTCCTCATAAAGGAGAAGAAAGAGATAATCTTACATTGCGTGAACCGA
DNasePeakNoPromoter10023	potential enhancer	chr11	34622290	34622490	+	chr11	34600743	34600943	+	AGGACCGGATCAACTAAGAGAACTGGGCCCTCAGTCAGGTTCTTCTGCTCCAACCCAGTGGCCACCTGTGCTCTTGGGGAGCTCGGGGGAGGCTGGGAAACTTTCAAAGAGCAGTTAATCACTAACTAGCTGGAGATAAGAGAGAGAGAATGAAACAATTGAGAAAATGCCCAACCCAGAGGTTAGTGCTTCCCTGCCTGCACACGCCAGAACCTCATTGCGTGAACCGA
DNasePeakNoPromoter10023_Reversed:	potential enhancer	chr11	34622290	34622490	-	chr11	34600743	34600943	-	AGGACCGGATCAACTAGGTTCTGGCGTGTGCAGGCAGGGAAGCACTAACCTCTGGGTTGGGCATTTTCTCAATTGTTTCATTCTCTCTCTCTTATCTCCAGCTAGTTAGTGATTAACTGCTCTTTGAAAGTTTCCCAGCCTCCCCCGAGCTCCCCAAGAGCACAGGTGGCCACTGGGTTGGAGCAGAAGAACCTGACTGAGGGCCCAGTTCTCTTCATTGCGTGAACCGA
DNasePeakNoPromoter10024	potential enhancer	chr11	34675640	34675840	+	chr11	34654093	34654293	+	AGGACCGGATCAACTAGAAATGGCTCACAGCTGAATCATATGCAAATGCTTCTAATCTTTGCTTCTTGCGAAGCAGCTTAGCTGAAGTCACGCTCTCTCACTTGCATCACAAACCTGTGGCTTGTTGCTGCCCCTGCCTGGACTGGATAGGACCTTGGCCTGGAGTGCCTGGGAGCCAAGCAAGAGAAAGCCAGGCTGGACAACTTCTCCAGGGCCATTGCGTGAACCGA
DNasePeakNoPromoter10024_Reversed:	potential enhancer	chr11	34675640	34675840	-	chr11	34654093	34654293	-	AGGACCGGATCAACTGCCCTGGAGAAGTTGTCCAGCCTGGCTTTCTCTTGCTTGGCTCCCAGGCACTCCAGGCCAAGGTCCTATCCAGTCCAGGCAGGGGCAGCAACAAGCCACAGGTTTGTGATGCAAGTGAGAGAGCGTGACTTCAGCTAAGCTGCTTCGCAAGAAGCAAAGATTAGAAGCATTTGCATATGATTCAGCTGTGAGCCATTTCTCATTGCGTGAACCGA
DNasePeakNoPromoter10025	potential enhancer	chr11	34676490	34676690	+	chr11	34654943	34655143	+	AGGACCGGATCAACTCTGCTGGGTAAATGCCACTCTTTGTCTGCAGTACAACGTGGCCCTGTCAGAGTGATGTATCACTTGGAAACCGGGGTGGATGCCAGACCTGTCGCAATATTGTCACATCCTGATGGGATGTTGCAACCTCACCCTGCAACCTACAGGGAGGGAGAGTGAAGTCTCCTTGCATTTCCTGTGAATTTGTCCTCTCGGATTTCCATTGCGTGAACCGA
DNasePeakNoPromoter10025_Reversed:	potential enhancer	chr11	34676490	34676690	-	chr11	34654943	34655143	-	AGGACCGGATCAACTGAAATCCGAGAGGACAAATTCACAGGAAATGCAAGGAGACTTCACTCTCCCTCCCTGTAGGTTGCAGGGTGAGGTTGCAACATCCCATCAGGATGTGACAATATTGCGACAGGTCTGGCATCCACCCCGGTTTCCAAGTGATACATCACTCTGACAGGGCCACGTTGTACTGCAGACAAAGAGTGGCATTTACCCAGCAGCATTGCGTGAACCGA
DNasePeakNoPromoter10026	potential enhancer	chr11	34677690	34677890	+	chr11	34656143	34656343	+	AGGACCGGATCAACTATTTTTATTTCCCAGGTCCGCCTCCATCATCTCCTCTTTGGTAATAGTCGCAGAGGTTGCCATAATGAGTCATTTGTTAAACTAATCTGTGTTTCCATAGTCCACTGTGGCCCTCTGTATTGAGCTTGGGCCACTCAATGGCGCCTTTGTCAGGCTGATTAAAATGTAACTTTGCATGCCAAAAAAGGGCACTCCTCTGGCATTGCGTGAACCGA
DNasePeakNoPromoter10026_Reversed:	potential enhancer	chr11	34677690	34677890	-	chr11	34656143	34656343	-	AGGACCGGATCAACTCCAGAGGAGTGCCCTTTTTTGGCATGCAAAGTTACATTTTAATCAGCCTGACAAAGGCGCCATTGAGTGGCCCAAGCTCAATACAGAGGGCCACAGTGGACTATGGAAACACAGATTAGTTTAACAAATGACTCATTATGGCAACCTCTGCGACTATTACCAAAGAGGAGATGATGGAGGCGGACCTGGGAAATAAAAATCATTGCGTGAACCGA
DNasePeakNoPromoter10027	potential enhancer	chr11	34686690	34686890	+	chr11	34665143	34665343	+	AGGACCGGATCAACTTTCTAAAATCTGACCTGGGAGGGTCGGGTAAGGGTGGAAAGGATAGTGATCAAAGCTAACCAACAGTGAAATAAGATTCCTGGGAGCCTTAGAAACCAAAGGTGACCCTGAATTGTAGAGAACAAAAAATAAAGATCCAAAGCAAATAACTGTGTTTGCTGGAGTGATGACAGTAGCTGCCAGTACAAACAGGTTTGATGCATTGCGTGAACCGA
DNasePeakNoPromoter10027_Reversed:	potential enhancer	chr11	34686690	34686890	-	chr11	34665143	34665343	-	AGGACCGGATCAACTCATCAAACCTGTTTGTACTGGCAGCTACTGTCATCACTCCAGCAAACACAGTTATTTGCTTTGGATCTTTATTTTTTGTTCTCTACAATTCAGGGTCACCTTTGGTTTCTAAGGCTCCCAGGAATCTTATTTCACTGTTGGTTAGCTTTGATCACTATCCTTTCCACCCTTACCCGACCCTCCCAGGTCAGATTTTAGAACATTGCGTGAACCGA
DNasePeakNoPromoter10028	potential enhancer	chr11	34689820	34690020	+	chr11	34668273	34668473	+	AGGACCGGATCAACTTCTGAAAGCCTCAGCGGTGACAATAACAAATGGTATTTACCTAAGAGTTATTAACACATCAACTGTTCTCTCCTTTACTGTTTAGTCATGTCACTCAGCACTAATGGACTTTTCCAATGGCAAACAGAAAGAGAAGAAGGAAAACAAACAGTGCATTCACACTAGATAGAATCAGTGATCCCTGCTGAAGCTGTGAAAACCATTGCGTGAACCGA
DNasePeakNoPromoter10028_Reversed:	potential enhancer	chr11	34689820	34690020	-	chr11	34668273	34668473	-	AGGACCGGATCAACTGTTTTCACAGCTTCAGCAGGGATCACTGATTCTATCTAGTGTGAATGCACTGTTTGTTTTCCTTCTTCTCTTTCTGTTTGCCATTGGAAAAGTCCATTAGTGCTGAGTGACATGACTAAACAGTAAAGGAGAGAACAGTTGATGTGTTAATAACTCTTAGGTAAATACCATTTGTTATTGTCACCGCTGAGGCTTTCAGACATTGCGTGAACCGA
DNasePeakNoPromoter10029	potential enhancer	chr11	34702790	34702990	+	chr11	34681243	34681443	+	AGGACCGGATCAACTCTGGTTATTTCCTGAGATGGATTCTTTAATTTTCATGCTTAAACACAAATATAGCTTTGGTCCCTGTAAACAAACACAGTGACAAAGCTACATGACTCACCTACCAGTCATTTCCAGTGGCTTTCCAAAGCATGGGCATGGCATGGTACTGACCACGCATTCTGTCTCCCTGGAAACTGGTTCTTAGGACATGCCTGAGACATTGCGTGAACCGA
DNasePeakNoPromoter10029_Reversed:	potential enhancer	chr11	34702790	34702990	-	chr11	34681243	34681443	-	AGGACCGGATCAACTTCTCAGGCATGTCCTAAGAACCAGTTTCCAGGGAGACAGAATGCGTGGTCAGTACCATGCCATGCCCATGCTTTGGAAAGCCACTGGAAATGACTGGTAGGTGAGTCATGTAGCTTTGTCACTGTGTTTGTTTACAGGGACCAAAGCTATATTTGTGTTTAAGCATGAAAATTAAAGAATCCATCTCAGGAAATAACCAGCATTGCGTGAACCGA
DNasePeakNoPromoter1003	potential enhancer	chr1	26602400	26602600	+	chr1	26275909	26276109	+	AGGACCGGATCAACTCATACATGAATAGATGGTTTTTGTAATAAAGTCTGACTCCACTGAGGTGAGAGTTTGAAAAGGCAGGACTTGTTCCAGGGCTGGATCCTCCAGGTTCCAGCTTCTCCAGCCCCCCACCTAGTGGCTACTAGCTGTCATATTGTCTTTCTTACTCTCTTTATTCCTCTGACACACTGTGATCAGGCTGGCTGGTGGCCACTCATTGCGTGAACCGA
DNasePeakNoPromoter1003_Reversed:	potential enhancer	chr1	26602400	26602600	-	chr1	26275909	26276109	-	AGGACCGGATCAACTAGTGGCCACCAGCCAGCCTGATCACAGTGTGTCAGAGGAATAAAGAGAGTAAGAAAGACAATATGACAGCTAGTAGCCACTAGGTGGGGGGCTGGAGAAGCTGGAACCTGGAGGATCCAGCCCTGGAACAAGTCCTGCCTTTTCAAACTCTCACCTCAGTGGAGTCAGACTTTATTACAAAAACCATCTATTCATGTATGCATTGCGTGAACCGA
DNasePeakNoPromoter10030	potential enhancer	chr11	34706920	34707120	+	chr11	34685373	34685573	+	AGGACCGGATCAACTAAGCCTGGAAAGCCTCACCAATAGGTATGACTCATGGTTTCGTGAAAAGCTGCTGATCTCATTAGTTTCAGAAATGATTGCATGGCTGGGCAGGGACTCTCGGGTAGATGCAGCGCTGACTGGGTGCCCCCGGGAAGAATACCTCGCATTTCTCCTGAGGTGGTGAAATAGGCGGAAACTGGTTCCCATCCAAATCCTGGCATTGCGTGAACCGA
DNasePeakNoPromoter10030_Reversed:	potential enhancer	chr11	34706920	34707120	-	chr11	34685373	34685573	-	AGGACCGGATCAACTCCAGGATTTGGATGGGAACCAGTTTCCGCCTATTTCACCACCTCAGGAGAAATGCGAGGTATTCTTCCCGGGGGCACCCAGTCAGCGCTGCATCTACCCGAGAGTCCCTGCCCAGCCATGCAATCATTTCTGAAACTAATGAGATCAGCAGCTTTTCACGAAACCATGAGTCATACCTATTGGTGAGGCTTTCCAGGCTTCATTGCGTGAACCGA
DNasePeakNoPromoter10031	potential enhancer	chr11	34754490	34754690	+	chr11	34732943	34733143	+	AGGACCGGATCAACTTGAAAGAAACTACAGTGGAGGTGGAGTGGGTGGGTGGTGAGAATAAAGGTATTGCTCTTGCCTGCCACCTGCCTTGTATGAAGCAGTTAAAGCTCCACGACCTGTTCTGTTGACTTAGCAGGGATTATGCTAGGTCTGTAGCTCTTCAAAGAAAATGGATACTTGCTGGTTAAATCTGACACATGTGTTTTTCCTTTTTCCATTGCGTGAACCGA
DNasePeakNoPromoter10031_Reversed:	potential enhancer	chr11	34754490	34754690	-	chr11	34732943	34733143	-	AGGACCGGATCAACTGAAAAAGGAAAAACACATGTGTCAGATTTAACCAGCAAGTATCCATTTTCTTTGAAGAGCTACAGACCTAGCATAATCCCTGCTAAGTCAACAGAACAGGTCGTGGAGCTTTAACTGCTTCATACAAGGCAGGTGGCAGGCAAGAGCAATACCTTTATTCTCACCACCCACCCACTCCACCTCCACTGTAGTTTCTTTCACATTGCGTGAACCGA
DNasePeakNoPromoter10032	potential enhancer	chr11	34766840	34767040	+	chr11	34745293	34745493	+	AGGACCGGATCAACTAGCACAGAGTTTCTGGCACATTCACTGTCTGAGAAGCTGAGGCTGAGCTTCGCCTGACCCCTCGGAGCCCCTCAACTCTAGACAATAGGTCTTCTGTACTGTGTGCTGAGTGACACCTGCAAGAGGCTGGTGTTCATTGTTATGTCCTTTTCCTGGCAGGCTTATCTATTGAGTTTGGCTTCTGCTGACTGAAGTGAGGGCATTGCGTGAACCGA
DNasePeakNoPromoter10032_Reversed:	potential enhancer	chr11	34766840	34767040	-	chr11	34745293	34745493	-	AGGACCGGATCAACTCCCTCACTTCAGTCAGCAGAAGCCAAACTCAATAGATAAGCCTGCCAGGAAAAGGACATAACAATGAACACCAGCCTCTTGCAGGTGTCACTCAGCACACAGTACAGAAGACCTATTGTCTAGAGTTGAGGGGCTCCGAGGGGTCAGGCGAAGCTCAGCCTCAGCTTCTCAGACAGTGAATGTGCCAGAAACTCTGTGCTCATTGCGTGAACCGA
DNasePeakNoPromoter10033	potential enhancer	chr11	34805570	34805770	+	chr11	34784023	34784223	+	AGGACCGGATCAACTGGAATGGGGTGGAGAGTGTCGTGACAGGCTTTGTGGCCATTAAGAAGAAAGAACTGCTTCTCTGAAGCAAAACAAAGGGAGTTGGCTCAGAGTGATGCTGGGTGCACAGATCATGGGACTGTTTGGGGCATGACCTCAGTGCCTCCTGTGTGACTATCTCATATCAGGTTAGTGGGAGTCCGAAGGGTGAAACTGAGGTCCATTGCGTGAACCGA
DNasePeakNoPromoter10033_Reversed:	potential enhancer	chr11	34805570	34805770	-	chr11	34784023	34784223	-	AGGACCGGATCAACTGACCTCAGTTTCACCCTTCGGACTCCCACTAACCTGATATGAGATAGTCACACAGGAGGCACTGAGGTCATGCCCCAAACAGTCCCATGATCTGTGCACCCAGCATCACTCTGAGCCAACTCCCTTTGTTTTGCTTCAGAGAAGCAGTTCTTTCTTCTTAATGGCCACAAAGCCTGTCACGACACTCTCCACCCCATTCCCATTGCGTGAACCGA
DNasePeakNoPromoter10034	potential enhancer	chr11	34806160	34806360	+	chr11	34784613	34784813	+	AGGACCGGATCAACTTCAAGTAACCAGCCCAAAGTCACACACCTGGCGAGCACAGAAATAGAATTGAAATCCAACTTTGTCTCTGTGCTTTCAACCATCGTAAATATTTGGGTAAATTTCAACATTCAAGAGGTTCAAAGTCTAGTGGGAAAAACAGACAAACATGTGAGAGGTGTGGTAATTGCTAAAGGGTTGATCAGTTTTAGCCACAGTACCATTGCGTGAACCGA
DNasePeakNoPromoter10034_Reversed:	potential enhancer	chr11	34806160	34806360	-	chr11	34784613	34784813	-	AGGACCGGATCAACTGTACTGTGGCTAAAACTGATCAACCCTTTAGCAATTACCACACCTCTCACATGTTTGTCTGTTTTTCCCACTAGACTTTGAACCTCTTGAATGTTGAAATTTACCCAAATATTTACGATGGTTGAAAGCACAGAGACAAAGTTGGATTTCAATTCTATTTCTGTGCTCGCCAGGTGTGTGACTTTGGGCTGGTTACTTGACATTGCGTGAACCGA
DNasePeakNoPromoter10035	potential enhancer	chr11	34847310	34847510	+	chr11	34825763	34825963	+	AGGACCGGATCAACTCCTGGCAGCAACTGGTCGTACCTGTTTTAGAGTCAGTACATTGTGTTTGCTGGAGAGATGAAGGAGAGCAGCACACAGCACCATCTCATCATCGCAAATGCCATTTCAGGTTAATGATTACCACGTACAGTATTACTGTAGTCAAAATGCGCACACCAAGGGCCCTTCCCATGCAGCCTGGCAGGCGGCATATAAAGGAGCATTGCGTGAACCGA
DNasePeakNoPromoter10035_Reversed:	potential enhancer	chr11	34847310	34847510	-	chr11	34825763	34825963	-	AGGACCGGATCAACTCTCCTTTATATGCCGCCTGCCAGGCTGCATGGGAAGGGCCCTTGGTGTGCGCATTTTGACTACAGTAATACTGTACGTGGTAATCATTAACCTGAAATGGCATTTGCGATGATGAGATGGTGCTGTGTGCTGCTCTCCTTCATCTCTCCAGCAAACACAATGTACTGACTCTAAAACAGGTACGACCAGTTGCTGCCAGGCATTGCGTGAACCGA
DNasePeakNoPromoter10036	potential enhancer	chr11	34859090	34859290	+	chr11	34837543	34837743	+	AGGACCGGATCAACTCCTTCCCACCTTTCTCCATTCTCCAGCCTCTTCTCCCAGTTCAGTGAGTCTCCACTGGGGGTGATGCTGCCCTGCAGGGGACATCTGGCAATGTCTGCAGGCATTTTGACTGTCACAACTGGGGCTAGTGGGTGGTGCTACTGGCATCTAGTGGGTGGAGGTCAAGGCTGCTGCTCAAGATTCTACAAGGCACATGACAGCATTGCGTGAACCGA
DNasePeakNoPromoter10036_Reversed:	potential enhancer	chr11	34859090	34859290	-	chr11	34837543	34837743	-	AGGACCGGATCAACTCTGTCATGTGCCTTGTAGAATCTTGAGCAGCAGCCTTGACCTCCACCCACTAGATGCCAGTAGCACCACCCACTAGCCCCAGTTGTGACAGTCAAAATGCCTGCAGACATTGCCAGATGTCCCCTGCAGGGCAGCATCACCCCCAGTGGAGACTCACTGAACTGGGAGAAGAGGCTGGAGAATGGAGAAAGGTGGGAAGGCATTGCGTGAACCGA
DNasePeakNoPromoter10037	potential enhancer	chr11	34862400	34862600	+	chr11	34840853	34841053	+	AGGACCGGATCAACTTAGTGGTGGGTTGTGTTCTAGGACAGATTCCCCACTTCCCCTTCACGGACCAGTAAGGACTCCTGCGAGTAGAGCACACCATGCTAGTGAGGCCCAGGTTACTCATGCAGCCCCTAGAGGGCAGTAGACTTTACTCCTCATCAAGGCCAGGCAATTGCCTAGCCCTGCCAACACTTGCCTAACCTTTTACAACTTATCACCATTGCGTGAACCGA
DNasePeakNoPromoter10037_Reversed:	potential enhancer	chr11	34862400	34862600	-	chr11	34840853	34841053	-	AGGACCGGATCAACTGTGATAAGTTGTAAAAGGTTAGGCAAGTGTTGGCAGGGCTAGGCAATTGCCTGGCCTTGATGAGGAGTAAAGTCTACTGCCCTCTAGGGGCTGCATGAGTAACCTGGGCCTCACTAGCATGGTGTGCTCTACTCGCAGGAGTCCTTACTGGTCCGTGAAGGGGAAGTGGGGAATCTGTCCTAGAACACAACCCACCACTACATTGCGTGAACCGA
DNasePeakNoPromoter10038	potential enhancer	chr11	34891110	34891310	+	chr11	34869563	34869763	+	AGGACCGGATCAACTACCTGCTAGTTAGGCATTGCAGCTTCTTTGGGGACTCTTTCCTTTCTTGTCAGACCTAGCGCAACCCTGGCTGGGTTATTCTGTGACTTAACCCTCGTTATGCACCTAGTGGCCAGAAGGGAAAGTGAAAACAGATGCTGGGGACATTACATGTTGCCCTGAGCTGGAGAGGCAAGGAAGGGGTGCTAGCTCTTAACAGGCATTGCGTGAACCGA
DNasePeakNoPromoter10038_Reversed:	potential enhancer	chr11	34891110	34891310	-	chr11	34869563	34869763	-	AGGACCGGATCAACTCCTGTTAAGAGCTAGCACCCCTTCCTTGCCTCTCCAGCTCAGGGCAACATGTAATGTCCCCAGCATCTGTTTTCACTTTCCCTTCTGGCCACTAGGTGCATAACGAGGGTTAAGTCACAGAATAACCCAGCCAGGGTTGCGCTAGGTCTGACAAGAAAGGAAAGAGTCCCCAAAGAAGCTGCAATGCCTAACTAGCAGGTCATTGCGTGAACCGA
DNasePeakNoPromoter10039	potential enhancer	chr11	34920670	34920870	+	chr11	34899123	34899323	+	AGGACCGGATCAACTCTCCCAAAGTGCTGGGATTACAGGCGTGAGCCACTGAGCCCGGCCTCGAGCAAATAGTATTTCTAAACCAACAGTGCCACCTAGTGGAAACAGAAATCTTCATGAGGCACATTTTTTTTTCTTTTATGGTAACACTGCAGCTTCCTTTTGCACCACTAGAAATCGGGCTCTAAGCCTCTTCTGTGAACAGGAAAATTCTGCATTGCGTGAACCGA
DNasePeakNoPromoter10039_Reversed:	potential enhancer	chr11	34920670	34920870	-	chr11	34899123	34899323	-	AGGACCGGATCAACTCAGAATTTTCCTGTTCACAGAAGAGGCTTAGAGCCCGATTTCTAGTGGTGCAAAAGGAAGCTGCAGTGTTACCATAAAAGAAAAAAAAATGTGCCTCATGAAGATTTCTGTTTCCACTAGGTGGCACTGTTGGTTTAGAAATACTATTTGCTCGAGGCCGGGCTCAGTGGCTCACGCCTGTAATCCCAGCACTTTGGGAGCATTGCGTGAACCGA
DNasePeakNoPromoter1004	potential enhancer	chr1	26611320	26611520	+	chr1	26284829	26285029	+	AGGACCGGATCAACTTACATGTAACCTCACTTGCCTTATCAAGGCATAGCTCCGAGGTCCCCGCTGTGGCACGAATGCCTTAAACACCCCCGCGTCATGACTCATGCTGTTTCCTGAGCCCTGGTGACACATGCTCCCTCCCGGACACGCCCTCAGTGCGGCACTAACCCACCACCTTCTAGAACACGAAGCCTCATGGGCTCTGGTGGTGGCACCATTGCGTGAACCGA
DNasePeakNoPromoter1004_Reversed:	potential enhancer	chr1	26611320	26611520	-	chr1	26284829	26285029	-	AGGACCGGATCAACTGTGCCACCACCAGAGCCCATGAGGCTTCGTGTTCTAGAAGGTGGTGGGTTAGTGCCGCACTGAGGGCGTGTCCGGGAGGGAGCATGTGTCACCAGGGCTCAGGAAACAGCATGAGTCATGACGCGGGGGTGTTTAAGGCATTCGTGCCACAGCGGGGACCTCGGAGCTATGCCTTGATAAGGCAAGTGAGGTTACATGTACATTGCGTGAACCGA
DNasePeakNoPromoter10040	potential enhancer	chr11	34947730	34947930	+	chr11	34926183	34926383	+	AGGACCGGATCAACTCTGCCTTTATTCCAAGTGTTAATATTACTCTGTGCCTAGTGCTGATTTTTAAATTACTTTTACTTTATTCTGCCTTATTTCATCCAGCCTGCAGATGGCAGAATTGTTTCATTTGAACAGCAATTTTGAAGGCTCCGTTTTATTTAGTGTGTTCTGACATTGGAATGAGAAGTGATTAAATGAACAGTCTCTCTCCCTATCATTGCGTGAACCGA
DNasePeakNoPromoter10040_Reversed:	potential enhancer	chr11	34947730	34947930	-	chr11	34926183	34926383	-	AGGACCGGATCAACTATAGGGAGAGAGACTGTTCATTTAATCACTTCTCATTCCAATGTCAGAACACACTAAATAAAACGGAGCCTTCAAAATTGCTGTTCAAATGAAACAATTCTGCCATCTGCAGGCTGGATGAAATAAGGCAGAATAAAGTAAAAGTAATTTAAAAATCAGCACTAGGCACAGAGTAATATTAACACTTGGAATAAAGGCAGCATTGCGTGAACCGA
DNasePeakNoPromoter10041	potential enhancer	chr11	34951490	34951690	+	chr11	34929943	34930143	+	AGGACCGGATCAACTCTTCTAAGACTGGGCTTCTTAGTACAACCCCACTTTAGACTTTGAACTTTCTGTTTTAGAGGGAGACTGTGTGTGTACAAAGCAAACACGCATATCCGAATTGCTGCCTCATACCTGGTGGGCCCTGATGGCAAGAACACAGAGAGGTGGGGCCTGTGGAGCTGCTTTTGAAAGGCAGCGCCGTGTGTGTCTAGCACGTGCATTGCGTGAACCGA
DNasePeakNoPromoter10041_Reversed:	potential enhancer	chr11	34951490	34951690	-	chr11	34929943	34930143	-	AGGACCGGATCAACTCACGTGCTAGACACACACGGCGCTGCCTTTCAAAAGCAGCTCCACAGGCCCCACCTCTCTGTGTTCTTGCCATCAGGGCCCACCAGGTATGAGGCAGCAATTCGGATATGCGTGTTTGCTTTGTACACACACAGTCTCCCTCTAAAACAGAAAGTTCAAAGTCTAAAGTGGGGTTGTACTAAGAAGCCCAGTCTTAGAAGCATTGCGTGAACCGA
DNasePeakNoPromoter10042	potential enhancer	chr11	34951940	34952140	+	chr11	34930393	34930593	+	AGGACCGGATCAACTTCTCATTTAACATTAGTGCTCAATTTCCTTGCTTTTAACCCTAAAACATCAGGGGAGACAAAAGAAGCCCTGTTCTTCCACATTTGAAATATGTTAGCTATGCTACAGTGTTTTGCTTGTTTGGGTCTGGAAAGTTGAGTAATCTGAAGAGAGAATAGGGTCTATGGAAAGCTATAGGGGATGGACGTATTTGTTACCATCATTGCGTGAACCGA
DNasePeakNoPromoter10042_Reversed:	potential enhancer	chr11	34951940	34952140	-	chr11	34930393	34930593	-	AGGACCGGATCAACTATGGTAACAAATACGTCCATCCCCTATAGCTTTCCATAGACCCTATTCTCTCTTCAGATTACTCAACTTTCCAGACCCAAACAAGCAAAACACTGTAGCATAGCTAACATATTTCAAATGTGGAAGAACAGGGCTTCTTTTGTCTCCCCTGATGTTTTAGGGTTAAAAGCAAGGAAATTGAGCACTAATGTTAAATGAGACATTGCGTGAACCGA
DNasePeakNoPromoter10043	potential enhancer	chr11	34986570	34986770	+	chr11	34965023	34965223	+	AGGACCGGATCAACTCTATTATTGCATAACAAGTTACAGTAAACTTACCAGCTTAAAATAATACCTGTTTGTTTTCTAACAGTTCAATAGGTTAGAAGTCCTGGCATAGCATGGCCAGGTTCTGAACTCATGGTCTCACAAGGCTGAAATCAAAGTGTTGGCCAAGGCTGGGGACTCATGTGAAGCTTGGGGTCCTCTTCCAAGCTCATGTGGTTCATTGCGTGAACCGA
DNasePeakNoPromoter10043_Reversed:	potential enhancer	chr11	34986570	34986770	-	chr11	34965023	34965223	-	AGGACCGGATCAACTAACCACATGAGCTTGGAAGAGGACCCCAAGCTTCACATGAGTCCCCAGCCTTGGCCAACACTTTGATTTCAGCCTTGTGAGACCATGAGTTCAGAACCTGGCCATGCTATGCCAGGACTTCTAACCTATTGAACTGTTAGAAAACAAACAGGTATTATTTTAAGCTGGTAAGTTTACTGTAACTTGTTATGCAATAATAGCATTGCGTGAACCGA
DNasePeakNoPromoter10044	potential enhancer	chr11	35031300	35031500	+	chr11	35009753	35009953	+	AGGACCGGATCAACTGGTTCAGAACAAATAAATCTAGATAAAGAAGAGATTGTATTAAAAGCAACCTGTTTTGTGAAGCTGAAATTAGGAAGGATGATTCATAGCCCTCCTGGGTTACAAAGTACAGTAGGTAAATCAATGGCATAGCAGCAAAGAATCTATAGCTTATTATGTGCTTTTGGCTCAAGGGAAAGAAAGGTATTTCATTCAGTACTCATTGCGTGAACCGA
DNasePeakNoPromoter10044_Reversed:	potential enhancer	chr11	35031300	35031500	-	chr11	35009753	35009953	-	AGGACCGGATCAACTAGTACTGAATGAAATACCTTTCTTTCCCTTGAGCCAAAAGCACATAATAAGCTATAGATTCTTTGCTGCTATGCCATTGATTTACCTACTGTACTTTGTAACCCAGGAGGGCTATGAATCATCCTTCCTAATTTCAGCTTCACAAAACAGGTTGCTTTTAATACAATCTCTTCTTTATCTAGATTTATTTGTTCTGAACCCATTGCGTGAACCGA
DNasePeakNoPromoter10045	potential enhancer	chr11	35067080	35067280	+	chr11	35045533	35045733	+	AGGACCGGATCAACTTATTTTCCAGGCTACTACAGATACTTCTGTTGGCCTGGCATACCCAGGTGAAGCAACCCACCAAGGCTGGGAGCTTTGTTAATGTTTCACAGCTGAGTGTTTACCCAAGTCCTTTAAGCCATCTAGGACTATGGGATGGACTTAAACACTCTTCTCTTTGAGTTCTCCCACCTTTTCACTCTGAGCTGAAAATATTAGTGCATTGCGTGAACCGA
DNasePeakNoPromoter10045_Reversed:	potential enhancer	chr11	35067080	35067280	-	chr11	35045533	35045733	-	AGGACCGGATCAACTCACTAATATTTTCAGCTCAGAGTGAAAAGGTGGGAGAACTCAAAGAGAAGAGTGTTTAAGTCCATCCCATAGTCCTAGATGGCTTAAAGGACTTGGGTAAACACTCAGCTGTGAAACATTAACAAAGCTCCCAGCCTTGGTGGGTTGCTTCACCTGGGTATGCCAGGCCAACAGAAGTATCTGTAGTAGCCTGGAAAATACATTGCGTGAACCGA
DNasePeakNoPromoter10046	potential enhancer	chr11	35122860	35123060	+	chr11	35101313	35101513	+	AGGACCGGATCAACTTGACAATGGGAAATCTTCACTGCTCAGATTTTTCTCACAGCTTGTCTTTCCCTAGAACTCTCACATTGAGTCCACGTGGCACTGGACCCAATATTGACATAGTCATGATGTCACCATCCTGGATCCAAAATCATCCCGTCCTTCACACAACAAATGCTTTGTCATCTGGGCACGCTTCTCTGCTGAAATTCTCTCCTTAGCATTGCGTGAACCGA
DNasePeakNoPromoter10046_Reversed:	potential enhancer	chr11	35122860	35123060	-	chr11	35101313	35101513	-	AGGACCGGATCAACTCTAAGGAGAGAATTTCAGCAGAGAAGCGTGCCCAGATGACAAAGCATTTGTTGTGTGAAGGACGGGATGATTTTGGATCCAGGATGGTGACATCATGACTATGTCAATATTGGGTCCAGTGCCACGTGGACTCAATGTGAGAGTTCTAGGGAAAGACAAGCTGTGAGAAAAATCTGAGCAGTGAAGATTTCCCATTGTCACATTGCGTGAACCGA
DNasePeakNoPromoter10047	potential enhancer	chr11	35164010	35164210	+	chr11	35142463	35142663	+	AGGACCGGATCAACTTTGAGAAAGAGGAGAGCGTCTGAGAGCCCTGGGTCTTAGGGCTGGCACACACCTTTCTGCTCCCTTCTCTCTAATTGAGCATTAGAGACTCCGCCCCCTGCTGGGAGTTAGAACTTTAGCTGTGTTTTCCCATGTGAAGGAGCAAAGAGGCAAAGCTTCATCTCTGTTGGGGCTAGCATCAACTAATTCAGGTATTCCCCCATTGCGTGAACCGA
DNasePeakNoPromoter10047_Reversed:	potential enhancer	chr11	35164010	35164210	-	chr11	35142463	35142663	-	AGGACCGGATCAACTGGGGAATACCTGAATTAGTTGATGCTAGCCCCAACAGAGATGAAGCTTTGCCTCTTTGCTCCTTCACATGGGAAAACACAGCTAAAGTTCTAACTCCCAGCAGGGGGCGGAGTCTCTAATGCTCAATTAGAGAGAAGGGAGCAGAAAGGTGTGTGCCAGCCCTAAGACCCAGGGCTCTCAGACGCTCTCCTCTTTCTCAACATTGCGTGAACCGA
DNasePeakNoPromoter10048	potential enhancer	chr11	35194860	35195060	+	chr11	35173313	35173513	+	AGGACCGGATCAACTCGGAAGGTCTGTCATGTAGATTGACAGTTTCCTTTTGTAAGACTGGCCAACTGAGGCCAAAGTTGAAAATGTCAGTAAAAACAAATAGTATTGCAAAAGGGCCTTATGCATTTCCTTCTCTATCCTCTCATTGCCCCATCAGCCGAGTGCTGCATGAGTGGCTTAAGAGAACACCATTAGGCTTGAAAAAGAGTGAACTGCATTGCGTGAACCGA
DNasePeakNoPromoter10048_Reversed:	potential enhancer	chr11	35194860	35195060	-	chr11	35173313	35173513	-	AGGACCGGATCAACTCAGTTCACTCTTTTTCAAGCCTAATGGTGTTCTCTTAAGCCACTCATGCAGCACTCGGCTGATGGGGCAATGAGAGGATAGAGAAGGAAATGCATAAGGCCCTTTTGCAATACTATTTGTTTTTACTGACATTTTCAACTTTGGCCTCAGTTGGCCAGTCTTACAAAAGGAAACTGTCAATCTACATGACAGACCTTCCGCATTGCGTGAACCGA
DNasePeakNoPromoter10049	potential enhancer	chr11	35259760	35259960	+	chr11	35238213	35238413	+	AGGACCGGATCAACTGAGAGTAATGAAAATTTTCCCATCAAGGTTCACGTCCTTTGCAGAAACTTCGTTTTCAACCATCTTGTTGGCCTTCTCTGCCCTGTTGATAATGCGCCCCCTAGTGGATGCTTTACAACATGCCCTTTGTCTTCGTAGAAACTGAGTCCTTCCGCCTGACTTCCGTTCTCGAATCCTCAAGGTAAAACCAGAAAGAAGAGCATTGCGTGAACCGA
DNasePeakNoPromoter10049_Reversed:	potential enhancer	chr11	35259760	35259960	-	chr11	35238213	35238413	-	AGGACCGGATCAACTCTCTTCTTTCTGGTTTTACCTTGAGGATTCGAGAACGGAAGTCAGGCGGAAGGACTCAGTTTCTACGAAGACAAAGGGCATGTTGTAAAGCATCCACTAGGGGGCGCATTATCAACAGGGCAGAGAAGGCCAACAAGATGGTTGAAAACGAAGTTTCTGCAAAGGACGTGAACCTTGATGGGAAAATTTTCATTACTCTCCATTGCGTGAACCGA
DNasePeakNoPromoter1005	potential enhancer	chr1	26611660	26611860	+	chr1	26285169	26285369	+	AGGACCGGATCAACTCAGGGACCCCAGGTTGTCAAGGTGTCCTGAAAGCTGGGGAGGACTAGAAGGCAGGGGCCCCGCAGCCGAGGCTGTCTCCAGGGTGCCAGCAGAGGGCGCTGCCTGCTGCTCTGTTTCGGGCCTCTCCGCTCCCTTCCCAGCCCGGCTTCAGACTTATCCTCCTGGAGGGCATCAGACTGGGGTCCCCCAGGGAGTGCAGCCATTGCGTGAACCGA
DNasePeakNoPromoter1005_Reversed:	potential enhancer	chr1	26611660	26611860	-	chr1	26285169	26285369	-	AGGACCGGATCAACTGCTGCACTCCCTGGGGGACCCCAGTCTGATGCCCTCCAGGAGGATAAGTCTGAAGCCGGGCTGGGAAGGGAGCGGAGAGGCCCGAAACAGAGCAGCAGGCAGCGCCCTCTGCTGGCACCCTGGAGACAGCCTCGGCTGCGGGGCCCCTGCCTTCTAGTCCTCCCCAGCTTTCAGGACACCTTGACAACCTGGGGTCCCTGCATTGCGTGAACCGA
DNasePeakNoPromoter10050	potential enhancer	chr11	35325630	35325830	+	chr11	35304083	35304283	+	AGGACCGGATCAACTCATTGCCTAATTGAAATTGCTCACTGGAACGGGGGTGTTGCATCTGAACAAAACCCTCTTGGACTTGGCCGCTGGGGTTACAGAGTAGTGAGTTGTGTTGAAACTCCCCAGTAGAGCCAAAGGTCCTGTGACTTCCCAGAATCCACCAAGACTCTGGAAACAACCAGGAAAGTCTTTGAATGATTCACTCCAAAGCCCTGCATTGCGTGAACCGA
DNasePeakNoPromoter10050_Reversed:	potential enhancer	chr11	35325630	35325830	-	chr11	35304083	35304283	-	AGGACCGGATCAACTCAGGGCTTTGGAGTGAATCATTCAAAGACTTTCCTGGTTGTTTCCAGAGTCTTGGTGGATTCTGGGAAGTCACAGGACCTTTGGCTCTACTGGGGAGTTTCAACACAACTCACTACTCTGTAACCCCAGCGGCCAAGTCCAAGAGGGTTTTGTTCAGATGCAACACCCCCGTTCCAGTGAGCAATTTCAATTAGGCAATGCATTGCGTGAACCGA
DNasePeakNoPromoter10051	potential enhancer	chr11	35326050	35326250	+	chr11	35304503	35304703	+	AGGACCGGATCAACTCCTTCCTACTCCTCGCTCCTTCCACCTCTCACCTCCCACTGGTTGTTAAACAATGTTTATTGATCTTCCATTGCCCAGCAACCTAGTCAGCTCATCTCTTCCCTCACTCTCACTCATCCAACCTGCTTCCTGCCAAGCCAAACAAAAAAGATCTGCTTCTGCTTCTCAGTGACTGTGCAATTCTGCTCCCTCTCTCTCCTCATTGCGTGAACCGA
DNasePeakNoPromoter10051_Reversed:	potential enhancer	chr11	35326050	35326250	-	chr11	35304503	35304703	-	AGGACCGGATCAACTAGGAGAGAGAGGGAGCAGAATTGCACAGTCACTGAGAAGCAGAAGCAGATCTTTTTTGTTTGGCTTGGCAGGAAGCAGGTTGGATGAGTGAGAGTGAGGGAAGAGATGAGCTGACTAGGTTGCTGGGCAATGGAAGATCAATAAACATTGTTTAACAACCAGTGGGAGGTGAGAGGTGGAAGGAGCGAGGAGTAGGAAGGCATTGCGTGAACCGA
DNasePeakNoPromoter10052	potential enhancer	chr11	35358790	35358990	+	chr11	35337243	35337443	+	AGGACCGGATCAACTTCCTCCTACCAACATCCAGCCAAACAGAAGACTAGCTGTTTAAATGGCTGCCAGCATGCTAAGCGAATAGAAATAGTGACAAAGAGGGTAGTCAGAAAGGCAGTGAGTAACTATTCATTGTTTTCAAACGTGGCGAGAGGTGTTTGGTAATCTTTGTGTAAAACAGACATCTGAGTCATCTCAGCAGCAGGGAGTTCTCACATTGCGTGAACCGA
DNasePeakNoPromoter10052_Reversed:	potential enhancer	chr11	35358790	35358990	-	chr11	35337243	35337443	-	AGGACCGGATCAACTTGAGAACTCCCTGCTGCTGAGATGACTCAGATGTCTGTTTTACACAAAGATTACCAAACACCTCTCGCCACGTTTGAAAACAATGAATAGTTACTCACTGCCTTTCTGACTACCCTCTTTGTCACTATTTCTATTCGCTTAGCATGCTGGCAGCCATTTAAACAGCTAGTCTTCTGTTTGGCTGGATGTTGGTAGGAGGACATTGCGTGAACCGA
DNasePeakNoPromoter10053	potential enhancer	chr11	35362380	35362580	+	chr11	35340833	35341033	+	AGGACCGGATCAACTACTCTTATGTAACAAGTTACATAAGGGTCATCTTATTCCCCCAGTGTGCCCCCTGGGATTATGGTGTGGAGGCTAAGGTCAAAAGGAAATTATGTAAGCATAATCCTGAGAAATTGACAAACAAAGCAGTGACCAGTTCAAGGAGCAAACCAGCAGTATGTTACTGTGAATCTCCCAGACGCCAGGAACTTACATAAAACCATTGCGTGAACCGA
DNasePeakNoPromoter10053_Reversed:	potential enhancer	chr11	35362380	35362580	-	chr11	35340833	35341033	-	AGGACCGGATCAACTGTTTTATGTAAGTTCCTGGCGTCTGGGAGATTCACAGTAACATACTGCTGGTTTGCTCCTTGAACTGGTCACTGCTTTGTTTGTCAATTTCTCAGGATTATGCTTACATAATTTCCTTTTGACCTTAGCCTCCACACCATAATCCCAGGGGGCACACTGGGGGAATAAGATGACCCTTATGTAACTTGTTACATAAGAGTCATTGCGTGAACCGA
DNasePeakNoPromoter10054	potential enhancer	chr11	35368850	35369050	+	chr11	35347303	35347503	+	AGGACCGGATCAACTGAGTCTCCTAGTCTGCTCTGGACAGACATGGTAATTCAATATACTTGCTGTTTTGAACCCCTGCTCCCCACTTCCAGTGGCATTTGGACCACTTTAAAGACCAGAAAAAGGATCACAAGCAGATTTCATCTCATGGGCAAAGTCCAAATCACTGATAGTGGCTGCTGGAGCAATGTTTTCAGAAGGATTCCAAGGCTGAACATTGCGTGAACCGA
DNasePeakNoPromoter10054_Reversed:	potential enhancer	chr11	35368850	35369050	-	chr11	35347303	35347503	-	AGGACCGGATCAACTTTCAGCCTTGGAATCCTTCTGAAAACATTGCTCCAGCAGCCACTATCAGTGATTTGGACTTTGCCCATGAGATGAAATCTGCTTGTGATCCTTTTTCTGGTCTTTAAAGTGGTCCAAATGCCACTGGAAGTGGGGAGCAGGGGTTCAAAACAGCAAGTATATTGAATTACCATGTCTGTCCAGAGCAGACTAGGAGACTCCATTGCGTGAACCGA
DNasePeakNoPromoter10055	potential enhancer	chr11	35380940	35381140	+	chr11	35359393	35359593	+	AGGACCGGATCAACTTACCTGCTATACTGCAGAGAAAAAGCTGTCAGCTGCTTTAAAGTTTTCCTAGCCAGTGTTTTGACCTCAAAGACATCAAAAACTGTCCTATCGACTGCTGTCATTTGGCTCAGGAGCCCAAGGTCACTGTTTGTTTGGATGTTGTGTAATCATGAGAGTAAAGTCATCATCAGTATCATGTAATTAATATATTATTTAAGCATTGCGTGAACCGA
DNasePeakNoPromoter10055_Reversed:	potential enhancer	chr11	35380940	35381140	-	chr11	35359393	35359593	-	AGGACCGGATCAACTCTTAAATAATATATTAATTACATGATACTGATGATGACTTTACTCTCATGATTACACAACATCCAAACAAACAGTGACCTTGGGCTCCTGAGCCAAATGACAGCAGTCGATAGGACAGTTTTTGATGTCTTTGAGGTCAAAACACTGGCTAGGAAAACTTTAAAGCAGCTGACAGCTTTTTCTCTGCAGTATAGCAGGTACATTGCGTGAACCGA
DNasePeakNoPromoter10056	potential enhancer	chr11	35381710	35381910	+	chr11	35360163	35360363	+	AGGACCGGATCAACTCCCAGTGTTTTGATGACAAAGACGTCACAAACTGTCCTACTGACTTTTGTCATTTGGTTCGAGAGCCCAAGGTCACTGTTTGTTTGGACATTGTGTAATTATGGGAGTTAAAGTCATCATCAGTGTCATCTTTGGCCTTTGATGTCCCTTTTCTCTCCTTAGGCAAGAACCATGGCTGTTTCCCTCCCACGTTTTGTGAACATTGCGTGAACCGA
DNasePeakNoPromoter10056_Reversed:	potential enhancer	chr11	35381710	35381910	-	chr11	35360163	35360363	-	AGGACCGGATCAACTTTCACAAAACGTGGGAGGGAAACAGCCATGGTTCTTGCCTAAGGAGAGAAAAGGGACATCAAAGGCCAAAGATGACACTGATGATGACTTTAACTCCCATAATTACACAATGTCCAAACAAACAGTGACCTTGGGCTCTCGAACCAAATGACAAAAGTCAGTAGGACAGTTTGTGACGTCTTTGTCATCAAAACACTGGGCATTGCGTGAACCGA
DNasePeakNoPromoter10057	potential enhancer	chr11	35412640	35412840	+	chr11	35391093	35391293	+	AGGACCGGATCAACTGTCAGTCAACCATGGTCCACAGGTCAAATCCAGCTTGCCATCTATTTTTGTAAATAAACTTTTATTGGAACACAGCCTTGCTCGCTTATTTACATACTGTCCGTGGCTGCTTTTGTGATGCAATGGCAGAGTTGACTCATTATGATACAGACTGTATGGCTCACAAAGCCTACAATATGCACTATCTGGCTCTTTGCAGACATTGCGTGAACCGA
DNasePeakNoPromoter10057_Reversed:	potential enhancer	chr11	35412640	35412840	-	chr11	35391093	35391293	-	AGGACCGGATCAACTTCTGCAAAGAGCCAGATAGTGCATATTGTAGGCTTTGTGAGCCATACAGTCTGTATCATAATGAGTCAACTCTGCCATTGCATCACAAAAGCAGCCACGGACAGTATGTAAATAAGCGAGCAAGGCTGTGTTCCAATAAAAGTTTATTTACAAAAATAGATGGCAAGCTGGATTTGACCTGTGGACCATGGTTGACTGACCATTGCGTGAACCGA
DNasePeakNoPromoter10058	potential enhancer	chr11	35413820	35414020	+	chr11	35392273	35392473	+	AGGACCGGATCAACTTACATTGCTGAGCTTTCGCTGATTTCTACATAGGAAGACACAGAGAATGTGAACTCACCCAGATACAGAGGAAAATCAGGGTCTTTCAGGACTCGGACGGGGAGGGCATCCAGCAAAAGTAGGGCTGCAGCGCCCCCATGTGTCCAGGGCGGTGGAAGTCACCAGGAGTAGGCGGAGGAAGCCGGCTTCTGACATTTGGGCATTGCGTGAACCGA
DNasePeakNoPromoter10058_Reversed:	potential enhancer	chr11	35413820	35414020	-	chr11	35392273	35392473	-	AGGACCGGATCAACTCCCAAATGTCAGAAGCCGGCTTCCTCCGCCTACTCCTGGTGACTTCCACCGCCCTGGACACATGGGGGCGCTGCAGCCCTACTTTTGCTGGATGCCCTCCCCGTCCGAGTCCTGAAAGACCCTGATTTTCCTCTGTATCTGGGTGAGTTCACATTCTCTGTGTCTTCCTATGTAGAAATCAGCGAAAGCTCAGCAATGTACATTGCGTGAACCGA
DNasePeakNoPromoter10059	potential enhancer	chr11	35426120	35426320	+	chr11	35404573	35404773	+	AGGACCGGATCAACTACAGCTGGTGCGGGGCCTGGGAAAGAGGTAATTTGCCCTCTCGCTCTTCCTTCAAAGCAGCAGGAAAATCACCATGGTTCAGAGGTGTGGCTCCACAGTGCTCCCTGCTGGGCAAATTGTTCCCGGTCTGTCTGACCACTGGACAATCACGTGTGAATTTTGTGTTGAGATCTAGAGTTTACTTGCCTTGAACCCCATTGCATTGCGTGAACCGA
DNasePeakNoPromoter10059_Reversed:	potential enhancer	chr11	35426120	35426320	-	chr11	35404573	35404773	-	AGGACCGGATCAACTCAATGGGGTTCAAGGCAAGTAAACTCTAGATCTCAACACAAAATTCACACGTGATTGTCCAGTGGTCAGACAGACCGGGAACAATTTGCCCAGCAGGGAGCACTGTGGAGCCACACCTCTGAACCATGGTGATTTTCCTGCTGCTTTGAAGGAAGAGCGAGAGGGCAAATTACCTCTTTCCCAGGCCCCGCACCAGCTGTCATTGCGTGAACCGA
DNasePeakNoPromoter1006	potential enhancer	chr1	26612430	26612630	+	chr1	26285939	26286139	+	AGGACCGGATCAACTTGTCACTTGGGTGTCACCCTCTACCACCAGCTCACTAAGATCCTGCAGGCTGGCCAGCAGCCTGTCAAAGTCCACCTCAGGGGGCGCCAATGAGTCCCCTGGCAAAGAGGACAGACACCTGTGAGCCGCCTTTTGGCTGTCATGTCCCTAGCAGCCCTAGCCTCTGTGGCTCCCTCCCAAGCTGGGCAGTGGTCTTAATGCATTGCGTGAACCGA
DNasePeakNoPromoter1006_Reversed:	potential enhancer	chr1	26612430	26612630	-	chr1	26285939	26286139	-	AGGACCGGATCAACTCATTAAGACCACTGCCCAGCTTGGGAGGGAGCCACAGAGGCTAGGGCTGCTAGGGACATGACAGCCAAAAGGCGGCTCACAGGTGTCTGTCCTCTTTGCCAGGGGACTCATTGGCGCCCCCTGAGGTGGACTTTGACAGGCTGCTGGCCAGCCTGCAGGATCTTAGTGAGCTGGTGGTAGAGGGTGACACCCAAGTGACACATTGCGTGAACCGA
DNasePeakNoPromoter10060	potential enhancer	chr11	35433960	35434160	+	chr11	35412413	35412613	+	AGGACCGGATCAACTATGAAATGCCATGGGAATTGGGATTCCCTAAGGATTGAAGGGCTTCCAAAGGGAGTCAGACCACCAGTGTGGACAAAGTGCTGACATTTACTGCCATCTGTTGGGTGATGAGCAAACTGTCCCACTCTTTAAAACACAGAAATACGCCTCTGAAAGATTTCTTCCTCAATTCAAAAGGCATCCTTAGCTCATCACTGTTTCATTGCGTGAACCGA
DNasePeakNoPromoter10060_Reversed:	potential enhancer	chr11	35433960	35434160	-	chr11	35412413	35412613	-	AGGACCGGATCAACTAAACAGTGATGAGCTAAGGATGCCTTTTGAATTGAGGAAGAAATCTTTCAGAGGCGTATTTCTGTGTTTTAAAGAGTGGGACAGTTTGCTCATCACCCAACAGATGGCAGTAAATGTCAGCACTTTGTCCACACTGGTGGTCTGACTCCCTTTGGAAGCCCTTCAATCCTTAGGGAATCCCAATTCCCATGGCATTTCATCATTGCGTGAACCGA
DNasePeakNoPromoter10061	potential enhancer	chr11	35507340	35507540	+	chr11	35485792	35485992	+	AGGACCGGATCAACTACTCAGGAAAAAAAAATGCCCAGGCTCTTCAGAGACACTCAGAAGGAAGCGCCTTCAGGATAACGTTGTCTGAAAGGATCGCTTGGGCGCCATCTAGTGGGAAAATGCTTGCACTGCCATGGGGCTCCGGCGCTGTGTCCCAGCCATATGTAGGCGACCCTTAACGTAGGCAGGCAGCATAGTGCTCAGCACCAGGCAGGCATTGCGTGAACCGA
DNasePeakNoPromoter10061_Reversed:	potential enhancer	chr11	35507340	35507540	-	chr11	35485792	35485992	-	AGGACCGGATCAACTCCTGCCTGGTGCTGAGCACTATGCTGCCTGCCTACGTTAAGGGTCGCCTACATATGGCTGGGACACAGCGCCGGAGCCCCATGGCAGTGCAAGCATTTTCCCACTAGATGGCGCCCAAGCGATCCTTTCAGACAACGTTATCCTGAAGGCGCTTCCTTCTGAGTGTCTCTGAAGAGCCTGGGCATTTTTTTTTCCTGAGTCATTGCGTGAACCGA
DNasePeakNoPromoter10062	potential enhancer	chr11	35601270	35601470	+	chr11	35579722	35579922	+	AGGACCGGATCAACTGATTAGCAGGTGGGGAGGCTAAATTCCTTTAAAAAGGAAAATAAATAGATGTTGCAAGATCTTTCCTCTTTTCGCTGTTAGCAGATGATAATAGTTAGCTTCCCCATGTCACAGAGGAAATAGGCATGAATGACTCAGCAGAGATGACCCAACAAAAGGAAACTAGTGCTATGAAATCTGAGTCAGTTCAAACTAAATCCCATTGCGTGAACCGA
DNasePeakNoPromoter10062_Reversed:	potential enhancer	chr11	35601270	35601470	-	chr11	35579722	35579922	-	AGGACCGGATCAACTGGATTTAGTTTGAACTGACTCAGATTTCATAGCACTAGTTTCCTTTTGTTGGGTCATCTCTGCTGAGTCATTCATGCCTATTTCCTCTGTGACATGGGGAAGCTAACTATTATCATCTGCTAACAGCGAAAAGAGGAAAGATCTTGCAACATCTATTTATTTTCCTTTTTAAAGGAATTTAGCCTCCCCACCTGCTAATCCATTGCGTGAACCGA
DNasePeakNoPromoter10063	potential enhancer	chr11	35651610	35651810	+	chr11	35630062	35630262	+	AGGACCGGATCAACTTGTCTGTCTTTTCTGATACTATGATGCTGGATGCATGACTCATGCCATAAAAATTATTGTAATGACTCTGGACTTAGCAATTCAGAAGTTGGTGCTCCATGCGAAATCCCTCGTGGGCTGTTTTCAAGTGATTACTCATGGCCCAGGTATGTGCTGCATGTATGAGTATAGTTACGTTGGTTATTAGACTATCGAAATACCATTGCGTGAACCGA
DNasePeakNoPromoter10063_Reversed:	potential enhancer	chr11	35651610	35651810	-	chr11	35630062	35630262	-	AGGACCGGATCAACTGTATTTCGATAGTCTAATAACCAACGTAACTATACTCATACATGCAGCACATACCTGGGCCATGAGTAATCACTTGAAAACAGCCCACGAGGGATTTCGCATGGAGCACCAACTTCTGAATTGCTAAGTCCAGAGTCATTACAATAATTTTTATGGCATGAGTCATGCATCCAGCATCATAGTATCAGAAAAGACAGACACATTGCGTGAACCGA
DNasePeakNoPromoter10064	potential enhancer	chr11	35756290	35756490	+	chr11	35734742	35734942	+	AGGACCGGATCAACTAATGTTAACACATTGTTTTTGAAAAGTGGGCAAGAAAAAGAGAAGAGCCATTGTTTGATGGAAGAATGATGTGGATCATCAAATGCCAGAACTAACCACTTACGGAGGAGAAGACCAAAGTCCAGATTAATTAATGTTTGCCCAAGGACACATAACTAATAAGTAACAGAGCTTGGACTAGAATCCCAATTTCTTGAGTCCATTGCGTGAACCGA
DNasePeakNoPromoter10064_Reversed:	potential enhancer	chr11	35756290	35756490	-	chr11	35734742	35734942	-	AGGACCGGATCAACTGACTCAAGAAATTGGGATTCTAGTCCAAGCTCTGTTACTTATTAGTTATGTGTCCTTGGGCAAACATTAATTAATCTGGACTTTGGTCTTCTCCTCCGTAAGTGGTTAGTTCTGGCATTTGATGATCCACATCATTCTTCCATCAAACAATGGCTCTTCTCTTTTTCTTGCCCACTTTTCAAAAACAATGTGTTAACATTCATTGCGTGAACCGA
DNasePeakNoPromoter10065	potential enhancer	chr11	35771950	35772150	+	chr11	35750402	35750602	+	AGGACCGGATCAACTTATTAGACTAAACACTATTTTAGCTCTCAGTTTGCTCTTCTAAACTAGGGTTCCATGGTCCAGTAAGTTTCCAAAGGCCACCTTCTTGGAGCTCCACAAGTTTCATGATGCAATAAAGACTTTGAGCAGCCTTGTGATAATGAAATATGTTTAGTTTGTTTAACCTGACATTCCCACACTTATTGACCGTAAGACTCTTACATTGCGTGAACCGA
DNasePeakNoPromoter10065_Reversed:	potential enhancer	chr11	35771950	35772150	-	chr11	35750402	35750602	-	AGGACCGGATCAACTTAAGAGTCTTACGGTCAATAAGTGTGGGAATGTCAGGTTAAACAAACTAAACATATTTCATTATCACAAGGCTGCTCAAAGTCTTTATTGCATCATGAAACTTGTGGAGCTCCAAGAAGGTGGCCTTTGGAAACTTACTGGACCATGGAACCCTAGTTTAGAAGAGCAAACTGAGAGCTAAAATAGTGTTTAGTCTAATACATTGCGTGAACCGA
DNasePeakNoPromoter10066	potential enhancer	chr11	35784500	35784700	+	chr11	35762951	35763151	+	AGGACCGGATCAACTAAAAAAAATTTCAGTGCCTTCTTTGTGCAAGGCACTATTTTAAGTATGTGGAATACACAGATGACCTTGGAATCTCAGTGGCAATAACGACAAATGTTTGTTTTTCTCACATACTACATGTCCACTCTGGATCAGCTTTAGCTCTGCTCCCTTCTCCTTTATTCTAAGACCAAAGCTAAAGGTGAGCCCCTATGTGGGAACATTGCGTGAACCGA
DNasePeakNoPromoter10066_Reversed:	potential enhancer	chr11	35784500	35784700	-	chr11	35762951	35763151	-	AGGACCGGATCAACTTTCCCACATAGGGGCTCACCTTTAGCTTTGGTCTTAGAATAAAGGAGAAGGGAGCAGAGCTAAAGCTGATCCAGAGTGGACATGTAGTATGTGAGAAAAACAAACATTTGTCGTTATTGCCACTGAGATTCCAAGGTCATCTGTGTATTCCACATACTTAAAATAGTGCCTTGCACAAAGAAGGCACTGAAATTTTTTTTCATTGCGTGAACCGA
DNasePeakNoPromoter10067	potential enhancer	chr11	35843470	35843670	+	chr11	35821920	35822120	+	AGGACCGGATCAACTAAAAAAAAAAAAAAAAAAGCTGAGGCGAACGCCTCTGCGCCCCCTAGAGGTTGGAGAGTGCAACCAACAATGAGTGTGAACACATGGAAAAGCTCAGTGCCAGCCTCCAAGCTGTTAGCAATGAAGAGGGAGCTTGTGGGGCAGGCTGATCCAAGTCCCAACCGCCCTGAAGGGAGATTATAATCCCCAGTTCCTCCTCACATTGCGTGAACCGA
DNasePeakNoPromoter10067_Reversed:	potential enhancer	chr11	35843470	35843670	-	chr11	35821920	35822120	-	AGGACCGGATCAACTTGAGGAGGAACTGGGGATTATAATCTCCCTTCAGGGCGGTTGGGACTTGGATCAGCCTGCCCCACAAGCTCCCTCTTCATTGCTAACAGCTTGGAGGCTGGCACTGAGCTTTTCCATGTGTTCACACTCATTGTTGGTTGCACTCTCCAACCTCTAGGGGGCGCAGAGGCGTTCGCCTCAGCTTTTTTTTTTTTTTTTTTCATTGCGTGAACCGA
DNasePeakNoPromoter10068	potential enhancer	chr11	35843740	35843940	+	chr11	35822190	35822390	+	AGGACCGGATCAACTAGGCAAAACCAAATCCTTGGCGTCTCAGCTCTGCTTTTGTAAACCAATTTCCCCACTAATAAGAATCGGAGATTGTGTTTCCCCGTGCAGTGCCAGACCAGGCCAGCAGGGGTCTAACATTAGTTGCTTTTAACCTACAATGACTGGCTCTCCACCGTAGTGGCTGAGTGAGTGAACTTGAAGTGAAGAGCTAATAGCCACATTGCGTGAACCGA
DNasePeakNoPromoter10068_Reversed:	potential enhancer	chr11	35843740	35843940	-	chr11	35822190	35822390	-	AGGACCGGATCAACTTGGCTATTAGCTCTTCACTTCAAGTTCACTCACTCAGCCACTACGGTGGAGAGCCAGTCATTGTAGGTTAAAAGCAACTAATGTTAGACCCCTGCTGGCCTGGTCTGGCACTGCACGGGGAAACACAATCTCCGATTCTTATTAGTGGGGAAATTGGTTTACAAAAGCAGAGCTGAGACGCCAAGGATTTGGTTTTGCCTCATTGCGTGAACCGA
DNasePeakNoPromoter10069	potential enhancer	chr11	35857060	35857260	+	chr11	35835510	35835710	+	AGGACCGGATCAACTTAAGCTAGTATGCAAATAGATCCAAAGAAATTCAGATCATTTGAGTACGGAAAAATGGCCCATTGCTATCCTGAGTTGACCCACCTTTTTGGCCCTAGTGGCAGTTTCTGGAATTGCAGGCAAGGAAGAGGCAGTGGAAGGTAAAGGGAAACATTTTGTTTATTCAACAATTATTTTGGCCAGGTGCAGTGGCTCATGCCCATTGCGTGAACCGA
DNasePeakNoPromoter10069_Reversed:	potential enhancer	chr11	35857060	35857260	-	chr11	35835510	35835710	-	AGGACCGGATCAACTGGCATGAGCCACTGCACCTGGCCAAAATAATTGTTGAATAAACAAAATGTTTCCCTTTACCTTCCACTGCCTCTTCCTTGCCTGCAATTCCAGAAACTGCCACTAGGGCCAAAAAGGTGGGTCAACTCAGGATAGCAATGGGCCATTTTTCCGTACTCAAATGATCTGAATTTCTTTGGATCTATTTGCATACTAGCTTACATTGCGTGAACCGA
DNasePeakNoPromoter1007	potential enhancer	chr1	26648100	26648300	+	chr1	26321609	26321809	+	AGGACCGGATCAACTTGTCTGTGCCCGCACAGCCTAGGGCCCCACCCGGCTCAGAGCCTGCTCTCACAACACTTCATTTGGGTGGCTGCGCGAGACTACACTCCCCAGTTAGTCTGGTCCCAGGGCGCCCTCTGATGGCAGAAGGAGGCCTAACATCTGAACCCGAAAGCTGGGGCCTGGAGGGAAGAAGCCAGCCTGAGCGTCAGGGAAGAAGGCATTGCGTGAACCGA
DNasePeakNoPromoter1007_Reversed:	potential enhancer	chr1	26648100	26648300	-	chr1	26321609	26321809	-	AGGACCGGATCAACTCCTTCTTCCCTGACGCTCAGGCTGGCTTCTTCCCTCCAGGCCCCAGCTTTCGGGTTCAGATGTTAGGCCTCCTTCTGCCATCAGAGGGCGCCCTGGGACCAGACTAACTGGGGAGTGTAGTCTCGCGCAGCCACCCAAATGAAGTGTTGTGAGAGCAGGCTCTGAGCCGGGTGGGGCCCTAGGCTGTGCGGGCACAGACACATTGCGTGAACCGA
DNasePeakNoPromoter10070	potential enhancer	chr11	35949410	35949610	+	chr11	35927860	35928060	+	AGGACCGGATCAACTTACTCAAGTCACCTTTGCCAGCGGCTTGCCTCCCAGCCCCTCCCTTGGGAGCATGCTTTGGCAATGGCGTGACTGGGTGATGAAGAACCTAAACTGGATTGTGCAACCTTGCGAGGTTGTGTAACCACCACGGCTGCACTTATTGCACAGTCGGCTAGAGAGCTTAGCGCACAGCCAGAGTCTGCAGTGAGGTTCCCATGCATTGCGTGAACCGA
DNasePeakNoPromoter10070_Reversed:	potential enhancer	chr11	35949410	35949610	-	chr11	35927860	35928060	-	AGGACCGGATCAACTCATGGGAACCTCACTGCAGACTCTGGCTGTGCGCTAAGCTCTCTAGCCGACTGTGCAATAAGTGCAGCCGTGGTGGTTACACAACCTCGCAAGGTTGCACAATCCAGTTTAGGTTCTTCATCACCCAGTCACGCCATTGCCAAAGCATGCTCCCAAGGGAGGGGCTGGGAGGCAAGCCGCTGGCAAAGGTGACTTGAGTACATTGCGTGAACCGA
DNasePeakNoPromoter10071	potential enhancer	chr11	36111580	36111780	+	chr11	36090030	36090230	+	AGGACCGGATCAACTTTATAGATGAGGACATTGAGGCTTAGAGAAGTTGAATAATTTTTCCAACATCATATAGCTAGTGAAGTGGTAGGCTGAAATTTGAGCCCAGGTGGACTTCACACTTTCACTTCTAACCACTACAGCAAAATGTATGCTTGGAATTGTCAGCTGGGGCAGATCATAAGAAGTTGAGAATATAAAAGATTATATTTTATACTCATTGCGTGAACCGA
DNasePeakNoPromoter10071_Reversed:	potential enhancer	chr11	36111580	36111780	-	chr11	36090030	36090230	-	AGGACCGGATCAACTAGTATAAAATATAATCTTTTATATTCTCAACTTCTTATGATCTGCCCCAGCTGACAATTCCAAGCATACATTTTGCTGTAGTGGTTAGAAGTGAAAGTGTGAAGTCCACCTGGGCTCAAATTTCAGCCTACCACTTCACTAGCTATATGATGTTGGAAAAATTATTCAACTTCTCTAAGCCTCAATGTCCTCATCTATAACATTGCGTGAACCGA
DNasePeakNoPromoter10072	potential enhancer	chr11	36153370	36153570	+	chr11	36131820	36132020	+	AGGACCGGATCAACTCTTGCCTCATTGAACCCACCTGGGGCCTGGGGTGGGCTGGGCAAAGGACCAGAGGAGCTTAGGTGCTGGGTGGTCTTTGTTTCGAGCATGTTCTAGTGCCATCTAGCGTCTGTGGGACCTTGTGCTGGCCAGGCTAAGGCTGTTGGATTTCCCCTGCTTGGGGCGATGGCTCTGTAAAACCCAAATAGCTTTAAAAGAGCCATTGCGTGAACCGA
DNasePeakNoPromoter10072_Reversed:	potential enhancer	chr11	36153370	36153570	-	chr11	36131820	36132020	-	AGGACCGGATCAACTGCTCTTTTAAAGCTATTTGGGTTTTACAGAGCCATCGCCCCAAGCAGGGGAAATCCAACAGCCTTAGCCTGGCCAGCACAAGGTCCCACAGACGCTAGATGGCACTAGAACATGCTCGAAACAAAGACCACCCAGCACCTAAGCTCCTCTGGTCCTTTGCCCAGCCCACCCCAGGCCCCAGGTGGGTTCAATGAGGCAAGCATTGCGTGAACCGA
DNasePeakNoPromoter10073	potential enhancer	chr11	36171350	36171550	+	chr11	36149800	36150000	+	AGGACCGGATCAACTACTTGGGGCCCCATTGAGGCTCTGCGTCTGTTCCTCATGACTCATGAATGTGTTCCTCATGACTGTTCCTCATGACTCATGTTCCTCATGACTCATGACTCATGAATGTGGCTGAATTGAGGGCTAAAGCCCTGGGTCTCTCTTACAGCATTGCTTTGGCATTCACCAGGCCAGGGCAGGCGTGAACGGTGGAATAGGGACATTGCGTGAACCGA
DNasePeakNoPromoter10073_Reversed:	potential enhancer	chr11	36171350	36171550	-	chr11	36149800	36150000	-	AGGACCGGATCAACTTCCCTATTCCACCGTTCACGCCTGCCCTGGCCTGGTGAATGCCAAAGCAATGCTGTAAGAGAGACCCAGGGCTTTAGCCCTCAATTCAGCCACATTCATGAGTCATGAGTCATGAGGAACATGAGTCATGAGGAACAGTCATGAGGAACACATTCATGAGTCATGAGGAACAGACGCAGAGCCTCAATGGGGCCCCAAGTCATTGCGTGAACCGA
DNasePeakNoPromoter10074	potential enhancer	chr11	36213690	36213890	+	chr11	36192140	36192340	+	AGGACCGGATCAACTTGACTCTTTAAATTGTGTGCACATGTTACTTTGATAGAAATAAAAGTGGAATTTCAAGAATGCGCTGGTAGGAACAATTGGTCTGTGACAGTACTTGCACTTTAAACGTGAGCTATCAAACAAAAACCTCTTTCAAGCATCTCTAGCCTCGCAACAGATGATCTGGGCATGCAGAAGACCACTGCACCCCCACTTGTCTCCATTGCGTGAACCGA
DNasePeakNoPromoter10074_Reversed:	potential enhancer	chr11	36213690	36213890	-	chr11	36192140	36192340	-	AGGACCGGATCAACTGAGACAAGTGGGGGTGCAGTGGTCTTCTGCATGCCCAGATCATCTGTTGCGAGGCTAGAGATGCTTGAAAGAGGTTTTTGTTTGATAGCTCACGTTTAAAGTGCAAGTACTGTCACAGACCAATTGTTCCTACCAGCGCATTCTTGAAATTCCACTTTTATTTCTATCAAAGTAACATGTGCACACAATTTAAAGAGTCACATTGCGTGAACCGA
DNasePeakNoPromoter10075	potential enhancer	chr11	36280420	36280620	+	chr11	36258870	36259070	+	AGGACCGGATCAACTAGCAGATGGGAGGGCAGGCGACTTACCCCGGGACTGGGCAGCTGATGGCGGGCCTTCTTTCTGGACTAGTGCTCCCCCTGCAGGAATCGCTGAATGCATAGCTTAGAAAAGTGAGAAGCTTCAGGATGAGGCCAGGACACGTGTGTAGTGAGGCCCAGAGTTCTGTGTTGTGGTAGCCTCTGAGCCCTGGCAGCTCCAGCCATTGCGTGAACCGA
DNasePeakNoPromoter10075_Reversed:	potential enhancer	chr11	36280420	36280620	-	chr11	36258870	36259070	-	AGGACCGGATCAACTGCTGGAGCTGCCAGGGCTCAGAGGCTACCACAACACAGAACTCTGGGCCTCACTACACACGTGTCCTGGCCTCATCCTGAAGCTTCTCACTTTTCTAAGCTATGCATTCAGCGATTCCTGCAGGGGGAGCACTAGTCCAGAAAGAAGGCCCGCCATCAGCTGCCCAGTCCCGGGGTAAGTCGCCTGCCCTCCCATCTGCTCATTGCGTGAACCGA
DNasePeakNoPromoter10076	potential enhancer	chr11	36287650	36287850	+	chr11	36266100	36266300	+	AGGACCGGATCAACTGGGGTTCTAGGAGAGGCCTGCCCACTACCCCACCTTCCCTCAGCTTCCCTGGTCTTTGTTCCGATTTTAGGCCAGGGTGGGAAGATAAGGAGGACGACTGCGCCATCTGCTGGGCATCTTGGGCAAGCTCCAGCTGCGCCCAGGTGAGGTTTGGCTTTTGCGCATGAGAACCTTGGGTCACCAAACAGGGTATGGCCCCTCATTGCGTGAACCGA
DNasePeakNoPromoter10076_Reversed:	potential enhancer	chr11	36287650	36287850	-	chr11	36266100	36266300	-	AGGACCGGATCAACTAGGGGCCATACCCTGTTTGGTGACCCAAGGTTCTCATGCGCAAAAGCCAAACCTCACCTGGGCGCAGCTGGAGCTTGCCCAAGATGCCCAGCAGATGGCGCAGTCGTCCTCCTTATCTTCCCACCCTGGCCTAAAATCGGAACAAAGACCAGGGAAGCTGAGGGAAGGTGGGGTAGTGGGCAGGCCTCTCCTAGAACCCCCATTGCGTGAACCGA
DNasePeakNoPromoter10077	potential enhancer	chr11	36328510	36328710	+	chr11	36306960	36307160	+	AGGACCGGATCAACTTTCACAGGGTTGGTAGTGATGACTACAAAAGACCCTGATTGCCACACCCTAAAAAGGACAGGAGCCCTTCCCATTGTGATGGTTTTTGTTGTAAATTTCTAGAAGAAACGGCCAGGGGGCGACAAATCTAAACATGAAGGAAGTGCAGAAACTGCAGTTATTTCCCCAGAACTGTACTTTCTTGCTAGAAGGCACCAAAACATTGCGTGAACCGA
DNasePeakNoPromoter10077_Reversed:	potential enhancer	chr11	36328510	36328710	-	chr11	36306960	36307160	-	AGGACCGGATCAACTTTTTGGTGCCTTCTAGCAAGAAAGTACAGTTCTGGGGAAATAACTGCAGTTTCTGCACTTCCTTCATGTTTAGATTTGTCGCCCCCTGGCCGTTTCTTCTAGAAATTTACAACAAAAACCATCACAATGGGAAGGGCTCCTGTCCTTTTTAGGGTGTGGCAATCAGGGTCTTTTGTAGTCATCACTACCAACCCTGTGAACATTGCGTGAACCGA
DNasePeakNoPromoter10078	potential enhancer	chr11	36453440	36453640	+	chr11	36431890	36432090	+	AGGACCGGATCAACTGAAGATCAAGCTGTGTGAAGGCAAGTACAAGACAGCCCTGGTAGACTGGGGCCTCTGTGACTCAGTCTTTGATGTCTGGACGGCTGAGATGCTTCTGTCCAGAAGGGGCAGGCTCCAAGCGAGTGATTCACCCTGTCCGTTTCCTCCCTACCTAGGCAGCAGCACTTTGATTTGAGTCAGCTGCTCACAGCAGTGCAAGTCATTGCGTGAACCGA
DNasePeakNoPromoter10078_Reversed:	potential enhancer	chr11	36453440	36453640	-	chr11	36431890	36432090	-	AGGACCGGATCAACTACTTGCACTGCTGTGAGCAGCTGACTCAAATCAAAGTGCTGCTGCCTAGGTAGGGAGGAAACGGACAGGGTGAATCACTCGCTTGGAGCCTGCCCCTTCTGGACAGAAGCATCTCAGCCGTCCAGACATCAAAGACTGAGTCACAGAGGCCCCAGTCTACCAGGGCTGTCTTGTACTTGCCTTCACACAGCTTGATCTTCCATTGCGTGAACCGA
DNasePeakNoPromoter10079	potential enhancer	chr11	36514360	36514560	+	chr11	36492810	36493010	+	AGGACCGGATCAACTAGGAAATATCAACATCTCATAATATCCCCTCCAATTATCCAAAATTCATTTCAAGAAAATGAATTTGTTCCTCTTGCTGGGAACTGGCACCCTCTAGTGGCACTTTACAGAAAAAACACCTAACAATAGCTACAAGTGCAAACTGGATTAAGACTCCCACTATGGTCTAGGCCATTTAATAGGAACCAGTCAACTGCATGCATTGCGTGAACCGA
DNasePeakNoPromoter10079_Reversed:	potential enhancer	chr11	36514360	36514560	-	chr11	36492810	36493010	-	AGGACCGGATCAACTCATGCAGTTGACTGGTTCCTATTAAATGGCCTAGACCATAGTGGGAGTCTTAATCCAGTTTGCACTTGTAGCTATTGTTAGGTGTTTTTTCTGTAAAGTGCCACTAGAGGGTGCCAGTTCCCAGCAAGAGGAACAAATTCATTTTCTTGAAATGAATTTTGGATAATTGGAGGGGATATTATGAGATGTTGATATTTCCTCATTGCGTGAACCGA
DNasePeakNoPromoter1008	potential enhancer	chr1	26677370	26677570	+	chr1	26350879	26351079	+	AGGACCGGATCAACTCCCCTCCCCCATTTCCCATTGTCCTCCTTCCTGAGAAGCTGGTGGAATTCAGAACTTTGACCCTTCCCTGTGGCCACAGCAGTGACTCAGGCTTTATGAGGGGCAGAGATGAAAGAGACTGAAGCCCCGGGAAGCCTGACCTGACTCCAGGACTGCTGGTGGCTATGACAGTGTCAGGGACAGGGTCCAAGGGGGACTGGCATTGCGTGAACCGA
DNasePeakNoPromoter1008_Reversed:	potential enhancer	chr1	26677370	26677570	-	chr1	26350879	26351079	-	AGGACCGGATCAACTCCAGTCCCCCTTGGACCCTGTCCCTGACACTGTCATAGCCACCAGCAGTCCTGGAGTCAGGTCAGGCTTCCCGGGGCTTCAGTCTCTTTCATCTCTGCCCCTCATAAAGCCTGAGTCACTGCTGTGGCCACAGGGAAGGGTCAAAGTTCTGAATTCCACCAGCTTCTCAGGAAGGAGGACAATGGGAAATGGGGGAGGGGCATTGCGTGAACCGA
DNasePeakNoPromoter10080	potential enhancer	chr11	36562680	36562880	+	chr11	36541130	36541330	+	AGGACCGGATCAACTGAGCTGTAAACAACAGCTGCGGGCTGTAAACAATGGAGCTATATTAAGAAAGTCCTGCATCTGCAGCATTCGGTTCAATCCTGCCACCCACTGGGCGTACTCCTGAATTGACTTTCCATTGTCAGCTGATCAGTGACAGATGTGAAATGACTCGTTACACACACAGGTCACATTGGGAGGATTCTTAGACGTCATATTCTCATTGCGTGAACCGA
DNasePeakNoPromoter10080_Reversed:	potential enhancer	chr11	36562680	36562880	-	chr11	36541130	36541330	-	AGGACCGGATCAACTAGAATATGACGTCTAAGAATCCTCCCAATGTGACCTGTGTGTGTAACGAGTCATTTCACATCTGTCACTGATCAGCTGACAATGGAAAGTCAATTCAGGAGTACGCCCAGTGGGTGGCAGGATTGAACCGAATGCTGCAGATGCAGGACTTTCTTAATATAGCTCCATTGTTTACAGCCCGCAGCTGTTGTTTACAGCTCCATTGCGTGAACCGA
DNasePeakNoPromoter10081	potential enhancer	chr11	36586010	36586210	+	chr11	36564460	36564660	+	AGGACCGGATCAACTCTTCTTAGCCAGTTCATGGATTCAACAACTTCTGAGACTTTTTCTCATGGCTTTTTCTGATAGTCAAGAATATAGGCTTTTCTTTGCCCACACGGTGGCACTAGCTGCTTAGAAAACAGTGTAGCTAAAATCAGAAAGCCCGCAGCAGATCTCCTGAAAGCATGGAGAGTGAGCTGCAGCCGACGTTTAGAGCAATTAATCATTGCGTGAACCGA
DNasePeakNoPromoter10081_Reversed:	potential enhancer	chr11	36586010	36586210	-	chr11	36564460	36564660	-	AGGACCGGATCAACTATTAATTGCTCTAAACGTCGGCTGCAGCTCACTCTCCATGCTTTCAGGAGATCTGCTGCGGGCTTTCTGATTTTAGCTACACTGTTTTCTAAGCAGCTAGTGCCACCGTGTGGGCAAAGAAAAGCCTATATTCTTGACTATCAGAAAAAGCCATGAGAAAAAGTCTCAGAAGTTGTTGAATCCATGAACTGGCTAAGAAGCATTGCGTGAACCGA
DNasePeakNoPromoter10082	potential enhancer	chr11	36644410	36644610	+	chr11	36622860	36623060	+	AGGACCGGATCAACTAAAACCAACTATGTATAGTACATATTGTATTGTGTACATGTACGTGGTATATTGTATGGTGTAAGAGTACAATTCAGGGAATGATCCTACACTGGCCTCTGGTGGATGGATGCAATACTATGTCTCCACACAATCATCAGGCAAATGTATTTACATGCTTTGACCAAAGATGAAGTATCAGATTCTTCTTTTTAATTATCCATTGCGTGAACCGA
DNasePeakNoPromoter10082_Reversed:	potential enhancer	chr11	36644410	36644610	-	chr11	36622860	36623060	-	AGGACCGGATCAACTGATAATTAAAAAGAAGAATCTGATACTTCATCTTTGGTCAAAGCATGTAAATACATTTGCCTGATGATTGTGTGGAGACATAGTATTGCATCCATCCACCAGAGGCCAGTGTAGGATCATTCCCTGAATTGTACTCTTACACCATACAATATACCACGTACATGTACACAATACAATATGTACTATACATAGTTGGTTTTCATTGCGTGAACCGA
DNasePeakNoPromoter10083	potential enhancer	chr11	36694470	36694670	+	chr11	36672920	36673120	+	AGGACCGGATCAACTGTTAACACTAAAGTTATTCTAGCCACCCAATCCAATGCCACTTTTCCTAAAAGGAATGTTACTTTTATATGAATGTTTCTGATTATGTACAGCGACATCTAGTGGAGGCAAACTGGTATTACAATCCATTGGTGTAACTAACAGGTATCAAACTCTACTGTCATAGTTATGGTCTATAGGCCCTCCATTAACAGTGGTAACATTGCGTGAACCGA
DNasePeakNoPromoter10083_Reversed:	potential enhancer	chr11	36694470	36694670	-	chr11	36672920	36673120	-	AGGACCGGATCAACTTTACCACTGTTAATGGAGGGCCTATAGACCATAACTATGACAGTAGAGTTTGATACCTGTTAGTTACACCAATGGATTGTAATACCAGTTTGCCTCCACTAGATGTCGCTGTACATAATCAGAAACATTCATATAAAAGTAACATTCCTTTTAGGAAAAGTGGCATTGGATTGGGTGGCTAGAATAACTTTAGTGTTAACCATTGCGTGAACCGA
DNasePeakNoPromoter10084	potential enhancer	chr11	36724250	36724450	+	chr11	36702700	36702900	+	AGGACCGGATCAACTGAATTCTCAGCTGAAAATGCAAAGGTCAAACACTTAGAGAAGCCTGTTTTAATGGGGGTGGATATTATTTCTGCCTCAGCCATTTTCAGCTGGAAACCACAAGATGGCAATGTTGCATCATTCCTTGCAAGACCTTTACCCATGGCTGTCCTGACTCCAGGTGAATTCAATCGCTAAGCAATAAATTGGGAGATGCAGGACATTGCGTGAACCGA
DNasePeakNoPromoter10084_Reversed:	potential enhancer	chr11	36724250	36724450	-	chr11	36702700	36702900	-	AGGACCGGATCAACTTCCTGCATCTCCCAATTTATTGCTTAGCGATTGAATTCACCTGGAGTCAGGACAGCCATGGGTAAAGGTCTTGCAAGGAATGATGCAACATTGCCATCTTGTGGTTTCCAGCTGAAAATGGCTGAGGCAGAAATAATATCCACCCCCATTAAAACAGGCTTCTCTAAGTGTTTGACCTTTGCATTTTCAGCTGAGAATTCCATTGCGTGAACCGA
DNasePeakNoPromoter10085	potential enhancer	chr11	36732740	36732940	+	chr11	36711190	36711390	+	AGGACCGGATCAACTAGCCTACTTACAGGCCAGTGATCATAGATCTGTATCTCCTTTTCCAAGTGAATCATCCCAATTCACAAAGATGAGCCCAAAGCAGCCATGTTTAAAATAGGTGGCCACAGTGCCACCTAGTTGTAACTGATTGGATCAGGGTGAACACCTAACCCAGGCTGGGGCAATCCGATTCTGTTGCCTGGAAATCAGGACTGAAGCATTGCGTGAACCGA
DNasePeakNoPromoter10085_Reversed:	potential enhancer	chr11	36732740	36732940	-	chr11	36711190	36711390	-	AGGACCGGATCAACTCTTCAGTCCTGATTTCCAGGCAACAGAATCGGATTGCCCCAGCCTGGGTTAGGTGTTCACCCTGATCCAATCAGTTACAACTAGGTGGCACTGTGGCCACCTATTTTAAACATGGCTGCTTTGGGCTCATCTTTGTGAATTGGGATGATTCACTTGGAAAAGGAGATACAGATCTATGATCACTGGCCTGTAAGTAGGCTCATTGCGTGAACCGA
DNasePeakNoPromoter10086	potential enhancer	chr11	36766200	36766400	+	chr11	36744650	36744850	+	AGGACCGGATCAACTGGACTGTCCATTCATAACATCCTATCCTTGGGAACAGGGGCACCACGTGGCACAACTCTAGTAACTCCAAATGATTTCACTGACATGCACGTCAATGTGAATGGCGCCCCCTGGTGTGGCATGATAGGACAGCCCTGCCTTGGAAATGGAGCGGTGGGAGTACGTCGCAGGAAAAGAAGCAGAACAACCAGACTCTATTTCATTGCGTGAACCGA
DNasePeakNoPromoter10086_Reversed:	potential enhancer	chr11	36766200	36766400	-	chr11	36744650	36744850	-	AGGACCGGATCAACTAAATAGAGTCTGGTTGTTCTGCTTCTTTTCCTGCGACGTACTCCCACCGCTCCATTTCCAAGGCAGGGCTGTCCTATCATGCCACACCAGGGGGCGCCATTCACATTGACGTGCATGTCAGTGAAATCATTTGGAGTTACTAGAGTTGTGCCACGTGGTGCCCCTGTTCCCAAGGATAGGATGTTATGAATGGACAGTCCCATTGCGTGAACCGA
DNasePeakNoPromoter10087	potential enhancer	chr11	36768720	36768920	+	chr11	36747170	36747370	+	AGGACCGGATCAACTAATGCAAACAGCTTTATGGGCTCTCTGCTGGGTGCTGGGGAATGTTCTGGGCTGCCATCTGGAGGGCAACTGTTGAGGTGCACCTGGTCCCTCTGACTTGGGTGAAGAGGTGGAAGGTGACATACTGCCACCTAGTGTCCAAGTGTCCATAATGCCTAGGGACATTACAAGTCTTGATTAGTAACATACTATCCTGTAGTCATTGCGTGAACCGA
DNasePeakNoPromoter10087_Reversed:	potential enhancer	chr11	36768720	36768920	-	chr11	36747170	36747370	-	AGGACCGGATCAACTACTACAGGATAGTATGTTACTAATCAAGACTTGTAATGTCCCTAGGCATTATGGACACTTGGACACTAGGTGGCAGTATGTCACCTTCCACCTCTTCACCCAAGTCAGAGGGACCAGGTGCACCTCAACAGTTGCCCTCCAGATGGCAGCCCAGAACATTCCCCAGCACCCAGCAGAGAGCCCATAAAGCTGTTTGCATTCATTGCGTGAACCGA
DNasePeakNoPromoter10088	potential enhancer	chr11	36892030	36892230	+	chr11	36870480	36870680	+	AGGACCGGATCAACTAGTGTTTCTGCCATTCAGACTGCCTTTTCCACTCATCCCCGGAATTTCCTGGATATGCCTGCATTCTGTCATCTAAATGGTTAATGATTAACAGGTTTGTCTGAAGGGTATCCCTGAACAAACTCTGCTCCAGTGATCTATTTGATTGGTTGGTACCTGAGCCACTCTGCGTATCCCAAGTCCTGACTTTGGGACTGGGTCATTGCGTGAACCGA
DNasePeakNoPromoter10088_Reversed:	potential enhancer	chr11	36892030	36892230	-	chr11	36870480	36870680	-	AGGACCGGATCAACTACCCAGTCCCAAAGTCAGGACTTGGGATACGCAGAGTGGCTCAGGTACCAACCAATCAAATAGATCACTGGAGCAGAGTTTGTTCAGGGATACCCTTCAGACAAACCTGTTAATCATTAACCATTTAGATGACAGAATGCAGGCATATCCAGGAAATTCCGGGGATGAGTGGAAAAGGCAGTCTGAATGGCAGAAACACTCATTGCGTGAACCGA
DNasePeakNoPromoter10089	potential enhancer	chr11	37025150	37025350	+	chr11	37003600	37003800	+	AGGACCGGATCAACTATGAGGTCCTTCGTTTATGAAGATTAAAAAGAAAAATCAAAGACTTTATGTGCATTGGTAGAAATGACACAGGATGCATACAATACCTCAAAGCTCCAGTAGGGGGAGCCCAGTCACTAATTGAAAGACTGCACGGAAGTGTTAGGGTTTAACTACGACTTTCTTAAAAACTTCCATTGGGAGGCCGAGGCGGGCGGATCCATTGCGTGAACCGA
DNasePeakNoPromoter10089_Reversed:	potential enhancer	chr11	37025150	37025350	-	chr11	37003600	37003800	-	AGGACCGGATCAACTGATCCGCCCGCCTCGGCCTCCCAATGGAAGTTTTTAAGAAAGTCGTAGTTAAACCCTAACACTTCCGTGCAGTCTTTCAATTAGTGACTGGGCTCCCCCTACTGGAGCTTTGAGGTATTGTATGCATCCTGTGTCATTTCTACCAATGCACATAAAGTCTTTGATTTTTCTTTTTAATCTTCATAAACGAAGGACCTCATCATTGCGTGAACCGA
DNasePeakNoPromoter1009	potential enhancer	chr1	26685350	26685550	+	chr1	26358859	26359059	+	AGGACCGGATCAACTGTGGCACCTACAGCTAGGAGCCGGGTCTTGCAGTCTGGCAGTCCCTGCAGGCAACAAAGCTTCAGAAATGTGGGCTCTGAAGTCAGACTGCCAAAGCCTGTGTCCCAGCTACACCACGCCCCAGCTGTGTGGCTTTGGGCAGGTGACGTCACCTCTCTGAACCTCCATTTCCTTATCTGAATCATGTGGAATACCTGCTTCATTGCGTGAACCGA
DNasePeakNoPromoter1009_Reversed:	potential enhancer	chr1	26685350	26685550	-	chr1	26358859	26359059	-	AGGACCGGATCAACTAAGCAGGTATTCCACATGATTCAGATAAGGAAATGGAGGTTCAGAGAGGTGACGTCACCTGCCCAAAGCCACACAGCTGGGGCGTGGTGTAGCTGGGACACAGGCTTTGGCAGTCTGACTTCAGAGCCCACATTTCTGAAGCTTTGTTGCCTGCAGGGACTGCCAGACTGCAAGACCCGGCTCCTAGCTGTAGGTGCCACCATTGCGTGAACCGA
DNasePeakNoPromoter10090	potential enhancer	chr11	37967820	37968020	+	chr11	37946270	37946470	+	AGGACCGGATCAACTGGGTAGGGTCTTTCAGCTTTGCTTCTATAGCCCTGTGAACATTATGTTGGCAGATTATATATATTGGGTTGTGCAGTTCAACATTCAGGCCAGTAGGTGGTGCTTATGGGTAAAAGCCAGCTCTGGCAAAGGCAGATAAGTATGTACTTTTGTTTACTGTGAAGTGTTCTCTGTTGTTTCAAGTGATGGGCTAGATAACACATTGCGTGAACCGA
DNasePeakNoPromoter10090_Reversed:	potential enhancer	chr11	37967820	37968020	-	chr11	37946270	37946470	-	AGGACCGGATCAACTTGTTATCTAGCCCATCACTTGAAACAACAGAGAACACTTCACAGTAAACAAAAGTACATACTTATCTGCCTTTGCCAGAGCTGGCTTTTACCCATAAGCACCACCTACTGGCCTGAATGTTGAACTGCACAACCCAATATATATAATCTGCCAACATAATGTTCACAGGGCTATAGAAGCAAAGCTGAAAGACCCTACCCCATTGCGTGAACCGA
DNasePeakNoPromoter10091	potential enhancer	chr11	38190920	38191120	+	chr11	38169370	38169570	+	AGGACCGGATCAACTGGTCAGCCAATGGATAAAAATAAGCCTGGAACTTCACTCCTAAACCTTCAATAAGCCAGCTCTTTATTATATGACTCATTGTTTATTCACGTCTATGTTGCATAACTTCCATCTTTACTCATAGACTGTCACCTTTTTGATCTTATTTTTTTTTAGATTTTGAAGCATACTTAGCTCTTTGCAGCTCAGAGATTGTTGACCATTGCGTGAACCGA
DNasePeakNoPromoter10091_Reversed:	potential enhancer	chr11	38190920	38191120	-	chr11	38169370	38169570	-	AGGACCGGATCAACTGTCAACAATCTCTGAGCTGCAAAGAGCTAAGTATGCTTCAAAATCTAAAAAAAAATAAGATCAAAAAGGTGACAGTCTATGAGTAAAGATGGAAGTTATGCAACATAGACGTGAATAAACAATGAGTCATATAATAAAGAGCTGGCTTATTGAAGGTTTAGGAGTGAAGTTCCAGGCTTATTTTTATCCATTGGCTGACCCATTGCGTGAACCGA
DNasePeakNoPromoter10092	potential enhancer	chr11	38203780	38203980	+	chr11	38182230	38182430	+	AGGACCGGATCAACTTCTTGTGATGTAGACCAAAAAAAAAAAAAAACAAAAAACCCTATTGTCCAAGGGTGCAGGGCCAAAGTTCTCTAAACCAGGGAGGTTCTGATTAATAACTGATTTTAGATAAGAACTTAGAAAACCATCACATGCACTCTGGGTTCTATGAAACTTTGCTGGATTCTGTGAGACTTTGCTTTACTCTAGTTCCAAAGCACCATTGCGTGAACCGA
DNasePeakNoPromoter10092_Reversed:	potential enhancer	chr11	38203780	38203980	-	chr11	38182230	38182430	-	AGGACCGGATCAACTGTGCTTTGGAACTAGAGTAAAGCAAAGTCTCACAGAATCCAGCAAAGTTTCATAGAACCCAGAGTGCATGTGATGGTTTTCTAAGTTCTTATCTAAAATCAGTTATTAATCAGAACCTCCCTGGTTTAGAGAACTTTGGCCCTGCACCCTTGGACAATAGGGTTTTTTGTTTTTTTTTTTTTTTGGTCTACATCACAAGACATTGCGTGAACCGA
DNasePeakNoPromoter10093	potential enhancer	chr11	38812990	38813190	+	chr11	38791440	38791640	+	AGGACCGGATCAACTAAACAAGTTCAGATTGACATTAGCCTGAAGTAAAATTTATCTCATGGCATCCCTTGTCCAGATCAGCCCTGGACCAGTTGTACATCAATATGTGCAATGAGGGCACCCCCTAGTGGTTAGATACTAAAGCAGCTTTTCAACTGACACTTCATGTATATAAAGACAAAAACAGTAATTTAAGAGAAAAACTATCAAAATAGCATTGCGTGAACCGA
DNasePeakNoPromoter10093_Reversed:	potential enhancer	chr11	38812990	38813190	-	chr11	38791440	38791640	-	AGGACCGGATCAACTCTATTTTGATAGTTTTTCTCTTAAATTACTGTTTTTGTCTTTATATACATGAAGTGTCAGTTGAAAAGCTGCTTTAGTATCTAACCACTAGGGGGTGCCCTCATTGCACATATTGATGTACAACTGGTCCAGGGCTGATCTGGACAAGGGATGCCATGAGATAAATTTTACTTCAGGCTAATGTCAATCTGAACTTGTTTCATTGCGTGAACCGA
DNasePeakNoPromoter10094	potential enhancer	chr11	38833110	38833310	+	chr11	38811560	38811760	+	AGGACCGGATCAACTATTGCTAGCACAGCAGTATGAGATCAAACTGCAAGGCGGCAGCGAGGCTAGGGGAGGGGCACCTGCCATTGCCCTGGCTTGCTTAGGTAAATAAAGCAGCCGGGAAGCTCAAACTGGGTGGAGCCCACCACAGCTCAAGGAGGCCTGCCTGCCTCTGTAGGCTCCACTTCTGTGGGCAGGGCACAGACAAACAAAAAGACCATTGCGTGAACCGA
DNasePeakNoPromoter10094_Reversed:	potential enhancer	chr11	38833110	38833310	-	chr11	38811560	38811760	-	AGGACCGGATCAACTGTCTTTTTGTTTGTCTGTGCCCTGCCCACAGAAGTGGAGCCTACAGAGGCAGGCAGGCCTCCTTGAGCTGTGGTGGGCTCCACCCAGTTTGAGCTTCCCGGCTGCTTTATTTACCTAAGCAAGCCAGGGCAATGGCAGGTGCCCCTCCCCTAGCCTCGCTGCCGCCTTGCAGTTTGATCTCATACTGCTGTGCTAGCAATCATTGCGTGAACCGA
DNasePeakNoPromoter10095	potential enhancer	chr11	40328570	40328770	+	chr11	40307020	40307220	+	AGGACCGGATCAACTCTATCTATCTATATACAATTTTTTTTTGTTTTTGTTTTTTTGCTTGGGGAGGTGCCCTAGGTCCTGTAGGATGTTTAGCAGCATTCCTAGCTGGTACCCACTAGATGGCAGTAGCATCCTCTCTTCCCCACTCCACCTCCTCACCCCCCATTATGACAATCAAAATGTCTACAGACATGAATAATTCTCTCCTCCCCACCCATTGCGTGAACCGA
DNasePeakNoPromoter10095_Reversed:	potential enhancer	chr11	40328570	40328770	-	chr11	40307020	40307220	-	AGGACCGGATCAACTGGTGGGGAGGAGAGAATTATTCATGTCTGTAGACATTTTGATTGTCATAATGGGGGGTGAGGAGGTGGAGTGGGGAAGAGAGGATGCTACTGCCATCTAGTGGGTACCAGCTAGGAATGCTGCTAAACATCCTACAGGACCTAGGGCACCTCCCCAAGCAAAAAAACAAAAACAAAAAAAAATTGTATATAGATAGATAGCATTGCGTGAACCGA
DNasePeakNoPromoter10096	potential enhancer	chr11	40350840	40351040	+	chr11	40329290	40329490	+	AGGACCGGATCAACTCAACAGTCTGATGACTAGCAGCAAAAAGACATGTAGCTGAAATGCCAGTGCACATAGCTAATGTAAACAAGTTGAGGGGAGCAACGGAAACAGTGCTGTAAACTGGAAACATGCCACGTGAGTCATGCTGGAAGGATGTGAGGGTGTTGAGTCTGTAGAAAGCAAACAGACTTTGAGACGACTGGGCAGGAATCAGGGTTCATTGCGTGAACCGA
DNasePeakNoPromoter10096_Reversed:	potential enhancer	chr11	40350840	40351040	-	chr11	40329290	40329490	-	AGGACCGGATCAACTAACCCTGATTCCTGCCCAGTCGTCTCAAAGTCTGTTTGCTTTCTACAGACTCAACACCCTCACATCCTTCCAGCATGACTCACGTGGCATGTTTCCAGTTTACAGCACTGTTTCCGTTGCTCCCCTCAACTTGTTTACATTAGCTATGTGCACTGGCATTTCAGCTACATGTCTTTTTGCTGCTAGTCATCAGACTGTTGCATTGCGTGAACCGA
DNasePeakNoPromoter10097	potential enhancer	chr11	40467060	40467260	+	chr11	40445510	40445710	+	AGGACCGGATCAACTGTTTTTTCCAAGTTTGGATGCCATGAGGATTCCTGAGGCTTGGCGTCCAGCCTCCACTTTCATCTCATTCATAAGGTTTATTGCGTCTGTGAGTTCTCTGAAGTGTGGCGAGGCCTCTCTTCTCACAGGAGGTTTTCCCACATTCCTTACATTCATAAGATTTTTCCCCTGTGAATAGCCTGAGACTTCCTGAGGTTTGCCATTGCGTGAACCGA
DNasePeakNoPromoter10097_Reversed:	potential enhancer	chr11	40467060	40467260	-	chr11	40445510	40445710	-	AGGACCGGATCAACTGCAAACCTCAGGAAGTCTCAGGCTATTCACAGGGGAAAAATCTTATGAATGTAAGGAATGTGGGAAAACCTCCTGTGAGAAGAGAGGCCTCGCCACACTTCAGAGAACTCACAGACGCAATAAACCTTATGAATGAGATGAAAGTGGAGGCTGGACGCCAAGCCTCAGGAATCCTCATGGCATCCAAACTTGGAAAAAACCATTGCGTGAACCGA
DNasePeakNoPromoter10098	potential enhancer	chr11	40743840	40744040	+	chr11	40722290	40722490	+	AGGACCGGATCAACTTCTCCTCCCTAGAGAGAGCACGGCTGCACATGCACTGAATATTAAGGAGGTACCGCCGCTAAGCGCCTATTTGCCAGCCTTTACTCTTACGCGCCGTCTACTGGACGACAGCCTGAATTACACCAACAAAGAAAACTACACTGCTTCAAAATGTAATGCTGTGAAACCTGCAGAAACCTGTCTACAACCAAGAAACCCACCATTGCGTGAACCGA
DNasePeakNoPromoter10098_Reversed:	potential enhancer	chr11	40743840	40744040	-	chr11	40722290	40722490	-	AGGACCGGATCAACTGTGGGTTTCTTGGTTGTAGACAGGTTTCTGCAGGTTTCACAGCATTACATTTTGAAGCAGTGTAGTTTTCTTTGTTGGTGTAATTCAGGCTGTCGTCCAGTAGACGGCGCGTAAGAGTAAAGGCTGGCAAATAGGCGCTTAGCGGCGGTACCTCCTTAATATTCAGTGCATGTGCAGCCGTGCTCTCTCTAGGGAGGAGACATTGCGTGAACCGA
DNasePeakNoPromoter10099	potential enhancer	chr11	41143250	41143450	+	chr11	41121700	41121900	+	AGGACCGGATCAACTGGGTTAGAACACATTGCCATAGGAGGACTGTCCACATGCTAGAGGATAAAATAAAAGGGATGACCCTGAGAAAAGGAGATGTTAGCTGAATCATAGAGCAAATATTGTCAGCTTGGATAAAGGAAGCACAGATCAAGCCTAGGCAGATCAATAATTTCCAGTTCTAAACAACAAATTCCAGGAGAGTCTGCCTGAGGACTCATTGCGTGAACCGA
DNasePeakNoPromoter10099_Reversed:	potential enhancer	chr11	41143250	41143450	-	chr11	41121700	41121900	-	AGGACCGGATCAACTAGTCCTCAGGCAGACTCTCCTGGAATTTGTTGTTTAGAACTGGAAATTATTGATCTGCCTAGGCTTGATCTGTGCTTCCTTTATCCAAGCTGACAATATTTGCTCTATGATTCAGCTAACATCTCCTTTTCTCAGGGTCATCCCTTTTATTTTATCCTCTAGCATGTGGACAGTCCTCCTATGGCAATGTGTTCTAACCCCATTGCGTGAACCGA
DNasePeakNoPromoter101	potential enhancer	chr1	3138670	3138870	+	chr1	3222106	3222306	+	AGGACCGGATCAACTTTGCAGGTGCGTTTGCAGGGCCAGCCTCCGCCACAGGTGCCGTGACCTTGAGCTCAGGTCCCACCCCCTGACAAAGCAAATAACCAGCCAGAGGGCTGCCCACGTGGGTTCCCTCCCACCCACCCAGCCCAGCCTCCCCCAGTGAGGAGCTGGTGACGACAGATGTAATTCCCCTGGGAGGGAGCGGTGCCCCAGCTGCTCATTGCGTGAACCGA
DNasePeakNoPromoter101_Reversed:	potential enhancer	chr1	3138670	3138870	-	chr1	3222106	3222306	-	AGGACCGGATCAACTAGCAGCTGGGGCACCGCTCCCTCCCAGGGGAATTACATCTGTCGTCACCAGCTCCTCACTGGGGGAGGCTGGGCTGGGTGGGTGGGAGGGAACCCACGTGGGCAGCCCTCTGGCTGGTTATTTGCTTTGTCAGGGGGTGGGACCTGAGCTCAAGGTCACGGCACCTGTGGCGGAGGCTGGCCCTGCAAACGCACCTGCAACATTGCGTGAACCGA
DNasePeakNoPromoter1010	potential enhancer	chr1	26685620	26685820	+	chr1	26359129	26359329	+	AGGACCGGATCAACTATTGTTATTACAATCTAGAGCTATCTCCAGGGGTGGGGACGACAGGGGAAAACCTCTCCGTGGCATCTAAGTGCAAATGCAGTACAGTCTCAGACGGAACCTGTCAGGTTCATGACAAAGGGATATGAAGAAATCAGCTGTGATGCGAGAATCAAAGTCCATAGGGGAGGGAAGAACTACTGCCTTTGCCCTTAAACTGTCATTGCGTGAACCGA
DNasePeakNoPromoter1010_Reversed:	potential enhancer	chr1	26685620	26685820	-	chr1	26359129	26359329	-	AGGACCGGATCAACTACAGTTTAAGGGCAAAGGCAGTAGTTCTTCCCTCCCCTATGGACTTTGATTCTCGCATCACAGCTGATTTCTTCATATCCCTTTGTCATGAACCTGACAGGTTCCGTCTGAGACTGTACTGCATTTGCACTTAGATGCCACGGAGAGGTTTTCCCCTGTCGTCCCCACCCCTGGAGATAGCTCTAGATTGTAATAACAATCATTGCGTGAACCGA
DNasePeakNoPromoter10100	potential enhancer	chr11	41154650	41154850	+	chr11	41133100	41133300	+	AGGACCGGATCAACTTCTGGGAGATAAGAAAGGAACTAAACACACACAAGAGCAAAGACCATAGCTTTTCATCTCTTAGATGTGACCTGGGCCAAAGAATGTGAAGGTTTCCAGAGATTAAGGCCATCTCCATGGCACTAGGCTAATATACCCTCTGGGCGGCCTCATCCATTGTAACACTACTCTTTCAAAGTTCAGGGCTAACCATAGGGGATCATTGCGTGAACCGA
DNasePeakNoPromoter10100_Reversed:	potential enhancer	chr11	41154650	41154850	-	chr11	41133100	41133300	-	AGGACCGGATCAACTATCCCCTATGGTTAGCCCTGAACTTTGAAAGAGTAGTGTTACAATGGATGAGGCCGCCCAGAGGGTATATTAGCCTAGTGCCATGGAGATGGCCTTAATCTCTGGAAACCTTCACATTCTTTGGCCCAGGTCACATCTAAGAGATGAAAAGCTATGGTCTTTGCTCTTGTGTGTGTTTAGTTCCTTTCTTATCTCCCAGACATTGCGTGAACCGA
DNasePeakNoPromoter10101	potential enhancer	chr11	41211790	41211990	+	chr11	41190240	41190440	+	AGGACCGGATCAACTGGACAAGAGAGAGGAAGGGTCACAGAGGTGAAATTTAAACATACTTGTGCAATGTAAACAGCTTCATCTGTTAATGGCCTTGGAAACCTTATAATTAAGGCAAACTGGCAAAGCAAACAGACTTTGACCTGTCTTTTTAGGGTGTAAACAAGAGGGAGAATCCAAGCATTTGCAGGAAGAACACTGGATAGAAAACATCTCATTGCGTGAACCGA
DNasePeakNoPromoter10101_Reversed:	potential enhancer	chr11	41211790	41211990	-	chr11	41190240	41190440	-	AGGACCGGATCAACTAGATGTTTTCTATCCAGTGTTCTTCCTGCAAATGCTTGGATTCTCCCTCTTGTTTACACCCTAAAAAGACAGGTCAAAGTCTGTTTGCTTTGCCAGTTTGCCTTAATTATAAGGTTTCCAAGGCCATTAACAGATGAAGCTGTTTACATTGCACAAGTATGTTTAAATTTCACCTCTGTGACCCTTCCTCTCTCTTGTCCCATTGCGTGAACCGA
DNasePeakNoPromoter10102	potential enhancer	chr11	41222810	41223010	+	chr11	41201260	41201460	+	AGGACCGGATCAACTAGAAACTGAACAGTAGCTGAAATTAACCTAGAAGGTGCCTTTTCTTATTTGGAGACGTTTAGGGAGCTCGTGTTCCCAAAACCAATCCCAACGTGACACCTAGTGGCGGCTCTAGGTTTAACCCTTCAGGTTCTGATAGAAATACCCATTCTACAAGGTTTTCAAAACCCTTGGTCCTGGTAGCTCTAATTTCACTTCTGCATTGCGTGAACCGA
DNasePeakNoPromoter10102_Reversed:	potential enhancer	chr11	41222810	41223010	-	chr11	41201260	41201460	-	AGGACCGGATCAACTCAGAAGTGAAATTAGAGCTACCAGGACCAAGGGTTTTGAAAACCTTGTAGAATGGGTATTTCTATCAGAACCTGAAGGGTTAAACCTAGAGCCGCCACTAGGTGTCACGTTGGGATTGGTTTTGGGAACACGAGCTCCCTAAACGTCTCCAAATAAGAAAAGGCACCTTCTAGGTTAATTTCAGCTACTGTTCAGTTTCTCATTGCGTGAACCGA
DNasePeakNoPromoter10103	potential enhancer	chr11	41453390	41453590	+	chr11	41431840	41432040	+	AGGACCGGATCAACTGCGATTTAGGGATAAATCTTTATGGCCCACCTTAGGTTTTTGTGGTGGGCCATGCGCTCTGATTTTGTCCAGCATGTAGTTACAGAGACATCTAGTGGTCAGGTCTAGGAGTATGTCATCTAAAAGAACTGCAAAAATGGATTCATTTCCGCTAGAGGGGCCATTGGCCATGTGCCAAGAAGGGTGGTCACCAGCGAGAACATTGCGTGAACCGA
DNasePeakNoPromoter10103_Reversed:	potential enhancer	chr11	41453390	41453590	-	chr11	41431840	41432040	-	AGGACCGGATCAACTTTCTCGCTGGTGACCACCCTTCTTGGCACATGGCCAATGGCCCCTCTAGCGGAAATGAATCCATTTTTGCAGTTCTTTTAGATGACATACTCCTAGACCTGACCACTAGATGTCTCTGTAACTACATGCTGGACAAAATCAGAGCGCATGGCCCACCACAAAAACCTAAGGTGGGCCATAAAGATTTATCCCTAAATCGCCATTGCGTGAACCGA
DNasePeakNoPromoter10104	potential enhancer	chr11	42227170	42227370	+	chr11	42205620	42205820	+	AGGACCGGATCAACTCAGCAGTCTGAAGTCAACCTGAGATGCTTGAGCTTGGTGAGGGGAGGGGTTGTTTACCATTACTGAGGCCTGAGTAGGCGGTTTTCTCTCACTGTGTAAACAAAGCTGCCAGGAAGTTTGGACTGGGCAGAGTCCACTGCAGGGCCACAAAGCCACTGTAGCCAAACTGTCTCTCTAGATTCCTCCTCTATAGGCAGGGCCATTGCGTGAACCGA
DNasePeakNoPromoter10104_Reversed:	potential enhancer	chr11	42227170	42227370	-	chr11	42205620	42205820	-	AGGACCGGATCAACTGCCCTGCCTATAGAGGAGGAATCTAGAGAGACAGTTTGGCTACAGTGGCTTTGTGGCCCTGCAGTGGACTCTGCCCAGTCCAAACTTCCTGGCAGCTTTGTTTACACAGTGAGAGAAAACCGCCTACTCAGGCCTCAGTAATGGTAAACAACCCCTCCCCTCACCAAGCTCAAGCATCTCAGGTTGACTTCAGACTGCTGCATTGCGTGAACCGA
DNasePeakNoPromoter10105	potential enhancer	chr11	42546270	42546470	+	chr11	42524720	42524920	+	AGGACCGGATCAACTACTTAAAATAGGGTTTGCAGAATTGAGCCTCAGCAGGCCACAGCTGGACGCTCTTCTGCCTGCCACAGCCACTATGAAGGTTCTTGGTGCAACATCGCCATCTACAGCTAACTGTAAGAACTGCTTTGAGGGAGTTGCTGAGCTCGGGAAACTGCCCTGAAATGAGATCAAGGTAACCCCAGAGGTTTTGCACTAGCCAGCATTGCGTGAACCGA
DNasePeakNoPromoter10105_Reversed:	potential enhancer	chr11	42546270	42546470	-	chr11	42524720	42524920	-	AGGACCGGATCAACTCTGGCTAGTGCAAAACCTCTGGGGTTACCTTGATCTCATTTCAGGGCAGTTTCCCGAGCTCAGCAACTCCCTCAAAGCAGTTCTTACAGTTAGCTGTAGATGGCGATGTTGCACCAAGAACCTTCATAGTGGCTGTGGCAGGCAGAAGAGCGTCCAGCTGTGGCCTGCTGAGGCTCAATTCTGCAAACCCTATTTTAAGTCATTGCGTGAACCGA
DNasePeakNoPromoter10106	potential enhancer	chr11	42653190	42653390	+	chr11	42631640	42631840	+	AGGACCGGATCAACTAAATGACTAACCAGTAACTTGATTGAAAGTGAATCCCAATTCTTGTTTATTCTATCCTGATTCAGTTAATTTGGCGCCCTCTGCAGATCTCTCTCTGCAAAAGGATATATTTCATGAGGTCACATCCTCACAAAGCATAAAAGCTGACTCACATGCTTTGTCCTAACATCTGTGGCTTTATTTAATTTCACTGTAATGTTCATTGCGTGAACCGA
DNasePeakNoPromoter10106_Reversed:	potential enhancer	chr11	42653190	42653390	-	chr11	42631640	42631840	-	AGGACCGGATCAACTAACATTACAGTGAAATTAAATAAAGCCACAGATGTTAGGACAAAGCATGTGAGTCAGCTTTTATGCTTTGTGAGGATGTGACCTCATGAAATATATCCTTTTGCAGAGAGAGATCTGCAGAGGGCGCCAAATTAACTGAATCAGGATAGAATAAACAAGAATTGGGATTCACTTTCAATCAAGTTACTGGTTAGTCATTTCATTGCGTGAACCGA
DNasePeakNoPromoter10107	potential enhancer	chr11	42792110	42792310	+	chr11	42770560	42770760	+	AGGACCGGATCAACTTAATGTATAAGTTAGTATTTATTTTAAAAGAATATCTGCAATGCTGAGTTGTGGCACTATCCTGAGAAGAGACATTCCAGGAACTGACCAGCAGGAGGAGCTACTGCAGGTCCTTTTCTCTTACAAACCCTCTGGTCCCCAGATGACATTATTTAAGCACAGAGGATGGGGAGAAAAAAGGAAAGATTAACATTTATTGACATTGCGTGAACCGA
DNasePeakNoPromoter10107_Reversed:	potential enhancer	chr11	42792110	42792310	-	chr11	42770560	42770760	-	AGGACCGGATCAACTTCAATAAATGTTAATCTTTCCTTTTTTCTCCCCATCCTCTGTGCTTAAATAATGTCATCTGGGGACCAGAGGGTTTGTAAGAGAAAAGGACCTGCAGTAGCTCCTCCTGCTGGTCAGTTCCTGGAATGTCTCTTCTCAGGATAGTGCCACAACTCAGCATTGCAGATATTCTTTTAAAATAAATACTAACTTATACATTACATTGCGTGAACCGA
DNasePeakNoPromoter10108	potential enhancer	chr11	42861820	42862020	+	chr11	42840270	42840470	+	AGGACCGGATCAACTAACATCAGGAGACTACATGGAATATGGAACAAAAGCATCAAACATTGCCAGAAAAAATGTGCATTTATTGGACTTTGATCTTTGCTGAGCACCTCCCCAGGACATGACTAAGGCAGGACAGGACTCAGATGTCCAAGAACCTTGACCCCTCCGTAACTACCATGAAAATATATTCTTTTAGAAACCTCAGGAACACAGGGCATTGCGTGAACCGA
DNasePeakNoPromoter10108_Reversed:	potential enhancer	chr11	42861820	42862020	-	chr11	42840270	42840470	-	AGGACCGGATCAACTCCCTGTGTTCCTGAGGTTTCTAAAAGAATATATTTTCATGGTAGTTACGGAGGGGTCAAGGTTCTTGGACATCTGAGTCCTGTCCTGCCTTAGTCATGTCCTGGGGAGGTGCTCAGCAAAGATCAAAGTCCAATAAATGCACATTTTTTCTGGCAATGTTTGATGCTTTTGTTCCATATTCCATGTAGTCTCCTGATGTTCATTGCGTGAACCGA
DNasePeakNoPromoter10109	potential enhancer	chr11	43043110	43043310	+	chr11	43021560	43021760	+	AGGACCGGATCAACTGGAAATGCACAGGGTCAGGAGCAAAGGCTCCTAAGTATACTGACACTTCCTGTATTTTTTCAACATCATCTGAATTGACACTAGTGGACAGTTACCTACAGATGATACAGCCCCCTGCTGGTCACAAGCACTAGGGGCTAGGGAGGAGGGCTCTGCAGTTTTTCTATTCTGAGCCCTTCTCATCTTTCCATATACACCATCATTGCGTGAACCGA
DNasePeakNoPromoter10109_Reversed:	potential enhancer	chr11	43043110	43043310	-	chr11	43021560	43021760	-	AGGACCGGATCAACTATGGTGTATATGGAAAGATGAGAAGGGCTCAGAATAGAAAAACTGCAGAGCCCTCCTCCCTAGCCCCTAGTGCTTGTGACCAGCAGGGGGCTGTATCATCTGTAGGTAACTGTCCACTAGTGTCAATTCAGATGATGTTGAAAAAATACAGGAAGTGTCAGTATACTTAGGAGCCTTTGCTCCTGACCCTGTGCATTTCCCATTGCGTGAACCGA
DNasePeakNoPromoter1011	potential enhancer	chr1	26690360	26690560	+	chr1	26363869	26364069	+	AGGACCGGATCAACTAAGAACTCCTGCCCTGCAGGATCCAGCAGGGCTTCTCCCCATAACCACAATGTGCCTTCAACTTCAGAACTAGCCAGAGAGCGCACAGTTTCCGCCCTTTGCTAACGCACTGAGATGCGCTCCCTGGGCGCCCCCTGCTGGGCGATGCGGATGGTGAGGCCAATCGCATCGGCGGTCGCGCAGATTTGTGGGATCCCACTCATTGCGTGAACCGA
DNasePeakNoPromoter1011_Reversed:	potential enhancer	chr1	26690360	26690560	-	chr1	26363869	26364069	-	AGGACCGGATCAACTAGTGGGATCCCACAAATCTGCGCGACCGCCGATGCGATTGGCCTCACCATCCGCATCGCCCAGCAGGGGGCGCCCAGGGAGCGCATCTCAGTGCGTTAGCAAAGGGCGGAAACTGTGCGCTCTCTGGCTAGTTCTGAAGTTGAAGGCACATTGTGGTTATGGGGAGAAGCCCTGCTGGATCCTGCAGGGCAGGAGTTCTTCATTGCGTGAACCGA
DNasePeakNoPromoter10110	potential enhancer	chr11	43300260	43300460	+	chr11	43278710	43278910	+	AGGACCGGATCAACTAAAAGAGTCCCCTTGGTCTGAATTGCTTCAATCACTCCCAATGGCCTCGTCCCACAACACAGCCAATAGCAGGGCTGAAGAGTAAAAGCTTCATAAAGAAAAATGACGGAGGCTTATTGCCACCTACCGGATTAGGAAAGAAAAGGCTATAGTAAAAGATTTCATGGAGTCCAGCTCTATGAGAAGCACCAGAGATGGGGCATTGCGTGAACCGA
DNasePeakNoPromoter10110_Reversed:	potential enhancer	chr11	43300260	43300460	-	chr11	43278710	43278910	-	AGGACCGGATCAACTCCCCATCTCTGGTGCTTCTCATAGAGCTGGACTCCATGAAATCTTTTACTATAGCCTTTTCTTTCCTAATCCGGTAGGTGGCAATAAGCCTCCGTCATTTTTCTTTATGAAGCTTTTACTCTTCAGCCCTGCTATTGGCTGTGTTGTGGGACGAGGCCATTGGGAGTGATTGAAGCAATTCAGACCAAGGGGACTCTTTTCATTGCGTGAACCGA
DNasePeakNoPromoter10111	potential enhancer	chr11	43304580	43304780	+	chr11	43283030	43283230	+	AGGACCGGATCAACTTATTAATACTGTTATTACAGCGCAGAGGGAGGGAGCGAGGCAACCAAGCCCCCACTGACAAACTGGAGTTTCAGGAATAGGCGGTGAGCGCCATCTAGTGGCCCCCACGCGCAGCAAATAGCACAGCCAAAGGAACCTGACTTAATTTTTTACTTAATCTTCCCAAGTAAGATTTTCTAGCCCCCAACTCAAAGTTGTGTCATTGCGTGAACCGA
DNasePeakNoPromoter10111_Reversed:	potential enhancer	chr11	43304580	43304780	-	chr11	43283030	43283230	-	AGGACCGGATCAACTACACAACTTTGAGTTGGGGGCTAGAAAATCTTACTTGGGAAGATTAAGTAAAAAATTAAGTCAGGTTCCTTTGGCTGTGCTATTTGCTGCGCGTGGGGGCCACTAGATGGCGCTCACCGCCTATTCCTGAAACTCCAGTTTGTCAGTGGGGGCTTGGTTGCCTCGCTCCCTCCCTCTGCGCTGTAATAACAGTATTAATACATTGCGTGAACCGA
DNasePeakNoPromoter10112	potential enhancer	chr11	43432080	43432280	+	chr11	43410530	43410730	+	AGGACCGGATCAACTTTGTAGTGTGAGGTAGGGATCAAAGTTCATATTTACACGGATATCCAGTTCTTCAGCTTCATATCTTGAGAAGACTGCCCTTTTCCTGTTGAATTACCCGTCACCTTTGCCCTGAACTCCAGACTCCTTTATTCAACAGCTTACTTGACATTTCCACTTAGATGTCTAAAGGGCGCTCTAGAACAAAAGGCCAAAACCAACATTGCGTGAACCGA
DNasePeakNoPromoter10112_Reversed:	potential enhancer	chr11	43432080	43432280	-	chr11	43410530	43410730	-	AGGACCGGATCAACTTTGGTTTTGGCCTTTTGTTCTAGAGCGCCCTTTAGACATCTAAGTGGAAATGTCAAGTAAGCTGTTGAATAAAGGAGTCTGGAGTTCAGGGCAAAGGTGACGGGTAATTCAACAGGAAAAGGGCAGTCTTCTCAAGATATGAAGCTGAAGAACTGGATATCCGTGTAAATATGAACTTTGATCCCTACCTCACACTACAACATTGCGTGAACCGA
DNasePeakNoPromoter10113	potential enhancer	chr11	43440990	43441190	+	chr11	43419440	43419640	+	AGGACCGGATCAACTTAGTCTGTGTTCTTCAACCTAAATTTTTGTAGATTTGTAACTTGCAGCTTAAAGCAATTTTACAGAGTTCAGATGTTGAAGAAAAAGAAATCCTGCACTTTGCTGCCCTCCAGTGGATTATCCAGCATATATACTGCCTGCAATGAAGGATCTTTGCTTTATCACATCCTTTTACATTCTTTTATAAGAATTAGTGAAGGCATTGCGTGAACCGA
DNasePeakNoPromoter10113_Reversed:	potential enhancer	chr11	43440990	43441190	-	chr11	43419440	43419640	-	AGGACCGGATCAACTCCTTCACTAATTCTTATAAAAGAATGTAAAAGGATGTGATAAAGCAAAGATCCTTCATTGCAGGCAGTATATATGCTGGATAATCCACTGGAGGGCAGCAAAGTGCAGGATTTCTTTTTCTTCAACATCTGAACTCTGTAAAATTGCTTTAAGCTGCAAGTTACAAATCTACAAAAATTTAGGTTGAAGAACACAGACTACATTGCGTGAACCGA
DNasePeakNoPromoter10114	potential enhancer	chr11	43526180	43526380	+	chr11	43504630	43504830	+	AGGACCGGATCAACTATGAGGGGCTCGACTGCTGCCAGGCACCAGCCATCTCTAGCTCAGGGACAAGGGATCAATATACCTTCTGCACATTGCTTTCCAAATCCTGCAGGTGGCAGCTGGACACAAGGCTGAGGCTCTGAGGCCCAAACTCAGCCACTAAGGGGAGGACCCTGTAGCATGCCAGGTGATGTGTTTTTGGGCACCGTGATGCCCAGCATTGCGTGAACCGA
DNasePeakNoPromoter10114_Reversed:	potential enhancer	chr11	43526180	43526380	-	chr11	43504630	43504830	-	AGGACCGGATCAACTCTGGGCATCACGGTGCCCAAAAACACATCACCTGGCATGCTACAGGGTCCTCCCCTTAGTGGCTGAGTTTGGGCCTCAGAGCCTCAGCCTTGTGTCCAGCTGCCACCTGCAGGATTTGGAAAGCAATGTGCAGAAGGTATATTGATCCCTTGTCCCTGAGCTAGAGATGGCTGGTGCCTGGCAGCAGTCGAGCCCCTCATCATTGCGTGAACCGA
DNasePeakNoPromoter10115	potential enhancer	chr11	43536710	43536910	+	chr11	43515160	43515360	+	AGGACCGGATCAACTCAGAAGGGCCAGGCCAGAGCAGCTTCAGAGTCTTTGGTGCCTCTTCGTTCAGGCACCATGTGCCCCTCCCCGCCAGCCTGTCTGAGAGCAGCCACAAGAGGGACCCATTTGTTCTAAAGGACCAGGAGTCTGGCTGTGATGGTGTCCCTTTGCCTTCATCCCCCTAACACCCACGCAGGCTCCCTGACCAGAGTGTTGAGCATTGCGTGAACCGA
DNasePeakNoPromoter10115_Reversed:	potential enhancer	chr11	43536710	43536910	-	chr11	43515160	43515360	-	AGGACCGGATCAACTCTCAACACTCTGGTCAGGGAGCCTGCGTGGGTGTTAGGGGGATGAAGGCAAAGGGACACCATCACAGCCAGACTCCTGGTCCTTTAGAACAAATGGGTCCCTCTTGTGGCTGCTCTCAGACAGGCTGGCGGGGAGGGGCACATGGTGCCTGAACGAAGAGGCACCAAAGACTCTGAAGCTGCTCTGGCCTGGCCCTTCTGCATTGCGTGAACCGA
DNasePeakNoPromoter10116	potential enhancer	chr11	43563660	43563860	+	chr11	43542110	43542310	+	AGGACCGGATCAACTTCAAAAACAGCCTGGGCAACATAACAAGACCCCTGTATCTACAAAAAAAATTAAAAATTAGCCAGCTGTGGTGACACATGCCTGTAGGCCTAGCTACTCAGAAGGCTGAGGTAGGAGGATGGCTTCAGCCCAGGAGTTCAAGGCCACAGTGAGCTATGATCACATCACTGCATTCCAGCCTGGGTGAGAGAGCAAGACCCCATTGCGTGAACCGA
DNasePeakNoPromoter10116_Reversed:	potential enhancer	chr11	43563660	43563860	-	chr11	43542110	43542310	-	AGGACCGGATCAACTGGGTCTTGCTCTCTCACCCAGGCTGGAATGCAGTGATGTGATCATAGCTCACTGTGGCCTTGAACTCCTGGGCTGAAGCCATCCTCCTACCTCAGCCTTCTGAGTAGCTAGGCCTACAGGCATGTGTCACCACAGCTGGCTAATTTTTAATTTTTTTTGTAGATACAGGGGTCTTGTTATGTTGCCCAGGCTGTTTTTGACATTGCGTGAACCGA
DNasePeakNoPromoter10117	potential enhancer	chr11	43564370	43564570	+	chr11	43542820	43543020	+	AGGACCGGATCAACTAAGAATGCCTTCCAATACATTCTAGACAGGTAGACTTTCACTTCTTATCAACACCCACCAACCACAGCTCTTGAACCAGCCTGCACAGCTTCAAAGAGAAGTGAATCACAGACAGCTGGTGCACAGAGGAAGCCTGAAGGCTGGGGTCAGTGTAGGGGGAAATTAGGGCGGACAAAAGAACTTGATATGCGATTTACTCACATTGCGTGAACCGA
DNasePeakNoPromoter10117_Reversed:	potential enhancer	chr11	43564370	43564570	-	chr11	43542820	43543020	-	AGGACCGGATCAACTTGAGTAAATCGCATATCAAGTTCTTTTGTCCGCCCTAATTTCCCCCTACACTGACCCCAGCCTTCAGGCTTCCTCTGTGCACCAGCTGTCTGTGATTCACTTCTCTTTGAAGCTGTGCAGGCTGGTTCAAGAGCTGTGGTTGGTGGGTGTTGATAAGAAGTGAAAGTCTACCTGTCTAGAATGTATTGGAAGGCATTCTTCATTGCGTGAACCGA
DNasePeakNoPromoter10118	potential enhancer	chr11	43589010	43589210	+	chr11	43567460	43567660	+	AGGACCGGATCAACTGTTTTCTCTAAGTAAAATATTTCTAGTGGAGAAAAAGCCTGTGGCCTCTGGGCAGAGATTTGTTCTATAGAGAAATGAAGGAAATGTGCAAGAGAGAACAGTTTTACTCTGGAGCTCCCTCTACTGGCTCTTTGATAGAAATCCATCGCAGTTATTCCGCCCTGCCTTGTGGGTATCAAGTTAAAGCATCCGAGCATCCTCATTGCGTGAACCGA
DNasePeakNoPromoter10118_Reversed:	potential enhancer	chr11	43589010	43589210	-	chr11	43567460	43567660	-	AGGACCGGATCAACTAGGATGCTCGGATGCTTTAACTTGATACCCACAAGGCAGGGCGGAATAACTGCGATGGATTTCTATCAAAGAGCCAGTAGAGGGAGCTCCAGAGTAAAACTGTTCTCTCTTGCACATTTCCTTCATTTCTCTATAGAACAAATCTCTGCCCAGAGGCCACAGGCTTTTTCTCCACTAGAAATATTTTACTTAGAGAAAACCATTGCGTGAACCGA
DNasePeakNoPromoter10119	potential enhancer	chr11	43594910	43595110	+	chr11	43573360	43573560	+	AGGACCGGATCAACTCTAACTTTCTGCAGATGTTTCTGCGGAGCTTCCAAGCCCCTCTCTGTCTTGATTACTGGAGCAAGACAGAAACAAGGCAGAGAGGCGCCCTCTTCTGGGAGGGAGGAGCAAAGACATTGAATCCACCAGGAAGCCGGCGTTACACCAGCATAATTTTGGCTGCTGCCCTTAAAGTTCTGATGTGCATTTCTTCCATTTCCCATTGCGTGAACCGA
DNasePeakNoPromoter10119_Reversed:	potential enhancer	chr11	43594910	43595110	-	chr11	43573360	43573560	-	AGGACCGGATCAACTGGAAATGGAAGAAATGCACATCAGAACTTTAAGGGCAGCAGCCAAAATTATGCTGGTGTAACGCCGGCTTCCTGGTGGATTCAATGTCTTTGCTCCTCCCTCCCAGAAGAGGGCGCCTCTCTGCCTTGTTTCTGTCTTGCTCCAGTAATCAAGACAGAGAGGGGCTTGGAAGCTCCGCAGAAACATCTGCAGAAAGTTAGCATTGCGTGAACCGA
DNasePeakNoPromoter1012	potential enhancer	chr1	26713990	26714190	+	chr1	26387499	26387699	+	AGGACCGGATCAACTTTTCTGACCTCAGGTGATTGACCCGCCTCGGCCTCCCAAGTGCTGGGATTATAGGCATGAGTCACTGCAGTGATGCAATCATAACTCACTGTAACCTCGACCTCCTGGACTCAAATCGATCCTCCCACTTCAGCCTCCCACAGTGCTAAGATTACAGGTGTGAGCCACTACGCCAAACAGAGAATGGATTTGAAGCCACACATTGCGTGAACCGA
DNasePeakNoPromoter1012_Reversed:	potential enhancer	chr1	26713990	26714190	-	chr1	26387499	26387699	-	AGGACCGGATCAACTTGTGGCTTCAAATCCATTCTCTGTTTGGCGTAGTGGCTCACACCTGTAATCTTAGCACTGTGGGAGGCTGAAGTGGGAGGATCGATTTGAGTCCAGGAGGTCGAGGTTACAGTGAGTTATGATTGCATCACTGCAGTGACTCATGCCTATAATCCCAGCACTTGGGAGGCCGAGGCGGGTCAATCACCTGAGGTCAGAAACATTGCGTGAACCGA
DNasePeakNoPromoter10120	potential enhancer	chr11	43641470	43641670	+	chr11	43619920	43620120	+	AGGACCGGATCAACTGACAAGGCCCAGTTGTCCACTGACTTTTGTGAAGGCATCCATGGGAGGTTTTGAAGTCCACTGGTTAAAAGGGAAAACTGCTTTTGTGTTTGATCAGTATAAAGGTAGTTAGAAACAATGCTGAGTCACTTTAAAGCAGCTGCATTGCAAACCAAGTGAAAGGACTTTATCATTGGCTTTGTAGTCAGCAAATCCGGATCCATTGCGTGAACCGA
DNasePeakNoPromoter10120_Reversed:	potential enhancer	chr11	43641470	43641670	-	chr11	43619920	43620120	-	AGGACCGGATCAACTGATCCGGATTTGCTGACTACAAAGCCAATGATAAAGTCCTTTCACTTGGTTTGCAATGCAGCTGCTTTAAAGTGACTCAGCATTGTTTCTAACTACCTTTATACTGATCAAACACAAAAGCAGTTTTCCCTTTTAACCAGTGGACTTCAAAACCTCCCATGGATGCCTTCACAAAAGTCAGTGGACAACTGGGCCTTGTCCATTGCGTGAACCGA
DNasePeakNoPromoter10121	potential enhancer	chr11	43769080	43769280	+	chr11	43747530	43747730	+	AGGACCGGATCAACTGCCATCATGTTCCCATGCTCAGAGTGAGAGCTGCTCTCTTATCTGTAAACACTGTGTTCAAGGAGAAAGACACTCCTTTGAAGCGTTGGAATGTGGACAGATATGCAGGCTCCTAGTTAAGCCTACTCCCACCAGCTACTCTTCGATAAGTTAAAGATATGCTGTTTGAACACAAAGGAGATTCACTTAAACCGCCACTGCATTGCGTGAACCGA
DNasePeakNoPromoter10121_Reversed:	potential enhancer	chr11	43769080	43769280	-	chr11	43747530	43747730	-	AGGACCGGATCAACTCAGTGGCGGTTTAAGTGAATCTCCTTTGTGTTCAAACAGCATATCTTTAACTTATCGAAGAGTAGCTGGTGGGAGTAGGCTTAACTAGGAGCCTGCATATCTGTCCACATTCCAACGCTTCAAAGGAGTGTCTTTCTCCTTGAACACAGTGTTTACAGATAAGAGAGCAGCTCTCACTCTGAGCATGGGAACATGATGGCCATTGCGTGAACCGA
DNasePeakNoPromoter10122	potential enhancer	chr11	43846870	43847070	+	chr11	43825320	43825520	+	AGGACCGGATCAACTTGGAGTAGATGATAAAAGTTTAGATGAATGGACAGATGGGTGAAAAGCACGGAAACATTTGTTTTTCTCACCTGGATTTGCCTCTGGCATGTGACACAATGCCAGTAGGGGGAGCCCTCTATTAATTTGAAAATCCATGAGAACAGTCTCCGTTCAGCAGTCTAATTGTATTTAATTTAGGAATTATGTTAAGAATGCATCATTGCGTGAACCGA
DNasePeakNoPromoter10122_Reversed:	potential enhancer	chr11	43846870	43847070	-	chr11	43825320	43825520	-	AGGACCGGATCAACTATGCATTCTTAACATAATTCCTAAATTAAATACAATTAGACTGCTGAACGGAGACTGTTCTCATGGATTTTCAAATTAATAGAGGGCTCCCCCTACTGGCATTGTGTCACATGCCAGAGGCAAATCCAGGTGAGAAAAACAAATGTTTCCGTGCTTTTCACCCATCTGTCCATTCATCTAAACTTTTATCATCTACTCCACATTGCGTGAACCGA
DNasePeakNoPromoter10123	potential enhancer	chr11	43890680	43890880	+	chr11	43869130	43869330	+	AGGACCGGATCAACTCACTCTCTACTCCCACAGAACCCACTTTCAGTTTCTCACTGACTGTGGTAGATTGATTGCAAAAATGACTCTCTCTACTCTACTCTGCTCTTCCCAGTATTTGTGCCCTCTGCGATGTGATGTTGCAACAACTGCAAGCAAGAGATAAAGTCAATTTCCCCACTCCTTGAACCTGAGCTGGCTTGCTTTGGCCAATAAATCATTGCGTGAACCGA
DNasePeakNoPromoter10123_Reversed:	potential enhancer	chr11	43890680	43890880	-	chr11	43869130	43869330	-	AGGACCGGATCAACTATTTATTGGCCAAAGCAAGCCAGCTCAGGTTCAAGGAGTGGGGAAATTGACTTTATCTCTTGCTTGCAGTTGTTGCAACATCACATCGCAGAGGGCACAAATACTGGGAAGAGCAGAGTAGAGTAGAGAGAGTCATTTTTGCAATCAATCTACCACAGTCAGTGAGAAACTGAAAGTGGGTTCTGTGGGAGTAGAGAGTGCATTGCGTGAACCGA
DNasePeakNoPromoter10124	potential enhancer	chr11	43968650	43968850	+	chr11	43947100	43947300	+	AGGACCGGATCAACTCCTTGAGAAGCTTCCACTCATGGTGGAAGGTGGAGGGGGAGCAGGCATGTCACATGGCCAGAGAGGGAGCAAGAGGGAGGCCAGAGTCTTTTAAGCAAGCAGCTCTCCCGTGAACCAACAGAGGGAGAACTCACACATTGCCGTGGGGAGGGCACTAGCCATTCATGACGGATCCACCCTTATGACCCAAACGCTTCTGACATTGCGTGAACCGA
DNasePeakNoPromoter10124_Reversed:	potential enhancer	chr11	43968650	43968850	-	chr11	43947100	43947300	-	AGGACCGGATCAACTTCAGAAGCGTTTGGGTCATAAGGGTGGATCCGTCATGAATGGCTAGTGCCCTCCCCACGGCAATGTGTGAGTTCTCCCTCTGTTGGTTCACGGGAGAGCTGCTTGCTTAAAAGACTCTGGCCTCCCTCTTGCTCCCTCTCTGGCCATGTGACATGCCTGCTCCCCCTCCACCTTCCACCATGAGTGGAAGCTTCTCAAGGCATTGCGTGAACCGA
DNasePeakNoPromoter10125	potential enhancer	chr11	44006750	44006950	+	chr11	43985200	43985400	+	AGGACCGGATCAACTCCTCCCAGTGTGGTTTCAAGGACCATTCAAGATAATGGAAGGCAAAGTGTTTTGAGAAGGGAAGTGTACCTCCAGTGTGAGAGGTGATGTTAGTTAATGATTAATACCTGGGGGCTGTGTTTCCTGGCAGGAAGCTGGCAGGCAGACAGGGAGAGGAGACCAAAGAGAGAGATGGGAGAGCCGAGGCCATGGGCTGACGTCATTGCGTGAACCGA
DNasePeakNoPromoter10125_Reversed:	potential enhancer	chr11	44006750	44006950	-	chr11	43985200	43985400	-	AGGACCGGATCAACTACGTCAGCCCATGGCCTCGGCTCTCCCATCTCTCTCTTTGGTCTCCTCTCCCTGTCTGCCTGCCAGCTTCCTGCCAGGAAACACAGCCCCCAGGTATTAATCATTAACTAACATCACCTCTCACACTGGAGGTACACTTCCCTTCTCAAAACACTTTGCCTTCCATTATCTTGAATGGTCCTTGAAACCACACTGGGAGGCATTGCGTGAACCGA
DNasePeakNoPromoter10126	potential enhancer	chr11	44058990	44059190	+	chr11	44037440	44037640	+	AGGACCGGATCAACTCTGGCTGCTCCTTGTCTGGCCTCTTCTATACTCCTCTCACCCGCTGCTTCTCTGAGTCTGCAGTGCTGGCTGGCCTGAGTTTTCTGCACTAGGCAAGAAAATAAGGGTTTAGCGACCCCTCTTGGCAAATCCGTGTTACAGCTGCTGTAGTCAGGGTGCCCGCAGCAGAGAGGCTCCCAGGCTGTGGAAGGTGAAGTTTTCATTGCGTGAACCGA
DNasePeakNoPromoter10126_Reversed:	potential enhancer	chr11	44058990	44059190	-	chr11	44037440	44037640	-	AGGACCGGATCAACTAAAACTTCACCTTCCACAGCCTGGGAGCCTCTCTGCTGCGGGCACCCTGACTACAGCAGCTGTAACACGGATTTGCCAAGAGGGGTCGCTAAACCCTTATTTTCTTGCCTAGTGCAGAAAACTCAGGCCAGCCAGCACTGCAGACTCAGAGAAGCAGCGGGTGAGAGGAGTATAGAAGAGGCCAGACAAGGAGCAGCCAGCATTGCGTGAACCGA
DNasePeakNoPromoter10127	potential enhancer	chr11	44154990	44155190	+	chr11	44133440	44133640	+	AGGACCGGATCAACTTCAGAATGAACTGAGGGTGAGGAACAGAGTCTGATTTGCTTGCTGAGAAACTCCAGACTAGCTTAATGGAGCTGCATTGGACAGTTGTAGCCAGCAGAGGTCTCCATCCACTTTTAATTAACTCATTTTCCCTCTGAGTATTTAAATCTTTCCAAGAAATCCTAAATGCCATGAGCCACTCTGGTGCTTCACACTGACATCATTGCGTGAACCGA
DNasePeakNoPromoter10127_Reversed:	potential enhancer	chr11	44154990	44155190	-	chr11	44133440	44133640	-	AGGACCGGATCAACTATGTCAGTGTGAAGCACCAGAGTGGCTCATGGCATTTAGGATTTCTTGGAAAGATTTAAATACTCAGAGGGAAAATGAGTTAATTAAAAGTGGATGGAGACCTCTGCTGGCTACAACTGTCCAATGCAGCTCCATTAAGCTAGTCTGGAGTTTCTCAGCAAGCAAATCAGACTCTGTTCCTCACCCTCAGTTCATTCTGACATTGCGTGAACCGA
DNasePeakNoPromoter10128	potential enhancer	chr11	44265290	44265490	+	chr11	44243740	44243940	+	AGGACCGGATCAACTGCCTTCTCTTAGCTGGCAGAGATGGGGTTAAGAATTGTTGGCAGCTAATCCACCTTGGTTTGAGGCCCTCTCACACTGAGCTGGAGGAATGACTGGAATTTGAGGGGGAGGGGAAAAGATACTCTGACCTTTGCAGGCCCGTGGCCTCCAAGCAGCATCTCCTGTTCACGTTCTCCCACTGAACTAATAGTCCAAGTACCCATTGCGTGAACCGA
DNasePeakNoPromoter10128_Reversed:	potential enhancer	chr11	44265290	44265490	-	chr11	44243740	44243940	-	AGGACCGGATCAACTGGTACTTGGACTATTAGTTCAGTGGGAGAACGTGAACAGGAGATGCTGCTTGGAGGCCACGGGCCTGCAAAGGTCAGAGTATCTTTTCCCCTCCCCCTCAAATTCCAGTCATTCCTCCAGCTCAGTGTGAGAGGGCCTCAAACCAAGGTGGATTAGCTGCCAACAATTCTTAACCCCATCTCTGCCAGCTAAGAGAAGGCCATTGCGTGAACCGA
DNasePeakNoPromoter10129	potential enhancer	chr11	44303860	44304060	+	chr11	44282310	44282510	+	AGGACCGGATCAACTGTGCCTATCACAGTGGGAATAAGACCTGATGATGCCAAGTTACGGCGATGTATGGAGCACCCGGAACTCCCATCCATCACAGTGCAAACACTTGGGCGGTGTCTTATCTAGTTAAACTAACACTGACCTCATGACCCAGCAATCCCACTCCTAGGTATTTACCCTACAGAAATAATGACTTATTTTAAGAGGAGAGGAACCATTGCGTGAACCGA
DNasePeakNoPromoter10129_Reversed:	potential enhancer	chr11	44303860	44304060	-	chr11	44282310	44282510	-	AGGACCGGATCAACTGTTCCTCTCCTCTTAAAATAAGTCATTATTTCTGTAGGGTAAATACCTAGGAGTGGGATTGCTGGGTCATGAGGTCAGTGTTAGTTTAACTAGATAAGACACCGCCCAAGTGTTTGCACTGTGATGGATGGGAGTTCCGGGTGCTCCATACATCGCCGTAACTTGGCATCATCAGGTCTTATTCCCACTGTGATAGGCACCATTGCGTGAACCGA
DNasePeakNoPromoter1013	potential enhancer	chr1	26718030	26718230	+	chr1	26391539	26391739	+	AGGACCGGATCAACTCCAGTCTGTGGCATGGTGTCTGGCACATAGTGGCACTCAAACAACGTTTCAATGTATGAATGAATGAATGAACAACGGAACTTAGTGATGGTGGATGAGGAAAGGGGTCATGTGGGGTAAGGGTGTCCCCTGCTGGACATTGAGAGTACCCAGGGCATCCTCTCTGAGCTGGGAAGAATGACTCTCGGTCATAAATTTCCCATTGCGTGAACCGA
DNasePeakNoPromoter1013_Reversed:	potential enhancer	chr1	26718030	26718230	-	chr1	26391539	26391739	-	AGGACCGGATCAACTGGAAATTTATGACCGAGAGTCATTCTTCCCAGCTCAGAGAGGATGCCCTGGGTACTCTCAATGTCCAGCAGGGGACACCCTTACCCCACATGACCCCTTTCCTCATCCACCATCACTAAGTTCCGTTGTTCATTCATTCATTCATACATTGAAACGTTGTTTGAGTGCCACTATGTGCCAGACACCATGCCACAGACTGGCATTGCGTGAACCGA
DNasePeakNoPromoter10130	potential enhancer	chr11	44307940	44308140	+	chr11	44286390	44286590	+	AGGACCGGATCAACTCCCGGCCCTGGCTGCTTACCCAGAAGGCTAAGCATTCAGGTTCCAGGGCCCAACTCCCAGCAGGCCAAGATCAAGACTGCAGTTGTGCATGCTGGCCACCAGGAGGCACTGCAGTTCCAATAAAGTCACTGGACGGAAGGTGATGATCCTGGGGCCCCAGTGCCTAATGAGGTTTCTAGACGTTTGTTTGAAGACCCAGGCATTGCGTGAACCGA
DNasePeakNoPromoter10130_Reversed:	potential enhancer	chr11	44307940	44308140	-	chr11	44286390	44286590	-	AGGACCGGATCAACTCCTGGGTCTTCAAACAAACGTCTAGAAACCTCATTAGGCACTGGGGCCCCAGGATCATCACCTTCCGTCCAGTGACTTTATTGGAACTGCAGTGCCTCCTGGTGGCCAGCATGCACAACTGCAGTCTTGATCTTGGCCTGCTGGGAGTTGGGCCCTGGAACCTGAATGCTTAGCCTTCTGGGTAAGCAGCCAGGGCCGGGCATTGCGTGAACCGA
DNasePeakNoPromoter10131	potential enhancer	chr11	44354940	44355140	+	chr11	44333390	44333590	+	AGGACCGGATCAACTTGGACATACTTGATCCCATTTTAGACAGCTAGAATTATCTCTACTTAACAGATGAGGAAACCGAAGTTCACAGTGGTAAAGCAATTTGCTCAAGGTTACACAGCCAGGATGAGGCAACGCTGGTGTGACTCAACTCTTATCAGTGACCTTAGGGAAAATTGCTGCTGGTCTTGCTACTGAAACTGGTGTAATAGTTATTGCATTGCGTGAACCGA
DNasePeakNoPromoter10131_Reversed:	potential enhancer	chr11	44354940	44355140	-	chr11	44333390	44333590	-	AGGACCGGATCAACTCAATAACTATTACACCAGTTTCAGTAGCAAGACCAGCAGCAATTTTCCCTAAGGTCACTGATAAGAGTTGAGTCACACCAGCGTTGCCTCATCCTGGCTGTGTAACCTTGAGCAAATTGCTTTACCACTGTGAACTTCGGTTTCCTCATCTGTTAAGTAGAGATAATTCTAGCTGTCTAAAATGGGATCAAGTATGTCCACATTGCGTGAACCGA
DNasePeakNoPromoter10132	potential enhancer	chr11	44431120	44431320	+	chr11	44409570	44409770	+	AGGACCGGATCAACTTCTCTGTCTCCTCTGTCTTCCATTCAGCCCATGTTTGATCTCCTGCCTGTGCTTTCTTCTGTTGGCTCAGGGTCCAGGGAGAATGGACTATTGTGTCTACAGTGGGAAGGTTGGGGAAACCCTTTGAACTGGCCTTTGGTCCGTGAGAGGCGACAGACACAGGAAGGCGGGGTGGGGGAGATCTGAGGTGTCTGGGGTGTCATTGCGTGAACCGA
DNasePeakNoPromoter10132_Reversed:	potential enhancer	chr11	44431120	44431320	-	chr11	44409570	44409770	-	AGGACCGGATCAACTACACCCCAGACACCTCAGATCTCCCCCACCCCGCCTTCCTGTGTCTGTCGCCTCTCACGGACCAAAGGCCAGTTCAAAGGGTTTCCCCAACCTTCCCACTGTAGACACAATAGTCCATTCTCCCTGGACCCTGAGCCAACAGAAGAAAGCACAGGCAGGAGATCAAACATGGGCTGAATGGAAGACAGAGGAGACAGAGACATTGCGTGAACCGA
DNasePeakNoPromoter10133	potential enhancer	chr11	44491070	44491270	+	chr11	44469520	44469720	+	AGGACCGGATCAACTAGGACATGATGGAAACTCAACAGCCGACTTGACAGTCAGGAACTGCAGAGTCTCCTGTGAATGATTTATGATTACGTCAGCGATGAGACTCTGGGTAAGCCCTACTCCCTGCTCACTAGGGTGCAATGTCCTTGGCAGGTCCTGGCTCCACCTTTTAGCAAACATTGTTCTAGAGAGCTGGAACCCCTACCTGCCAAGAACATTGCGTGAACCGA
DNasePeakNoPromoter10133_Reversed:	potential enhancer	chr11	44491070	44491270	-	chr11	44469520	44469720	-	AGGACCGGATCAACTTTCTTGGCAGGTAGGGGTTCCAGCTCTCTAGAACAATGTTTGCTAAAAGGTGGAGCCAGGACCTGCCAAGGACATTGCACCCTAGTGAGCAGGGAGTAGGGCTTACCCAGAGTCTCATCGCTGACGTAATCATAAATCATTCACAGGAGACTCTGCAGTTCCTGACTGTCAAGTCGGCTGTTGAGTTTCCATCATGTCCTCATTGCGTGAACCGA
DNasePeakNoPromoter10134	potential enhancer	chr11	44505860	44506060	+	chr11	44484310	44484510	+	AGGACCGGATCAACTCCCCAGGAAGGGAGTCTGGCTTTGTCGTTGTTTCCTGAGGGGAAGAAAGAGCAGGGATGAGTTTCCAGATGCCAGCCATGGGGAAGAATGTGCACCCCCTGCTGGATGACAAGGTCTCGGTGTCTTCTGGTACCCAAGCCTGAGAGAAACCTGGTGGCCAGGGGACCTTGGCAGACAAAGCTGTCTGCTCAGAGCCACCACATTGCGTGAACCGA
DNasePeakNoPromoter10134_Reversed:	potential enhancer	chr11	44505860	44506060	-	chr11	44484310	44484510	-	AGGACCGGATCAACTTGGTGGCTCTGAGCAGACAGCTTTGTCTGCCAAGGTCCCCTGGCCACCAGGTTTCTCTCAGGCTTGGGTACCAGAAGACACCGAGACCTTGTCATCCAGCAGGGGGTGCACATTCTTCCCCATGGCTGGCATCTGGAAACTCATCCCTGCTCTTTCTTCCCCTCAGGAAACAACGACAAAGCCAGACTCCCTTCCTGGGGCATTGCGTGAACCGA
DNasePeakNoPromoter10135	potential enhancer	chr11	44523310	44523510	+	chr11	44501760	44501960	+	AGGACCGGATCAACTTGGGAGGCTGAGGCAGGAGAATTGCTTGAACCCAGGAGATGAAGGTTGCAATGAGCCAATACGGTGCCACTGCGCTCCAGCCTGGGCGACAGAGTGAGACACTTGAGCCAATACGGTGCCACTGCGCTCCAGCCTGGGCGACAGAGTGAGACACTCTGTCAAAAAAAAAAAAAAAAAAAAGCCAAGGAAACACTGATGAGCATTGCGTGAACCGA
DNasePeakNoPromoter10135_Reversed:	potential enhancer	chr11	44523310	44523510	-	chr11	44501760	44501960	-	AGGACCGGATCAACTCTCATCAGTGTTTCCTTGGCTTTTTTTTTTTTTTTTTTTTGACAGAGTGTCTCACTCTGTCGCCCAGGCTGGAGCGCAGTGGCACCGTATTGGCTCAAGTGTCTCACTCTGTCGCCCAGGCTGGAGCGCAGTGGCACCGTATTGGCTCATTGCAACCTTCATCTCCTGGGTTCAAGCAATTCTCCTGCCTCAGCCTCCCACATTGCGTGAACCGA
DNasePeakNoPromoter10136	potential enhancer	chr11	44545150	44545350	+	chr11	44523600	44523800	+	AGGACCGGATCAACTCCCAGGATATCGACGATCTACAAAGGTCCCCTATCTGCAAAGCTTCCCCTACAGGACAGTCACAGGCAGCTGCCTTGAGGGCACACCAGGGGGAGCCAGCAAGCCTTTGATGGCACCGCAAAAGAGGCTCCAGATCCTCGGATTAAAATTCTGGCTATGTGATCTTCGGCAAGCTCTTTAACTTCCCTTAGTTAGCCTCTCATTGCGTGAACCGA
DNasePeakNoPromoter10136_Reversed:	potential enhancer	chr11	44545150	44545350	-	chr11	44523600	44523800	-	AGGACCGGATCAACTAGAGGCTAACTAAGGGAAGTTAAAGAGCTTGCCGAAGATCACATAGCCAGAATTTTAATCCGAGGATCTGGAGCCTCTTTTGCGGTGCCATCAAAGGCTTGCTGGCTCCCCCTGGTGTGCCCTCAAGGCAGCTGCCTGTGACTGTCCTGTAGGGGAAGCTTTGCAGATAGGGGACCTTTGTAGATCGTCGATATCCTGGGCATTGCGTGAACCGA
DNasePeakNoPromoter10137	potential enhancer	chr11	44560110	44560310	+	chr11	44538560	44538760	+	AGGACCGGATCAACTCCCACGGCGTCCTCAGGTCTCATCGGACCGTCAGTGGGCCTGGACAGCAGTGAGCAGGGCCCAGACGGCCGTTTCAGAGACAAGGGCGACACCTGCTGGAGATAAGTGAGCACGACATGCTAAGGCCAGGGGCGCATTCACTGCCTGGCTTCCTTTCTCCCTTGATGGGTGTTTATTGAAGGCCTGCTAGATGCAGCATCCATTGCGTGAACCGA
DNasePeakNoPromoter10137_Reversed:	potential enhancer	chr11	44560110	44560310	-	chr11	44538560	44538760	-	AGGACCGGATCAACTGATGCTGCATCTAGCAGGCCTTCAATAAACACCCATCAAGGGAGAAAGGAAGCCAGGCAGTGAATGCGCCCCTGGCCTTAGCATGTCGTGCTCACTTATCTCCAGCAGGTGTCGCCCTTGTCTCTGAAACGGCCGTCTGGGCCCTGCTCACTGCTGTCCAGGCCCACTGACGGTCCGATGAGACCTGAGGACGCCGTGGGCATTGCGTGAACCGA
DNasePeakNoPromoter10138	potential enhancer	chr11	44578530	44578730	+	chr11	44556980	44557180	+	AGGACCGGATCAACTTTGTATGTGCATTGCCTGCAGCGTAAGCAGTGAGGAAACAAACCCAGAGAGGTGAAGGTCACATGTGCCCAAAGTCACATGTTGGAAAGTTACCAGAGCAAGGACTTGAGCTAAACCATGTCTCACAGAGGAGGGCAGTGCAAACATGGCAGTTTTCACAGGGATCATCCTGGAAAGTGGTGTCCCTGTCTTCCCGCTAACATTGCGTGAACCGA
DNasePeakNoPromoter10138_Reversed:	potential enhancer	chr11	44578530	44578730	-	chr11	44556980	44557180	-	AGGACCGGATCAACTTTAGCGGGAAGACAGGGACACCACTTTCCAGGATGATCCCTGTGAAAACTGCCATGTTTGCACTGCCCTCCTCTGTGAGACATGGTTTAGCTCAAGTCCTTGCTCTGGTAACTTTCCAACATGTGACTTTGGGCACATGTGACCTTCACCTCTCTGGGTTTGTTTCCTCACTGCTTACGCTGCAGGCAATGCACATACAACATTGCGTGAACCGA
DNasePeakNoPromoter10139	potential enhancer	chr11	44642710	44642910	+	chr11	44621160	44621360	+	AGGACCGGATCAACTGCCCCAGCATGCCCCTTGCCCGGCGTCATGAAGTCCAGAGGGCACTTGCCCCACCTTCTCTCATTTCTGGAGCCAGTGGGGAGGGGAACTCTTGCCTCCCTGCAGTGGGGCCAGGCGGGGCGGCGGCTAGAGTGGTGTTTCAGCAGGGACCACCAGGCGGCGCTGCAGCCTCAGCCTAGGAGCCCGGCAGAGCCCAAAGGCATTGCGTGAACCGA
DNasePeakNoPromoter10139_Reversed:	potential enhancer	chr11	44642710	44642910	-	chr11	44621160	44621360	-	AGGACCGGATCAACTCCTTTGGGCTCTGCCGGGCTCCTAGGCTGAGGCTGCAGCGCCGCCTGGTGGTCCCTGCTGAAACACCACTCTAGCCGCCGCCCCGCCTGGCCCCACTGCAGGGAGGCAAGAGTTCCCCTCCCCACTGGCTCCAGAAATGAGAGAAGGTGGGGCAAGTGCCCTCTGGACTTCATGACGCCGGGCAAGGGGCATGCTGGGGCCATTGCGTGAACCGA
DNasePeakNoPromoter1014	potential enhancer	chr1	26722850	26723050	+	chr1	26396359	26396559	+	AGGACCGGATCAACTGAGCCACCGCGCCCAGCCAAGTCCGGCATGGTTTATGTAGAGTTTGGTGTCATCTCAGATGCCATTGCTGAAATGCAGTGTGCCCTAGTGGTTAGGAGCATGAACTGCAGCATGGGACTGACCTGGATGGGTCACTTCCTGTCAGTTACCATGAGCAAATTGTTTAATCTCTGAGACTCTGCTTTCTCATTTTAAAAATGCATTGCGTGAACCGA
DNasePeakNoPromoter1014_Reversed:	potential enhancer	chr1	26722850	26723050	-	chr1	26396359	26396559	-	AGGACCGGATCAACTCATTTTTAAAATGAGAAAGCAGAGTCTCAGAGATTAAACAATTTGCTCATGGTAACTGACAGGAAGTGACCCATCCAGGTCAGTCCCATGCTGCAGTTCATGCTCCTAACCACTAGGGCACACTGCATTTCAGCAATGGCATCTGAGATGACACCAAACTCTACATAAACCATGCCGGACTTGGCTGGGCGCGGTGGCTCCATTGCGTGAACCGA
DNasePeakNoPromoter10140	potential enhancer	chr11	44654400	44654600	+	chr11	44632850	44633050	+	AGGACCGGATCAACTGCAGCCACCTACAGGATGCCCCTGGCCCACGGTGTGGGAAGTGCAGCCAAAGCCTCCCGGGACAGGAAGGAGGCGTCCAGAAGAATCCACAGAGTCAGCCCTGCCCCCTGCCGGGCCCTGTGAGCAGAAGCCATCCCACAACAGGACCGGTGAGACAAAACCTTTCCTTCCCGACTCCTCTCCCTTCTGGGCTATGCCCTCATTGCGTGAACCGA
DNasePeakNoPromoter10140_Reversed:	potential enhancer	chr11	44654400	44654600	-	chr11	44632850	44633050	-	AGGACCGGATCAACTAGGGCATAGCCCAGAAGGGAGAGGAGTCGGGAAGGAAAGGTTTTGTCTCACCGGTCCTGTTGTGGGATGGCTTCTGCTCACAGGGCCCGGCAGGGGGCAGGGCTGACTCTGTGGATTCTTCTGGACGCCTCCTTCCTGTCCCGGGAGGCTTTGGCTGCACTTCCCACACCGTGGGCCAGGGGCATCCTGTAGGTGGCTGCCATTGCGTGAACCGA
DNasePeakNoPromoter10141	potential enhancer	chr11	44730810	44731010	+	chr11	44709260	44709460	+	AGGACCGGATCAACTAGATGGTTGCAAAACTGTGGGAGGGCTGGAGAAGGGCAGTCAGGGGCAGCCCCTGGACTTTGGTTTGGAAGGTCATGCCTGTTGATATGACTCAGATGTGCGGAAGCTGCTGCTGCCACTGGAATTGCCACATACCTGTGAACCTGGTGAGCAGATGCTAGGGCCGCTCCAGCTGCAGCTCGGTGGCTACCACCTCTCTTCATTGCGTGAACCGA
DNasePeakNoPromoter10141_Reversed:	potential enhancer	chr11	44730810	44731010	-	chr11	44709260	44709460	-	AGGACCGGATCAACTAAGAGAGGTGGTAGCCACCGAGCTGCAGCTGGAGCGGCCCTAGCATCTGCTCACCAGGTTCACAGGTATGTGGCAATTCCAGTGGCAGCAGCAGCTTCCGCACATCTGAGTCATATCAACAGGCATGACCTTCCAAACCAAAGTCCAGGGGCTGCCCCTGACTGCCCTTCTCCAGCCCTCCCACAGTTTTGCAACCATCTCATTGCGTGAACCGA
DNasePeakNoPromoter10142	potential enhancer	chr11	44737900	44738100	+	chr11	44716350	44716550	+	AGGACCGGATCAACTAGGTGCCAAGCACTGTGAATTAAACTCTGGATAAGGCCTCTCCAAGGTGGCTGGTTCGCCACACTCAGATGTGAGCGGCAGCGATCTGCTATGTTGCAATGGTCTGAATAGACCCAAGGTCTTGCAGCAAAGGTCAATCTCTTAAAAATCAGAGCCACTAAGCAAACATTCTCGGGGCGCTTTATGGAGTTAAGCTGTTTCATTGCGTGAACCGA
DNasePeakNoPromoter10142_Reversed:	potential enhancer	chr11	44737900	44738100	-	chr11	44716350	44716550	-	AGGACCGGATCAACTAAACAGCTTAACTCCATAAAGCGCCCCGAGAATGTTTGCTTAGTGGCTCTGATTTTTAAGAGATTGACCTTTGCTGCAAGACCTTGGGTCTATTCAGACCATTGCAACATAGCAGATCGCTGCCGCTCACATCTGAGTGTGGCGAACCAGCCACCTTGGAGAGGCCTTATCCAGAGTTTAATTCACAGTGCTTGGCACCTCATTGCGTGAACCGA
DNasePeakNoPromoter10143	potential enhancer	chr11	44797020	44797220	+	chr11	44775470	44775670	+	AGGACCGGATCAACTGCTCTGCAGCTTAGCGTACTTGGAGGTCACCGAATCCCTATAGGTCCTCTCCAGGCACGTTTCATTGCCAGCCTCCTTCTGGGAGCCTCCGGTGACTGCAAAGGTTTGGTTTGCTCCCTCTAGTGGCGGGGGTGGGAGGTGTACATTTGCACTCCTCTTGGGCCTCTGGGGCTGCTTTCTCCAGCGTCCGCCAGCATCTTCATTGCGTGAACCGA
DNasePeakNoPromoter10143_Reversed:	potential enhancer	chr11	44797020	44797220	-	chr11	44775470	44775670	-	AGGACCGGATCAACTAAGATGCTGGCGGACGCTGGAGAAAGCAGCCCCAGAGGCCCAAGAGGAGTGCAAATGTACACCTCCCACCCCCGCCACTAGAGGGAGCAAACCAAACCTTTGCAGTCACCGGAGGCTCCCAGAAGGAGGCTGGCAATGAAACGTGCCTGGAGAGGACCTATAGGGATTCGGTGACCTCCAAGTACGCTAAGCTGCAGAGCCATTGCGTGAACCGA
DNasePeakNoPromoter10144	potential enhancer	chr11	44846080	44846280	+	chr11	44824529	44824729	+	AGGACCGGATCAACTTCAGGGCCACCCTGTGACCTCCAAACAAAGCTGGGGCCTTGTCTAGGGCTGTGGGAAGCCAGACAGGACAATGGGAGGAAGGAGAAAGCAGGGAGATAAAGCCAGGGGCCCACGGGCCTGTGCCTGGGATTCCAGAGGCCGGCTCCTCACATCCCAGCCGCGGAGGCCTTCAGAGTAAACACACTGGGCTTCCTGGCTCACATTGCGTGAACCGA
DNasePeakNoPromoter10144_Reversed:	potential enhancer	chr11	44846080	44846280	-	chr11	44824529	44824729	-	AGGACCGGATCAACTTGAGCCAGGAAGCCCAGTGTGTTTACTCTGAAGGCCTCCGCGGCTGGGATGTGAGGAGCCGGCCTCTGGAATCCCAGGCACAGGCCCGTGGGCCCCTGGCTTTATCTCCCTGCTTTCTCCTTCCTCCCATTGTCCTGTCTGGCTTCCCACAGCCCTAGACAAGGCCCCAGCTTTGTTTGGAGGTCACAGGGTGGCCCTGACATTGCGTGAACCGA
DNasePeakNoPromoter10145	potential enhancer	chr11	44883910	44884110	+	chr11	44862359	44862559	+	AGGACCGGATCAACTCCCTTGCTTGGTTTTGGTCAACCACAAACCTCCTGGCCCTCCCCCAGTCTCTCTCGCTCTGTGTCTCGCCTGTGGGCTCCAAAGCTCTGACTCACCATGCAGCCAGCTCAGCGCTCAGCACCACCCTGCCTTATATGGTGAGCTCAGCACCTCTGGGTCAATGAGTGTTAATTCATTTATTCAGCCAATGGCTGTTGAGTCATTGCGTGAACCGA
DNasePeakNoPromoter10145_Reversed:	potential enhancer	chr11	44883910	44884110	-	chr11	44862359	44862559	-	AGGACCGGATCAACTACTCAACAGCCATTGGCTGAATAAATGAATTAACACTCATTGACCCAGAGGTGCTGAGCTCACCATATAAGGCAGGGTGGTGCTGAGCGCTGAGCTGGCTGCATGGTGAGTCAGAGCTTTGGAGCCCACAGGCGAGACACAGAGCGAGAGAGACTGGGGGAGGGCCAGGAGGTTTGTGGTTGACCAAAACCAAGCAAGGGCATTGCGTGAACCGA
DNasePeakNoPromoter10146	potential enhancer	chr11	44915800	44916000	+	chr11	44894249	44894449	+	AGGACCGGATCAACTATGGCTGGCACAGGCAGATCCCCCACTGGTGGGAACGCAGTTGCAGGGGAACACACGGTCCTCTGAGGCTCTGCCCTTGGCCACAGCGCCCTCTCCTGGCCAGGGCACGTGCAAGCCCTTTCTCGGCTCTGCACCAGCCCAAACCTTCCTCCACTGGGGGCTTCTCCATCTCTCTTGTCCGGCCGCCTCCTTTCCTTCTCCATTGCGTGAACCGA
DNasePeakNoPromoter10146_Reversed:	potential enhancer	chr11	44915800	44916000	-	chr11	44894249	44894449	-	AGGACCGGATCAACTGAGAAGGAAAGGAGGCGGCCGGACAAGAGAGATGGAGAAGCCCCCAGTGGAGGAAGGTTTGGGCTGGTGCAGAGCCGAGAAAGGGCTTGCACGTGCCCTGGCCAGGAGAGGGCGCTGTGGCCAAGGGCAGAGCCTCAGAGGACCGTGTGTTCCCCTGCAACTGCGTTCCCACCAGTGGGGGATCTGCCTGTGCCAGCCATCATTGCGTGAACCGA
DNasePeakNoPromoter10147	potential enhancer	chr11	45000520	45000720	+	chr11	44978969	44979169	+	AGGACCGGATCAACTTGATTGTCTCAGGGGTAGGCAATGTGTGGCTTCCTCCCTGAGCCTCAGGCCTAGCCCAGTGCCAGGACTCATCAATATTGTTTGAACTGGCTGAGCTCCAAGCAGGTGGGTTTGGAGGTTTTCACTCTTTGTTTGTTTTCTAGGTTGGTCTTATTTAACAAGGCAGGCAGCCTGGGGTCAGACCCAAATTCTTGCCTGCCCATTGCGTGAACCGA
DNasePeakNoPromoter10147_Reversed:	potential enhancer	chr11	45000520	45000720	-	chr11	44978969	44979169	-	AGGACCGGATCAACTGGCAGGCAAGAATTTGGGTCTGACCCCAGGCTGCCTGCCTTGTTAAATAAGACCAACCTAGAAAACAAACAAAGAGTGAAAACCTCCAAACCCACCTGCTTGGAGCTCAGCCAGTTCAAACAATATTGATGAGTCCTGGCACTGGGCTAGGCCTGAGGCTCAGGGAGGAAGCCACACATTGCCTACCCCTGAGACAATCACATTGCGTGAACCGA
DNasePeakNoPromoter10148	potential enhancer	chr11	45124730	45124930	+	chr11	45103179	45103379	+	AGGACCGGATCAACTCTTTCCCCTGCATCCCTCCCCAAAGCCCAGAAACCCTGACCACCCCGCCGGGCCTGCCTCCTCCCCGGCCTTGGAGCCCAACCTGGACTCTGCAGTTGGTCCTTTGGCGCCATCTGATGGTAGACATATGAAACTACAGCAAATGGGGGGACTGGTGAAGGAGGAAAAGTTGGAGGAGGAAGAGGAGGAAGATGAGAGGGCATTGCGTGAACCGA
DNasePeakNoPromoter10148_Reversed:	potential enhancer	chr11	45124730	45124930	-	chr11	45103179	45103379	-	AGGACCGGATCAACTCCCTCTCATCTTCCTCCTCTTCCTCCTCCAACTTTTCCTCCTTCACCAGTCCCCCCATTTGCTGTAGTTTCATATGTCTACCATCAGATGGCGCCAAAGGACCAACTGCAGAGTCCAGGTTGGGCTCCAAGGCCGGGGAGGAGGCAGGCCCGGCGGGGTGGTCAGGGTTTCTGGGCTTTGGGGAGGGATGCAGGGGAAAGCATTGCGTGAACCGA
DNasePeakNoPromoter10149	potential enhancer	chr11	45127110	45127310	+	chr11	45105559	45105759	+	AGGACCGGATCAACTTACAGCTGACTCTGCAGCCCCTCCCTCCAGCCGTGGTGACAGCAGAGCCATGGAAGCAGCTGGGCCTCCCAGTCCAGGCCCCTCTGGGATTGCCCTTCCCAACAGCTTGGCATGGCCCTGGCCCGCCACCTGGTGGCCACAACAACAATTGCCAGGACGTAGCCTCAGGCTCTGATCCCACCTCCCTCTCCCTGGGGGCACATTGCGTGAACCGA
DNasePeakNoPromoter10149_Reversed:	potential enhancer	chr11	45127110	45127310	-	chr11	45105559	45105759	-	AGGACCGGATCAACTTGCCCCCAGGGAGAGGGAGGTGGGATCAGAGCCTGAGGCTACGTCCTGGCAATTGTTGTTGTGGCCACCAGGTGGCGGGCCAGGGCCATGCCAAGCTGTTGGGAAGGGCAATCCCAGAGGGGCCTGGACTGGGAGGCCCAGCTGCTTCCATGGCTCTGCTGTCACCACGGCTGGAGGGAGGGGCTGCAGAGTCAGCTGTACATTGCGTGAACCGA
DNasePeakNoPromoter1015	potential enhancer	chr1	26743600	26743800	+	chr1	26417109	26417309	+	AGGACCGGATCAACTCGAACACTTGAGTTCACAGCTCAGACCAGGTAGCGGGCCACTCAGTACCTCCTGGTATAGGCGCCCTCGGGCTTACCTTTGGGCAGACAGGCTGAGCAGCGCCATCTGGTGGAGAACTCCAGGCAGGAGCTACAGGGCCTGGCTGTGGCTGAGCAGAGGGGATCAGAGGGATTGGCTGCCTGCAGCCTTCTGTTCCAGACCATTGCGTGAACCGA
DNasePeakNoPromoter1015_Reversed:	potential enhancer	chr1	26743600	26743800	-	chr1	26417109	26417309	-	AGGACCGGATCAACTGTCTGGAACAGAAGGCTGCAGGCAGCCAATCCCTCTGATCCCCTCTGCTCAGCCACAGCCAGGCCCTGTAGCTCCTGCCTGGAGTTCTCCACCAGATGGCGCTGCTCAGCCTGTCTGCCCAAAGGTAAGCCCGAGGGCGCCTATACCAGGAGGTACTGAGTGGCCCGCTACCTGGTCTGAGCTGTGAACTCAAGTGTTCGCATTGCGTGAACCGA
DNasePeakNoPromoter10150	potential enhancer	chr11	45132250	45132450	+	chr11	45110699	45110899	+	AGGACCGGATCAACTAGGTTGTGCAGGACATAATCCAGGTGCGGGGTGCAAGGAGCTTCACATCCCATTCCCTCACCCATTTGTAAAGGTGTTACTTCATTTGTCCAGCAGATGGCAGTAAAGTATCCCAAACAAGAGGCGCCTTTCTTTGCGTTGCCCAGAAACCACTGGTTCTGCTCCTGGGTGGCAGAAAACTTGGAGAAGACAATCAGCTCCATTGCGTGAACCGA
DNasePeakNoPromoter10150_Reversed:	potential enhancer	chr11	45132250	45132450	-	chr11	45110699	45110899	-	AGGACCGGATCAACTGAGCTGATTGTCTTCTCCAAGTTTTCTGCCACCCAGGAGCAGAACCAGTGGTTTCTGGGCAACGCAAAGAAAGGCGCCTCTTGTTTGGGATACTTTACTGCCATCTGCTGGACAAATGAAGTAACACCTTTACAAATGGGTGAGGGAATGGGATGTGAAGCTCCTTGCACCCCGCACCTGGATTATGTCCTGCACAACCTCATTGCGTGAACCGA
DNasePeakNoPromoter10151	potential enhancer	chr11	45179810	45180010	+	chr11	45158259	45158459	+	AGGACCGGATCAACTCACAAGCCCACGGAGGCCCTGCCTGGGAAGGAACTGTTGGAAGCGCCTCTCCTGCCTGCCCCACCTCCACCCTCCTCTGGGGCCCCAGTTCAGGGTGGCCCAGCCCCTGCCTCCCTCCCTGCAGCTCCCAGACAGGCTGGGCCCCAGCAGCAGGCCGGGCTGTCTGGCTGCTGTTCAACAGGGAGTCCAGCTGCCTGGGGCATTGCGTGAACCGA
DNasePeakNoPromoter10151_Reversed:	potential enhancer	chr11	45179810	45180010	-	chr11	45158259	45158459	-	AGGACCGGATCAACTCCCCAGGCAGCTGGACTCCCTGTTGAACAGCAGCCAGACAGCCCGGCCTGCTGCTGGGGCCCAGCCTGTCTGGGAGCTGCAGGGAGGGAGGCAGGGGCTGGGCCACCCTGAACTGGGGCCCCAGAGGAGGGTGGAGGTGGGGCAGGCAGGAGAGGCGCTTCCAACAGTTCCTTCCCAGGCAGGGCCTCCGTGGGCTTGTGCATTGCGTGAACCGA
DNasePeakNoPromoter10152	potential enhancer	chr11	45194720	45194920	+	chr11	45173169	45173369	+	AGGACCGGATCAACTCCTGGTGCTGGGCAAAGGCTCGGTGTCTCTGAATCTCACTTAGTTGGTCCTATAAGGGAGGTGTGGCACCTGAACAAAGTCCAACTTCCAGTGGGGAGTAATGAGGTAACGGATACCATAGAAGCCACCAGCAGGATCCACTGTGAGAAGCAAACACATAAAAAAGTTCTGGCTGGGCGCGGTAGCTCACGCCTGTAATCCATTGCGTGAACCGA
DNasePeakNoPromoter10152_Reversed:	potential enhancer	chr11	45194720	45194920	-	chr11	45173169	45173369	-	AGGACCGGATCAACTGATTACAGGCGTGAGCTACCGCGCCCAGCCAGAACTTTTTTATGTGTTTGCTTCTCACAGTGGATCCTGCTGGTGGCTTCTATGGTATCCGTTACCTCATTACTCCCCACTGGAAGTTGGACTTTGTTCAGGTGCCACACCTCCCTTATAGGACCAACTAAGTGAGATTCAGAGACACCGAGCCTTTGCCCAGCACCAGGCATTGCGTGAACCGA
DNasePeakNoPromoter10153	potential enhancer	chr11	45255090	45255290	+	chr11	45233539	45233739	+	AGGACCGGATCAACTGCGTCAGTGGCAATAGGAAAGGTCCAAACTGGATCAAGAGCTGGTCCAGGAAAGATACCGCCCCTGCCCTGTTAGATGCTTCTGCTGCCCCTAGAGGCCAAGCCCCTGAAGTGCAGCCGTCCTGGCCTCCCTCACTTGCTCAACCACTGTCAGGAGGAGAGGATGTGGGCAGCATGAGCATCGCCAGGCAGCGCTGCCCACATTGCGTGAACCGA
DNasePeakNoPromoter10153_Reversed:	potential enhancer	chr11	45255090	45255290	-	chr11	45233539	45233739	-	AGGACCGGATCAACTTGGGCAGCGCTGCCTGGCGATGCTCATGCTGCCCACATCCTCTCCTCCTGACAGTGGTTGAGCAAGTGAGGGAGGCCAGGACGGCTGCACTTCAGGGGCTTGGCCTCTAGGGGCAGCAGAAGCATCTAACAGGGCAGGGGCGGTATCTTTCCTGGACCAGCTCTTGATCCAGTTTGGACCTTTCCTATTGCCACTGACGCCATTGCGTGAACCGA
DNasePeakNoPromoter10154	potential enhancer	chr11	45274020	45274220	+	chr11	45252469	45252669	+	AGGACCGGATCAACTGATGTCCCGTCCAGGCCCAGGCGGAGCTCCCCGGCCACGCTGTGACGGGAGAAGCGGTCGCAGGTCCTCAAGGTCAGCGTCAGGGTGGCTGTGGGGAGCTCCTCCTCCGCCAGGGGGAGCACCAGGCCCTCCTCCCAGGTGGTGTGCAGCTGCCGCTTCTTTAGGGCTGTCTGAGCCTCCACAGAGCCGGTCCTATTGGCCATTGCGTGAACCGA
DNasePeakNoPromoter10154_Reversed:	potential enhancer	chr11	45274020	45274220	-	chr11	45252469	45252669	-	AGGACCGGATCAACTGCCAATAGGACCGGCTCTGTGGAGGCTCAGACAGCCCTAAAGAAGCGGCAGCTGCACACCACCTGGGAGGAGGGCCTGGTGCTCCCCCTGGCGGAGGAGGAGCTCCCCACAGCCACCCTGACGCTGACCTTGAGGACCTGCGACCGCTTCTCCCGTCACAGCGTGGCCGGGGAGCTCCGCCTGGGCCTGGACGGGACATCCATTGCGTGAACCGA
DNasePeakNoPromoter10155	potential enhancer	chr11	45281280	45281480	+	chr11	45259729	45259929	+	AGGACCGGATCAACTAGTCCTGGGGAAACCAACCCAGATGGAAGGGAGGGACTTGGATTCCACAGTAGTAGAAGTCCCCTCCTCCCTGGACAGGAAGCGGGTGGCCCTGCCTTGTGACTGCAAGGTGAGTCAGCCTTGGGGCAGCAGAGTGGAGAGACAGAAAGAACCTGTGTCCTTGATGGCAATGTCATTAAGCTGCTCAGCCAACCAATCCACATTGCGTGAACCGA
DNasePeakNoPromoter10155_Reversed:	potential enhancer	chr11	45281280	45281480	-	chr11	45259729	45259929	-	AGGACCGGATCAACTTGGATTGGTTGGCTGAGCAGCTTAATGACATTGCCATCAAGGACACAGGTTCTTTCTGTCTCTCCACTCTGCTGCCCCAAGGCTGACTCACCTTGCAGTCACAAGGCAGGGCCACCCGCTTCCTGTCCAGGGAGGAGGGGACTTCTACTACTGTGGAATCCAAGTCCCTCCCTTCCATCTGGGTTGGTTTCCCCAGGACTCATTGCGTGAACCGA
DNasePeakNoPromoter10156	potential enhancer	chr11	45286500	45286700	+	chr11	45264949	45265149	+	AGGACCGGATCAACTAATCTACCCTATGACTCAACAGTTTTTATCCACTCCCACGTATTTATCCAAGAGAAAGGAAAACATGAATCTGCAAGAAGACTTAGACATGGCTACTGAGAGCAACGTGACTCATCCTAGCCAAACGCTGAAAGCAGCCCAGCCTTCCACCAACAGGACAATGGAGAAGTCCATTGGGGCATATTCTTACAATGGAATATCATTGCGTGAACCGA
DNasePeakNoPromoter10156_Reversed:	potential enhancer	chr11	45286500	45286700	-	chr11	45264949	45265149	-	AGGACCGGATCAACTATATTCCATTGTAAGAATATGCCCCAATGGACTTCTCCATTGTCCTGTTGGTGGAAGGCTGGGCTGCTTTCAGCGTTTGGCTAGGATGAGTCACGTTGCTCTCAGTAGCCATGTCTAAGTCTTCTTGCAGATTCATGTTTTCCTTTCTCTTGGATAAATACGTGGGAGTGGATAAAAACTGTTGAGTCATAGGGTAGATTCATTGCGTGAACCGA
DNasePeakNoPromoter10157	potential enhancer	chr11	45315230	45315430	+	chr11	45293679	45293879	+	AGGACCGGATCAACTATTCCCCCATTTTAAACGGCATTTTTAGATAGACTGAGCAAGAATACTCTATGGCGGGGAGGAGGAACCACCAGCACTGCCCCACGAATTGGAAGATGCTGCCACCCGGAGGATGTGGAGGGAAATGAATCCTCCCCTAGGTCTTGACTCCCAGTCCTTTTTTTTTTTTTTTTTTTTTTTTTTTCCTTTTGAGACGGAGTCATTGCGTGAACCGA
DNasePeakNoPromoter10157_Reversed:	potential enhancer	chr11	45315230	45315430	-	chr11	45293679	45293879	-	AGGACCGGATCAACTACTCCGTCTCAAAAGGAAAAAAAAAAAAAAAAAAAAAAAAAAAGGACTGGGAGTCAAGACCTAGGGGAGGATTCATTTCCCTCCACATCCTCCGGGTGGCAGCATCTTCCAATTCGTGGGGCAGTGCTGGTGGTTCCTCCTCCCCGCCATAGAGTATTCTTGCTCAGTCTATCTAAAAATGCCGTTTAAAATGGGGGAATCATTGCGTGAACCGA
DNasePeakNoPromoter10158	potential enhancer	chr11	45354020	45354220	+	chr11	45332469	45332669	+	AGGACCGGATCAACTATAAAAGGCTGAAACATATTATTTCCCCTAAGTTTCCCATGAACCTGTGAATGAATTCAACGGAACCAGGGAGTTAAGGTGCAGAATTGTTACAGAAACATGGCCTCTTTCTGCCCTCTAGTGGACGAGATGGTGAATGGCACTTCATCATCCCCACCGCCGCCCCCACTCTCCCGCCACTGTTTCTAATATATTAGCCCCATTGCGTGAACCGA
DNasePeakNoPromoter10158_Reversed:	potential enhancer	chr11	45354020	45354220	-	chr11	45332469	45332669	-	AGGACCGGATCAACTGGGCTAATATATTAGAAACAGTGGCGGGAGAGTGGGGGCGGCGGTGGGGATGATGAAGTGCCATTCACCATCTCGTCCACTAGAGGGCAGAAAGAGGCCATGTTTCTGTAACAATTCTGCACCTTAACTCCCTGGTTCCGTTGAATTCATTCACAGGTTCATGGGAAACTTAGGGGAAATAATATGTTTCAGCCTTTTATCATTGCGTGAACCGA
DNasePeakNoPromoter10159	potential enhancer	chr11	45361690	45361890	+	chr11	45340139	45340339	+	AGGACCGGATCAACTAAAGCCGGCCACGCCTTCCAGTTCCAGCCTCTCGTTGATAGCCTTGTAATGACAACACGCGCCACCAGGGGGCGACCAACGTCTCGCACCAGGAAGACGGGGCTGTAGGGAGGGGCGTGGCAAAATGAGAGGCACAGGGCTGGCCCCATTCAGAGGAAGGAGAAGAGAAATCCAGCCACACCGGAGGGGCAGCTCCGGACCATTGCGTGAACCGA
DNasePeakNoPromoter10159_Reversed:	potential enhancer	chr11	45361690	45361890	-	chr11	45340139	45340339	-	AGGACCGGATCAACTGTCCGGAGCTGCCCCTCCGGTGTGGCTGGATTTCTCTTCTCCTTCCTCTGAATGGGGCCAGCCCTGTGCCTCTCATTTTGCCACGCCCCTCCCTACAGCCCCGTCTTCCTGGTGCGAGACGTTGGTCGCCCCCTGGTGGCGCGTGTTGTCATTACAAGGCTATCAACGAGAGGCTGGAACTGGAAGGCGTGGCCGGCTTTCATTGCGTGAACCGA
DNasePeakNoPromoter1016	potential enhancer	chr1	26807810	26808010	+	chr1	26481319	26481519	+	AGGACCGGATCAACTCAGAGTTCTTTATGTATATATATGTGTGTGTGTGTGTAGTTTTTGGTTTTTGATTTTTGAGACAGGATCTAACTGTGTCTCCCAGGCTGGAGTGTAGTTGTGCAAACACAGCTCACTGCAGTGTTGATCTGGGCTCAAACAATCCCCCCTTGTAGCCAGGACTACAGGCGCACACAGCACCATGTCCAGCTAGTTTTTTGCATTGCGTGAACCGA
DNasePeakNoPromoter1016_Reversed:	potential enhancer	chr1	26807810	26808010	-	chr1	26481319	26481519	-	AGGACCGGATCAACTCAAAAAACTAGCTGGACATGGTGCTGTGTGCGCCTGTAGTCCTGGCTACAAGGGGGGATTGTTTGAGCCCAGATCAACACTGCAGTGAGCTGTGTTTGCACAACTACACTCCAGCCTGGGAGACACAGTTAGATCCTGTCTCAAAAATCAAAAACCAAAAACTACACACACACACACATATATATACATAAAGAACTCTGCATTGCGTGAACCGA
DNasePeakNoPromoter10160	potential enhancer	chr11	45392840	45393040	+	chr11	45371289	45371489	+	AGGACCGGATCAACTTTGATGTGAGCTCCCGCCCCTGGCATACCTAGCGTGTAATACCTGCTGCTGAAAAGGGGTATTTGAAGGCAAAGTGCATGGCAGAAGGAAGCCTGTAGGTGGCGCTATGGCTCCGGTTGCCGAGCTGCTCCCAGGAGATTCGTTTTCAGAGGATCTGAGAAAAACCCGGCAGGGTTGATGGCAGCTCTTTCTTCTCGGTGCATTGCGTGAACCGA
DNasePeakNoPromoter10160_Reversed:	potential enhancer	chr11	45392840	45393040	-	chr11	45371289	45371489	-	AGGACCGGATCAACTCACCGAGAAGAAAGAGCTGCCATCAACCCTGCCGGGTTTTTCTCAGATCCTCTGAAAACGAATCTCCTGGGAGCAGCTCGGCAACCGGAGCCATAGCGCCACCTACAGGCTTCCTTCTGCCATGCACTTTGCCTTCAAATACCCCTTTTCAGCAGCAGGTATTACACGCTAGGTATGCCAGGGGCGGGAGCTCACATCAACATTGCGTGAACCGA
DNasePeakNoPromoter10161	potential enhancer	chr11	45412040	45412240	+	chr11	45390489	45390689	+	AGGACCGGATCAACTTCCACCCGCTACTGTCTGATGCTGGCAAGTTTTGCAACCTCTCTGCACCTCCCTGTCCTCAGCCAGCCCCTGCACGGGCTTAATAAATTCTAACCACTCATCCCTTCCCACATGCTGTGAGCAAATAACTGCTTGGGAGCTACTGGGCTCCGGGCAGAGAGCAGCTCTGCCTGAGTCACTCCGGAGCAACTGGTATTGATCATTGCGTGAACCGA
DNasePeakNoPromoter10161_Reversed:	potential enhancer	chr11	45412040	45412240	-	chr11	45390489	45390689	-	AGGACCGGATCAACTATCAATACCAGTTGCTCCGGAGTGACTCAGGCAGAGCTGCTCTCTGCCCGGAGCCCAGTAGCTCCCAAGCAGTTATTTGCTCACAGCATGTGGGAAGGGATGAGTGGTTAGAATTTATTAAGCCCGTGCAGGGGCTGGCTGAGGACAGGGAGGTGCAGAGAGGTTGCAAAACTTGCCAGCATCAGACAGTAGCGGGTGGACATTGCGTGAACCGA
DNasePeakNoPromoter10162	potential enhancer	chr11	45412990	45413190	+	chr11	45391439	45391639	+	AGGACCGGATCAACTCAGAAGTCAGCCTCTCACCTTGTGACCTCCTTTGGTAGGAGAACTCTCCAGTCTGTTTATCCATCCTGACCTTCAACCCATCGAAAGCAAAATATTTGGTTTTTAGAAACTGCCTGTTTGCTTTTCTGCTTCCGGAGGCAGCCAGAGCTTTGAGAGACCCATCCAGATGTGGGCTTGGAGCAGTCAACCCCCAACCTTTGCATTGCGTGAACCGA
DNasePeakNoPromoter10162_Reversed:	potential enhancer	chr11	45412990	45413190	-	chr11	45391439	45391639	-	AGGACCGGATCAACTCAAAGGTTGGGGGTTGACTGCTCCAAGCCCACATCTGGATGGGTCTCTCAAAGCTCTGGCTGCCTCCGGAAGCAGAAAAGCAAACAGGCAGTTTCTAAAAACCAAATATTTTGCTTTCGATGGGTTGAAGGTCAGGATGGATAAACAGACTGGAGAGTTCTCCTACCAAAGGAGGTCACAAGGTGAGAGGCTGACTTCTGCATTGCGTGAACCGA
DNasePeakNoPromoter10163	potential enhancer	chr11	45415950	45416150	+	chr11	45394400	45394600	+	AGGACCGGATCAACTGACAGGCAGGGGCAGTGTTAACTTTAGTCCTTCCTGACCTCCGGCCTGGTCCACCTTTGCTGAACCACCCGGTCTCTCTAAAGCCTGAGCAATGTAAACACCCAGCTGGGCAGGTTCCAGTCCCCGCTCCCCAACCCCTAGCTGCGCAACTTCGGACAAGTCACTCCCCATCTCTGACCTTCTGGGCTTTAGTTTCCTTACATTGCGTGAACCGA
DNasePeakNoPromoter10163_Reversed:	potential enhancer	chr11	45415950	45416150	-	chr11	45394400	45394600	-	AGGACCGGATCAACTTAAGGAAACTAAAGCCCAGAAGGTCAGAGATGGGGAGTGACTTGTCCGAAGTTGCGCAGCTAGGGGTTGGGGAGCGGGGACTGGAACCTGCCCAGCTGGGTGTTTACATTGCTCAGGCTTTAGAGAGACCGGGTGGTTCAGCAAAGGTGGACCAGGCCGGAGGTCAGGAAGGACTAAAGTTAACACTGCCCCTGCCTGTCCATTGCGTGAACCGA
DNasePeakNoPromoter10164	potential enhancer	chr11	45602070	45602270	+	chr11	45580520	45580720	+	AGGACCGGATCAACTCCCCTTGGAGGCCAGGCTTCTGATTATAAAGTTCTCCAGATCTCTGATTGCTATGGACGGGTAACGGCCCACCTCGGAACTGTCCTGAGTGCTGAAATGGTGCCTGGTTGCAGCTGACATTCCTGTTCCTTCACTTAAGTGCTCTGCCGGAGCACTAGGTACATTAGTGTTTCCCTGCGTGGATGTTCCTAGCCATTTCTCATTGCGTGAACCGA
DNasePeakNoPromoter10164_Reversed:	potential enhancer	chr11	45602070	45602270	-	chr11	45580520	45580720	-	AGGACCGGATCAACTAGAAATGGCTAGGAACATCCACGCAGGGAAACACTAATGTACCTAGTGCTCCGGCAGAGCACTTAAGTGAAGGAACAGGAATGTCAGCTGCAACCAGGCACCATTTCAGCACTCAGGACAGTTCCGAGGTGGGCCGTTACCCGTCCATAGCAATCAGAGATCTGGAGAACTTTATAATCAGAAGCCTGGCCTCCAAGGGGCATTGCGTGAACCGA
DNasePeakNoPromoter10165	potential enhancer	chr11	45676880	45677080	+	chr11	45655330	45655530	+	AGGACCGGATCAACTCCACGGGGTCTGGCTCTGCCCACCGCCCCTTCTTCCTGCAGCTCCTCTCCCGGCCTGGGAACTTCTTCCTGCTGAGCCACCGCAGTGGCTTTCCTGCTGCCCTCTAGTGACCACATCCTGCGGTGCAGCCTCGTAGTCCCGTCATCGCTGCTGTATTCAGAATTCTGGGGCTGTTGGCTACAACCTGATGTGAGGATGCACATTGCGTGAACCGA
DNasePeakNoPromoter10165_Reversed:	potential enhancer	chr11	45676880	45677080	-	chr11	45655330	45655530	-	AGGACCGGATCAACTTGCATCCTCACATCAGGTTGTAGCCAACAGCCCCAGAATTCTGAATACAGCAGCGATGACGGGACTACGAGGCTGCACCGCAGGATGTGGTCACTAGAGGGCAGCAGGAAAGCCACTGCGGTGGCTCAGCAGGAAGAAGTTCCCAGGCCGGGAGAGGAGCTGCAGGAAGAAGGGGCGGTGGGCAGAGCCAGACCCCGTGGCATTGCGTGAACCGA
DNasePeakNoPromoter10166	potential enhancer	chr11	45680200	45680400	+	chr11	45658650	45658850	+	AGGACCGGATCAACTCCCCAGTGTGCCCAGCTCCTCTGGGGGAGGGATGAGTCAGAAGGTCCCGGTTCCCTGTCTCAGGCCAGTCCTGGTACAGCCTGGCTTGCGGTAGGCGGGACTCTACAGCCCCGACACTGGGCGGAAAAGCCCCGGTTTCCTGTCCCCCGCCCCACCGAGAAGCCACAGCCAGAGTTGGAATAGTACCGAGGCCCCACCCCCATTGCGTGAACCGA
DNasePeakNoPromoter10166_Reversed:	potential enhancer	chr11	45680200	45680400	-	chr11	45658650	45658850	-	AGGACCGGATCAACTGGGGTGGGGCCTCGGTACTATTCCAACTCTGGCTGTGGCTTCTCGGTGGGGCGGGGGACAGGAAACCGGGGCTTTTCCGCCCAGTGTCGGGGCTGTAGAGTCCCGCCTACCGCAAGCCAGGCTGTACCAGGACTGGCCTGAGACAGGGAACCGGGACCTTCTGACTCATCCCTCCCCCAGAGGAGCTGGGCACACTGGGGCATTGCGTGAACCGA
DNasePeakNoPromoter10167	potential enhancer	chr11	45758070	45758270	+	chr11	45736519	45736719	+	AGGACCGGATCAACTCCATCGACTGACCTAGGCTGGCCTCAACTGGGACAGCTGGGATGACTCAGCTCTGCTCCAAGTGTCTCTAATCCTAGCCCAGGCATGTTCTCATGGCAATGGCACAGGTACAAGAGAGAAGGCAAACATGATTAGTTGCACAAGTATTTCTCAAGCTTTTGCTTACATCACATTTGCTGTTGTTATCCTGTTGGCCAGAGCATTGCGTGAACCGA
DNasePeakNoPromoter10167_Reversed:	potential enhancer	chr11	45758070	45758270	-	chr11	45736519	45736719	-	AGGACCGGATCAACTCTCTGGCCAACAGGATAACAACAGCAAATGTGATGTAAGCAAAAGCTTGAGAAATACTTGTGCAACTAATCATGTTTGCCTTCTCTCTTGTACCTGTGCCATTGCCATGAGAACATGCCTGGGCTAGGATTAGAGACACTTGGAGCAGAGCTGAGTCATCCCAGCTGTCCCAGTTGAGGCCAGCCTAGGTCAGTCGATGGCATTGCGTGAACCGA
DNasePeakNoPromoter10168	potential enhancer	chr11	45765740	45765940	+	chr11	45744189	45744389	+	AGGACCGGATCAACTTGGGACAAAGGATGTTTTGCACGATCCTTGGTCTCTGAGCAAATATATACATGGGTTAACACAAAGGCTCTCTTTTTGAAAAATGTGACTGTGAAAGTGTGCCCTCCCAGATATTCCAGGCATAACACAGGAGTGACTGCATGTTTGGGGACAGTGCGGAGGCCACTCTGATTAGATCAGAGGATGTGGACTGGTTCATGCATTGCGTGAACCGA
DNasePeakNoPromoter10168_Reversed:	potential enhancer	chr11	45765740	45765940	-	chr11	45744189	45744389	-	AGGACCGGATCAACTCATGAACCAGTCCACATCCTCTGATCTAATCAGAGTGGCCTCCGCACTGTCCCCAAACATGCAGTCACTCCTGTGTTATGCCTGGAATATCTGGGAGGGCACACTTTCACAGTCACATTTTTCAAAAAGAGAGCCTTTGTGTTAACCCATGTATATATTTGCTCAGAGACCAAGGATCGTGCAAAACATCCTTTGTCCCACATTGCGTGAACCGA
DNasePeakNoPromoter10169	potential enhancer	chr11	45792840	45793040	+	chr11	45771289	45771489	+	AGGACCGGATCAACTCGTGCACCCACCCTCAGTGATAACCTTCCAATCCACTGGCCTCTCCGAAATTAGCACAGACCATTTTCCCACGACCCTTTCTCGCTGAGCGTGTGATTCCAAAACTGTCCACAAGAAGGTGCTCGGGAGCCAGAATTCAGGCGTTCCCGGCCCGCGGACGCTTAGAGAGGGGAGCTTCGGAGTTATGGGGGGACCCACCCCATTGCGTGAACCGA
DNasePeakNoPromoter10169_Reversed:	potential enhancer	chr11	45792840	45793040	-	chr11	45771289	45771489	-	AGGACCGGATCAACTGGGTGGGTCCCCCCATAACTCCGAAGCTCCCCTCTCTAAGCGTCCGCGGGCCGGGAACGCCTGAATTCTGGCTCCCGAGCACCTTCTTGTGGACAGTTTTGGAATCACACGCTCAGCGAGAAAGGGTCGTGGGAAAATGGTCTGTGCTAATTTCGGAGAGGCCAGTGGATTGGAAGGTTATCACTGAGGGTGGGTGCACGCATTGCGTGAACCGA
DNasePeakNoPromoter1017	potential enhancer	chr1	26826790	26826990	+	chr1	26500299	26500499	+	AGGACCGGATCAACTCCGTCAGCCCCGAGGAGCCTCCTGGCACCAAGCAGGCGCTGCCCCCTTCGGCCACACGGTGGCGGCGCAGAGCCGAGCTCCGCGCCCCACCTGGGAGGCGGCGCCCGCGGGATGGGGCTCCTCGGCCCAGCTCCCCAGCCTCGACAAGGATACGGCCCGACATCCAGGCCAGGAGCGTCGCTGGGGCTTAACCGCCGTTCCATTGCGTGAACCGA
DNasePeakNoPromoter1017_Reversed:	potential enhancer	chr1	26826790	26826990	-	chr1	26500299	26500499	-	AGGACCGGATCAACTGAACGGCGGTTAAGCCCCAGCGACGCTCCTGGCCTGGATGTCGGGCCGTATCCTTGTCGAGGCTGGGGAGCTGGGCCGAGGAGCCCCATCCCGCGGGCGCCGCCTCCCAGGTGGGGCGCGGAGCTCGGCTCTGCGCCGCCACCGTGTGGCCGAAGGGGGCAGCGCCTGCTTGGTGCCAGGAGGCTCCTCGGGGCTGACGGCATTGCGTGAACCGA
DNasePeakNoPromoter10170	potential enhancer	chr11	45793150	45793350	+	chr11	45771599	45771799	+	AGGACCGGATCAACTGAAACTGTCACTGTCACGGTCCTGTTTAGAGAGGAAGGTCGGAGAAACCAGTGCCGTGGAAGGCTCTGGGGCGTTGACAGGCGCTGTCCCCAGCTCACCGGCTCTATGACCCTGGGTAAGTTACCTGGCTTCTCTGTTCCTCAGTTTTCTCGTCTTCCCTGACCCAGGCTTTCCCGACTCCTCTAGGGGCCCCTTCCCCTCATTGCGTGAACCGA
DNasePeakNoPromoter10170_Reversed:	potential enhancer	chr11	45793150	45793350	-	chr11	45771599	45771799	-	AGGACCGGATCAACTAGGGGAAGGGGCCCCTAGAGGAGTCGGGAAAGCCTGGGTCAGGGAAGACGAGAAAACTGAGGAACAGAGAAGCCAGGTAACTTACCCAGGGTCATAGAGCCGGTGAGCTGGGGACAGCGCCTGTCAACGCCCCAGAGCCTTCCACGGCACTGGTTTCTCCGACCTTCCTCTCTAAACAGGACCGTGACAGTGACAGTTTCCATTGCGTGAACCGA
DNasePeakNoPromoter10171	potential enhancer	chr11	45793580	45793780	+	chr11	45772029	45772229	+	AGGACCGGATCAACTGAACTGCTCACCCGGGCACCGCTGGCGACCGGAACCCAGCTCCCTCCGGGCTCCGGGAGAGGCGGCCTCAGCTGTGTGCTGGTGCTGCCCTCCAGCGGCGCTGGGTCCCCATGGCACCTGGCTTTCTCCTGCTCCCCAGGGGCCTTTTCTTCTCCCGCCCACCTGTCACCAGCCGCCAGGGCAAGTCTCTGTGTGACTCTCATTGCGTGAACCGA
DNasePeakNoPromoter10171_Reversed:	potential enhancer	chr11	45793580	45793780	-	chr11	45772029	45772229	-	AGGACCGGATCAACTAGAGTCACACAGAGACTTGCCCTGGCGGCTGGTGACAGGTGGGCGGGAGAAGAAAAGGCCCCTGGGGAGCAGGAGAAAGCCAGGTGCCATGGGGACCCAGCGCCGCTGGAGGGCAGCACCAGCACACAGCTGAGGCCGCCTCTCCCGGAGCCCGGAGGGAGCTGGGTTCCGGTCGCCAGCGGTGCCCGGGTGAGCAGTTCCATTGCGTGAACCGA
DNasePeakNoPromoter10172	potential enhancer	chr11	45848150	45848350	+	chr11	45826599	45826799	+	AGGACCGGATCAACTCTACTAGTTAGCATTTCAAAGTCTCATTTGTTATCGGAATTAACCAGACAAAGAATGGCCATGCACCACCACCCACAGAATTGAGAAAGAGCTATCAATCTGTCAATCCTGTCCGTGTCCAGGCTGGGTGAGGTTTCCCGTGTTGAGATTGCAGTGAGCCAAGATTGAGCCATTGCACTCCAGCCTGGGTGACAGAGTGACATTGCGTGAACCGA
DNasePeakNoPromoter10172_Reversed:	potential enhancer	chr11	45848150	45848350	-	chr11	45826599	45826799	-	AGGACCGGATCAACTTCACTCTGTCACCCAGGCTGGAGTGCAATGGCTCAATCTTGGCTCACTGCAATCTCAACACGGGAAACCTCACCCAGCCTGGACACGGACAGGATTGACAGATTGATAGCTCTTTCTCAATTCTGTGGGTGGTGGTGCATGGCCATTCTTTGTCTGGTTAATTCCGATAACAAATGAGACTTTGAAATGCTAACTAGTAGCATTGCGTGAACCGA
DNasePeakNoPromoter10173	potential enhancer	chr11	45864840	45865040	+	chr11	45843289	45843489	+	AGGACCGGATCAACTCAGTCCTACCACTAGAGGGCGCGGATAACTTAAACTGGCCGGGGACTTCCCTCCCGCCGCGCCTGGTTACCTTCAGCCAATCATCAAATATTTACCCAAAGCGCAGTTCAAAGCCAAAGTAGAAAGTTGTCTAATCCAGTCTCCATGCAGGACATTAACAAAAAGAGACAAAACAGGACTGATCTATCTGCGTAAGTATCCATTGCGTGAACCGA
DNasePeakNoPromoter10173_Reversed:	potential enhancer	chr11	45864840	45865040	-	chr11	45843289	45843489	-	AGGACCGGATCAACTGATACTTACGCAGATAGATCAGTCCTGTTTTGTCTCTTTTTGTTAATGTCCTGCATGGAGACTGGATTAGACAACTTTCTACTTTGGCTTTGAACTGCGCTTTGGGTAAATATTTGATGATTGGCTGAAGGTAACCAGGCGCGGCGGGAGGGAAGTCCCCGGCCAGTTTAAGTTATCCGCGCCCTCTAGTGGTAGGACTGCATTGCGTGAACCGA
DNasePeakNoPromoter10174	potential enhancer	chr11	45865270	45865470	+	chr11	45843719	45843919	+	AGGACCGGATCAACTCATTTCACTTCCTTAGCAATGTACAGGTTTCTTTGGTCTCTGTCCAATTTCTCTGTGTCCCTTTTAAAGTGTAAAAACCCAAAGTGGACTTTGCACTCTAGTATTCTATCTAGTGTCAGATTTACTTCCCGATTCTTTTTTTTTTTTTTCCGAAGTCTCACTTCGTCACTCAGACTGAAGTCTGGTGGCGTGATCTTGGTCATTGCGTGAACCGA
DNasePeakNoPromoter10174_Reversed:	potential enhancer	chr11	45865270	45865470	-	chr11	45843719	45843919	-	AGGACCGGATCAACTACCAAGATCACGCCACCAGACTTCAGTCTGAGTGACGAAGTGAGACTTCGGAAAAAAAAAAAAAAGAATCGGGAAGTAAATCTGACACTAGATAGAATACTAGAGTGCAAAGTCCACTTTGGGTTTTTACACTTTAAAAGGGACACAGAGAAATTGGACAGAGACCAAAGAAACCTGTACATTGCTAAGGAAGTGAAATGCATTGCGTGAACCGA
DNasePeakNoPromoter10175	potential enhancer	chr11	46028070	46028270	+	chr11	46006519	46006719	+	AGGACCGGATCAACTTGCCACATTCACTCTCTAAAGATACTAAAATCAGTTCATCTACACAGGCAGCTGTCTGCCTGAGCTAGAGGATGAAGTTATGCCTTAATGAACTAACGCCATCTAGTGGGATCAGTGAGATTTCAGCTGAAACTAGTTTACAACAGGTTACTACAATCTATTCAGCTGGTCAAATGTCTTATTTAAAAAGATACACTTGTCATTGCGTGAACCGA
DNasePeakNoPromoter10175_Reversed:	potential enhancer	chr11	46028070	46028270	-	chr11	46006519	46006719	-	AGGACCGGATCAACTACAAGTGTATCTTTTTAAATAAGACATTTGACCAGCTGAATAGATTGTAGTAACCTGTTGTAAACTAGTTTCAGCTGAAATCTCACTGATCCCACTAGATGGCGTTAGTTCATTAAGGCATAACTTCATCCTCTAGCTCAGGCAGACAGCTGCCTGTGTAGATGAACTGATTTTAGTATCTTTAGAGAGTGAATGTGGCACATTGCGTGAACCGA
DNasePeakNoPromoter10176	potential enhancer	chr11	46071820	46072020	+	chr11	46050269	46050469	+	AGGACCGGATCAACTTGTCCTTGCTCACGGCAGGAGAAAGGCATAGGGACTAATACCACTGGGTCTTGTTGAAGAAAAGTGGCCGGCTTACTTTGATCAACTGAGTGGTGTGCTGATCAGTGTGATTTCCCTGTTCTGCTGACTGTGAGCATGTTGGGGAGAGCAGGAGAGCTGGCTTTTGAGAGGCCCATGCAGGGAGGCAAATTCCATAGCTGCATTGCGTGAACCGA
DNasePeakNoPromoter10176_Reversed:	potential enhancer	chr11	46071820	46072020	-	chr11	46050269	46050469	-	AGGACCGGATCAACTCAGCTATGGAATTTGCCTCCCTGCATGGGCCTCTCAAAAGCCAGCTCTCCTGCTCTCCCCAACATGCTCACAGTCAGCAGAACAGGGAAATCACACTGATCAGCACACCACTCAGTTGATCAAAGTAAGCCGGCCACTTTTCTTCAACAAGACCCAGTGGTATTAGTCCCTATGCCTTTCTCCTGCCGTGAGCAAGGACACATTGCGTGAACCGA
DNasePeakNoPromoter10177	potential enhancer	chr11	46076990	46077190	+	chr11	46055439	46055639	+	AGGACCGGATCAACTACCCACCAGAACTGGCATTCAGAATGAGGAGTGACAATTAAACCAGTGAGTCAGTTGAGACTTTGCTCTCCACAGAGCTTTTACTGTTACACAAATGCTAGCCACAGGTTTCTTTCCATTGACCTTTCCAATTCCCTAGAGCAGTCAATTCATCCCTTTACTAGTAGGTCATCTGAACTGAGATCCAACAAAATTACCAACATTGCGTGAACCGA
DNasePeakNoPromoter10177_Reversed:	potential enhancer	chr11	46076990	46077190	-	chr11	46055439	46055639	-	AGGACCGGATCAACTTTGGTAATTTTGTTGGATCTCAGTTCAGATGACCTACTAGTAAAGGGATGAATTGACTGCTCTAGGGAATTGGAAAGGTCAATGGAAAGAAACCTGTGGCTAGCATTTGTGTAACAGTAAAAGCTCTGTGGAGAGCAAAGTCTCAACTGACTCACTGGTTTAATTGTCACTCCTCATTCTGAATGCCAGTTCTGGTGGGTCATTGCGTGAACCGA
DNasePeakNoPromoter10178	potential enhancer	chr11	46148800	46149000	+	chr11	46127249	46127449	+	AGGACCGGATCAACTTTTTTTGTTGTAGGGGGCATTGTAGGACTTTTAGCAGCATCCTTGGCCTCTAGAGGCCAGTAGCAGCTCCCCAACAGTTGTGACAACCAAAAGTATCTCCAGGCATTGCCAAATATCCGGTGTGTACAGGGTGAGGGTGGAGTCCAGTGGGAGGAGTGTAAAACTGCACTGGGGTTGGGTTCGTTGGGAGGGGATGGTTGCATTGCGTGAACCGA
DNasePeakNoPromoter10178_Reversed:	potential enhancer	chr11	46148800	46149000	-	chr11	46127249	46127449	-	AGGACCGGATCAACTCAACCATCCCCTCCCAACGAACCCAACCCCAGTGCAGTTTTACACTCCTCCCACTGGACTCCACCCTCACCCTGTACACACCGGATATTTGGCAATGCCTGGAGATACTTTTGGTTGTCACAACTGTTGGGGAGCTGCTACTGGCCTCTAGAGGCCAAGGATGCTGCTAAAAGTCCTACAATGCCCCCTACAACAAAAAACATTGCGTGAACCGA
DNasePeakNoPromoter10179	potential enhancer	chr11	46231780	46231980	+	chr11	46210229	46210429	+	AGGACCGGATCAACTAGGTGCAAAAGAGGACACTGGCCTCAATGGTGAGTCATTCTCTTTCCGTTTTTCTCTTGCCTTTCATGGTGCCAAGAGCTAGTCAGTGACTCTATTCCTCACCACTCACCCGACTTGCACAAGTGGTGAAACTGAAAGTTGGGTAAGAGGATGGAGGCTCAGCCTTGACCCTAGGACTGGAGACCTGTTTCTTAGGCATGCATTGCGTGAACCGA
DNasePeakNoPromoter10179_Reversed:	potential enhancer	chr11	46231780	46231980	-	chr11	46210229	46210429	-	AGGACCGGATCAACTCATGCCTAAGAAACAGGTCTCCAGTCCTAGGGTCAAGGCTGAGCCTCCATCCTCTTACCCAACTTTCAGTTTCACCACTTGTGCAAGTCGGGTGAGTGGTGAGGAATAGAGTCACTGACTAGCTCTTGGCACCATGAAAGGCAAGAGAAAAACGGAAAGAGAATGACTCACCATTGAGGCCAGTGTCCTCTTTTGCACCTCATTGCGTGAACCGA
DNasePeakNoPromoter1018	potential enhancer	chr1	26827220	26827420	+	chr1	26500729	26500929	+	AGGACCGGATCAACTAGGAAGAGCGTCCTGTCCAGCTCCCAAGTGCGCCGGCCCGTGGGGAAGGAGGCGGGAGTGGGCTCCAGCGGTGCGGCCCTCGCTCCTCCGACCCGGGGCCCTCTCCACCTCGGGGGAAGAAAGAGGCCTCTGCCTCCGCCTCCTTCCCTGAGCGCTGCCACCCTCACTCCGGCCCTCTGACCGCGGGTCCCGGACATTGCCATTGCGTGAACCGA
DNasePeakNoPromoter1018_Reversed:	potential enhancer	chr1	26827220	26827420	-	chr1	26500729	26500929	-	AGGACCGGATCAACTGCAATGTCCGGGACCCGCGGTCAGAGGGCCGGAGTGAGGGTGGCAGCGCTCAGGGAAGGAGGCGGAGGCAGAGGCCTCTTTCTTCCCCCGAGGTGGAGAGGGCCCCGGGTCGGAGGAGCGAGGGCCGCACCGCTGGAGCCCACTCCCGCCTCCTTCCCCACGGGCCGGCGCACTTGGGAGCTGGACAGGACGCTCTTCCTCATTGCGTGAACCGA
DNasePeakNoPromoter10180	potential enhancer	chr11	46260780	46260980	+	chr11	46239229	46239429	+	AGGACCGGATCAACTGGGGCGGAGGCAGCCGGAGGGAACTGGAGTCCCCATTGCAGAACTGCGGGGCCGGGCTCTGGGCTGGGCGCCTGCCCCGCGCGGCCGGCAGAGGGCGCTGCCGCACACGCCTTGGATCTCACTGTCACTGGGACCTCGGGGCAGGCTGACGTCGGCCTGCAGACGCCTGGACTCAGAACCCCGAAGCAAGAAGCTTCCCTCATTGCGTGAACCGA
DNasePeakNoPromoter10180_Reversed:	potential enhancer	chr11	46260780	46260980	-	chr11	46239229	46239429	-	AGGACCGGATCAACTAGGGAAGCTTCTTGCTTCGGGGTTCTGAGTCCAGGCGTCTGCAGGCCGACGTCAGCCTGCCCCGAGGTCCCAGTGACAGTGAGATCCAAGGCGTGTGCGGCAGCGCCCTCTGCCGGCCGCGCGGGGCAGGCGCCCAGCCCAGAGCCCGGCCCCGCAGTTCTGCAATGGGGACTCCAGTTCCCTCCGGCTGCCTCCGCCCCCATTGCGTGAACCGA
DNasePeakNoPromoter10181	potential enhancer	chr11	46264870	46265070	+	chr11	46243319	46243519	+	AGGACCGGATCAACTTCTCAAACCCTTCCTATCTTCCTAGAAACCCTGGCAGCCCGACCGGCTGCTTGCTGTCTGATGCAACAGTTTGCAACGCTGTTCTGGGAGTTGAGTCCTGCTGCGGGGCGCCGGGAACCGGGCCGACGCGCATGCGCGGGCTGCGGCCCCGCCCCAAAGGGCGGAGGGGGAGCTTTTCACCAGATGTGCGGGGGGCGGGGCATTGCGTGAACCGA
DNasePeakNoPromoter10181_Reversed:	potential enhancer	chr11	46264870	46265070	-	chr11	46243319	46243519	-	AGGACCGGATCAACTCCCCGCCCCCCGCACATCTGGTGAAAAGCTCCCCCTCCGCCCTTTGGGGCGGGGCCGCAGCCCGCGCATGCGCGTCGGCCCGGTTCCCGGCGCCCCGCAGCAGGACTCAACTCCCAGAACAGCGTTGCAAACTGTTGCATCAGACAGCAAGCAGCCGGTCGGGCTGCCAGGGTTTCTAGGAAGATAGGAAGGGTTTGAGACATTGCGTGAACCGA
DNasePeakNoPromoter10182	potential enhancer	chr11	46269230	46269430	+	chr11	46247679	46247879	+	AGGACCGGATCAACTCCTGGGAAGGCAAAAATCAGCCCTTGTTGAAAAACCACAACATCCAGGCCTACACGAGAGTCACATCACCTGTCCCCATGGTGGCGCCATTACCTTGCATTCTATCCAAATGGGCCTAGATCCAAATGATTAGCCAACTCGTATTTCCAATGGCCACTGTTAGATTCCTCAAACTCAGCATGAGTGCCTACCATGTGCCACATTGCGTGAACCGA
DNasePeakNoPromoter10182_Reversed:	potential enhancer	chr11	46269230	46269430	-	chr11	46247679	46247879	-	AGGACCGGATCAACTTGGCACATGGTAGGCACTCATGCTGAGTTTGAGGAATCTAACAGTGGCCATTGGAAATACGAGTTGGCTAATCATTTGGATCTAGGCCCATTTGGATAGAATGCAAGGTAATGGCGCCACCATGGGGACAGGTGATGTGACTCTCGTGTAGGCCTGGATGTTGTGGTTTTTCAACAAGGGCTGATTTTTGCCTTCCCAGGCATTGCGTGAACCGA
DNasePeakNoPromoter10183	potential enhancer	chr11	46274100	46274300	+	chr11	46252549	46252749	+	AGGACCGGATCAACTGAAGGGGAGGGAGGTTTTACATCTCTCCTGCCACATCAGAGTAAAGACTGGATCCTGAGCTGGGGCTGGGGCAGGAGAGGTCACTGGGGCTACACAAACACCAGGCACTGCTCCTCAGTGTTTGTTCTATGCCTGGCTGTGTGCAAAACATGGAATCGTGTCCTGCGTACTACTGTGTTTAATCCTTCAACCACTGGAAGCATTGCGTGAACCGA
DNasePeakNoPromoter10183_Reversed:	potential enhancer	chr11	46274100	46274300	-	chr11	46252549	46252749	-	AGGACCGGATCAACTCTTCCAGTGGTTGAAGGATTAAACACAGTAGTACGCAGGACACGATTCCATGTTTTGCACACAGCCAGGCATAGAACAAACACTGAGGAGCAGTGCCTGGTGTTTGTGTAGCCCCAGTGACCTCTCCTGCCCCAGCCCCAGCTCAGGATCCAGTCTTTACTCTGATGTGGCAGGAGAGATGTAAAACCTCCCTCCCCTTCCATTGCGTGAACCGA
DNasePeakNoPromoter10184	potential enhancer	chr11	46275790	46275990	+	chr11	46254239	46254439	+	AGGACCGGATCAACTGAGACAGCAGTTTCACCGTCTTTTGCTTGTGGCCTGCCGTGGGCCAGCACCCCCGAGAGCAAAGGCCGCAGAGCTAGGAGGCTCAGGCCCCACCCTCTTCGTAAACACCAGTTGGGCACCAACTGACCTCAGGAGGGAAGTGCTCCACTGAGACCCTCCCCTTCCAGCCCTGCCTGCCACTGTATGTTCCAGGGGAAGTGCATTGCGTGAACCGA
DNasePeakNoPromoter10184_Reversed:	potential enhancer	chr11	46275790	46275990	-	chr11	46254239	46254439	-	AGGACCGGATCAACTCACTTCCCCTGGAACATACAGTGGCAGGCAGGGCTGGAAGGGGAGGGTCTCAGTGGAGCACTTCCCTCCTGAGGTCAGTTGGTGCCCAACTGGTGTTTACGAAGAGGGTGGGGCCTGAGCCTCCTAGCTCTGCGGCCTTTGCTCTCGGGGGTGCTGGCCCACGGCAGGCCACAAGCAAAAGACGGTGAAACTGCTGTCTCCATTGCGTGAACCGA
DNasePeakNoPromoter10185	potential enhancer	chr11	46295490	46295690	+	chr11	46273939	46274139	+	AGGACCGGATCAACTATCTCCAGGATGAATATGTTTTCATTTCTCAGAAGTTCCTGTTAGAGTGTGCCAAAGCATTTTTCCCTTTACAACCCAGGCAAACAAGACAAGTTTACTTTGGGTGACCTTATTATCACCACCCAGGGCCTGCCTGCTGAGTGTAAACACCAGCTTGCACCCTCCTGGAGGCTCTGGGCAGAAGCCTGGATAATCAAAGTCATTGCGTGAACCGA
DNasePeakNoPromoter10185_Reversed:	potential enhancer	chr11	46295490	46295690	-	chr11	46273939	46274139	-	AGGACCGGATCAACTACTTTGATTATCCAGGCTTCTGCCCAGAGCCTCCAGGAGGGTGCAAGCTGGTGTTTACACTCAGCAGGCAGGCCCTGGGTGGTGATAATAAGGTCACCCAAAGTAAACTTGTCTTGTTTGCCTGGGTTGTAAAGGGAAAAATGCTTTGGCACACTCTAACAGGAACTTCTGAGAAATGAAAACATATTCATCCTGGAGATCATTGCGTGAACCGA
DNasePeakNoPromoter10186	potential enhancer	chr11	46411010	46411210	+	chr11	46389460	46389660	+	AGGACCGGATCAACTCGGGGTCACCCGCAGACATTCCGACCCCCTCTGGCGCCTTCCCTGGAATCCAGATACGCCTGGCATCTGGGGAGCGAGCCGCCGCCGCCGGGGCTGTGCGCACCGCTAGATGGCAATGTCGGTCCCTGGTGCCCGCTCCGGACCTAGACCGTGCGGCCGCCGTTGGCCACCGCCCCCAACTCCAATGCGACTGCGAACCCCATTGCGTGAACCGA
DNasePeakNoPromoter10186_Reversed:	potential enhancer	chr11	46411010	46411210	-	chr11	46389460	46389660	-	AGGACCGGATCAACTGGGTTCGCAGTCGCATTGGAGTTGGGGGCGGTGGCCAACGGCGGCCGCACGGTCTAGGTCCGGAGCGGGCACCAGGGACCGACATTGCCATCTAGCGGTGCGCACAGCCCCGGCGGCGGCGGCTCGCTCCCCAGATGCCAGGCGTATCTGGATTCCAGGGAAGGCGCCAGAGGGGGTCGGAATGTCTGCGGGTGACCCCGCATTGCGTGAACCGA
DNasePeakNoPromoter10187	potential enhancer	chr11	46414180	46414380	+	chr11	46392630	46392830	+	AGGACCGGATCAACTCAATCTCAGAGGTCGCTGGGAACCGCACGGGCCGTAGCCTCAGGACTCCGGGCCTCGCCCAGGCTGGGCGGACCTTGGGGCGGCTTCAGCACCTCGGAGAGCTCCCCGCGCCCTGGCCCAGCAGCCTCGCCTGCCTGATTCCGCTCCAGCGCTTGTCTCCCTCCGAGAGCGCCCTTCCGGGGGACCGCCGGGGTCGGACGCATTGCGTGAACCGA
DNasePeakNoPromoter10187_Reversed:	potential enhancer	chr11	46414180	46414380	-	chr11	46392630	46392830	-	AGGACCGGATCAACTCGTCCGACCCCGGCGGTCCCCCGGAAGGGCGCTCTCGGAGGGAGACAAGCGCTGGAGCGGAATCAGGCAGGCGAGGCTGCTGGGCCAGGGCGCGGGGAGCTCTCCGAGGTGCTGAAGCCGCCCCAAGGTCCGCCCAGCCTGGGCGAGGCCCGGAGTCCTGAGGCTACGGCCCGTGCGGTTCCCAGCGACCTCTGAGATTGCATTGCGTGAACCGA
DNasePeakNoPromoter10188	potential enhancer	chr11	46435370	46435570	+	chr11	46413820	46414020	+	AGGACCGGATCAACTACTGACTGTCTGTGAGCTAAAGAATGATCCCAACATGTCCTGGTGTCTTCTTGGGTCTCAGTGAGGGTGAATGAGTCACTGTTTGCTCTGGGTTCTTCCTGGGAACTACACAAATACACCAAGGGAGGAGGAAGGCTAGGAGGTCCAATCAGGGCCAGCCTTTTCCAGTGGGCTTCCACCTCACACCTGGCTTCCTCCACCATTGCGTGAACCGA
DNasePeakNoPromoter10188_Reversed:	potential enhancer	chr11	46435370	46435570	-	chr11	46413820	46414020	-	AGGACCGGATCAACTGTGGAGGAAGCCAGGTGTGAGGTGGAAGCCCACTGGAAAAGGCTGGCCCTGATTGGACCTCCTAGCCTTCCTCCTCCCTTGGTGTATTTGTGTAGTTCCCAGGAAGAACCCAGAGCAAACAGTGACTCATTCACCCTCACTGAGACCCAAGAAGACACCAGGACATGTTGGGATCATTCTTTAGCTCACAGACAGTCAGTCATTGCGTGAACCGA
DNasePeakNoPromoter10189	potential enhancer	chr11	46474780	46474980	+	chr11	46453230	46453430	+	AGGACCGGATCAACTTCCACGCTTATTGCATGTTTCAGTACTTCACTTTTTTTTTTTTCTTCCCCAAAGAGACAAGGTCTCATTCTATCACCCAGGCTGGAATGTAGTGGTGCAATCACAGCTCACTGCAGCCTTGAACTACTGGGCTCAAGCAATCCACCCACCTCAGCATCCCTAGTAGCTGGGATTACAGGCACGAGCCACTCTGCCTGGCTCATTGCGTGAACCGA
DNasePeakNoPromoter10189_Reversed:	potential enhancer	chr11	46474780	46474980	-	chr11	46453230	46453430	-	AGGACCGGATCAACTAGCCAGGCAGAGTGGCTCGTGCCTGTAATCCCAGCTACTAGGGATGCTGAGGTGGGTGGATTGCTTGAGCCCAGTAGTTCAAGGCTGCAGTGAGCTGTGATTGCACCACTACATTCCAGCCTGGGTGATAGAATGAGACCTTGTCTCTTTGGGGAAGAAAAAAAAAAAAGTGAAGTACTGAAACATGCAATAAGCGTGGACATTGCGTGAACCGA
DNasePeakNoPromoter1019	potential enhancer	chr1	26828070	26828270	+	chr1	26501579	26501779	+	AGGACCGGATCAACTACCTCAAGCCACATGGAGAAAGAGCTCCAGGTCACAAGGGCTTGGACCTGAGGGCACCTCGGCTGGCTCCTTTCTCGTGCAGTCTTTGCAAAAGAGGACCAGGTGGTGGCCAGAAGGGCACTTTGAGGGCTGAAGAGCTCAAACTGCACAGGGATAGGACCGAGGTGCAGAGTCCTTGGGGCCCTTTTTTTTTCTGTCATCATTGCGTGAACCGA
DNasePeakNoPromoter1019_Reversed:	potential enhancer	chr1	26828070	26828270	-	chr1	26501579	26501779	-	AGGACCGGATCAACTATGACAGAAAAAAAAAGGGCCCCAAGGACTCTGCACCTCGGTCCTATCCCTGTGCAGTTTGAGCTCTTCAGCCCTCAAAGTGCCCTTCTGGCCACCACCTGGTCCTCTTTTGCAAAGACTGCACGAGAAAGGAGCCAGCCGAGGTGCCCTCAGGTCCAAGCCCTTGTGACCTGGAGCTCTTTCTCCATGTGGCTTGAGGTCATTGCGTGAACCGA
DNasePeakNoPromoter10190	potential enhancer	chr11	46483210	46483410	+	chr11	46461660	46461860	+	AGGACCGGATCAACTACAGAAACATGTCCTGAGTCTTGATGAATCAAGTTCATACCATGTAAAGCCTGAGCTACTGCACTGGTGAAACTATTCTGCAGGCAGCTATTGAGTGACATATGGTCACATAAACTTTGTACCCCACAAAGGCAGAGACTCTAAAGCCATGGAATTCCTGAGTTCAAACTAGGAACAATCTGTCTGCACAGATGAAGCATCATTGCGTGAACCGA
DNasePeakNoPromoter10190_Reversed:	potential enhancer	chr11	46483210	46483410	-	chr11	46461660	46461860	-	AGGACCGGATCAACTATGCTTCATCTGTGCAGACAGATTGTTCCTAGTTTGAACTCAGGAATTCCATGGCTTTAGAGTCTCTGCCTTTGTGGGGTACAAAGTTTATGTGACCATATGTCACTCAATAGCTGCCTGCAGAATAGTTTCACCAGTGCAGTAGCTCAGGCTTTACATGGTATGAACTTGATTCATCAAGACTCAGGACATGTTTCTGTCATTGCGTGAACCGA
DNasePeakNoPromoter10191	potential enhancer	chr11	46511620	46511820	+	chr11	46490070	46490270	+	AGGACCGGATCAACTGTACCTGGTCCACGGTAGGCACTCAGCTTCATTTCCATCATTTCAGTTGCTGTGACTACACAGAGCTAGTGGTCTGCTACAATGTCAGCAGGGGGAGCTCCTCAGACTTTTGTATGTTCTCCCACAATTTTACCTGGTAGAGCTGCAATAGCTTTAAATGTACTTACAGCTCTTTAAGTATGGGTCTAGAATTTGTGTTGCATTGCGTGAACCGA
DNasePeakNoPromoter10191_Reversed:	potential enhancer	chr11	46511620	46511820	-	chr11	46490070	46490270	-	AGGACCGGATCAACTCAACACAAATTCTAGACCCATACTTAAAGAGCTGTAAGTACATTTAAAGCTATTGCAGCTCTACCAGGTAAAATTGTGGGAGAACATACAAAAGTCTGAGGAGCTCCCCCTGCTGACATTGTAGCAGACCACTAGCTCTGTGTAGTCACAGCAACTGAAATGATGGAAATGAAGCTGAGTGCCTACCGTGGACCAGGTACCATTGCGTGAACCGA
DNasePeakNoPromoter10192	potential enhancer	chr11	46526500	46526700	+	chr11	46504950	46505150	+	AGGACCGGATCAACTGAACACTATACAACTGGATGTGACAAGCCCAAAAATGGCAAAATGATCTATGACTTAGCAAACAGAGGGAGAGGTCATCAAAGTGAGGTAGCAAAGGCAAGAGCATGAAGTGCTGAGAAGGTGAGGATACCAAACAAAGGAACAACTGTCTTAATGGTAACCTAATTGTTAGGAGGATTACTCGCCATATCTACCTTACACATTGCGTGAACCGA
DNasePeakNoPromoter10192_Reversed:	potential enhancer	chr11	46526500	46526700	-	chr11	46504950	46505150	-	AGGACCGGATCAACTTGTAAGGTAGATATGGCGAGTAATCCTCCTAACAATTAGGTTACCATTAAGACAGTTGTTCCTTTGTTTGGTATCCTCACCTTCTCAGCACTTCATGCTCTTGCCTTTGCTACCTCACTTTGATGACCTCTCCCTCTGTTTGCTAAGTCATAGATCATTTTGCCATTTTTGGGCTTGTCACATCCAGTTGTATAGTGTTCCATTGCGTGAACCGA
DNasePeakNoPromoter10193	potential enhancer	chr11	46540980	46541180	+	chr11	46519430	46519630	+	AGGACCGGATCAACTTAACCTGAAGATACTCTTTTAACTGGTTGTCAGATCACAGAGAAAAATCAATATCCTAAAGCAAACAAACATGTTTGGACTTTCTCCAACCACTGGAAACAATCAATTGCTAGAACTCTCTGGCCTCTACTGTTAGGGAATGCTGGCTCCCAGAAGGTAAGGTGCCACTGGTGCCCCATGCCTAATGAATAACTTTACAGCATTGCGTGAACCGA
DNasePeakNoPromoter10193_Reversed:	potential enhancer	chr11	46540980	46541180	-	chr11	46519430	46519630	-	AGGACCGGATCAACTCTGTAAAGTTATTCATTAGGCATGGGGCACCAGTGGCACCTTACCTTCTGGGAGCCAGCATTCCCTAACAGTAGAGGCCAGAGAGTTCTAGCAATTGATTGTTTCCAGTGGTTGGAGAAAGTCCAAACATGTTTGTTTGCTTTAGGATATTGATTTTTCTCTGTGATCTGACAACCAGTTAAAAGAGTATCTTCAGGTTACATTGCGTGAACCGA
DNasePeakNoPromoter10194	potential enhancer	chr11	46544560	46544760	+	chr11	46523010	46523210	+	AGGACCGGATCAACTCTGGGGTGTTTATTAACCAGAGGCAAGGAGGCCAATTTCCCAGCTCATATCTGTCCATGGAATGAGGTTTCTAGAATCTGCAGAAATATGAGGGCAGAGACTACAGCTGGGACCCCAAACAATCCACTGTTAGCCCTTGAGCTAACACAAAGCTCAGAGTACAATCACTTTTCTTATATCCAAGGTTCATTCTGAACTGCCATTGCGTGAACCGA
DNasePeakNoPromoter10194_Reversed:	potential enhancer	chr11	46544560	46544760	-	chr11	46523010	46523210	-	AGGACCGGATCAACTGCAGTTCAGAATGAACCTTGGATATAAGAAAAGTGATTGTACTCTGAGCTTTGTGTTAGCTCAAGGGCTAACAGTGGATTGTTTGGGGTCCCAGCTGTAGTCTCTGCCCTCATATTTCTGCAGATTCTAGAAACCTCATTCCATGGACAGATATGAGCTGGGAAATTGGCCTCCTTGCCTCTGGTTAATAAACACCCCAGCATTGCGTGAACCGA
DNasePeakNoPromoter10195	potential enhancer	chr11	46559460	46559660	+	chr11	46537910	46538110	+	AGGACCGGATCAACTATCTACAAAAACAGGCTTTGTTAAAAGAACCAACCTCGTACACAAACAGCAGGGACACCTTTTCTTCCCAGTCATCCTAACCTAGCAGCAGCAGCCCAACAGTGACACCTGCTGGAGAACTAGAAGCAAGGGTTGGCTCATCACCTAGAGACTTTCAGCCCCTTTAGAAGGCAGAGGAAGAGGCAGACCAGCACCTGTTTCATTGCGTGAACCGA
DNasePeakNoPromoter10195_Reversed:	potential enhancer	chr11	46559460	46559660	-	chr11	46537910	46538110	-	AGGACCGGATCAACTAAACAGGTGCTGGTCTGCCTCTTCCTCTGCCTTCTAAAGGGGCTGAAAGTCTCTAGGTGATGAGCCAACCCTTGCTTCTAGTTCTCCAGCAGGTGTCACTGTTGGGCTGCTGCTGCTAGGTTAGGATGACTGGGAAGAAAAGGTGTCCCTGCTGTTTGTGTACGAGGTTGGTTCTTTTAACAAAGCCTGTTTTTGTAGATCATTGCGTGAACCGA
DNasePeakNoPromoter10196	potential enhancer	chr11	46575490	46575690	+	chr11	46553940	46554140	+	AGGACCGGATCAACTTGAACTAACTGGAAGGAAATCATCTCCTTAGTAACCCTGACAACTCATAGATTAGGATCAGAAATCTAGACCTGAACCCAGGGTAGCCCTTCGGTCAAACTGCCACATAAGTGATTAATTACTAACCAGGAAAGTGCCAAAAATACAGTTCCTATTAGTTTACCTTAACCCTCTACTGCAATTCTTTTACCCAATATAAACATTGCGTGAACCGA
DNasePeakNoPromoter10196_Reversed:	potential enhancer	chr11	46575490	46575690	-	chr11	46553940	46554140	-	AGGACCGGATCAACTTTTATATTGGGTAAAAGAATTGCAGTAGAGGGTTAAGGTAAACTAATAGGAACTGTATTTTTGGCACTTTCCTGGTTAGTAATTAATCACTTATGTGGCAGTTTGACCGAAGGGCTACCCTGGGTTCAGGTCTAGATTTCTGATCCTAATCTATGAGTTGTCAGGGTTACTAAGGAGATGATTTCCTTCCAGTTAGTTCACATTGCGTGAACCGA
DNasePeakNoPromoter10197	potential enhancer	chr11	46575930	46576130	+	chr11	46554380	46554580	+	AGGACCGGATCAACTATTCCTACAGGATTCAGAAAGGGGAAAGAGTAGCTACAAATATCAATACCAAGAAAAAAATCAAAGGATCAGGATTACCAAACAACATTTCTATCAATTTCCAGGGACCTAAACACACTAACAGCTCAAACAAGAGAAAGCTTTACTGATGGGAAGAAGTCAGAGGGAGTAAAACAATTACACAATCTCTCTTTCATCTGCATTGCGTGAACCGA
DNasePeakNoPromoter10197_Reversed:	potential enhancer	chr11	46575930	46576130	-	chr11	46554380	46554580	-	AGGACCGGATCAACTCAGATGAAAGAGAGATTGTGTAATTGTTTTACTCCCTCTGACTTCTTCCCATCAGTAAAGCTTTCTCTTGTTTGAGCTGTTAGTGTGTTTAGGTCCCTGGAAATTGATAGAAATGTTGTTTGGTAATCCTGATCCTTTGATTTTTTTCTTGGTATTGATATTTGTAGCTACTCTTTCCCCTTTCTGAATCCTGTAGGAATCATTGCGTGAACCGA
DNasePeakNoPromoter10198	potential enhancer	chr11	46579290	46579490	+	chr11	46557740	46557940	+	AGGACCGGATCAACTGAGGCTGCAGTGAGCCCTGATCATGCCACCACACTCCAGCCTGGGTGACAGAGCAAGGCCCTGACTCAAAAAACAAACAAACATAGCCCGGCATGGTGATGCATGCCTGTACTAACAGCTACTGGAGAGGCCGAGGCAAGAGAATCACTTGAACCCAGGAGGTGGGGGTTGCAGTAAGCCCAGCTTGTGCCACTACACTCCATTGCGTGAACCGA
DNasePeakNoPromoter10198_Reversed:	potential enhancer	chr11	46579290	46579490	-	chr11	46557740	46557940	-	AGGACCGGATCAACTGAGTGTAGTGGCACAAGCTGGGCTTACTGCAACCCCCACCTCCTGGGTTCAAGTGATTCTCTTGCCTCGGCCTCTCCAGTAGCTGTTAGTACAGGCATGCATCACCATGCCGGGCTATGTTTGTTTGTTTTTTGAGTCAGGGCCTTGCTCTGTCACCCAGGCTGGAGTGTGGTGGCATGATCAGGGCTCACTGCAGCCTCCATTGCGTGAACCGA
DNasePeakNoPromoter10199	potential enhancer	chr11	46618760	46618960	+	chr11	46597210	46597410	+	AGGACCGGATCAACTTTTCCCTGAACATGGGACTTTGAGTGTTAAAACTGTGACAGCCATGGGAAATCTGGGACAGTTCACTCTTAAGCATGGACCTTGCCCCTGTCAATCACATGGAAAAAACTTTGGAAAGACTAAACCAACAAGAGGTCAGGTGTGGCAGCTCACACCTGTACTCTCAGCACTTTGGAAGTCCAGGGCGGGAGGATAGGTTACATTGCGTGAACCGA
DNasePeakNoPromoter10199_Reversed:	potential enhancer	chr11	46618760	46618960	-	chr11	46597210	46597410	-	AGGACCGGATCAACTTAACCTATCCTCCCGCCCTGGACTTCCAAAGTGCTGAGAGTACAGGTGTGAGCTGCCACACCTGACCTCTTGTTGGTTTAGTCTTTCCAAAGTTTTTTCCATGTGATTGACAGGGGCAAGGTCCATGCTTAAGAGTGAACTGTCCCAGATTTCCCATGGCTGTCACAGTTTTAACACTCAAAGTCCCATGTTCAGGGAAACATTGCGTGAACCGA
DNasePeakNoPromoter102	potential enhancer	chr1	3145990	3146190	+	chr1	3229426	3229626	+	AGGACCGGATCAACTTGCACTAAAGGACATTTTTCTCAGTCCATCCTGCAGACAGATGGTGACCTTGTCATGTTTGTTGACAGCCACACGGCATAGCTGAGAATCAAAGCGCCACCTCCCATCTTCCCTGTCAGGGCCTCCAAGCCACAGGATGTACATTCCAAGCCTCACAGGCAGGATGGCAGAATCGGATCGGATCCCAGTCCCACCCAGCCCATTGCGTGAACCGA
DNasePeakNoPromoter102_Reversed:	potential enhancer	chr1	3145990	3146190	-	chr1	3229426	3229626	-	AGGACCGGATCAACTGGCTGGGTGGGACTGGGATCCGATCCGATTCTGCCATCCTGCCTGTGAGGCTTGGAATGTACATCCTGTGGCTTGGAGGCCCTGACAGGGAAGATGGGAGGTGGCGCTTTGATTCTCAGCTATGCCGTGTGGCTGTCAACAAACATGACAAGGTCACCATCTGTCTGCAGGATGGACTGAGAAAAATGTCCTTTAGTGCACATTGCGTGAACCGA
DNasePeakNoPromoter1020	potential enhancer	chr1	26864550	26864750	+	chr1	26538059	26538259	+	AGGACCGGATCAACTCCTTGACTCAGCTTCCTAAGATGAGGTGACTGAGCTGGGTAGGATAGGGCAGGTGAGGGAAGTATTCTCGCACCACTTCTCTGTGGGTTGCTGTGGCAACCTTGGACCAGCAGAGGCCAGTAAATAGTGTGGACTGGGCCCCTTGGTTTAGCTCAGCCCATGTCTGCAGAATCTCCTCCCACAAAGTAGCTACCTCTTGTCATTGCGTGAACCGA
DNasePeakNoPromoter1020_Reversed:	potential enhancer	chr1	26864550	26864750	-	chr1	26538059	26538259	-	AGGACCGGATCAACTACAAGAGGTAGCTACTTTGTGGGAGGAGATTCTGCAGACATGGGCTGAGCTAAACCAAGGGGCCCAGTCCACACTATTTACTGGCCTCTGCTGGTCCAAGGTTGCCACAGCAACCCACAGAGAAGTGGTGCGAGAATACTTCCCTCACCTGCCCTATCCTACCCAGCTCAGTCACCTCATCTTAGGAAGCTGAGTCAAGGCATTGCGTGAACCGA
DNasePeakNoPromoter10200	potential enhancer	chr11	46655480	46655680	+	chr11	46633930	46634130	+	AGGACCGGATCAACTCAATTTTTTAGTTTCCTAAGCCTGAATATTGAAATCCTGGACTTTGGTACAGGATCACCTTTTGCCACTTTCAGTGACTAGACTCTTTGCTGAAAGTGTCAGCAGGCCTCTGATCGCCTTTTTGAAGTCACATAACCTATTTTCTCAGCTGAGTTTGCCTGGGATTTTTTTTTTCTTTTTTTTTGAGATGGAGTCTTGCTCATTGCGTGAACCGA
DNasePeakNoPromoter10200_Reversed:	potential enhancer	chr11	46655480	46655680	-	chr11	46633930	46634130	-	AGGACCGGATCAACTAGCAAGACTCCATCTCAAAAAAAAAGAAAAAAAAAATCCCAGGCAAACTCAGCTGAGAAAATAGGTTATGTGACTTCAAAAAGGCGATCAGAGGCCTGCTGACACTTTCAGCAAAGAGTCTAGTCACTGAAAGTGGCAAAAGGTGATCCTGTACCAAAGTCCAGGATTTCAATATTCAGGCTTAGGAAACTAAAAAATTGCATTGCGTGAACCGA
DNasePeakNoPromoter10201	potential enhancer	chr11	46662380	46662580	+	chr11	46640830	46641030	+	AGGACCGGATCAACTGTGTATAGATTTATAGCAACTGGAGCACTTGAACGCTGCTGGACTGTGAACTGGTACAGATACTTTAAACCTTTCTGGCAGTGTCTGTTTAAGCTAAACATACGTACCGTGTACTCAGTGACCCACCATTAACATTCCTGACTTTGTCTCTGATAGCAGTGAATGTTTACATCCACCAAAAGACACATATAAGAATATGACATTGCGTGAACCGA
DNasePeakNoPromoter10201_Reversed:	potential enhancer	chr11	46662380	46662580	-	chr11	46640830	46641030	-	AGGACCGGATCAACTTCATATTCTTATATGTGTCTTTTGGTGGATGTAAACATTCACTGCTATCAGAGACAAAGTCAGGAATGTTAATGGTGGGTCACTGAGTACACGGTACGTATGTTTAGCTTAAACAGACACTGCCAGAAAGGTTTAAAGTATCTGTACCAGTTCACAGTCCAGCAGCGTTCAAGTGCTCCAGTTGCTATAAATCTATACACCATTGCGTGAACCGA
DNasePeakNoPromoter10202	potential enhancer	chr11	46697050	46697250	+	chr11	46675500	46675700	+	AGGACCGGATCAACTCCTCTTTAAAGCATCTCCCTACACTCTACCCCTGGAGGCCATCGTTGTTAAGGCCTTGGTAAATTGGCATTTGAGTCACTCAGCAGAGGCCCTGCCAGGAGCCCAACCCAAGTAAACAGTTTCCTCGCTCCTGTTTCCCTGGGTCACTGCCTCTCTATTCCAGCCACTCAGCTCTAGCTGAGCAGATCCAGAGAGAGAGGCATTGCGTGAACCGA
DNasePeakNoPromoter10202_Reversed:	potential enhancer	chr11	46697050	46697250	-	chr11	46675500	46675700	-	AGGACCGGATCAACTCCTCTCTCTCTGGATCTGCTCAGCTAGAGCTGAGTGGCTGGAATAGAGAGGCAGTGACCCAGGGAAACAGGAGCGAGGAAACTGTTTACTTGGGTTGGGCTCCTGGCAGGGCCTCTGCTGAGTGACTCAAATGCCAATTTACCAAGGCCTTAACAACGATGGCCTCCAGGGGTAGAGTGTAGGGAGATGCTTTAAAGAGGCATTGCGTGAACCGA
DNasePeakNoPromoter10203	potential enhancer	chr11	46765360	46765560	+	chr11	46743810	46744010	+	AGGACCGGATCAACTATCCACGGACAGTCTTCTAGAGCAGCAGGACGCTGACAGAGAGAAGCAGAGTATGTACAAATACTTGTGCCACAATGACTCCTCCCCCTAGCTCCACGGCATGATACATACAACCAGTTTGTATACACTAGGCCTGCTGAGGCCATTTTAAACTATGAGGACTTCTAGTTTAGTAAACTAAAGCTGCAGGGTGCCGGGGGCATTGCGTGAACCGA
DNasePeakNoPromoter10203_Reversed:	potential enhancer	chr11	46765360	46765560	-	chr11	46743810	46744010	-	AGGACCGGATCAACTCCCCCGGCACCCTGCAGCTTTAGTTTACTAAACTAGAAGTCCTCATAGTTTAAAATGGCCTCAGCAGGCCTAGTGTATACAAACTGGTTGTATGTATCATGCCGTGGAGCTAGGGGGAGGAGTCATTGTGGCACAAGTATTTGTACATACTCTGCTTCTCTCTGTCAGCGTCCTGCTGCTCTAGAAGACTGTCCGTGGATCATTGCGTGAACCGA
DNasePeakNoPromoter10204	potential enhancer	chr11	46777070	46777270	+	chr11	46755520	46755720	+	AGGACCGGATCAACTATAACTAGTCCTTAGGGATTCAGTCATTCGGCAAATATTTACTGAGCAAGATACTAGATACATTAGTCACAGGTTCGATTCTAAGAGGCTCATTGTCTAGTTCAGGGAATAATAATCCTTATGTTTGGCTGGGCACAGTGGCTCACATCTGTAATCCCAGCACTTTGGGAGGCCAAGGTAGGTGAGTCACTTGAGGTCACCATTGCGTGAACCGA
DNasePeakNoPromoter10204_Reversed:	potential enhancer	chr11	46777070	46777270	-	chr11	46755520	46755720	-	AGGACCGGATCAACTGTGACCTCAAGTGACTCACCTACCTTGGCCTCCCAAAGTGCTGGGATTACAGATGTGAGCCACTGTGCCCAGCCAAACATAAGGATTATTATTCCCTGAACTAGACAATGAGCCTCTTAGAATCGAACCTGTGACTAATGTATCTAGTATCTTGCTCAGTAAATATTTGCCGAATGACTGAATCCCTAAGGACTAGTTATCATTGCGTGAACCGA
DNasePeakNoPromoter10205	potential enhancer	chr11	46800060	46800260	+	chr11	46778510	46778710	+	AGGACCGGATCAACTGGTTCATCTCCATCTTCTCCTTCATCTGTACCACTTGTGCTATGCTTGGAAATTCCTCTGGTTGGAGCAGGTGGACTTTGTCCCTGCATCTATACACAAATGAATGAGTAAGGCTAATGAAATTTATATAGGATATGGGAACAAACAAATTAGAGAGGGTGCCTGTGTCAAACTCTCATTCCTTTGTAATACCTATTTACCATTGCGTGAACCGA
DNasePeakNoPromoter10205_Reversed:	potential enhancer	chr11	46800060	46800260	-	chr11	46778510	46778710	-	AGGACCGGATCAACTGTAAATAGGTATTACAAAGGAATGAGAGTTTGACACAGGCACCCTCTCTAATTTGTTTGTTCCCATATCCTATATAAATTTCATTAGCCTTACTCATTCATTTGTGTATAGATGCAGGGACAAAGTCCACCTGCTCCAACCAGAGGAATTTCCAAGCATAGCACAAGTGGTACAGATGAAGGAGAAGATGGAGATGAACCCATTGCGTGAACCGA
DNasePeakNoPromoter10206	potential enhancer	chr11	46830460	46830660	+	chr11	46808910	46809110	+	AGGACCGGATCAACTTTGTCTCCTAGGGAACTTCCGGCAATGTTTCAAGACATTTTTGATTGTCATGACTTAGGGAGATGGTATTACTGACATCTAGTGGATAAAAGCCAAAGATGCTGCTAAACATCATACAATGCACAGGACAGCTGACAAAAAATGTCAACAGTGCTAAGGTCAAGAAACCTTGGGGTAAAGTAGTGGCAGTAGAAACGGAGCATTGCGTGAACCGA
DNasePeakNoPromoter10206_Reversed:	potential enhancer	chr11	46830460	46830660	-	chr11	46808910	46809110	-	AGGACCGGATCAACTCTCCGTTTCTACTGCCACTACTTTACCCCAAGGTTTCTTGACCTTAGCACTGTTGACATTTTTTGTCAGCTGTCCTGTGCATTGTATGATGTTTAGCAGCATCTTTGGCTTTTATCCACTAGATGTCAGTAATACCATCTCCCTAAGTCATGACAATCAAAAATGTCTTGAAACATTGCCGGAAGTTCCCTAGGAGACAACATTGCGTGAACCGA
DNasePeakNoPromoter10207	potential enhancer	chr11	46876810	46877010	+	chr11	46855259	46855459	+	AGGACCGGATCAACTATAGACAGACCGTGACTGTATTTTGAGTGAGTTTGCAAAAATATGGCCAGTTTGTTAGAACTTGACCCACCATCTGCTCACTTATCAGTTTCAGGGTTTTTTTGTTTTGTTTTTTTAGTGACAAGGTTTTGCTCTGTTACCCAGGATGGAATGCAGTGGCGTGATCATAGCTCACTGTAACCTTGAACTCCTGGGCTCAACATTGCGTGAACCGA
DNasePeakNoPromoter10207_Reversed:	potential enhancer	chr11	46876810	46877010	-	chr11	46855259	46855459	-	AGGACCGGATCAACTTTGAGCCCAGGAGTTCAAGGTTACAGTGAGCTATGATCACGCCACTGCATTCCATCCTGGGTAACAGAGCAAAACCTTGTCACTAAAAAAACAAAACAAAAAAACCCTGAAACTGATAAGTGAGCAGATGGTGGGTCAAGTTCTAACAAACTGGCCATATTTTTGCAAACTCACTCAAAATACAGTCACGGTCTGTCTATCATTGCGTGAACCGA
DNasePeakNoPromoter10208	potential enhancer	chr11	46918630	46918830	+	chr11	46897079	46897279	+	AGGACCGGATCAACTTACCCATGCCACTCTTGACACCGGGATCACAGCTGGTCTATATAGTGTCTTTGTGTGAATCAGAAAAAAGTATCCTTTCCTCAAGACACTTTACTGCCATCTGCTGGAAAACTGCCATGATGAGTATATAAATCTATTATGTGACTGGCTTCCCTTTGGACATATTGCCTCTGCACAGTGCACAACCTACACAACTGTACCATTGCGTGAACCGA
DNasePeakNoPromoter10208_Reversed:	potential enhancer	chr11	46918630	46918830	-	chr11	46897079	46897279	-	AGGACCGGATCAACTGTACAGTTGTGTAGGTTGTGCACTGTGCAGAGGCAATATGTCCAAAGGGAAGCCAGTCACATAATAGATTTATATACTCATCATGGCAGTTTTCCAGCAGATGGCAGTAAAGTGTCTTGAGGAAAGGATACTTTTTTCTGATTCACACAAAGACACTATATAGACCAGCTGTGATCCCGGTGTCAAGAGTGGCATGGGTACATTGCGTGAACCGA
DNasePeakNoPromoter10209	potential enhancer	chr11	46998740	46998940	+	chr11	46977189	46977389	+	AGGACCGGATCAACTCCAGCTGGCTAGACATGTACTGCTACATGGGCTAGGGACTCCATTCCTCAACAAAACAGCAGCCAGCACTAGGGTTAACAGAAAATGACAAACCAGGAATGGATGAGGGAGGCGCCAGCACAGCAGCGGGATGTCTTTTGATTTGCTTCTGTTATTTGCATGTCTCTCTTGTGATGTCTGTGAAATGTTTAGAATGACAACATTGCGTGAACCGA
DNasePeakNoPromoter10209_Reversed:	potential enhancer	chr11	46998740	46998940	-	chr11	46977189	46977389	-	AGGACCGGATCAACTTTGTCATTCTAAACATTTCACAGACATCACAAGAGAGACATGCAAATAACAGAAGCAAATCAAAAGACATCCCGCTGCTGTGCTGGCGCCTCCCTCATCCATTCCTGGTTTGTCATTTTCTGTTAACCCTAGTGCTGGCTGCTGTTTTGTTGAGGAATGGAGTCCCTAGCCCATGTAGCAGTACATGTCTAGCCAGCTGGCATTGCGTGAACCGA
DNasePeakNoPromoter1021	potential enhancer	chr1	26865250	26865450	+	chr1	26538759	26538959	+	AGGACCGGATCAACTGAAGAGGAGGAGCACTGGCTTTCTGTGATTCCAAGTGGGACCAGTCCTGGGCACCTGCTCATCCATCTGTTGTCCCAGCCACCAGTGTCCCTAATGCCCACTTCTGGGCTTAATACACCAGGGGGCGCTCAACCTGTGGTCCGGACCTCATCACTTTGTGCAGTGGAATGAGCTGGCAATGGGCCACTTTATCCTAATCACATTGCGTGAACCGA
DNasePeakNoPromoter1021_Reversed:	potential enhancer	chr1	26865250	26865450	-	chr1	26538759	26538959	-	AGGACCGGATCAACTTGATTAGGATAAAGTGGCCCATTGCCAGCTCATTCCACTGCACAAAGTGATGAGGTCCGGACCACAGGTTGAGCGCCCCCTGGTGTATTAAGCCCAGAAGTGGGCATTAGGGACACTGGTGGCTGGGACAACAGATGGATGAGCAGGTGCCCAGGACTGGTCCCACTTGGAATCACAGAAAGCCAGTGCTCCTCCTCTTCCATTGCGTGAACCGA
DNasePeakNoPromoter10210	potential enhancer	chr11	46999040	46999240	+	chr11	46977489	46977689	+	AGGACCGGATCAACTTTTATTTTTTATTAATGCAAACATTTGCATGAAGACAGAACCTTTGTTTCTTAAAGAGTTCATCTGCTCCTGCTGCTTACTGGCCCTGCCATGCAAGAGCACAACAGAACCTTTGTTAGGCTTTCAGCAAAGCTGTTTATGAACGGTGGCTTACTGAGGACTGCTTCCTGTGCTGTGTGCTTCCATTTTGTCTAAAAAGACATTGCGTGAACCGA
DNasePeakNoPromoter10210_Reversed:	potential enhancer	chr11	46999040	46999240	-	chr11	46977489	46977689	-	AGGACCGGATCAACTTCTTTTTAGACAAAATGGAAGCACACAGCACAGGAAGCAGTCCTCAGTAAGCCACCGTTCATAAACAGCTTTGCTGAAAGCCTAACAAAGGTTCTGTTGTGCTCTTGCATGGCAGGGCCAGTAAGCAGCAGGAGCAGATGAACTCTTTAAGAAACAAAGGTTCTGTCTTCATGCAAATGTTTGCATTAATAAAAAATAAACATTGCGTGAACCGA
DNasePeakNoPromoter10211	potential enhancer	chr11	46999580	46999780	+	chr11	46978029	46978229	+	AGGACCGGATCAACTGAGTTGAATAAAGAACAGCATCACAGTTTATAAATAGTGGATACAGTTTGTATGTTCATTAAGTAAATATTTGAATGTCTACCATGTGAAAGACACTGAATGGTCCTGAGTGTTAAAGGAAATAAAAGATAAATGAGTCATGGTGCCTATCTTTAAGGATCAGGACATCCAACAAAGAAGATAACATACGCATAACAGAACATTGCGTGAACCGA
DNasePeakNoPromoter10211_Reversed:	potential enhancer	chr11	46999580	46999780	-	chr11	46978029	46978229	-	AGGACCGGATCAACTTTCTGTTATGCGTATGTTATCTTCTTTGTTGGATGTCCTGATCCTTAAAGATAGGCACCATGACTCATTTATCTTTTATTTCCTTTAACACTCAGGACCATTCAGTGTCTTTCACATGGTAGACATTCAAATATTTACTTAATGAACATACAAACTGTATCCACTATTTATAAACTGTGATGCTGTTCTTTATTCAACTCCATTGCGTGAACCGA
DNasePeakNoPromoter10212	potential enhancer	chr11	47006650	47006850	+	chr11	46985099	46985299	+	AGGACCGGATCAACTGGGTGGGCAGTCAGGGTTTGCAGTGGTTTATAGTTGTTAGTTTTGGGAAGCACTCATTTAGATAGAATGAGTCACAGAATGTAAACAGGTCATCCATCTGGACTTTAGGCTGCTGGGAACGTGGTGAAACCTTAGGTCACCGCGATCATTATGGTCAAATGAAGACTTTTGGGCTCAGGTTGGCAGGTAAACTTACTTGTCATTGCGTGAACCGA
DNasePeakNoPromoter10212_Reversed:	potential enhancer	chr11	47006650	47006850	-	chr11	46985099	46985299	-	AGGACCGGATCAACTACAAGTAAGTTTACCTGCCAACCTGAGCCCAAAAGTCTTCATTTGACCATAATGATCGCGGTGACCTAAGGTTTCACCACGTTCCCAGCAGCCTAAAGTCCAGATGGATGACCTGTTTACATTCTGTGACTCATTCTATCTAAATGAGTGCTTCCCAAAACTAACAACTATAAACCACTGCAAACCCTGACTGCCCACCCCATTGCGTGAACCGA
DNasePeakNoPromoter10213	potential enhancer	chr11	47026350	47026550	+	chr11	47004799	47004999	+	AGGACCGGATCAACTAAAAGCAGACTTTCTCTGCTGAGGTCATTGCTCCTCATGCTGGCAGCCTGCTCCAGGAAGCTGTTTATCTATGCTTGCAGAGCCAAGCTCCAGCCTCTGAACAGTTGGAATGTATTGAGAAACCACAGAGCCCAAAGAGAGAACATTACACAGGCAGTTCCAGGCAGGGAGAGTATATTTACACCAGACAAACTGCAGCTCATTGCGTGAACCGA
DNasePeakNoPromoter10213_Reversed:	potential enhancer	chr11	47026350	47026550	-	chr11	47004799	47004999	-	AGGACCGGATCAACTAGCTGCAGTTTGTCTGGTGTAAATATACTCTCCCTGCCTGGAACTGCCTGTGTAATGTTCTCTCTTTGGGCTCTGTGGTTTCTCAATACATTCCAACTGTTCAGAGGCTGGAGCTTGGCTCTGCAAGCATAGATAAACAGCTTCCTGGAGCAGGCTGCCAGCATGAGGAGCAATGACCTCAGCAGAGAAAGTCTGCTTTTCATTGCGTGAACCGA
DNasePeakNoPromoter10214	potential enhancer	chr11	47027130	47027330	+	chr11	47005579	47005779	+	AGGACCGGATCAACTGAAGGTAGAGTTTGGATAAACAAAACAGAAAGGAGACATATTTTGCAACATGAAAGCACCATAACATAGTGGTTAAGAACATGGACTTTGGAATCAGATAGGTCTATGTTAGAGGGCCTGCCACTTTCTGGTATGAGATCTTGGGCAGATTGCTTACCTCATCTATAAAATAGGGAGACTCATATATAAAATATAAAATTCATTGCGTGAACCGA
DNasePeakNoPromoter10214_Reversed:	potential enhancer	chr11	47027130	47027330	-	chr11	47005579	47005779	-	AGGACCGGATCAACTAATTTTATATTTTATATATGAGTCTCCCTATTTTATAGATGAGGTAAGCAATCTGCCCAAGATCTCATACCAGAAAGTGGCAGGCCCTCTAACATAGACCTATCTGATTCCAAAGTCCATGTTCTTAACCACTATGTTATGGTGCTTTCATGTTGCAAAATATGTCTCCTTTCTGTTTTGTTTATCCAAACTCTACCTTCCATTGCGTGAACCGA
DNasePeakNoPromoter10215	potential enhancer	chr11	47055730	47055930	+	chr11	47034179	47034379	+	AGGACCGGATCAACTGAATGTTGATGAAACCCAGTCCAGAAAAAATGGTTCTCATTATCCAGGGCTTCTTGTACAACACCCAAAACTGGCAACTGGTATTTATCTTTTCCCTTCAAAGCTCAGGGGTTACCAGCTTTATAGATAAGGGCAGTCCTAATCATAAACCTGACTGTGTTTGCACAAAATAGTAGAGTTAGCCCATCCCTTCCTGCCCTCATTGCGTGAACCGA
DNasePeakNoPromoter10215_Reversed:	potential enhancer	chr11	47055730	47055930	-	chr11	47034179	47034379	-	AGGACCGGATCAACTAGGGCAGGAAGGGATGGGCTAACTCTACTATTTTGTGCAAACACAGTCAGGTTTATGATTAGGACTGCCCTTATCTATAAAGCTGGTAACCCCTGAGCTTTGAAGGGAAAAGATAAATACCAGTTGCCAGTTTTGGGTGTTGTACAAGAAGCCCTGGATAATGAGAACCATTTTTTCTGGACTGGGTTTCATCAACATTCCATTGCGTGAACCGA
DNasePeakNoPromoter10216	potential enhancer	chr11	47057390	47057590	+	chr11	47035839	47036039	+	AGGACCGGATCAACTCAAAATTTCTAATATATTTATTGAAAAAAAATCCATGTATAAGTAGACCCACACAGTTCAAATCCATGCTGTTCAAAGGTCAACTGTATATACATGTATCTGCTCATCTGAGAAAAAAATATGCACACAGGAAGAATAAACCAGAGATGAATGAGATTCATTATCTCTAAGATGTTAGTGAAATGGAGTGAAAAGATATACATTGCGTGAACCGA
DNasePeakNoPromoter10216_Reversed:	potential enhancer	chr11	47057390	47057590	-	chr11	47035839	47036039	-	AGGACCGGATCAACTTATATCTTTTCACTCCATTTCACTAACATCTTAGAGATAATGAATCTCATTCATCTCTGGTTTATTCTTCCTGTGTGCATATTTTTTTCTCAGATGAGCAGATACATGTATATACAGTTGACCTTTGAACAGCATGGATTTGAACTGTGTGGGTCTACTTATACATGGATTTTTTTTCAATAAATATATTAGAAATTTTGCATTGCGTGAACCGA
DNasePeakNoPromoter10217	potential enhancer	chr11	47077460	47077660	+	chr11	47055909	47056109	+	AGGACCGGATCAACTAAAAACTATTCCATTGGTCTCTATGTAAACAAAACTGGGAACTGTGAGTATATAGGTAAAGCTCGTGCTATGTTATCAGAGGTTATCTTTCCCAGTCCCTCACTCAGTCAGCAAATATTTGTTTTAGACCACCTAGTACAGTCGTCTCTCAGTCTATGCAGGGATTGGTTCCAGGACCCCTGTTTATACCAAAATCCACGCATTGCGTGAACCGA
DNasePeakNoPromoter10217_Reversed:	potential enhancer	chr11	47077460	47077660	-	chr11	47055909	47056109	-	AGGACCGGATCAACTCGTGGATTTTGGTATAAACAGGGGTCCTGGAACCAATCCCTGCATAGACTGAGAGACGACTGTACTAGGTGGTCTAAAACAAATATTTGCTGACTGAGTGAGGGACTGGGAAAGATAACCTCTGATAACATAGCACGAGCTTTACCTATATACTCACAGTTCCCAGTTTTGTTTACATAGAGACCAATGGAATAGTTTTTCATTGCGTGAACCGA
DNasePeakNoPromoter10218	potential enhancer	chr11	47121170	47121370	+	chr11	47099619	47099819	+	AGGACCGGATCAACTGGAAGTTGAACTGGGTATAATATTGACAAATGTTTTGAGCACTTCAGATAAAAATGTTTGATAAGTGCAGTCCTGTTTGTATTGCCTTATTACACTGCTCATTGGAGAAAGTGTTTTCTTTGGTCACCTGCCAATGAAAAAGATTAGCCTTTTCCTGTATTTAGGATTGTTTCTTTGACTAGTTATGTTGGTAGAACAAGCATTGCGTGAACCGA
DNasePeakNoPromoter10218_Reversed:	potential enhancer	chr11	47121170	47121370	-	chr11	47099619	47099819	-	AGGACCGGATCAACTCTTGTTCTACCAACATAACTAGTCAAAGAAACAATCCTAAATACAGGAAAAGGCTAATCTTTTTCATTGGCAGGTGACCAAAGAAAACACTTTCTCCAATGAGCAGTGTAATAAGGCAATACAAACAGGACTGCACTTATCAAACATTTTTATCTGAAGTGCTCAAAACATTTGTCAATATTATACCCAGTTCAACTTCCCATTGCGTGAACCGA
DNasePeakNoPromoter10219	potential enhancer	chr11	47140450	47140650	+	chr11	47118899	47119099	+	AGGACCGGATCAACTGCTTCATGGGAGTCAGGGATCCACTTGAGGAGGCAGTCTGTCCTTTCTCAGAGCTCAAACGCTGTGCTGGGAGAACCACTGCTCTCCTCAGAGCTGTCAGACAGGGACGTTTAAGTCTGCAGAAGTTGTCTGCTGCCTTTTGTTCAGCTATGCCCTGCCCACAGAGGTGGAGTTAGAGGCAGTAGGCCTTGTAGAGCTGCCATTGCGTGAACCGA
DNasePeakNoPromoter10219_Reversed:	potential enhancer	chr11	47140450	47140650	-	chr11	47118899	47119099	-	AGGACCGGATCAACTGCAGCTCTACAAGGCCTACTGCCTCTAACTCCACCTCTGTGGGCAGGGCATAGCTGAACAAAAGGCAGCAGACAACTTCTGCAGACTTAAACGTCCCTGTCTGACAGCTCTGAGGAGAGCAGTGGTTCTCCCAGCACAGCGTTTGAGCTCTGAGAAAGGACAGACTGCCTCCTCAAGTGGATCCCTGACTCCCATGAAGCCATTGCGTGAACCGA
DNasePeakNoPromoter1022	potential enhancer	chr1	26924130	26924330	+	chr1	26597639	26597839	+	AGGACCGGATCAACTCAACTTGGGAGCTTCTGAATTAAGTGTAGTTTCTCAGTGGTCTCCTTGCAAATTTGGTACTATTAGGTCTCTGATGAAAGCGGTAATGGTAATTCTCAGAGTCACCACAAGAGGGAATAGAAATTTACTCTTGTGGCTTGTGAGGACAATTCAATTATATTTCTGATCTACCCACTTGGAAATAACTATTTGATATCCGACATTGCGTGAACCGA
DNasePeakNoPromoter1022_Reversed:	potential enhancer	chr1	26924130	26924330	-	chr1	26597639	26597839	-	AGGACCGGATCAACTTCGGATATCAAATAGTTATTTCCAAGTGGGTAGATCAGAAATATAATTGAATTGTCCTCACAAGCCACAAGAGTAAATTTCTATTCCCTCTTGTGGTGACTCTGAGAATTACCATTACCGCTTTCATCAGAGACCTAATAGTACCAAATTTGCAAGGAGACCACTGAGAAACTACACTTAATTCAGAAGCTCCCAAGTTGCATTGCGTGAACCGA
DNasePeakNoPromoter10220	potential enhancer	chr11	47140610	47140810	+	chr11	47119059	47119259	+	AGGACCGGATCAACTACAGAGGTGGAGTTAGAGGCAGTAGGCCTTGTAGAGCTGCGGTGGGCTCCGCCCAGTTTGAGCTTCCCAGCCGCTCTGTTTACCTACTCAAGCCTCACCAAAGGCAGATGCCCCTCCCCCAGCCAGGCTGCCGCCTCGCAGATCAATCTCAGACTGCTGCGCTAGCAGTGAGCAAGGTTCTGTGGGCGTGGGACCTGCCACATTGCGTGAACCGA
DNasePeakNoPromoter10220_Reversed:	potential enhancer	chr11	47140610	47140810	-	chr11	47119059	47119259	-	AGGACCGGATCAACTTGGCAGGTCCCACGCCCACAGAACCTTGCTCACTGCTAGCGCAGCAGTCTGAGATTGATCTGCGAGGCGGCAGCCTGGCTGGGGGAGGGGCATCTGCCTTTGGTGAGGCTTGAGTAGGTAAACAGAGCGGCTGGGAAGCTCAAACTGGGCGGAGCCCACCGCAGCTCTACAAGGCCTACTGCCTCTAACTCCACCTCTGTCATTGCGTGAACCGA
DNasePeakNoPromoter10221	potential enhancer	chr11	47210970	47211170	+	chr11	47189419	47189619	+	AGGACCGGATCAACTTGAGTTTTTACTCCATGCTAAGGCTATGCTAGGAATGTTGGGAGTACAAAGTTAAATAAGGCAGAGTCCAAGTGTACCGTAATGATGCAAGGCAGATAGGAAGTATTGAGAGAAAACAGGCAGAAGGGACGGCCTTTCACAGGACATGACACTGATAGGTCTTGATGAGTAGGAATTAGTCACGTGGACAGGCATTCTAGCATTGCGTGAACCGA
DNasePeakNoPromoter10221_Reversed:	potential enhancer	chr11	47210970	47211170	-	chr11	47189419	47189619	-	AGGACCGGATCAACTCTAGAATGCCTGTCCACGTGACTAATTCCTACTCATCAAGACCTATCAGTGTCATGTCCTGTGAAAGGCCGTCCCTTCTGCCTGTTTTCTCTCAATACTTCCTATCTGCCTTGCATCATTACGGTACACTTGGACTCTGCCTTATTTAACTTTGTACTCCCAACATTCCTAGCATAGCCTTAGCATGGAGTAAAAACTCACATTGCGTGAACCGA
DNasePeakNoPromoter10222	potential enhancer	chr11	47215450	47215650	+	chr11	47193899	47194099	+	AGGACCGGATCAACTCACCCTGCCGAGAGTAGATCAGAGCCGGCTAAGTGCTGCAGGCAGGGCTGTCTCCTCTGAAGGCTGCTTTGTGAGTTTCCCTCCGTGGCCTCTGGACATTGCCCCAGGATTCCTGACAGGCAGCTGAGTAAAGTATTCTAATTTCACAGCTATGTTTTTCAGAGCTCAGGCAGTCCCGTGTAAAGACTGGTCCCAGTTATCATTGCGTGAACCGA
DNasePeakNoPromoter10222_Reversed:	potential enhancer	chr11	47215450	47215650	-	chr11	47193899	47194099	-	AGGACCGGATCAACTATAACTGGGACCAGTCTTTACACGGGACTGCCTGAGCTCTGAAAAACATAGCTGTGAAATTAGAATACTTTACTCAGCTGCCTGTCAGGAATCCTGGGGCAATGTCCAGAGGCCACGGAGGGAAACTCACAAAGCAGCCTTCAGAGGAGACAGCCCTGCCTGCAGCACTTAGCCGGCTCTGATCTACTCTCGGCAGGGTGCATTGCGTGAACCGA
DNasePeakNoPromoter10223	potential enhancer	chr11	47275310	47275510	+	chr11	47253759	47253959	+	AGGACCGGATCAACTTTGGTAGATCCCCGAGTGTGTTCCCAGAGACATTGCCTCCTGCAGGAGCCAAGGAAACACAGAAGAGGCCCATAGGACTGGGGGACTTTGGACCTAACAACTGTGGGCTGGTGGGACTGTGGCACGGGGGTGGGGCTGCCAAAGTGGGAACATGATTCCAGCTGCTGATCACTTCACTGCTTGCCCTGGCTTGAAGTAAGCATTGCGTGAACCGA
DNasePeakNoPromoter10223_Reversed:	potential enhancer	chr11	47275310	47275510	-	chr11	47253759	47253959	-	AGGACCGGATCAACTCTTACTTCAAGCCAGGGCAAGCAGTGAAGTGATCAGCAGCTGGAATCATGTTCCCACTTTGGCAGCCCCACCCCCGTGCCACAGTCCCACCAGCCCACAGTTGTTAGGTCCAAAGTCCCCCAGTCCTATGGGCCTCTTCTGTGTTTCCTTGGCTCCTGCAGGAGGCAATGTCTCTGGGAACACACTCGGGGATCTACCAACATTGCGTGAACCGA
DNasePeakNoPromoter10224	potential enhancer	chr11	47276430	47276630	+	chr11	47254879	47255079	+	AGGACCGGATCAACTTCCTGTGTTCTCTTCCCTGGTGCCCTGTTCATCTGTTTCGGTCTCTTTGGCTGCTTGCCCTGGCCCCCGTCCTTCTATGCTTTAATGTGGGGCCCATGGGAACTGGAGTTCATAGCAAAACAGGAAGAGCCGGTGAGCAGGAAACTGGGAATGGGGCAGGGGGTGAATGACCAGCAGTAACCTCAGCAGCTTGCCTCCCACATTGCGTGAACCGA
DNasePeakNoPromoter10224_Reversed:	potential enhancer	chr11	47276430	47276630	-	chr11	47254879	47255079	-	AGGACCGGATCAACTTGGGAGGCAAGCTGCTGAGGTTACTGCTGGTCATTCACCCCCTGCCCCATTCCCAGTTTCCTGCTCACCGGCTCTTCCTGTTTTGCTATGAACTCCAGTTCCCATGGGCCCCACATTAAAGCATAGAAGGACGGGGGCCAGGGCAAGCAGCCAAAGAGACCGAAACAGATGAACAGGGCACCAGGGAAGAGAACACAGGACATTGCGTGAACCGA
DNasePeakNoPromoter10225	potential enhancer	chr11	47370510	47370710	+	chr11	47348959	47349159	+	AGGACCGGATCAACTGATCTTCGCACCCTCAGGCTTTAGTTAACCCATACAGAGTTTTTGTACAGAGAAAGGGGACTATCTCGAAACCCATGATTGCCATCTGCTGGCACATGGTTGTGGTGAAATACAGGCTTTTGTGCAATGCACAGCCCCGCACAGCAGAACATGTTGGCCTCTCTTGCTAGAGGCCCCCTTGCCTAGCCCAGGACTGGGGACATTGCGTGAACCGA
DNasePeakNoPromoter10225_Reversed:	potential enhancer	chr11	47370510	47370710	-	chr11	47348959	47349159	-	AGGACCGGATCAACTTCCCCAGTCCTGGGCTAGGCAAGGGGGCCTCTAGCAAGAGAGGCCAACATGTTCTGCTGTGCGGGGCTGTGCATTGCACAAAAGCCTGTATTTCACCACAACCATGTGCCAGCAGATGGCAATCATGGGTTTCGAGATAGTCCCCTTTCTCTGTACAAAAACTCTGTATGGGTTAACTAAAGCCTGAGGGTGCGAAGATCCATTGCGTGAACCGA
DNasePeakNoPromoter10226	potential enhancer	chr11	47376890	47377090	+	chr11	47355339	47355539	+	AGGACCGGATCAACTTGCGCAGCGCGCGCGCCATCTTCTGGTAGGTCATCTTCTTGCGGTTGCCCTTCTGGATGCCCCAGCGGTGCGCCAGCGCCTCCTTGTGCTTGGACGAGAACTGGAAGGTGCCCTTGTCCTTGTCCACCCACCAGATGCTGTCCTTCATGTCGCCGCTGCGGAGCAGGTCCAACAGGAACTGGTACAGGCGGATCTTCTTCCATTGCGTGAACCGA
DNasePeakNoPromoter10226_Reversed:	potential enhancer	chr11	47376890	47377090	-	chr11	47355339	47355539	-	AGGACCGGATCAACTGAAGAAGATCCGCCTGTACCAGTTCCTGTTGGACCTGCTCCGCAGCGGCGACATGAAGGACAGCATCTGGTGGGTGGACAAGGACAAGGGCACCTTCCAGTTCTCGTCCAAGCACAAGGAGGCGCTGGCGCACCGCTGGGGCATCCAGAAGGGCAACCGCAAGAAGATGACCTACCAGAAGATGGCGCGCGCGCTGCGCACATTGCGTGAACCGA
DNasePeakNoPromoter10227	potential enhancer	chr11	47382710	47382910	+	chr11	47361159	47361359	+	AGGACCGGATCAACTCCACGGGTTCCTGAGCTCCCTGGCTGCCCACAGTCTCTCTCTCTGTCTCACACACACACACTCACACAGCCTTGTCACATGGCCAAGGTGTGACAGCAGAGTCACAGGGCTGACATTCCTCACACACTAGAACTTGTCCAGGCACACGGTGGCCCTTCCTCTTCAAAGCCATGACCTTAAGCAGTGGCACCTGTGTTCCCCATTGCGTGAACCGA
DNasePeakNoPromoter10227_Reversed:	potential enhancer	chr11	47382710	47382910	-	chr11	47361159	47361359	-	AGGACCGGATCAACTGGGAACACAGGTGCCACTGCTTAAGGTCATGGCTTTGAAGAGGAAGGGCCACCGTGTGCCTGGACAAGTTCTAGTGTGTGAGGAATGTCAGCCCTGTGACTCTGCTGTCACACCTTGGCCATGTGACAAGGCTGTGTGAGTGTGTGTGTGTGAGACAGAGAGAGAGACTGTGGGCAGCCAGGGAGCTCAGGAACCCGTGGCATTGCGTGAACCGA
DNasePeakNoPromoter10228	potential enhancer	chr11	47395530	47395730	+	chr11	47373979	47374179	+	AGGACCGGATCAACTCCCAAAGGAAACGCACCCAAGCCCAGTGAACTGAAGAGGGATTGGGCCAGGGAGAATGCGTCCTTGTTGGAGGAGGCCTGACAGCACTGTCTGTGGTGACCCGAGCCACCAGGGGGCGCCTGTCCCAGGGCCCAGCGGGACCTCCTGGAGTCCTGGAACCGCTTGGGAAGGTGGGTGCGTGGTCTCTGGGTCCCCCAGACCATTGCGTGAACCGA
DNasePeakNoPromoter10228_Reversed:	potential enhancer	chr11	47395530	47395730	-	chr11	47373979	47374179	-	AGGACCGGATCAACTGTCTGGGGGACCCAGAGACCACGCACCCACCTTCCCAAGCGGTTCCAGGACTCCAGGAGGTCCCGCTGGGCCCTGGGACAGGCGCCCCCTGGTGGCTCGGGTCACCACAGACAGTGCTGTCAGGCCTCCTCCAACAAGGACGCATTCTCCCTGGCCCAATCCCTCTTCAGTTCACTGGGCTTGGGTGCGTTTCCTTTGGGCATTGCGTGAACCGA
DNasePeakNoPromoter10229	potential enhancer	chr11	47453040	47453240	+	chr11	47431489	47431689	+	AGGACCGGATCAACTAGACAATGAACACCTGTGTACCTTTCGTCTAGATTTGCCAATTGATAACATTTTGCCACATTTGACTTTGCTCTCTCTTCCTCTGTGTGTGTACACACACACATTTATTCCCAAACCATTTCAAAGTAAGCTACAGGCTGGGTGAGGTAGCTCATGGCTATAATCCCAGCAGTCTGGGAGGCCAAGATAGGAGAATCTCTCATTGCGTGAACCGA
DNasePeakNoPromoter10229_Reversed:	potential enhancer	chr11	47453040	47453240	-	chr11	47431489	47431689	-	AGGACCGGATCAACTAGAGATTCTCCTATCTTGGCCTCCCAGACTGCTGGGATTATAGCCATGAGCTACCTCACCCAGCCTGTAGCTTACTTTGAAATGGTTTGGGAATAAATGTGTGTGTGTACACACACAGAGGAAGAGAGAGCAAAGTCAAATGTGGCAAAATGTTATCAATTGGCAAATCTAGACGAAAGGTACACAGGTGTTCATTGTCTCATTGCGTGAACCGA
DNasePeakNoPromoter1023	potential enhancer	chr1	26928930	26929130	+	chr1	26602439	26602639	+	AGGACCGGATCAACTTAACTATACCAATAACCGTAATCAACTGATGGACATCTGGGAGCAAAGCTTTCCAACATTTTGCCTCTTCTTTCTGGTTCTCTGCTGTTGTTTCTCTTTTGAACAGCAGATGGCAGGATAATCCCACAACAGGTGGTCATGATTTAATTTAATTGCAATGAGAAGAAAATTGCTTCTTTTCCCACATGTATTTCTTTCCCCATTGCGTGAACCGA
DNasePeakNoPromoter1023_Reversed:	potential enhancer	chr1	26928930	26929130	-	chr1	26602439	26602639	-	AGGACCGGATCAACTGGGAAAGAAATACATGTGGGAAAAGAAGCAATTTTCTTCTCATTGCAATTAAATTAAATCATGACCACCTGTTGTGGGATTATCCTGCCATCTGCTGTTCAAAAGAGAAACAACAGCAGAGAACCAGAAAGAAGAGGCAAAATGTTGGAAAGCTTTGCTCCCAGATGTCCATCAGTTGATTACGGTTATTGGTATAGTTACATTGCGTGAACCGA
DNasePeakNoPromoter10230	potential enhancer	chr11	47454750	47454950	+	chr11	47433199	47433399	+	AGGACCGGATCAACTAGGCCAGCTGTCTTGTATGGAATCTGTTCTCCACATAGCAACCAGAGGAATTCTTGTAAAACCAAGTCAGATCACGTCACTCCTCTGCTCAAAATCCTCAGCAGGTGCCCGACTCGCCAGAGCAGGAGCCAAAGTCCTTCCCAAGTCCTGCATGTGTTCACACCACACTCTCCTCCTGGCCTCCACTCCTCCTCCTTCCCCATTGCGTGAACCGA
DNasePeakNoPromoter10230_Reversed:	potential enhancer	chr11	47454750	47454950	-	chr11	47433199	47433399	-	AGGACCGGATCAACTGGGAAGGAGGAGGAGTGGAGGCCAGGAGGAGAGTGTGGTGTGAACACATGCAGGACTTGGGAAGGACTTTGGCTCCTGCTCTGGCGAGTCGGGCACCTGCTGAGGATTTTGAGCAGAGGAGTGACGTGATCTGACTTGGTTTTACAAGAATTCCTCTGGTTGCTATGTGGAGAACAGATTCCATACAAGACAGCTGGCCTCATTGCGTGAACCGA
DNasePeakNoPromoter10231	potential enhancer	chr11	47457240	47457440	+	chr11	47435689	47435889	+	AGGACCGGATCAACTGCTGGGATTATAGACTGTGAGCCACCGCACCTGACCTACTTACTTGTTTGATCAACCCCCTCTGTGTACCCAGTGTTCCACTGCCACTCCCTTCCACACACAGAACCCTCTTCACTCCATCCTTGACCTAATGCCCCCTGCCAGGATGCCCCAAATCATGTGCATGGCCTATTCGCTCTACTCAAGCTCTGATGCCTCACCATTGCGTGAACCGA
DNasePeakNoPromoter10231_Reversed:	potential enhancer	chr11	47457240	47457440	-	chr11	47435689	47435889	-	AGGACCGGATCAACTGTGAGGCATCAGAGCTTGAGTAGAGCGAATAGGCCATGCACATGATTTGGGGCATCCTGGCAGGGGGCATTAGGTCAAGGATGGAGTGAAGAGGGTTCTGTGTGTGGAAGGGAGTGGCAGTGGAACACTGGGTACACAGAGGGGGTTGATCAAACAAGTAAGTAGGTCAGGTGCGGTGGCTCACAGTCTATAATCCCAGCCATTGCGTGAACCGA
DNasePeakNoPromoter10232	potential enhancer	chr11	47459300	47459500	+	chr11	47437749	47437949	+	AGGACCGGATCAACTCGGAATCCCTGGGACCAGGTACAAACAGTTTATTTTTCTATAAAGAGCAAAGTACAAAGAGGCAGGGAGGGGAGCTGGGCCCAGGGGAGCAGCCCTGGGCAGGCCCCAAGGCCTTGGCTATGGTGAGGACGACCTGGCAGCTGCCCCAGGAGTAAATGGGCCTCTGGCGTGCAGTGGAGAAAGAGCAGGAGTGGCGAGGACATTGCGTGAACCGA
DNasePeakNoPromoter10232_Reversed:	potential enhancer	chr11	47459300	47459500	-	chr11	47437749	47437949	-	AGGACCGGATCAACTTCCTCGCCACTCCTGCTCTTTCTCCACTGCACGCCAGAGGCCCATTTACTCCTGGGGCAGCTGCCAGGTCGTCCTCACCATAGCCAAGGCCTTGGGGCCTGCCCAGGGCTGCTCCCCTGGGCCCAGCTCCCCTCCCTGCCTCTTTGTACTTTGCTCTTTATAGAAAAATAAACTGTTTGTACCTGGTCCCAGGGATTCCGCATTGCGTGAACCGA
DNasePeakNoPromoter10233	potential enhancer	chr11	47475840	47476040	+	chr11	47454288	47454488	+	AGGACCGGATCAACTATTTAACATTCTAACATTTTCTGAGTTAAGCATTTCTTCCAGTTTACAAATGAGGAAACAGGCATGGAGAGGTAAGGTGACCTGCCCAAGACTACACTGCCATCTGCTGGTCCTAGACAGCTGGGACCAGAAGCAGTGTGGTTGTAGAGTCTCGTTCTTTTTTTTTTTTTTTTTGAGATGGAATCTAGCTCTGTTGCCGACATTGCGTGAACCGA
DNasePeakNoPromoter10233_Reversed:	potential enhancer	chr11	47475840	47476040	-	chr11	47454288	47454488	-	AGGACCGGATCAACTTCGGCAACAGAGCTAGATTCCATCTCAAAAAAAAAAAAAAAAAGAACGAGACTCTACAACCACACTGCTTCTGGTCCCAGCTGTCTAGGACCAGCAGATGGCAGTGTAGTCTTGGGCAGGTCACCTTACCTCTCCATGCCTGTTTCCTCATTTGTAAACTGGAAGAAATGCTTAACTCAGAAAATGTTAGAATGTTAAATCATTGCGTGAACCGA
DNasePeakNoPromoter10234	potential enhancer	chr11	47578630	47578830	+	chr11	47557078	47557278	+	AGGACCGGATCAACTTAGTAGAGTCGGGGTTTCCCCATGTTGGTCAGGTTGGCCTTGAACTCCTTACCTCAAGTGATCCGCCCGCCTCAGCCTCGCAAAGTGCCGGGAGCCACCACGCCCGGCCTATTTACTTTTCTTTCTTGGTTTTGTTTGTTTTGTTTTGTTTTTTTTTTGAGGCAGAGTCTGGCTCTGTGGCCCAGGCTGGAGTCCAGTGGCATTGCGTGAACCGA
DNasePeakNoPromoter10234_Reversed:	potential enhancer	chr11	47578630	47578830	-	chr11	47557078	47557278	-	AGGACCGGATCAACTCCACTGGACTCCAGCCTGGGCCACAGAGCCAGACTCTGCCTCAAAAAAAAAACAAAACAAAACAAACAAAACCAAGAAAGAAAAGTAAATAGGCCGGGCGTGGTGGCTCCCGGCACTTTGCGAGGCTGAGGCGGGCGGATCACTTGAGGTAAGGAGTTCAAGGCCAACCTGACCAACATGGGGAAACCCCGACTCTACTACATTGCGTGAACCGA
DNasePeakNoPromoter10235	potential enhancer	chr11	47638670	47638870	+	chr11	47617118	47617318	+	AGGACCGGATCAACTCAGCAAGACTGAAACAGCTGGACTAGTATTTTGAGCAATCCTAGGCCTTGGAGAAATTTCTCAGCCACCCAACTTGCACAGGAAAAACTGAAGCCTTGGCGTCCTCTGGTGGTAGACTGGTTATCAGAGTCAGACATGCTTCTCAACTAGGAATAGGCAAGCATGAAAGTTCACAGAAGCCACAGGATAAACATGGCACACATTGCGTGAACCGA
DNasePeakNoPromoter10235_Reversed:	potential enhancer	chr11	47638670	47638870	-	chr11	47617118	47617318	-	AGGACCGGATCAACTTGTGCCATGTTTATCCTGTGGCTTCTGTGAACTTTCATGCTTGCCTATTCCTAGTTGAGAAGCATGTCTGACTCTGATAACCAGTCTACCACCAGAGGACGCCAAGGCTTCAGTTTTTCCTGTGCAAGTTGGGTGGCTGAGAAATTTCTCCAAGGCCTAGGATTGCTCAAAATACTAGTCCAGCTGTTTCAGTCTTGCTGCATTGCGTGAACCGA
DNasePeakNoPromoter10236	potential enhancer	chr11	47690300	47690500	+	chr11	47668748	47668948	+	AGGACCGGATCAACTTTAGGACTGTTGGAAAATTCCAACAAATTGTCTGGTAGTGTCATGACTTTTTTTTAAGGCTGCTATTTCCTGGGTATAAGAGTTCAGCTTACCTCATCTGCTATGTTTGCTAGGTGAACAGGAAGACCATCTGAGAGAGAACTGTCAGAGCCACTGGTGCTGTTTCCAAAAGAAAAAAAGAAGAGGAAATAACTGTCATTCATTGCGTGAACCGA
DNasePeakNoPromoter10236_Reversed:	potential enhancer	chr11	47690300	47690500	-	chr11	47668748	47668948	-	AGGACCGGATCAACTAATGACAGTTATTTCCTCTTCTTTTTTTCTTTTGGAAACAGCACCAGTGGCTCTGACAGTTCTCTCTCAGATGGTCTTCCTGTTCACCTAGCAAACATAGCAGATGAGGTAAGCTGAACTCTTATACCCAGGAAATAGCAGCCTTAAAAAAAAGTCATGACACTACCAGACAATTTGTTGGAATTTTCCAACAGTCCTAACATTGCGTGAACCGA
DNasePeakNoPromoter10237	potential enhancer	chr11	47728210	47728410	+	chr11	47706658	47706858	+	AGGACCGGATCAACTGTCACTTGAGCCCAGGAATTTGAGTCCAGCCTCAAAAGAATGTGTTTTTTGTTTTGTTTGTGGTGCTCATATGAAAAGGCTTTCTCTTTTGTTTTTTTAAGACAGGGTTGCTGGGTGTGGTGGCTCACACCTGTAATCCCAGCACTTTGGGAGGCCAAGGCAGGCGGATCATTTGAGGTCAGGAGTTCGAGACCAGCCTGCATTGCGTGAACCGA
DNasePeakNoPromoter10237_Reversed:	potential enhancer	chr11	47728210	47728410	-	chr11	47706658	47706858	-	AGGACCGGATCAACTCAGGCTGGTCTCGAACTCCTGACCTCAAATGATCCGCCTGCCTTGGCCTCCCAAAGTGCTGGGATTACAGGTGTGAGCCACCACACCCAGCAACCCTGTCTTAAAAAAACAAAAGAGAAAGCCTTTTCATATGAGCACCACAAACAAAACAAAAAACACATTCTTTTGAGGCTGGACTCAAATTCCTGGGCTCAAGTGACCATTGCGTGAACCGA
DNasePeakNoPromoter10238	potential enhancer	chr11	47875010	47875210	+	chr11	47853458	47853658	+	AGGACCGGATCAACTATATATGCATTTTTGGAAAACTCAAATACCCTTTGAACTATTAATGTTCTGGGGGATGGTTATAACATAAATTGAATCATATTGCCATCTAGTGGTTAGGTAGTGACTTCGTTTAGAAACAAAATGCAGAATGTTACCAATATTGTGCAGCAAGTTTTATTTAAATACTTTTTTTTTTTTTCAGATGGAGTCTCGCTCTGCATTGCGTGAACCGA
DNasePeakNoPromoter10238_Reversed:	potential enhancer	chr11	47875010	47875210	-	chr11	47853458	47853658	-	AGGACCGGATCAACTCAGAGCGAGACTCCATCTGAAAAAAAAAAAAAGTATTTAAATAAAACTTGCTGCACAATATTGGTAACATTCTGCATTTTGTTTCTAAACGAAGTCACTACCTAACCACTAGATGGCAATATGATTCAATTTATGTTATAACCATCCCCCAGAACATTAATAGTTCAAAGGGTATTTGAGTTTTCCAAAAATGCATATATCATTGCGTGAACCGA
DNasePeakNoPromoter10239	potential enhancer	chr11	47937040	47937240	+	chr11	47915488	47915688	+	AGGACCGGATCAACTCCTGCCAATTCCCCCCCACTCCCCGTCACCCAACCTGCTCTCCACCCTTTCCATCCTGTCCTGTGTCCTGGGAGGGTGACCCGTATGGCCTGCATCAAGGAGTTCCCTTACCCTCTGGCTTCCGGTTTGGTGAGGCCAAAGGAAAGCACGCACCGGAGATCAAAGGGCAGGAGGAGAGCGAGATGTGAGTATTATTTCCTCATTGCGTGAACCGA
DNasePeakNoPromoter10239_Reversed:	potential enhancer	chr11	47937040	47937240	-	chr11	47915488	47915688	-	AGGACCGGATCAACTAGGAAATAATACTCACATCTCGCTCTCCTCCTGCCCTTTGATCTCCGGTGCGTGCTTTCCTTTGGCCTCACCAAACCGGAAGCCAGAGGGTAAGGGAACTCCTTGATGCAGGCCATACGGGTCACCCTCCCAGGACACAGGACAGGATGGAAAGGGTGGAGAGCAGGTTGGGTGACGGGGAGTGGGGGGGAATTGGCAGGCATTGCGTGAACCGA
DNasePeakNoPromoter1024	potential enhancer	chr1	26947040	26947240	+	chr1	26620549	26620749	+	AGGACCGGATCAACTAGAAGGGCGGGGGCGCGGAGCCCTCCCGCGGGACAGGGGGCGTGTGCGTCCCCTCCGCACCCCTCCCCCCGGCCCGGCTCTCCTGGCTCCCCGAGGCGGGAGTTTCCAGGAAGAGCTCAGAGCGCGGCCGCACCACCGAGCGCACGGAGACATCAAGTAGTCCCTCAGAGCGACCTTGTTAGAGGGGAATTCTAGTTGCGCATTGCGTGAACCGA
DNasePeakNoPromoter1024_Reversed:	potential enhancer	chr1	26947040	26947240	-	chr1	26620549	26620749	-	AGGACCGGATCAACTCGCAACTAGAATTCCCCTCTAACAAGGTCGCTCTGAGGGACTACTTGATGTCTCCGTGCGCTCGGTGGTGCGGCCGCGCTCTGAGCTCTTCCTGGAAACTCCCGCCTCGGGGAGCCAGGAGAGCCGGGCCGGGGGGAGGGGTGCGGAGGGGACGCACACGCCCCCTGTCCCGCGGGAGGGCTCCGCGCCCCCGCCCTTCTCATTGCGTGAACCGA
DNasePeakNoPromoter10240	potential enhancer	chr11	47956080	47956280	+	chr11	47934528	47934728	+	AGGACCGGATCAACTGATTGTTTTCAGAATATAAATTAGGAGGCCTGGGCCTTCATTTAAGCATCTGCTGATTTAAGGCTCCGACAAATGCTGGCAGAGTATCTCCAATAGAGGGCGGTACAACATTACGAAGAATAAACCATATCACATGGGTTTTGGGTAACGTTATTTAAAGTGGATTAAAGTGTTAACAAGTATAACAAAAGTACCAAGAACATTGCGTGAACCGA
DNasePeakNoPromoter10240_Reversed:	potential enhancer	chr11	47956080	47956280	-	chr11	47934528	47934728	-	AGGACCGGATCAACTTTCTTGGTACTTTTGTTATACTTGTTAACACTTTAATCCACTTTAAATAACGTTACCCAAAACCCATGTGATATGGTTTATTCTTCGTAATGTTGTACCGCCCTCTATTGGAGATACTCTGCCAGCATTTGTCGGAGCCTTAAATCAGCAGATGCTTAAATGAAGGCCCAGGCCTCCTAATTTATATTCTGAAAACAATCCATTGCGTGAACCGA
DNasePeakNoPromoter10241	potential enhancer	chr11	47963850	47964050	+	chr11	47942298	47942498	+	AGGACCGGATCAACTGCTAGACACCGAGGATCAGGAACTGCATGCAGGAGCAAAACTCATCTCAGCCCTTGGTGCTGGCAGGTTAGTTAGTGGGAGGGACAGAGGAGCAAACAGATTGTGAAACCTACCACTGGGGTCAGCAGAAGGATGAGTGATGTGTTCAAGGTTGCAGGACTGTCAGGTGATTCCTGTGATGTCTTCACACCGTTGTTTCTCATTGCGTGAACCGA
DNasePeakNoPromoter10241_Reversed:	potential enhancer	chr11	47963850	47964050	-	chr11	47942298	47942498	-	AGGACCGGATCAACTAGAAACAACGGTGTGAAGACATCACAGGAATCACCTGACAGTCCTGCAACCTTGAACACATCACTCATCCTTCTGCTGACCCCAGTGGTAGGTTTCACAATCTGTTTGCTCCTCTGTCCCTCCCACTAACTAACCTGCCAGCACCAAGGGCTGAGATGAGTTTTGCTCCTGCATGCAGTTCCTGATCCTCGGTGTCTAGCCATTGCGTGAACCGA
DNasePeakNoPromoter10242	potential enhancer	chr11	48016960	48017160	+	chr11	47995408	47995608	+	AGGACCGGATCAACTGGGCGTGTCTGAGTCCAGGAAGGACAGCTGGACTTGGGCCAGTCTCACAGGTGGGAAGGCTGTCTTTCTGTGAGGATGGGTGACTTGTTGACCTTTGATCCTCAGAGCCCTGATGCAGCAGGAGTGAAATGATTCCCAGAGCCACAGAAAACAAGAGTATCTTTGTCTTGGATTTTAGATCCTGGAGCTATCAGGTGGTACATTGCGTGAACCGA
DNasePeakNoPromoter10242_Reversed:	potential enhancer	chr11	48016960	48017160	-	chr11	47995408	47995608	-	AGGACCGGATCAACTTACCACCTGATAGCTCCAGGATCTAAAATCCAAGACAAAGATACTCTTGTTTTCTGTGGCTCTGGGAATCATTTCACTCCTGCTGCATCAGGGCTCTGAGGATCAAAGGTCAACAAGTCACCCATCCTCACAGAAAGACAGCCTTCCCACCTGTGAGACTGGCCCAAGTCCAGCTGTCCTTCCTGGACTCAGACACGCCCCATTGCGTGAACCGA
DNasePeakNoPromoter10243	potential enhancer	chr11	48020420	48020620	+	chr11	47998868	47999068	+	AGGACCGGATCAACTGGAGGGATGTTACCTGGAGAGGACAGAGTCTGAAGTTCAGGAAATACAGCAAGAGCCTTCCTCAGGGATGAAACATGTGATCTTATGGTCTGACTAGCCTCAAGCCAGCTGAGCTCATTGCCATGCAACTTGGTAGTTAATGATTGCTAGTAAGAAGTTTAAAAGGATCATCCCCTCAAAGAATGTCAGAGTTGGAAAAGCATTGCGTGAACCGA
DNasePeakNoPromoter10243_Reversed:	potential enhancer	chr11	48020420	48020620	-	chr11	47998868	47999068	-	AGGACCGGATCAACTCTTTTCCAACTCTGACATTCTTTGAGGGGATGATCCTTTTAAACTTCTTACTAGCAATCATTAACTACCAAGTTGCATGGCAATGAGCTCAGCTGGCTTGAGGCTAGTCAGACCATAAGATCACATGTTTCATCCCTGAGGAAGGCTCTTGCTGTATTTCCTGAACTTCAGACTCTGTCCTCTCCAGGTAACATCCCTCCCATTGCGTGAACCGA
DNasePeakNoPromoter10244	potential enhancer	chr11	48034900	48035100	+	chr11	48013348	48013548	+	AGGACCGGATCAACTAGAGGTCAAGGCCAGTGGTCTATCAGAACCCAGTTCCTGCAGGAGCCAGTGCCGGTACTAGGTAGACTCAGATGACTGAATGGTCCTCGGGATCTGAAGGCCAGTGGGGGAGATGAGGCCTGGCCTCCCGGAAGTGCTCAGTAAACATTTGTTAATCATTTCCTGCCTAGGGAAGCTCTGTGGTATGCTCAGGAGAATCTCATTGCGTGAACCGA
DNasePeakNoPromoter10244_Reversed:	potential enhancer	chr11	48034900	48035100	-	chr11	48013348	48013548	-	AGGACCGGATCAACTAGATTCTCCTGAGCATACCACAGAGCTTCCCTAGGCAGGAAATGATTAACAAATGTTTACTGAGCACTTCCGGGAGGCCAGGCCTCATCTCCCCCACTGGCCTTCAGATCCCGAGGACCATTCAGTCATCTGAGTCTACCTAGTACCGGCACTGGCTCCTGCAGGAACTGGGTTCTGATAGACCACTGGCCTTGACCTCTCATTGCGTGAACCGA
DNasePeakNoPromoter10245	potential enhancer	chr11	48077380	48077580	+	chr11	48055828	48056028	+	AGGACCGGATCAACTGTGCTGGGAGCAATAAGCAGTGCTGAAAACGCGATGCATTTCAACCCAAAGCACTCTGATCCCTTTCCAGGCTTTGGGAGAATGTTTTTTCCAGCTCGGTTACTTGCTGGCATGCATAGGTCAATATACAAGGTGTTCTCAGAGAAGCCGGAGCTGAATGTTGACTTTTGTGCTCCCTGGGGTGTGTTCTGGGGAGGAAGCATTGCGTGAACCGA
DNasePeakNoPromoter10245_Reversed:	potential enhancer	chr11	48077380	48077580	-	chr11	48055828	48056028	-	AGGACCGGATCAACTCTTCCTCCCCAGAACACACCCCAGGGAGCACAAAAGTCAACATTCAGCTCCGGCTTCTCTGAGAACACCTTGTATATTGACCTATGCATGCCAGCAAGTAACCGAGCTGGAAAAAACATTCTCCCAAAGCCTGGAAAGGGATCAGAGTGCTTTGGGTTGAAATGCATCGCGTTTTCAGCACTGCTTATTGCTCCCAGCACCATTGCGTGAACCGA
DNasePeakNoPromoter10246	potential enhancer	chr11	48115930	48116130	+	chr11	48094378	48094578	+	AGGACCGGATCAACTATAATGAGATCTTTGTGGCATAAATTAACCGAGTGGGGAAATAACTTTGACAGGGGTTGATGTCCGAAATGAAGTGTTGTTTGTCTGATGTCAAGCCTGTGGGGAATTTGAACCTTGCACTCTTTCCTGATAAGACATTAACCTCTGCATGGGCTTGCTGGCCCAACCTTTTGATTAACTGGACCTATTTTCTTGTAGATCATTGCGTGAACCGA
DNasePeakNoPromoter10246_Reversed:	potential enhancer	chr11	48115930	48116130	-	chr11	48094378	48094578	-	AGGACCGGATCAACTATCTACAAGAAAATAGGTCCAGTTAATCAAAAGGTTGGGCCAGCAAGCCCATGCAGAGGTTAATGTCTTATCAGGAAAGAGTGCAAGGTTCAAATTCCCCACAGGCTTGACATCAGACAAACAACACTTCATTTCGGACATCAACCCCTGTCAAAGTTATTTCCCCACTCGGTTAATTTATGCCACAAAGATCTCATTATCATTGCGTGAACCGA
DNasePeakNoPromoter10247	potential enhancer	chr11	48131540	48131740	+	chr11	48109988	48110188	+	AGGACCGGATCAACTTTTATTTCTGATTTGCATTTTCCATGGCTGAATGAATCTGCTGACTTCCGTTTTCTTTTTCTGTTTCAGATCCTGTGCGCAGGTGGCAGTGAGTACCCTTTTCCTCTCTATTCTTGTGTTGTTCGCTACTGCCCCCTAATGGACACACAGCAACATTAACAGCAATGTGAAATGCTAATTTATTAAAACCTGCTCGGTTTCATTGCGTGAACCGA
DNasePeakNoPromoter10247_Reversed:	potential enhancer	chr11	48131540	48131740	-	chr11	48109988	48110188	-	AGGACCGGATCAACTAAACCGAGCAGGTTTTAATAAATTAGCATTTCACATTGCTGTTAATGTTGCTGTGTGTCCATTAGGGGGCAGTAGCGAACAACACAAGAATAGAGAGGAAAAGGGTACTCACTGCCACCTGCGCACAGGATCTGAAACAGAAAAAGAAAACGGAAGTCAGCAGATTCATTCAGCCATGGAAAATGCAAATCAGAAATAAACATTGCGTGAACCGA
DNasePeakNoPromoter10248	potential enhancer	chr11	48194490	48194690	+	chr11	48172938	48173138	+	AGGACCGGATCAACTTTTACATTCCTGCAGGCAGGTGAAGCCTCCTGACCCAAAAGGTGAGTAGTGGGCCCCTGTTGGGGCCAGCAGTTTTGGATGATGCCACTAGATGGCGGCAGAGAACTGGGCTGTGGAAGCAATCCTTGGCTAGGCTGTGGCAGGGCAGTGGAGCACATAGGATTGGAAAAGAAACCAGGAGGTCCGTAAGGCAAGGCTAACATTGCGTGAACCGA
DNasePeakNoPromoter10248_Reversed:	potential enhancer	chr11	48194490	48194690	-	chr11	48172938	48173138	-	AGGACCGGATCAACTTTAGCCTTGCCTTACGGACCTCCTGGTTTCTTTTCCAATCCTATGTGCTCCACTGCCCTGCCACAGCCTAGCCAAGGATTGCTTCCACAGCCCAGTTCTCTGCCGCCATCTAGTGGCATCATCCAAAACTGCTGGCCCCAACAGGGGCCCACTACTCACCTTTTGGGTCAGGAGGCTTCACCTGCCTGCAGGAATGTAAACATTGCGTGAACCGA
DNasePeakNoPromoter10249	potential enhancer	chr11	48231700	48231900	+	chr11	48210148	48210348	+	AGGACCGGATCAACTCAAGAAGGGATGTGAAAGATAATTGAGACCAATTCTGTCATTTCATGGCTGTGAAACTACAAACCATGGAGGCGATGGAACTTGCCTAAAGTCCCCCTGCTGGCGGCCGGTCACCCTGACCTATCCTCTCTTTTCTTCTCCCTTCAGTTGCATATTTCCGTGGTTAACTCAGAAAACTCTCCTAATGTCTCTAGCTGCCTCATTGCGTGAACCGA
DNasePeakNoPromoter10249_Reversed:	potential enhancer	chr11	48231700	48231900	-	chr11	48210148	48210348	-	AGGACCGGATCAACTAGGCAGCTAGAGACATTAGGAGAGTTTTCTGAGTTAACCACGGAAATATGCAACTGAAGGGAGAAGAAAAGAGAGGATAGGTCAGGGTGACCGGCCGCCAGCAGGGGGACTTTAGGCAAGTTCCATCGCCTCCATGGTTTGTAGTTTCACAGCCATGAAATGACAGAATTGGTCTCAATTATCTTTCACATCCCTTCTTGCATTGCGTGAACCGA
DNasePeakNoPromoter1025	potential enhancer	chr1	26947310	26947510	+	chr1	26620819	26621019	+	AGGACCGGATCAACTAGGTCTGAGCGCCCACTTCCATTCCTGGAGAAGGATGTGTGGGGGAGGCGGAACGAGTTCCGGCGGAGGGCTCGGGCGCGCCCGGTGGAGTGAAGCGCCGCGCGGTCGAAGGGCTCACAGAGTTGAAGTGGGCGGGAAAACCCGGAGCGGACTCGCTCCGACACGCCCAGGGCCTCCTGCCCTATTCTTCGTGGGGGAGGCATTGCGTGAACCGA
DNasePeakNoPromoter1025_Reversed:	potential enhancer	chr1	26947310	26947510	-	chr1	26620819	26621019	-	AGGACCGGATCAACTCCTCCCCCACGAAGAATAGGGCAGGAGGCCCTGGGCGTGTCGGAGCGAGTCCGCTCCGGGTTTTCCCGCCCACTTCAACTCTGTGAGCCCTTCGACCGCGCGGCGCTTCACTCCACCGGGCGCGCCCGAGCCCTCCGCCGGAACTCGTTCCGCCTCCCCCACACATCCTTCTCCAGGAATGGAAGTGGGCGCTCAGACCTCATTGCGTGAACCGA
DNasePeakNoPromoter10250	potential enhancer	chr11	49255330	49255530	+	chr11	49233778	49233978	+	AGGACCGGATCAACTCATGGATACAATGATGAAACTTGTCCCTTTTTACAGTCAGGAAGTAGAATCACCAGACCTCAAGTCAAAGTCCACATTTAAATCCCAAACACTCAGCTTCCTATGACGCATGCAGACATCCTTGCCCTTTGAACATACTACATCCCGTAATAGCTGTTTTGCAGTGAATGCACATTTCCTGGAGAATCGAGGTTGCCTCCCATTGCGTGAACCGA
DNasePeakNoPromoter10250_Reversed:	potential enhancer	chr11	49255330	49255530	-	chr11	49233778	49233978	-	AGGACCGGATCAACTGGAGGCAACCTCGATTCTCCAGGAAATGTGCATTCACTGCAAAACAGCTATTACGGGATGTAGTATGTTCAAAGGGCAAGGATGTCTGCATGCGTCATAGGAAGCTGAGTGTTTGGGATTTAAATGTGGACTTTGACTTGAGGTCTGGTGATTCTACTTCCTGACTGTAAAAAGGGACAAGTTTCATCATTGTATCCATGCATTGCGTGAACCGA
DNasePeakNoPromoter10251	potential enhancer	chr11	49547870	49548070	+	chr11	49526318	49526518	+	AGGACCGGATCAACTGCTTTAGCCAGTGAACTCACCTCTTGACTGACTGTATTAGTCATTTGCTTGAAGACAACTTCATTCTTCAGTAGGGGGAAGACCTAGGCCAGCAGCAGCTCTTACTCTGCAACCCTCTGCTACCCTCTTCTGGTGGTAGCCTGTCACTGCAATTAACCCTTCAAATCCAGGTGAATCTATTCTATGTGTGGTTGGTAATGCATTGCGTGAACCGA
DNasePeakNoPromoter10251_Reversed:	potential enhancer	chr11	49547870	49548070	-	chr11	49526318	49526518	-	AGGACCGGATCAACTCATTACCAACCACACATAGAATAGATTCACCTGGATTTGAAGGGTTAATTGCAGTGACAGGCTACCACCAGAAGAGGGTAGCAGAGGGTTGCAGAGTAAGAGCTGCTGCTGGCCTAGGTCTTCCCCCTACTGAAGAATGAAGTTGTCTTCAAGCAAATGACTAATACAGTCAGTCAAGAGGTGAGTTCACTGGCTAAAGCCATTGCGTGAACCGA
DNasePeakNoPromoter10252	potential enhancer	chr11	50017220	50017420	+	chr11	49995681	49995881	+	AGGACCGGATCAACTAGAGGATCTTCCCCCACCCCCCACAGTGAGCTTATTCTCTGCGCTTGGTCTGGAGAGCACATGGTATTTCAAGGTCAACAGCGCCACCTAGTGGAATAGGACTCCTCTCCATGAGGCACATTGTTGGCCCTTTGCCAAAACACTTTAGCTTCCCAATTTTCCTCCCTTTTTGTGCCCCTCTACTAGGGACCAAGCTTTATCATTGCGTGAACCGA
DNasePeakNoPromoter10252_Reversed:	potential enhancer	chr11	50017220	50017420	-	chr11	49995681	49995881	-	AGGACCGGATCAACTATAAAGCTTGGTCCCTAGTAGAGGGGCACAAAAAGGGAGGAAAATTGGGAAGCTAAAGTGTTTTGGCAAAGGGCCAACAATGTGCCTCATGGAGAGGAGTCCTATTCCACTAGGTGGCGCTGTTGACCTTGAAATACCATGTGCTCTCCAGACCAAGCGCAGAGAATAAGCTCACTGTGGGGGGTGGGGGAAGATCCTCTCATTGCGTGAACCGA
DNasePeakNoPromoter10253	potential enhancer	chr11	55474610	55474810	+	chr11	55707134	55707334	+	AGGACCGGATCAACTGTTTTTAATATGTTAAAATATAGTCATGTTTTATGACTGCTCATGTGTATGTGAAAACTGTATTCTTATTACTGGTATCACTCTGCCCTCTAGTGGGTATTCTGTTTTTGCCACTTGCAACAGAAAAATTTATTCCCTCAGCTACTATTCAGGAGGTGGATTTTGTACTACTAGACTATATGAAAACAAATTCTACCAATCATTGCGTGAACCGA
DNasePeakNoPromoter10253_Reversed:	potential enhancer	chr11	55474610	55474810	-	chr11	55707134	55707334	-	AGGACCGGATCAACTATTGGTAGAATTTGTTTTCATATAGTCTAGTAGTACAAAATCCACCTCCTGAATAGTAGCTGAGGGAATAAATTTTTCTGTTGCAAGTGGCAAAAACAGAATACCCACTAGAGGGCAGAGTGATACCAGTAATAAGAATACAGTTTTCACATACACATGAGCAGTCATAAAACATGACTATATTTTAACATATTAAAAACCATTGCGTGAACCGA
DNasePeakNoPromoter10254	potential enhancer	chr11	55710360	55710560	+	chr11	55942884	55943084	+	AGGACCGGATCAACTGCAATTACTCTTTCACATTGGGACTGCTTAGGAATAAATGATCTCAAAGTGCTGTCCGTTTGCTACATAACCTACAGAGTTTTACAATTTCCACACACTAGATGGCACCAGAGACAATTACATAACCACCTGTTTAGTAAACAAGTTTATATCCTGAAAAATCCCCTAATTTTTCAGGGTTTAGGAGATATTTCTTGTAACATTGCGTGAACCGA
DNasePeakNoPromoter10254_Reversed:	potential enhancer	chr11	55710360	55710560	-	chr11	55942884	55943084	-	AGGACCGGATCAACTTTACAAGAAATATCTCCTAAACCCTGAAAAATTAGGGGATTTTTCAGGATATAAACTTGTTTACTAAACAGGTGGTTATGTAATTGTCTCTGGTGCCATCTAGTGTGTGGAAATTGTAAAACTCTGTAGGTTATGTAGCAAACGGACAGCACTTTGAGATCATTTATTCCTAAGCAGTCCCAATGTGAAAGAGTAATTGCCATTGCGTGAACCGA
DNasePeakNoPromoter10255	potential enhancer	chr11	55724090	55724290	+	chr11	55956614	55956814	+	AGGACCGGATCAACTCTATGTAGTTGTGGTATGTCTCTAGGCAGGCACAAAGCGCCGCTTCTCTTGTTTGTATAACTGTGGGTTTGTTTTAGGTAAACCCCCTTCCTCCCTGTGTAACTTCCCACGGAGCCCACTCTGTATATACCTGAAAAGGGGGCGGGGGGAAACCAGTTACACAAAGAACAAAAGGCTTCTGTGCTTCTTATCTGTGCAGGCATTGCGTGAACCGA
DNasePeakNoPromoter10255_Reversed:	potential enhancer	chr11	55724090	55724290	-	chr11	55956614	55956814	-	AGGACCGGATCAACTCCTGCACAGATAAGAAGCACAGAAGCCTTTTGTTCTTTGTGTAACTGGTTTCCCCCCGCCCCCTTTTCAGGTATATACAGAGTGGGCTCCGTGGGAAGTTACACAGGGAGGAAGGGGGTTTACCTAAAACAAACCCACAGTTATACAAACAAGAGAAGCGGCGCTTTGTGCCTGCCTAGAGACATACCACAACTACATAGCATTGCGTGAACCGA
DNasePeakNoPromoter10256	potential enhancer	chr11	56270690	56270890	+	chr11	56503214	56503414	+	AGGACCGGATCAACTACATGGGGAGAAACCTTGGACAATACCCCGCTTTCAAGGGCAGAGGTCCCTACGGCTTTCCGCAGTGCAATGTGCCCCTGGTTTCAGACCATATTTCAGACTATCACATGGGGAGAAACCTTGGACAATACTCCGCTTTCAAGGGCAGAGGTCCCTGCGGCTTTCCACAGTGCATTGTGCTCCTGGTTTATCAAGACTAGCATTGCGTGAACCGA
DNasePeakNoPromoter10256_Reversed:	potential enhancer	chr11	56270690	56270890	-	chr11	56503214	56503414	-	AGGACCGGATCAACTCTAGTCTTGATAAACCAGGAGCACAATGCACTGTGGAAAGCCGCAGGGACCTCTGCCCTTGAAAGCGGAGTATTGTCCAAGGTTTCTCCCCATGTGATAGTCTGAAATATGGTCTGAAACCAGGGGCACATTGCACTGCGGAAAGCCGTAGGGACCTCTGCCCTTGAAAGCGGGGTATTGTCCAAGGTTTCTCCCCATGTCATTGCGTGAACCGA
DNasePeakNoPromoter10257	potential enhancer	chr11	56392150	56392350	+	chr11	56624674	56624874	+	AGGACCGGATCAACTGAAAGATACTATGTACATCTAAATTAGGATTCTATCCATTATGATGTGACTTTTGTAAACGCCTCCAGAGGGAGCCCTAATGATATCCTGTGGGTTTCTTATCTAATGCTTCAGGAATGAGTCTACCGAGATTAGTCATTCAGTATAAATCCTCCCACACTGGGGACTTTTGAGTAGGATAAGAAATTACTATTCCTTCACATTGCGTGAACCGA
DNasePeakNoPromoter10257_Reversed:	potential enhancer	chr11	56392150	56392350	-	chr11	56624674	56624874	-	AGGACCGGATCAACTTGAAGGAATAGTAATTTCTTATCCTACTCAAAAGTCCCCAGTGTGGGAGGATTTATACTGAATGACTAATCTCGGTAGACTCATTCCTGAAGCATTAGATAAGAAACCCACAGGATATCATTAGGGCTCCCTCTGGAGGCGTTTACAAAAGTCACATCATAATGGATAGAATCCTAATTTAGATGTACATAGTATCTTTCCATTGCGTGAACCGA
DNasePeakNoPromoter10258	potential enhancer	chr11	56517740	56517940	+	chr11	56750264	56750464	+	AGGACCGGATCAACTGGGTAGGGCAGCGAGGGGAGCACACCAAGACAAACAGCTAATTCATACAGTAGATGTCGCAACAAGAAGCTGCAACAAGACTGGCACATAACTCTGTAGACGTGGCTTGGGATTAAAGCAGGGGCTTGGAGATTGCCTCATAGCAGTCATAACCCATGGCAGCCAGGAGGTAGCGCTCACTACAGGCCAGCCCATATCTACATTGCGTGAACCGA
DNasePeakNoPromoter10258_Reversed:	potential enhancer	chr11	56517740	56517940	-	chr11	56750264	56750464	-	AGGACCGGATCAACTTAGATATGGGCTGGCCTGTAGTGAGCGCTACCTCCTGGCTGCCATGGGTTATGACTGCTATGAGGCAATCTCCAAGCCCCTGCTTTAATCCCAAGCCACGTCTACAGAGTTATGTGCCAGTCTTGTTGCAGCTTCTTGTTGCGACATCTACTGTATGAATTAGCTGTTTGTCTTGGTGTGCTCCCCTCGCTGCCCTACCCCATTGCGTGAACCGA
DNasePeakNoPromoter10259	potential enhancer	chr11	56551040	56551240	+	chr11	56783564	56783764	+	AGGACCGGATCAACTACATCTTAGTAATGCTTTCAATTAATAAAGGAAACCTGAGACAATTTTGTTATCTTAATTGATAAGTTGATGCTGCCATCTAGTGGCAATGCTTAACAACTTAAGAAGAAACCACGACAGTGTTATTTCGCTGGGAATACTGTTTACCCTTAAACGTATTCTGTATTCGCTAAGAGCATGTTAACAAGAGTTGACTTAAGCATTGCGTGAACCGA
DNasePeakNoPromoter10259_Reversed:	potential enhancer	chr11	56551040	56551240	-	chr11	56783564	56783764	-	AGGACCGGATCAACTCTTAAGTCAACTCTTGTTAACATGCTCTTAGCGAATACAGAATACGTTTAAGGGTAAACAGTATTCCCAGCGAAATAACACTGTCGTGGTTTCTTCTTAAGTTGTTAAGCATTGCCACTAGATGGCAGCATCAACTTATCAATTAAGATAACAAAATTGTCTCAGGTTTCCTTTATTAATTGAAAGCATTACTAAGATGTCATTGCGTGAACCGA
DNasePeakNoPromoter1026	potential enhancer	chr1	26947850	26948050	+	chr1	26621359	26621559	+	AGGACCGGATCAACTGCCCATCCACTGAATAACCCCTTCACCCCAGTTTTTTCGACCCGCCTTTCCTGAGCTTCGGTACAAACTCCGCAGCTAGAGCTCAGCTTTCACATTCCCGCCTCCGCCCTCAGTCTCCCCTCCCAACCCTGAAGCACTTCCTGCAAACTGCCTTGTTCTCGCTCCTCTCCGCCCCGCCGCCTCCTTGCTCTTACTGGATGCATTGCGTGAACCGA
DNasePeakNoPromoter1026_Reversed:	potential enhancer	chr1	26947850	26948050	-	chr1	26621359	26621559	-	AGGACCGGATCAACTCATCCAGTAAGAGCAAGGAGGCGGCGGGGCGGAGAGGAGCGAGAACAAGGCAGTTTGCAGGAAGTGCTTCAGGGTTGGGAGGGGAGACTGAGGGCGGAGGCGGGAATGTGAAAGCTGAGCTCTAGCTGCGGAGTTTGTACCGAAGCTCAGGAAAGGCGGGTCGAAAAAACTGGGGTGAAGGGGTTATTCAGTGGATGGGCCATTGCGTGAACCGA
DNasePeakNoPromoter10260	potential enhancer	chr11	56608780	56608980	+	chr11	56841304	56841504	+	AGGACCGGATCAACTTGTCTGGGAGCTTACTAAGATCCCAGGAGCAGAAAACTGGAATGGTAGTCTAGATTCAGCAGCTTTTGAAACCTCGTCAATGACAAGAAAAGACCAAGAGGTGGCAGCACGTCCACATACAAAGAGGTCGGCTATATTGCTTTCCTGTCAGCAAATTCTTTCCTCTTCCTGCCGAAATATAACAGAAAACCTGACACTCACATTGCGTGAACCGA
DNasePeakNoPromoter10260_Reversed:	potential enhancer	chr11	56608780	56608980	-	chr11	56841304	56841504	-	AGGACCGGATCAACTTGAGTGTCAGGTTTTCTGTTATATTTCGGCAGGAAGAGGAAAGAATTTGCTGACAGGAAAGCAATATAGCCGACCTCTTTGTATGTGGACGTGCTGCCACCTCTTGGTCTTTTCTTGTCATTGACGAGGTTTCAAAAGCTGCTGAATCTAGACTACCATTCCAGTTTTCTGCTCCTGGGATCTTAGTAAGCTCCCAGACACATTGCGTGAACCGA
DNasePeakNoPromoter10261	potential enhancer	chr11	56884150	56884350	+	chr11	57116676	57116876	+	AGGACCGGATCAACTGGTTTCAAACCCAAATGTCTTGCTTCTAAACTAAATAACCTGCTGTATAGAGGTCAGTAAACAAGGATCCCAGCTGGAAAGCAGTGTCAAGAACATGGCAGCAGGTGGCAGCAAATGTATTAGTCTGCCGGGGCTGCTATAACAAACCACAGAATGGATGGCTTAAACCACAGAAATGTATTTCTCACTGTTCTGGAAGTCATTGCGTGAACCGA
DNasePeakNoPromoter10261_Reversed:	potential enhancer	chr11	56884150	56884350	-	chr11	57116676	57116876	-	AGGACCGGATCAACTACTTCCAGAACAGTGAGAAATACATTTCTGTGGTTTAAGCCATCCATTCTGTGGTTTGTTATAGCAGCCCCGGCAGACTAATACATTTGCTGCCACCTGCTGCCATGTTCTTGACACTGCTTTCCAGCTGGGATCCTTGTTTACTGACCTCTATACAGCAGGTTATTTAGTTTAGAAGCAAGACATTTGGGTTTGAAACCCATTGCGTGAACCGA
DNasePeakNoPromoter10262	potential enhancer	chr11	56898650	56898850	+	chr11	57131176	57131376	+	AGGACCGGATCAACTCATCAGTGAGCAACACAGAATAAAGACTGATCCCATCCCTTCCAGCCTCAGGGCAGCAGTTATGCCAAGTGCTATGCATGAACCTGGCACAGGGAGGCAGTGTGAGCTCATGGTCAGCCTCAGCCTGGACACCTTGGAGCAGGTGATTGAGGGCAGACAAAAGAGGGAATGGACCCAGATAACACAAGTGCGAGAAAAGGCATTGCGTGAACCGA
DNasePeakNoPromoter10262_Reversed:	potential enhancer	chr11	56898650	56898850	-	chr11	57131176	57131376	-	AGGACCGGATCAACTCCTTTTCTCGCACTTGTGTTATCTGGGTCCATTCCCTCTTTTGTCTGCCCTCAATCACCTGCTCCAAGGTGTCCAGGCTGAGGCTGACCATGAGCTCACACTGCCTCCCTGTGCCAGGTTCATGCATAGCACTTGGCATAACTGCTGCCCTGAGGCTGGAAGGGATGGGATCAGTCTTTATTCTGTGTTGCTCACTGATGCATTGCGTGAACCGA
DNasePeakNoPromoter10263	potential enhancer	chr11	56966910	56967110	+	chr11	57199436	57199636	+	AGGACCGGATCAACTGTAGAATTGAGAACAATCACCAGACCTTTGGTGGAGGTGGAGCTGAGCACTGATCTTTGGATACGTTATACATCCTGTATTGCTTCATCGAAGCAATGGTATAGTCCAGAGGTCCTTGACCTGCGGGCCACGGATGGGTACTAGTCTGTGGCCTGTTAGGAACCAGGCTGCATAGCAGGAGGTGAGCAGCAGGCAAGCGACATTGCGTGAACCGA
DNasePeakNoPromoter10263_Reversed:	potential enhancer	chr11	56966910	56967110	-	chr11	57199436	57199636	-	AGGACCGGATCAACTTCGCTTGCCTGCTGCTCACCTCCTGCTATGCAGCCTGGTTCCTAACAGGCCACAGACTAGTACCCATCCGTGGCCCGCAGGTCAAGGACCTCTGGACTATACCATTGCTTCGATGAAGCAATACAGGATGTATAACGTATCCAAAGATCAGTGCTCAGCTCCACCTCCACCAAAGGTCTGGTGATTGTTCTCAATTCTACCATTGCGTGAACCGA
DNasePeakNoPromoter10264	potential enhancer	chr11	57016600	57016800	+	chr11	57249126	57249326	+	AGGACCGGATCAACTAGAACTGGACATGGGTGAGCCAGCTCAAGCACAGAGCTGCCTCCTGAGCCTGGCTGTTTGGCTGCTGTGCCTCTGATGGCTCGGTGATGCTGACCTCTGGTGGAGATGAGCTGCTACTCAGCTTTGACCTCCCTCTGAGCACCAGGAGTCCCAGCACTGGCTTCCAGCCCCGCCACCGGGATGCAGACCCAGCAGCCTGACATTGCGTGAACCGA
DNasePeakNoPromoter10264_Reversed:	potential enhancer	chr11	57016600	57016800	-	chr11	57249126	57249326	-	AGGACCGGATCAACTTCAGGCTGCTGGGTCTGCATCCCGGTGGCGGGGCTGGAAGCCAGTGCTGGGACTCCTGGTGCTCAGAGGGAGGTCAAAGCTGAGTAGCAGCTCATCTCCACCAGAGGTCAGCATCACCGAGCCATCAGAGGCACAGCAGCCAAACAGCCAGGCTCAGGAGGCAGCTCTGTGCTTGAGCTGGCTCACCCATGTCCAGTTCTCATTGCGTGAACCGA
DNasePeakNoPromoter10265	potential enhancer	chr11	57017290	57017490	+	chr11	57249816	57250016	+	AGGACCGGATCAACTTTTTTTTTTTTTTTTAATAAGCTGACATTGATAGAGAAAAGTTGAGCCAAATCTCTGGAGGCAGGAATCTCATTGCTGAGCACCCAGCGCCACCTTGTGGCTTCTCGCAGGACAGCGATTCCAGCTTCCACTCATTTCTCTACCCACCACTAAAAACATTTATTGAGCATTTCTTATGTTCCCTTTCACCTGTTTCTCTGCATTGCGTGAACCGA
DNasePeakNoPromoter10265_Reversed:	potential enhancer	chr11	57017290	57017490	-	chr11	57249816	57250016	-	AGGACCGGATCAACTCAGAGAAACAGGTGAAAGGGAACATAAGAAATGCTCAATAAATGTTTTTAGTGGTGGGTAGAGAAATGAGTGGAAGCTGGAATCGCTGTCCTGCGAGAAGCCACAAGGTGGCGCTGGGTGCTCAGCAATGAGATTCCTGCCTCCAGAGATTTGGCTCAACTTTTCTCTATCAATGTCAGCTTATTAAAAAAAAAAAAAAACATTGCGTGAACCGA
DNasePeakNoPromoter10266	potential enhancer	chr11	57045390	57045590	+	chr11	57277916	57278116	+	AGGACCGGATCAACTCTGCCAGCGAGAAGAGAATGTTCTTTTCTTTGTCTGAGATTCGGCACTGGTCCCTGCCGCCAATCCCAGGTCTTCGTCTCAGATTTGCTGCCACCCAGAGGCCATTTCATGCCATGCCAGGATGACTCTCCAAAGTATTCCTTGGGACAGTGGTTTTCAAAAGAAAGTGGGACGTGGGGGCAGGGAAGGAAAAGGAAAACCATTGCGTGAACCGA
DNasePeakNoPromoter10266_Reversed:	potential enhancer	chr11	57045390	57045590	-	chr11	57277916	57278116	-	AGGACCGGATCAACTGTTTTCCTTTTCCTTCCCTGCCCCCACGTCCCACTTTCTTTTGAAAACCACTGTCCCAAGGAATACTTTGGAGAGTCATCCTGGCATGGCATGAAATGGCCTCTGGGTGGCAGCAAATCTGAGACGAAGACCTGGGATTGGCGGCAGGGACCAGTGCCGAATCTCAGACAAAGAAAAGAACATTCTCTTCTCGCTGGCAGCATTGCGTGAACCGA
DNasePeakNoPromoter10267	potential enhancer	chr11	57056700	57056900	+	chr11	57289226	57289426	+	AGGACCGGATCAACTTAGCTCCTGGCCTTTGGAGCATGCCCTTTATCCATAGAATGCTACTCTTCTCCTGATGTCCATCTTCCCCTAGCGCTGAGCCCAAAGCACAGAAGGCATCCTGTTTGGAGCCAGGCTGGCTGGGGTTAACAAGAGAAAGGCAGCTGTTTCCCGAAAACAAAGGGCTGGGTCAATAAATCTGCCGCAGCAGCCGTGGATCACATTGCGTGAACCGA
DNasePeakNoPromoter10267_Reversed:	potential enhancer	chr11	57056700	57056900	-	chr11	57289226	57289426	-	AGGACCGGATCAACTTGATCCACGGCTGCTGCGGCAGATTTATTGACCCAGCCCTTTGTTTTCGGGAAACAGCTGCCTTTCTCTTGTTAACCCCAGCCAGCCTGGCTCCAAACAGGATGCCTTCTGTGCTTTGGGCTCAGCGCTAGGGGAAGATGGACATCAGGAGAAGAGTAGCATTCTATGGATAAAGGGCATGCTCCAAAGGCCAGGAGCTACATTGCGTGAACCGA
DNasePeakNoPromoter10268	potential enhancer	chr11	57074070	57074270	+	chr11	57306596	57306796	+	AGGACCGGATCAACTGAGGAGCCGTGCTTTCTGTTAGGAGCCACGCTTTCTGTTGCATACAATGAGGCTCACCTGTATGGCATCACGGCTAACCCCTGAACTCGGGTTAAAGTCAACACTGGCCAGATTACGGTAACACAACCACAAAAGCCTGGGTGTTTTAAAGACACAATGATGACACTATCCTCCTCTTCCCCTAACCTAGTCCCATCACACATTGCGTGAACCGA
DNasePeakNoPromoter10268_Reversed:	potential enhancer	chr11	57074070	57074270	-	chr11	57306596	57306796	-	AGGACCGGATCAACTTGTGATGGGACTAGGTTAGGGGAAGAGGAGGATAGTGTCATCATTGTGTCTTTAAAACACCCAGGCTTTTGTGGTTGTGTTACCGTAATCTGGCCAGTGTTGACTTTAACCCGAGTTCAGGGGTTAGCCGTGATGCCATACAGGTGAGCCTCATTGTATGCAACAGAAAGCGTGGCTCCTAACAGAAAGCACGGCTCCTCCATTGCGTGAACCGA
DNasePeakNoPromoter10269	potential enhancer	chr11	57167510	57167710	+	chr11	57400037	57400237	+	AGGACCGGATCAACTGGATTGTAGGTTGAATCTCTCTCTCTCTCTCTCCCTCTCCTCTCTCTCTCTCTCTCTCTCTCATGTCCAGTATTTACTGAGCCTCCATTCTGTGCTAAGTAGGGTACAAAGTTCTCAGGATACAGTAGGCAATACAAAATATACAGCTGCTGCCTGCGTGGAGTTCCCAAATGAAAGCCTAATGGAAGACACAACTGAATCATTGCGTGAACCGA
DNasePeakNoPromoter10269_Reversed:	potential enhancer	chr11	57167510	57167710	-	chr11	57400037	57400237	-	AGGACCGGATCAACTATTCAGTTGTGTCTTCCATTAGGCTTTCATTTGGGAACTCCACGCAGGCAGCAGCTGTATATTTTGTATTGCCTACTGTATCCTGAGAACTTTGTACCCTACTTAGCACAGAATGGAGGCTCAGTAAATACTGGACATGAGAGAGAGAGAGAGAGAGAGAGGAGAGGGAGAGAGAGAGAGAGAGATTCAACCTACAATCCCATTGCGTGAACCGA
DNasePeakNoPromoter1027	potential enhancer	chr1	26957270	26957470	+	chr1	26630779	26630979	+	AGGACCGGATCAACTTCTTTTCTGTACTCAGGGCAACTGTCTATTCTTCCTTCTTGCCCAGAGACCACATGTTGAAATTCCTGGTTGGAGGTCATTCCACCCCATACTGAGTGGATCAAAGATGACAGGGCCCAACCGGAGGCAAGTTTGAGCTTTGCCAGTTAAATATTGGCCACTAAGGGGAATGGCTAATGTCTATGTTTTGTGACACGTATCATTGCGTGAACCGA
DNasePeakNoPromoter1027_Reversed:	potential enhancer	chr1	26957270	26957470	-	chr1	26630779	26630979	-	AGGACCGGATCAACTATACGTGTCACAAAACATAGACATTAGCCATTCCCCTTAGTGGCCAATATTTAACTGGCAAAGCTCAAACTTGCCTCCGGTTGGGCCCTGTCATCTTTGATCCACTCAGTATGGGGTGGAATGACCTCCAACCAGGAATTTCAACATGTGGTCTCTGGGCAAGAAGGAAGAATAGACAGTTGCCCTGAGTACAGAAAAGACATTGCGTGAACCGA
DNasePeakNoPromoter10270	potential enhancer	chr11	57202210	57202410	+	chr11	57434737	57434937	+	AGGACCGGATCAACTAAGAACCACTTTGGAAAAGTGTCTGGCAGTTTCGAAATAAGTTAAACAAACACTTAATGAATCAGCCAAGTTCAACCAGGGATGTGGAACCACTCTCTCTGTGGATTGCTACAGGGATTTGGCCTTACTCAATTGTAGGAGGTAGTTAAGCAATCTTGTAAGGCTATTATCTTTGCATGTCATGTTGCAGTTGAATTCCACATTGCGTGAACCGA
DNasePeakNoPromoter10270_Reversed:	potential enhancer	chr11	57202210	57202410	-	chr11	57434737	57434937	-	AGGACCGGATCAACTTGGAATTCAACTGCAACATGACATGCAAAGATAATAGCCTTACAAGATTGCTTAACTACCTCCTACAATTGAGTAAGGCCAAATCCCTGTAGCAATCCACAGAGAGAGTGGTTCCACATCCCTGGTTGAACTTGGCTGATTCATTAAGTGTTTGTTTAACTTATTTCGAAACTGCCAGACACTTTTCCAAAGTGGTTCTTCATTGCGTGAACCGA
DNasePeakNoPromoter10271	potential enhancer	chr11	57208610	57208810	+	chr11	57441137	57441337	+	AGGACCGGATCAACTCTTGATTTCTGAGCTTTCCCCCCATCATGCACGTACATAAACACACACATACACATAGACACTGTTAAAACAAATGAAAACCGAGGTCAGGCCTGCAGATCCCTTAAGCAAACAAAACTAGTCAGGCTTCATAAGTGACCTAAACCTTGCTTAACTTGAAAACATAAGTGGCCTGGGCCTATCTTCCACTTCCACACTAGCATTGCGTGAACCGA
DNasePeakNoPromoter10271_Reversed:	potential enhancer	chr11	57208610	57208810	-	chr11	57441137	57441337	-	AGGACCGGATCAACTCTAGTGTGGAAGTGGAAGATAGGCCCAGGCCACTTATGTTTTCAAGTTAAGCAAGGTTTAGGTCACTTATGAAGCCTGACTAGTTTTGTTTGCTTAAGGGATCTGCAGGCCTGACCTCGGTTTTCATTTGTTTTAACAGTGTCTATGTGTATGTGTGTGTTTATGTACGTGCATGATGGGGGGAAAGCTCAGAAATCAAGCATTGCGTGAACCGA
DNasePeakNoPromoter10272	potential enhancer	chr11	57209380	57209580	+	chr11	57441907	57442107	+	AGGACCGGATCAACTCACTGCACTCCAGCCTGGGTGACAAAGCAAGACCCTGTATCAAAAGAAAAAAAAATTTGAGCTATTTCTTGTAAATGTTTATACATGTGTTGCTTAACAACAGGAATGCACTCAGAGAAATGTGTCATTAGGTGATTTTATCTTTATGCAAACATGATAGAGTGTACAAACTAGACAGTATAGACGACTACACACGTAGGCATTGCGTGAACCGA
DNasePeakNoPromoter10272_Reversed:	potential enhancer	chr11	57209380	57209580	-	chr11	57441907	57442107	-	AGGACCGGATCAACTCCTACGTGTGTAGTCGTCTATACTGTCTAGTTTGTACACTCTATCATGTTTGCATAAAGATAAAATCACCTAATGACACATTTCTCTGAGTGCATTCCTGTTGTTAAGCAACACATGTATAAACATTTACAAGAAATAGCTCAAATTTTTTTTTCTTTTGATACAGGGTCTTGCTTTGTCACCCAGGCTGGAGTGCAGTGCATTGCGTGAACCGA
DNasePeakNoPromoter10273	potential enhancer	chr11	57221090	57221290	+	chr11	57453617	57453817	+	AGGACCGGATCAACTACCCACTCTGCTGAACACAGATGTTACCCATAGCACCTTGCACCATGATTGTTTGATTAGCACCTCCCACAGTAGACTGTGTTTCTGATAGGTCAGCAACATTTGCTGAGCACCTACTCTGCAGGGCTGTGCCAGGTGCACAAAATAAACAAAGCCAAAGACAACATGGACCCTGAACTCAGCAAGTTCAGAGTCAAGTGCATTGCGTGAACCGA
DNasePeakNoPromoter10273_Reversed:	potential enhancer	chr11	57221090	57221290	-	chr11	57453617	57453817	-	AGGACCGGATCAACTCACTTGACTCTGAACTTGCTGAGTTCAGGGTCCATGTTGTCTTTGGCTTTGTTTATTTTGTGCACCTGGCACAGCCCTGCAGAGTAGGTGCTCAGCAAATGTTGCTGACCTATCAGAAACACAGTCTACTGTGGGAGGTGCTAATCAAACAATCATGGTGCAAGGTGCTATGGGTAACATCTGTGTTCAGCAGAGTGGGTCATTGCGTGAACCGA
DNasePeakNoPromoter10274	potential enhancer	chr11	57224950	57225150	+	chr11	57457477	57457677	+	AGGACCGGATCAACTTGGGGCTGCAGATCCACCTAGAGCCACCAGAGGGCGGGCCAGCACTGCGGCCAAGGCTTGAAGACCCAGCACACCAAAGCCCGGCCAAGCCTCCAGCCCAGTGTCCAAGAGTCCAGCCAGAGGCCGAGTCCTCGATCTCAAAATGTCTAACTGCAGAAGCCCAACTCATGTTCAGGCATGATGTGTCTGATTCTACTGGGCATTGCGTGAACCGA
DNasePeakNoPromoter10274_Reversed:	potential enhancer	chr11	57224950	57225150	-	chr11	57457477	57457677	-	AGGACCGGATCAACTCCCAGTAGAATCAGACACATCATGCCTGAACATGAGTTGGGCTTCTGCAGTTAGACATTTTGAGATCGAGGACTCGGCCTCTGGCTGGACTCTTGGACACTGGGCTGGAGGCTTGGCCGGGCTTTGGTGTGCTGGGTCTTCAAGCCTTGGCCGCAGTGCTGGCCCGCCCTCTGGTGGCTCTAGGTGGATCTGCAGCCCCACATTGCGTGAACCGA
DNasePeakNoPromoter10275	potential enhancer	chr11	57294700	57294900	+	chr11	57527227	57527427	+	AGGACCGGATCAACTTCGATTTTCCTCACCTGTCCTCTCTTTCAAGAACAAGGCCAGCAAAGAATAGGCAAATGATAAAATGTGCGGAATTGTCCACAGCAGTGCTGACCATGAGCAGACGGCGCCACCTGTTGACCAAAATCTGCACTTCAGTACCTGGAAAGGAACTTTCTTTCTTTCTACCCTAAAGACTAGTAATGGCTTTGAAGTTTTCCCATTGCGTGAACCGA
DNasePeakNoPromoter10275_Reversed:	potential enhancer	chr11	57294700	57294900	-	chr11	57527227	57527427	-	AGGACCGGATCAACTGGAAAACTTCAAAGCCATTACTAGTCTTTAGGGTAGAAAGAAAGAAAGTTCCTTTCCAGGTACTGAAGTGCAGATTTTGGTCAACAGGTGGCGCCGTCTGCTCATGGTCAGCACTGCTGTGGACAATTCCGCACATTTTATCATTTGCCTATTCTTTGCTGGCCTTGTTCTTGAAAGAGAGGACAGGTGAGGAAAATCGACATTGCGTGAACCGA
DNasePeakNoPromoter10276	potential enhancer	chr11	57314690	57314890	+	chr11	57547217	57547417	+	AGGACCGGATCAACTAGCTCTGCTCTCACCAAGTGCTCCTGACCTGCAGGCTGTGAACCAACTGTCCTGCTCCTGCAGCTGCCTGGACTCTGGTTCTGAGTCAGGCAGAGCCACTGGAAGGTGGGAGGAGTCATCAGATGACAAAGACAGGCCGACAGGAGGCATCAGGCAGCTGAAAGCCCAGGAGGTCGTGGGGATGTGTGGAGAAGGAGAGACATTGCGTGAACCGA
DNasePeakNoPromoter10276_Reversed:	potential enhancer	chr11	57314690	57314890	-	chr11	57547217	57547417	-	AGGACCGGATCAACTTCTCTCCTTCTCCACACATCCCCACGACCTCCTGGGCTTTCAGCTGCCTGATGCCTCCTGTCGGCCTGTCTTTGTCATCTGATGACTCCTCCCACCTTCCAGTGGCTCTGCCTGACTCAGAACCAGAGTCCAGGCAGCTGCAGGAGCAGGACAGTTGGTTCACAGCCTGCAGGTCAGGAGCACTTGGTGAGAGCAGAGCTCATTGCGTGAACCGA
DNasePeakNoPromoter10277	potential enhancer	chr11	57320050	57320250	+	chr11	57552577	57552777	+	AGGACCGGATCAACTTGTCCTGACACTCCACACTCACTCCTTGGGGGAAAGGTTACATCGCTTAGGATTACTCTACGACCAGATCAAACGCCCCGCTCATTCTTGGCTGGTGACACCCAAGGCCTTGACTGATTACATCAGTGGTTTTCAAACAACTACATTCCATGGCTTCAGAGAAGCTCCTCATCACAGGGGCCACTGAGATAAGTGAGGTTCATTGCGTGAACCGA
DNasePeakNoPromoter10277_Reversed:	potential enhancer	chr11	57320050	57320250	-	chr11	57552577	57552777	-	AGGACCGGATCAACTAACCTCACTTATCTCAGTGGCCCCTGTGATGAGGAGCTTCTCTGAAGCCATGGAATGTAGTTGTTTGAAAACCACTGATGTAATCAGTCAAGGCCTTGGGTGTCACCAGCCAAGAATGAGCGGGGCGTTTGATCTGGTCGTAGAGTAATCCTAAGCGATGTAACCTTTCCCCCAAGGAGTGAGTGTGGAGTGTCAGGACACATTGCGTGAACCGA
DNasePeakNoPromoter10278	potential enhancer	chr11	57405710	57405910	+	chr11	57638237	57638437	+	AGGACCGGATCAACTGGAGGGGATGGGGGTTGGGGGAGAAGAGGGGAGCCTGGCAGCCAATGGGAGGGAGGATCTCGTTTCAAAAGGGTTAACCCACAGCCAATGGGAGCCTGGGGGAGCGGATCCTGCTCACTCCATTCAAGAATCCCAAGTATTCAAGATGGACGGCAGGGAGTGTGGAAGGAGAAAGGGGGCGAGGGGGGAAGAGCGAGATCCATTGCGTGAACCGA
DNasePeakNoPromoter10278_Reversed:	potential enhancer	chr11	57405710	57405910	-	chr11	57638237	57638437	-	AGGACCGGATCAACTGATCTCGCTCTTCCCCCCTCGCCCCCTTTCTCCTTCCACACTCCCTGCCGTCCATCTTGAATACTTGGGATTCTTGAATGGAGTGAGCAGGATCCGCTCCCCCAGGCTCCCATTGGCTGTGGGTTAACCCTTTTGAAACGAGATCCTCCCTCCCATTGGCTGCCAGGCTCCCCTCTTCTCCCCCAACCCCCATCCCCTCCCATTGCGTGAACCGA
DNasePeakNoPromoter10279	potential enhancer	chr11	57407320	57407520	+	chr11	57639847	57640047	+	AGGACCGGATCAACTTGTGCAGCCTTATCTTTGCCCCTCTGCCCCCTGTTGGTGTGATCCAGTTCCCAGCTGGGCCTGGTTTGCCCAACCCCAGAGCAGAGAGGTCACTGACCCTCGAGGGGTCTTGGTTTCCGCCCATTAAAACTGTAGGGCAGGGCCCCATGTTTGCAGATTACGGGAACAAACTCTGCCGGGGAGAGCGGGAGGGAACGTCTCATTGCGTGAACCGA
DNasePeakNoPromoter10279_Reversed:	potential enhancer	chr11	57407320	57407520	-	chr11	57639847	57640047	-	AGGACCGGATCAACTAGACGTTCCCTCCCGCTCTCCCCGGCAGAGTTTGTTCCCGTAATCTGCAAACATGGGGCCCTGCCCTACAGTTTTAATGGGCGGAAACCAAGACCCCTCGAGGGTCAGTGACCTCTCTGCTCTGGGGTTGGGCAAACCAGGCCCAGCTGGGAACTGGATCACACCAACAGGGGGCAGAGGGGCAAAGATAAGGCTGCACACATTGCGTGAACCGA
DNasePeakNoPromoter1028	potential enhancer	chr1	26960350	26960550	+	chr1	26633859	26634059	+	AGGACCGGATCAACTAAAAAAAACACTTGGGGAAAAAAATGTTCTCATACCTTGTCTACGCAGGCCCTGTGCAGGGTTACAGGGTTCCTGACCTATGATGATAAGTAAAGAATGTCACGTTCTGACAAGCCTAGGAACCCCATGTTATCTTTGGACCTCAAGAGGAGAGGAATTTACCTTACTCATATAGGTATTTGATGGCACAAACCCATGGCCATTGCGTGAACCGA
DNasePeakNoPromoter1028_Reversed:	potential enhancer	chr1	26960350	26960550	-	chr1	26633859	26634059	-	AGGACCGGATCAACTGCCATGGGTTTGTGCCATCAAATACCTATATGAGTAAGGTAAATTCCTCTCCTCTTGAGGTCCAAAGATAACATGGGGTTCCTAGGCTTGTCAGAACGTGACATTCTTTACTTATCATCATAGGTCAGGAACCCTGTAACCCTGCACAGGGCCTGCGTAGACAAGGTATGAGAACATTTTTTTCCCCAAGTGTTTTTTTTCATTGCGTGAACCGA
DNasePeakNoPromoter10280	potential enhancer	chr11	57409060	57409260	+	chr11	57641587	57641787	+	AGGACCGGATCAACTTAAGTCTTGACAGCTCACTCATCTTTTTGTAGACCCATCTGGAGAGATCTGAATAGGTTCTTCAAACTGGGAGATTTCCTGAGCTGAGGGGTGGAAGGTTTTGATGCCATCTGCTGGTTGTATGAGGATATCTTCCAAAGCCTCAAACCTTTAAGGACCAGAAGTGGTGGCAACTCCTTAGGCTAAGAAGGATAAGCATTCATTGCGTGAACCGA
DNasePeakNoPromoter10280_Reversed:	potential enhancer	chr11	57409060	57409260	-	chr11	57641587	57641787	-	AGGACCGGATCAACTAATGCTTATCCTTCTTAGCCTAAGGAGTTGCCACCACTTCTGGTCCTTAAAGGTTTGAGGCTTTGGAAGATATCCTCATACAACCAGCAGATGGCATCAAAACCTTCCACCCCTCAGCTCAGGAAATCTCCCAGTTTGAAGAACCTATTCAGATCTCTCCAGATGGGTCTACAAAAAGATGAGTGAGCTGTCAAGACTTACATTGCGTGAACCGA
DNasePeakNoPromoter10281	potential enhancer	chr11	57430430	57430630	+	chr11	57662958	57663158	+	AGGACCGGATCAACTAAGAGAAAAGCCAGTGTGGTTGAAGCTTAGTGAACCAAGAAAGACTGTACAAGATGAGGCTGGAGGGGGCAGCAAAGACCAGATAATGTAGGGCTTTTGTAAACCACGGTGAAGAATGGATTTTTTGGCCCAGGTGCCATGGGTGGTGGCCATGCCTTTAACCCCAGCCACTCAGGAGTCTGAGAATCCCTTGAACCCAACATTGCGTGAACCGA
DNasePeakNoPromoter10281_Reversed:	potential enhancer	chr11	57430430	57430630	-	chr11	57662958	57663158	-	AGGACCGGATCAACTTTGGGTTCAAGGGATTCTCAGACTCCTGAGTGGCTGGGGTTAAAGGCATGGCCACCACCCATGGCACCTGGGCCAAAAAATCCATTCTTCACCGTGGTTTACAAAAGCCCTACATTATCTGGTCTTTGCTGCCCCCTCCAGCCTCATCTTGTACAGTCTTTCTTGGTTCACTAAGCTTCAACCACACTGGCTTTTCTCTTCATTGCGTGAACCGA
DNasePeakNoPromoter10282	potential enhancer	chr11	57545540	57545740	+	chr11	57778068	57778268	+	AGGACCGGATCAACTGATGTTGCTGTCTTGACCTCTTTGCCGCCAGGATTTGGCTTCTGTGCAATTCCTAGTGGTTGTCCTCTCATTCTCTAGGGAAACGGGGAACTTTGCTCCCAGCACCTGATTAAACTGCCTCTTTGTAGGGTGGAGTCCGCTGCCTTTGTTTGTTCTCTGTGGAGCCTGTCTTAGTAATCAACTCTATGCTTGTAGGGAGACATTGCGTGAACCGA
DNasePeakNoPromoter10282_Reversed:	potential enhancer	chr11	57545540	57545740	-	chr11	57778068	57778268	-	AGGACCGGATCAACTTCTCCCTACAAGCATAGAGTTGATTACTAAGACAGGCTCCACAGAGAACAAACAAAGGCAGCGGACTCCACCCTACAAAGAGGCAGTTTAATCAGGTGCTGGGAGCAAAGTTCCCCGTTTCCCTAGAGAATGAGAGGACAACCACTAGGAATTGCACAGAAGCCAAATCCTGGCGGCAAAGAGGTCAAGACAGCAACATCCATTGCGTGAACCGA
DNasePeakNoPromoter10283	potential enhancer	chr11	57546100	57546300	+	chr11	57778628	57778828	+	AGGACCGGATCAACTGCAGGGCAAAGTGGGGGCTCTGGCCCGTGATTGGTAGACAGGATGCCCTGGAATGCAGTTGGCCTGCAGCCCAGAATCCAGCACTTTGTATTTGTTTGTTTCTGGGAGACTGTGGTCTGGTGCTACTGTGACAGGAAGTGAGAAAGCTGGGAGTGGGGGAACAGAGAGGGTCGATGTCTTTGTGGTTCTCCTGTGAAATCCATTGCGTGAACCGA
DNasePeakNoPromoter10283_Reversed:	potential enhancer	chr11	57546100	57546300	-	chr11	57778628	57778828	-	AGGACCGGATCAACTGATTTCACAGGAGAACCACAAAGACATCGACCCTCTCTGTTCCCCCACTCCCAGCTTTCTCACTTCCTGTCACAGTAGCACCAGACCACAGTCTCCCAGAAACAAACAAATACAAAGTGCTGGATTCTGGGCTGCAGGCCAACTGCATTCCAGGGCATCCTGTCTACCAATCACGGGCCAGAGCCCCCACTTTGCCCTGCCATTGCGTGAACCGA
DNasePeakNoPromoter10284	potential enhancer	chr11	57671260	57671460	+	chr11	57903788	57903988	+	AGGACCGGATCAACTCATAACATTGACAAAGAAACGCTCTAGTCACTCATGTCTACTGGGAGAGAACATAAAACTGGCATTTGTAGTGCAGCGTGGTGAGTGCTAGCATGGAGGTAGCATGAGTCATCAACCTGTCTGGTCTCCTAGGCTGCTGTCGCGCGAGGCACACTGCACATGGCTAACTGGGTGACTCCACCCTGGTTCGGGCACTGCACCATTGCGTGAACCGA
DNasePeakNoPromoter10284_Reversed:	potential enhancer	chr11	57671260	57671460	-	chr11	57903788	57903988	-	AGGACCGGATCAACTGTGCAGTGCCCGAACCAGGGTGGAGTCACCCAGTTAGCCATGTGCAGTGTGCCTCGCGCGACAGCAGCCTAGGAGACCAGACAGGTTGATGACTCATGCTACCTCCATGCTAGCACTCACCACGCTGCACTACAAATGCCAGTTTTATGTTCTCTCCCAGTAGACATGAGTGACTAGAGCGTTTCTTTGTCAATGTTATGCATTGCGTGAACCGA
DNasePeakNoPromoter10285	potential enhancer	chr11	57703580	57703780	+	chr11	57936108	57936308	+	AGGACCGGATCAACTATCACTGTTGGCTTTTATCTGAACAATTTATACGAACAAATAGTTTACTCCTCTGGGCCAACAGCTCTCCTATCAGGACAATAGATTACTCATCTGGACAAACAATTTGCTCAACAAACAATGGTTTTTTATTAATATTTGCTTCCAGGCACTTCCCTTCCTGTGCCTGTCAATCCTAAACTATAATGTCACAAACTTTGCATTGCGTGAACCGA
DNasePeakNoPromoter10285_Reversed:	potential enhancer	chr11	57703580	57703780	-	chr11	57936108	57936308	-	AGGACCGGATCAACTCAAAGTTTGTGACATTATAGTTTAGGATTGACAGGCACAGGAAGGGAAGTGCCTGGAAGCAAATATTAATAAAAAACCATTGTTTGTTGAGCAAATTGTTTGTCCAGATGAGTAATCTATTGTCCTGATAGGAGAGCTGTTGGCCCAGAGGAGTAAACTATTTGTTCGTATAAATTGTTCAGATAAAAGCCAACAGTGATCATTGCGTGAACCGA
DNasePeakNoPromoter10286	potential enhancer	chr11	57738880	57739080	+	chr11	57971408	57971608	+	AGGACCGGATCAACTCCACTCCCCTAAGCCCCAGCAACAAATAGGAAGGTGGAAGGACCACCTGACTCAGGTGAGGGAGGAAGAGGAACCTGCTGAAAACCTGGAGGAAATACTGGCAAAGTTGGGTCTGAATCCAGATGGATCACTACAGTGGAGGCAGCTAAGTCTGATTAGGGAGTGCAGGCTCCAAGGGTAAAGGTAAATCTGTACATTTGCATTGCGTGAACCGA
DNasePeakNoPromoter10286_Reversed:	potential enhancer	chr11	57738880	57739080	-	chr11	57971408	57971608	-	AGGACCGGATCAACTCAAATGTACAGATTTACCTTTACCCTTGGAGCCTGCACTCCCTAATCAGACTTAGCTGCCTCCACTGTAGTGATCCATCTGGATTCAGACCCAACTTTGCCAGTATTTCCTCCAGGTTTTCAGCAGGTTCCTCTTCCTCCCTCACCTGAGTCAGGTGGTCCTTCCACCTTCCTATTTGTTGCTGGGGCTTAGGGGAGTGGCATTGCGTGAACCGA
DNasePeakNoPromoter10287	potential enhancer	chr11	57739530	57739730	+	chr11	57972058	57972258	+	AGGACCGGATCAACTTCCATTGGTATCTGCTAGCCAACTGGGAGTTAATTTGTTTCTAAAACAGTACAGGCCTTTTTGGTTTCACCTAGGAGAGTGAATGGGTCTCTCTGTATTTCAAGGTTGCACATTTTTCTGCATTTCATCGAGGCAGAGATAAGAACTCCAGGGCCGCAGAATACAATAGGCTATTCTTGTAACTCAGATGTGACTGGGCACATTGCGTGAACCGA
DNasePeakNoPromoter10287_Reversed:	potential enhancer	chr11	57739530	57739730	-	chr11	57972058	57972258	-	AGGACCGGATCAACTTGCCCAGTCACATCTGAGTTACAAGAATAGCCTATTGTATTCTGCGGCCCTGGAGTTCTTATCTCTGCCTCGATGAAATGCAGAAAAATGTGCAACCTTGAAATACAGAGAGACCCATTCACTCTCCTAGGTGAAACCAAAAAGGCCTGTACTGTTTTAGAAACAAATTAACTCCCAGTTGGCTAGCAGATACCAATGGACATTGCGTGAACCGA
DNasePeakNoPromoter10288	potential enhancer	chr11	57746290	57746490	+	chr11	57978818	57979018	+	AGGACCGGATCAACTTGATTGTGATTCTATTTGCTTTCCTTCTTACTGCAAGATGGTCCACTAGAATGTACACACAACAAGGGCAAGGATATTTGCTTACTGCTATATCGCCATAGCTTGGAAGAATGGCAGGTACTCATTAACTGACCATTTGCTGAGTGGAGCGCCAGGCAGCAGAAAAAGAAGAATATGCAAAAGAAGAGATAAGTTTCATGCATTGCGTGAACCGA
DNasePeakNoPromoter10288_Reversed:	potential enhancer	chr11	57746290	57746490	-	chr11	57978818	57979018	-	AGGACCGGATCAACTCATGAAACTTATCTCTTCTTTTGCATATTCTTCTTTTTCTGCTGCCTGGCGCTCCACTCAGCAAATGGTCAGTTAATGAGTACCTGCCATTCTTCCAAGCTATGGCGATATAGCAGTAAGCAAATATCCTTGCCCTTGTTGTGTGTACATTCTAGTGGACCATCTTGCAGTAAGAAGGAAAGCAAATAGAATCACAATCACATTGCGTGAACCGA
DNasePeakNoPromoter10289	potential enhancer	chr11	57823580	57823780	+	chr11	58056108	58056308	+	AGGACCGGATCAACTAATGTTTAACAACTGGCTCTCTAAGAAAGGAAGCCAGTCTTTTTGGTGTTTGCTGATTTCCCTGGTGTAAATACTCCCACTATGGCTAGATTGAAGCTACCAGTGGTTTAACAATGACTTGCACAATTCCTGAAAATTTAACAGTTGACCTTCGCTGTCAGAGCCAGTTCTCTCTGTTGGACCTAGACCTCTGGTATCTTCATTGCGTGAACCGA
DNasePeakNoPromoter10289_Reversed:	potential enhancer	chr11	57823580	57823780	-	chr11	58056108	58056308	-	AGGACCGGATCAACTAAGATACCAGAGGTCTAGGTCCAACAGAGAGAACTGGCTCTGACAGCGAAGGTCAACTGTTAAATTTTCAGGAATTGTGCAAGTCATTGTTAAACCACTGGTAGCTTCAATCTAGCCATAGTGGGAGTATTTACACCAGGGAAATCAGCAAACACCAAAAAGACTGGCTTCCTTTCTTAGAGAGCCAGTTGTTAAACATTCATTGCGTGAACCGA
DNasePeakNoPromoter1029	potential enhancer	chr1	27004050	27004250	+	chr1	26677559	26677759	+	AGGACCGGATCAACTTCAAGGTACCAGGCATGAGTTCCCACACAGCACACCCTCGACCTCTCCTGGTCACACTCTGTCATGAGTCACAACCTTGATTGTGAACACAGCAAAGAGCAGGGCTCTCAGGGAGGAAGACAGTGCCTGATCCAGTGTCCACTACTTCAAGAAATGGGCATAAGGTGGCAGCACTGGTAGCACCTGCAGGTGTCTTGGAGCATTGCGTGAACCGA
DNasePeakNoPromoter1029_Reversed:	potential enhancer	chr1	27004050	27004250	-	chr1	26677559	26677759	-	AGGACCGGATCAACTCTCCAAGACACCTGCAGGTGCTACCAGTGCTGCCACCTTATGCCCATTTCTTGAAGTAGTGGACACTGGATCAGGCACTGTCTTCCTCCCTGAGAGCCCTGCTCTTTGCTGTGTTCACAATCAAGGTTGTGACTCATGACAGAGTGTGACCAGGAGAGGTCGAGGGTGTGCTGTGTGGGAACTCATGCCTGGTACCTTGACATTGCGTGAACCGA
DNasePeakNoPromoter10290	potential enhancer	chr11	57826540	57826740	+	chr11	58059068	58059268	+	AGGACCGGATCAACTTCTAATTATTATCTCACTGGCCTTTGATATATGCTGTTTCCAGGTCCTTCGAAAGCCTGTGGGCTCAGGCCTAAGAAACCAACTGACGTTTTTAGAAAGGAATGCAGCGGACTAAAGAATGCCAACATATCTTCCAGTGGGGGTGGGAGAAGCAGAGAGGTAAAGATGTGCTAACGGCTTTGTTTCTCTCTATACATTGTCATTGCGTGAACCGA
DNasePeakNoPromoter10290_Reversed:	potential enhancer	chr11	57826540	57826740	-	chr11	58059068	58059268	-	AGGACCGGATCAACTACAATGTATAGAGAGAAACAAAGCCGTTAGCACATCTTTACCTCTCTGCTTCTCCCACCCCCACTGGAAGATATGTTGGCATTCTTTAGTCCGCTGCATTCCTTTCTAAAAACGTCAGTTGGTTTCTTAGGCCTGAGCCCACAGGCTTTCGAAGGACCTGGAAACAGCATATATCAAAGGCCAGTGAGATAATAATTAGACATTGCGTGAACCGA
DNasePeakNoPromoter10291	potential enhancer	chr11	57827360	57827560	+	chr11	58059888	58060088	+	AGGACCGGATCAACTCCCTACTTACGAAGAGCGTGCTGTATTCTCTACTTGCCTGTCTTGACACACTCTCCAGGCTTCTCTGTAATAGCTCTGAGCTCCAGAAGGGCTGATCTTTGTGGATTGTGTCAAAGAGCTGCCCTGCCCTCTGCCTTCTGGTAGGAGACTTGCTGGGAGACTTGGGGTAGGGGGAAAGTGAGGTTGAGGTATTCATTTCTCATTGCGTGAACCGA
DNasePeakNoPromoter10291_Reversed:	potential enhancer	chr11	57827360	57827560	-	chr11	58059888	58060088	-	AGGACCGGATCAACTAGAAATGAATACCTCAACCTCACTTTCCCCCTACCCCAAGTCTCCCAGCAAGTCTCCTACCAGAAGGCAGAGGGCAGGGCAGCTCTTTGACACAATCCACAAAGATCAGCCCTTCTGGAGCTCAGAGCTATTACAGAGAAGCCTGGAGAGTGTGTCAAGACAGGCAAGTAGAGAATACAGCACGCTCTTCGTAAGTAGGGCATTGCGTGAACCGA
DNasePeakNoPromoter10292	potential enhancer	chr11	57828880	57829080	+	chr11	58061408	58061608	+	AGGACCGGATCAACTGTTAATATCCACAATGACTCTAAGAGGCAAATACATTATCATTAACCTTTGTTACCTTCGTTTTGTAGATGAGGAATGTGAAGCTCAGACAGATGACTCAATTTGTCAAGGTCACATAATCAGTAACTAGCGTTTGTAAGATCCAGGTTTGCTGACTGTCAAGCCAGTGCCCTTCATTGTTTCTAGCTCTTCGGCTTCCCCATTGCGTGAACCGA
DNasePeakNoPromoter10292_Reversed:	potential enhancer	chr11	57828880	57829080	-	chr11	58061408	58061608	-	AGGACCGGATCAACTGGGAAGCCGAAGAGCTAGAAACAATGAAGGGCACTGGCTTGACAGTCAGCAAACCTGGATCTTACAAACGCTAGTTACTGATTATGTGACCTTGACAAATTGAGTCATCTGTCTGAGCTTCACATTCCTCATCTACAAAACGAAGGTAACAAAGGTTAATGATAATGTATTTGCCTCTTAGAGTCATTGTGGATATTAACCATTGCGTGAACCGA
DNasePeakNoPromoter10293	potential enhancer	chr11	57838210	57838410	+	chr11	58070738	58070938	+	AGGACCGGATCAACTAGCTCTAGCCATAGATGATTGGGCACTGGGTTAGTTGAGGGGCTAAGAGACAGGATGTGCCTGCCTCACATTCCATCTGGGTGGACAGTAGGTTACTTTGTTTGTCCTCTGGGCCTCTTGAGAGAAGAATGCTAACCAGTTCCCTCTGTGTCAAAGAACCAGTCCAGCCCATTCCCTTCTGCTACCCACAGATGTCCCTACATTGCGTGAACCGA
DNasePeakNoPromoter10293_Reversed:	potential enhancer	chr11	57838210	57838410	-	chr11	58070738	58070938	-	AGGACCGGATCAACTTAGGGACATCTGTGGGTAGCAGAAGGGAATGGGCTGGACTGGTTCTTTGACACAGAGGGAACTGGTTAGCATTCTTCTCTCAAGAGGCCCAGAGGACAAACAAAGTAACCTACTGTCCACCCAGATGGAATGTGAGGCAGGCACATCCTGTCTCTTAGCCCCTCAACTAACCCAGTGCCCAATCATCTATGGCTAGAGCTCATTGCGTGAACCGA
DNasePeakNoPromoter10294	potential enhancer	chr11	57901340	57901540	+	chr11	58133868	58134068	+	AGGACCGGATCAACTTTTTGGAATTGTTCAGTTCTCATAGGTGTAATTGGTCAGAAGGGGTCACTGCTAGCTCCGAGATCAGCCATCAGTGATACCAGAGAGGATATTTCTGCTCTGGGTGGCAGTGAAGCCTCAGATTCCTGCAGTTCAGAGTCCATCAAGCTACTTTCTGTGAGTGCTTGACTGAGCTTAATTGAGATCTCTCATTTAGAAGCCATTGCGTGAACCGA
DNasePeakNoPromoter10294_Reversed:	potential enhancer	chr11	57901340	57901540	-	chr11	58133868	58134068	-	AGGACCGGATCAACTGCTTCTAAATGAGAGATCTCAATTAAGCTCAGTCAAGCACTCACAGAAAGTAGCTTGATGGACTCTGAACTGCAGGAATCTGAGGCTTCACTGCCACCCAGAGCAGAAATATCCTCTCTGGTATCACTGATGGCTGATCTCGGAGCTAGCAGTGACCCCTTCTGACCAATTACACCTATGAGAACTGAACAATTCCAAAACATTGCGTGAACCGA
DNasePeakNoPromoter10295	potential enhancer	chr11	57933000	57933200	+	chr11	58165528	58165728	+	AGGACCGGATCAACTTGCTGTTTTTTGGAAGCGCACAAACCACTTATTGTTACTTGTTTGATGTCTGTTTTCCCCAATGGGCCTTAAAGGTTTCAATAGGGCAGGATCCATGTGAAACTTGCTCCCTGCTGTTTCCTGCACTTCCAGTCCACTATCTGACACTCGTTGGACAGTAAATGAGTATTTATTGACTGAAGGGGCCAGGTATCGTTAGCCATTGCGTGAACCGA
DNasePeakNoPromoter10295_Reversed:	potential enhancer	chr11	57933000	57933200	-	chr11	58165528	58165728	-	AGGACCGGATCAACTGCTAACGATACCTGGCCCCTTCAGTCAATAAATACTCATTTACTGTCCAACGAGTGTCAGATAGTGGACTGGAAGTGCAGGAAACAGCAGGGAGCAAGTTTCACATGGATCCTGCCCTATTGAAACCTTTAAGGCCCATTGGGGAAAACAGACATCAAACAAGTAACAATAAGTGGTTTGTGCGCTTCCAAAAAACAGCACATTGCGTGAACCGA
DNasePeakNoPromoter10296	potential enhancer	chr11	58053820	58054020	+	chr11	58286348	58286548	+	AGGACCGGATCAACTTGTCATCAAGTAGGACTACCCTTGAACCTGTGCAAAAGAGACACTAACTTGGTGAGCTCCTTCTCAAAGGAACATATAGGGCCACAGCTGGCTCTTACTCATAAGCACCATCTACTGGTCTTTAGGCCAGACTGCACAGCCCAATATAAAACCTGCCTAGGAAAGTGCATAGCCTAAGACCCTATCCAGCATATTCTACACATTGCGTGAACCGA
DNasePeakNoPromoter10296_Reversed:	potential enhancer	chr11	58053820	58054020	-	chr11	58286348	58286548	-	AGGACCGGATCAACTTGTAGAATATGCTGGATAGGGTCTTAGGCTATGCACTTTCCTAGGCAGGTTTTATATTGGGCTGTGCAGTCTGGCCTAAAGACCAGTAGATGGTGCTTATGAGTAAGAGCCAGCTGTGGCCCTATATGTTCCTTTGAGAAGGAGCTCACCAAGTTAGTGTCTCTTTTGCACAGGTTCAAGGGTAGTCCTACTTGATGACACATTGCGTGAACCGA
DNasePeakNoPromoter10297	potential enhancer	chr11	58161810	58162010	+	chr11	58394337	58394537	+	AGGACCGGATCAACTTCAGCTCACATGTGAGTCATTTCATTCCTCTGGCAGCTGTCATCAGTAAATGTCAGAGGAAGTAGAGCCAAAAATTCTCCAGATTCCTTACTTTCCAGATGTTATCTGAGGATTCTTTGTACATAGTTCTTAGTACAATGGAACTTCAGATGTCCACAGATGTTACCTATGCACAAGGGAAACCCTGTATTGACTTTTCCCATTGCGTGAACCGA
DNasePeakNoPromoter10297_Reversed:	potential enhancer	chr11	58161810	58162010	-	chr11	58394337	58394537	-	AGGACCGGATCAACTGGAAAAGTCAATACAGGGTTTCCCTTGTGCATAGGTAACATCTGTGGACATCTGAAGTTCCATTGTACTAAGAACTATGTACAAAGAATCCTCAGATAACATCTGGAAAGTAAGGAATCTGGAGAATTTTTGGCTCTACTTCCTCTGACATTTACTGATGACAGCTGCCAGAGGAATGAAATGACTCACATGTGAGCTGACATTGCGTGAACCGA
DNasePeakNoPromoter10298	potential enhancer	chr11	58211830	58212030	+	chr11	58444357	58444557	+	AGGACCGGATCAACTTGTGCATACTCACTTCATGCACCAACTCCACTACAATATTGAGCAGCTTGAGGCCCAGAGCCCAGAGTCACGGTAGCTCTGAGCAAACCTACACTCTGGACCCTAGAGCCACTGTATCTCTGCACATGCCTGGACTTTGGCCCCCAGCTTCTCAGCTGCTTTACAAGCATCTGTGCCCCACACACAGTTATCAATGCAGCCATTGCGTGAACCGA
DNasePeakNoPromoter10298_Reversed:	potential enhancer	chr11	58211830	58212030	-	chr11	58444357	58444557	-	AGGACCGGATCAACTGCTGCATTGATAACTGTGTGTGGGGCACAGATGCTTGTAAAGCAGCTGAGAAGCTGGGGGCCAAAGTCCAGGCATGTGCAGAGATACAGTGGCTCTAGGGTCCAGAGTGTAGGTTTGCTCAGAGCTACCGTGACTCTGGGCTCTGGGCCTCAAGCTGCTCAATATTGTAGTGGAGTTGGTGCATGAAGTGAGTATGCACACATTGCGTGAACCGA
DNasePeakNoPromoter10299	potential enhancer	chr11	58281330	58281530	+	chr11	58513857	58514057	+	AGGACCGGATCAACTCAGAAAAGGGCCAATTCTGACTTTTGGATTACTTCAAGGCCAGATACCAGGATCTGTCCATCCATATTTGAGTTAATGCTGCCATCTTGAGGCTATCCCAAGCTTTTCACCTAAGGAGCCGTTCCCAGCGGTGGGGCTGGCAAAATGAAGACTTGTCTTTCTTGCCGCAATGACAAGTGAGTTCATACAGGAAAAATGCTCATTGCGTGAACCGA
DNasePeakNoPromoter10299_Reversed:	potential enhancer	chr11	58281330	58281530	-	chr11	58513857	58514057	-	AGGACCGGATCAACTAGCATTTTTCCTGTATGAACTCACTTGTCATTGCGGCAAGAAAGACAAGTCTTCATTTTGCCAGCCCCACCGCTGGGAACGGCTCCTTAGGTGAAAAGCTTGGGATAGCCTCAAGATGGCAGCATTAACTCAAATATGGATGGACAGATCCTGGTATCTGGCCTTGAAGTAATCCAAAAGTCAGAATTGGCCCTTTTCTGCATTGCGTGAACCGA
DNasePeakNoPromoter103	potential enhancer	chr1	3166770	3166970	+	chr1	3250206	3250406	+	AGGACCGGATCAACTCGCAGGGCAGAAATCAGGCCTGAGGGAGGGGCCGCAGCCACAGCTCCCGTGGCCTCCAAGGTGGCAGCCGGCCCTGGGTGGACTCTGACCTCTCGCCACCTCGCCACACCTGAACTTGCCCCCTGGGGTAGGGCGGTCCCGCAGGGGCCCCTTCACAGGCTGATAAGGGTGATTAATGGCCCGTTAGCATGGCCCAAGGTCATTGCGTGAACCGA
DNasePeakNoPromoter103_Reversed:	potential enhancer	chr1	3166770	3166970	-	chr1	3250206	3250406	-	AGGACCGGATCAACTACCTTGGGCCATGCTAACGGGCCATTAATCACCCTTATCAGCCTGTGAAGGGGCCCCTGCGGGACCGCCCTACCCCAGGGGGCAAGTTCAGGTGTGGCGAGGTGGCGAGAGGTCAGAGTCCACCCAGGGCCGGCTGCCACCTTGGAGGCCACGGGAGCTGTGGCTGCGGCCCCTCCCTCAGGCCTGATTTCTGCCCTGCGCATTGCGTGAACCGA
DNasePeakNoPromoter1030	potential enhancer	chr1	27018910	27019110	+	chr1	26692419	26692619	+	AGGACCGGATCAACTAGTGCTAGACTTTCACACCGATCCCAAAGCCTCCGCTGGGGCTGTTTCTTAACACGGAGTTACAAACTTTAAGAACAGACAGCTCCAGACGGAAATCCACGCCAGGCTTTGAACTCTGCTTCTGGCTTCCGTCAACTGACATAGTTGCCCTTTTGCTCAAACTCGCAGCTCCAGTTCGCACTCGAGAGAGCTCTGCTGGGCATTGCGTGAACCGA
DNasePeakNoPromoter1030_Reversed:	potential enhancer	chr1	27018910	27019110	-	chr1	26692419	26692619	-	AGGACCGGATCAACTCCCAGCAGAGCTCTCTCGAGTGCGAACTGGAGCTGCGAGTTTGAGCAAAAGGGCAACTATGTCAGTTGACGGAAGCCAGAAGCAGAGTTCAAAGCCTGGCGTGGATTTCCGTCTGGAGCTGTCTGTTCTTAAAGTTTGTAACTCCGTGTTAAGAAACAGCCCCAGCGGAGGCTTTGGGATCGGTGTGAAAGTCTAGCACTCATTGCGTGAACCGA
DNasePeakNoPromoter10300	potential enhancer	chr11	58291730	58291930	+	chr11	58524257	58524457	+	AGGACCGGATCAACTCCTTTTCCAGACTGCCAAACTGAAGGTGCTTTTGATGCTTCTCAGTGGTGCGCCCCTAGGGGCCCAGGAAGAGCAGTGCCACTGCCGCATGTTCCTCAGGACACCAGCATTCCTGGCTCTCTCCTCTGCCTTTGGGTTCTGTAAAGTTCTTGGACATGATCCCTCAGGATACTGACAATGCCTGCTTGCTTACCTTCTACCATTGCGTGAACCGA
DNasePeakNoPromoter10300_Reversed:	potential enhancer	chr11	58291730	58291930	-	chr11	58524257	58524457	-	AGGACCGGATCAACTGTAGAAGGTAAGCAAGCAGGCATTGTCAGTATCCTGAGGGATCATGTCCAAGAACTTTACAGAACCCAAAGGCAGAGGAGAGAGCCAGGAATGCTGGTGTCCTGAGGAACATGCGGCAGTGGCACTGCTCTTCCTGGGCCCCTAGGGGCGCACCACTGAGAAGCATCAAAAGCACCTTCAGTTTGGCAGTCTGGAAAAGGCATTGCGTGAACCGA
DNasePeakNoPromoter10301	potential enhancer	chr11	58292120	58292320	+	chr11	58524647	58524847	+	AGGACCGGATCAACTAAGCTGCAGAATCCATTCCCCCAGCAAAAATTACTGGTATGTGACCTAGGCTAGACCAGTGAGGATGAATCCCAGAACTTTTGCTTGCAAATGCTCGATAAAAGCACTCTTGCTCCCCCTACTGGTTATGAAACAAGAAGCATGCGCTGGCAGCCATCCTACAACTCCAAGAAGAGTGTGTGATAGAACTTGGATGGAAACATTGCGTGAACCGA
DNasePeakNoPromoter10301_Reversed:	potential enhancer	chr11	58292120	58292320	-	chr11	58524647	58524847	-	AGGACCGGATCAACTTTTCCATCCAAGTTCTATCACACACTCTTCTTGGAGTTGTAGGATGGCTGCCAGCGCATGCTTCTTGTTTCATAACCAGTAGGGGGAGCAAGAGTGCTTTTATCGAGCATTTGCAAGCAAAAGTTCTGGGATTCATCCTCACTGGTCTAGCCTAGGTCACATACCAGTAATTTTTGCTGGGGGAATGGATTCTGCAGCTTCATTGCGTGAACCGA
DNasePeakNoPromoter10302	potential enhancer	chr11	58329310	58329510	+	chr11	58561837	58562037	+	AGGACCGGATCAACTAGTATAAAATTCTACATAAGAAATGAGAGACCTTGAAGAGTTAATGATTACAAATTAAAGTGCCCACTGCAGGAAATGTTCCTGAAAAGAGAAGAACCTTTGATTTGTTCCCTGACCTTTTGAAGATAGTAAAGATGCTTGGCTATGTCATCAGCAGCAACTTACTTCACTGCTCAGAGATTTCAGTAACACATATCACACATTGCGTGAACCGA
DNasePeakNoPromoter10302_Reversed:	potential enhancer	chr11	58329310	58329510	-	chr11	58561837	58562037	-	AGGACCGGATCAACTTGTGATATGTGTTACTGAAATCTCTGAGCAGTGAAGTAAGTTGCTGCTGATGACATAGCCAAGCATCTTTACTATCTTCAAAAGGTCAGGGAACAAATCAAAGGTTCTTCTCTTTTCAGGAACATTTCCTGCAGTGGGCACTTTAATTTGTAATCATTAACTCTTCAAGGTCTCTCATTTCTTATGTAGAATTTTATACTCATTGCGTGAACCGA
DNasePeakNoPromoter10303	potential enhancer	chr11	58329900	58330100	+	chr11	58562427	58562627	+	AGGACCGGATCAACTTCTATTACATATTTACTAGGTCACCTGGATTTTATGTCACTCTCCCACAGAGGCCTGGCTACACAGCAAGTATCATTCAGTAATAGGAAGTACATCAAAGGCCAGTCAGGAAAACACAAACCACATGAGTACACAGAGTTTAGACCAGAAACCTGATTACACAGGTGAGGGGAGAGCTAAGAAGCAAAACAGAAGACACTCATTGCGTGAACCGA
DNasePeakNoPromoter10303_Reversed:	potential enhancer	chr11	58329900	58330100	-	chr11	58562427	58562627	-	AGGACCGGATCAACTAGTGTCTTCTGTTTTGCTTCTTAGCTCTCCCCTCACCTGTGTAATCAGGTTTCTGGTCTAAACTCTGTGTACTCATGTGGTTTGTGTTTTCCTGACTGGCCTTTGATGTACTTCCTATTACTGAATGATACTTGCTGTGTAGCCAGGCCTCTGTGGGAGAGTGACATAAAATCCAGGTGACCTAGTAAATATGTAATAGACATTGCGTGAACCGA
DNasePeakNoPromoter10304	potential enhancer	chr11	58335490	58335690	+	chr11	58568017	58568217	+	AGGACCGGATCAACTCCATTTTCTACTGACTCTGAGGAGGTTCCACGCATCTCACAGGCCACCCACCACACGACCACATGAGGGCATGAGTGGTGGTTCACAAAGTGGCCAGCAGGGGGAAAAGCCTCAGAAATTCTTCTGCTACCACCTAAGATCAGAAGAGGTACTTGTGCTTGAGCTCTTAGCTTTAACAGGCAGCACCCTGCATATAATTCCATTGCGTGAACCGA
DNasePeakNoPromoter10304_Reversed:	potential enhancer	chr11	58335490	58335690	-	chr11	58568017	58568217	-	AGGACCGGATCAACTGAATTATATGCAGGGTGCTGCCTGTTAAAGCTAAGAGCTCAAGCACAAGTACCTCTTCTGATCTTAGGTGGTAGCAGAAGAATTTCTGAGGCTTTTCCCCCTGCTGGCCACTTTGTGAACCACCACTCATGCCCTCATGTGGTCGTGTGGTGGGTGGCCTGTGAGATGCGTGGAACCTCCTCAGAGTCAGTAGAAAATGGCATTGCGTGAACCGA
DNasePeakNoPromoter10305	potential enhancer	chr11	58374520	58374720	+	chr11	58607047	58607247	+	AGGACCGGATCAACTATTTATCCAGTGAGTAAAATCTACAGTATAGGAGGTTGTGGGCATACCATCCTTTCATCATGAAGAAGAAAGGAGCTTTGTTGAGGACAGGAGGTTATGGAGTGAGTTCAAAGTCCAACTCGGTACAGTTGGGTTAAGGAAAAAAAAGATGTGTCTATTATTAAATGTTGTAATACTTCATAGGTGGTGTTGAATTGTTCCATTGCGTGAACCGA
DNasePeakNoPromoter10305_Reversed:	potential enhancer	chr11	58374520	58374720	-	chr11	58607047	58607247	-	AGGACCGGATCAACTGAACAATTCAACACCACCTATGAAGTATTACAACATTTAATAATAGACACATCTTTTTTTTCCTTAACCCAACTGTACCGAGTTGGACTTTGAACTCACTCCATAACCTCCTGTCCTCAACAAAGCTCCTTTCTTCTTCATGATGAAAGGATGGTATGCCCACAACCTCCTATACTGTAGATTTTACTCACTGGATAAATCATTGCGTGAACCGA
DNasePeakNoPromoter10306	potential enhancer	chr11	58385820	58386020	+	chr11	58618347	58618547	+	AGGACCGGATCAACTGTCCCCCTCCCAACCCTCCATATGGCTCTCAATGGTGCTCACTTGCTTGGAAGCAGGCTCCCAATAGGGAGGGGGCTGCCCTCTACAGTCTCTTTGACTGTAAGACAGGGCTCTGTATCAGTGAGACGATGAGAAAAGTCCCAGGCTAATGGCAGAAATTTGCACTTTGAACATGTGTGTTTTTGTGTTGTGGAACCTGACATTGCGTGAACCGA
DNasePeakNoPromoter10306_Reversed:	potential enhancer	chr11	58385820	58386020	-	chr11	58618347	58618547	-	AGGACCGGATCAACTTCAGGTTCCACAACACAAAAACACACATGTTCAAAGTGCAAATTTCTGCCATTAGCCTGGGACTTTTCTCATCGTCTCACTGATACAGAGCCCTGTCTTACAGTCAAAGAGACTGTAGAGGGCAGCCCCCTCCCTATTGGGAGCCTGCTTCCAAGCAAGTGAGCACCATTGAGAGCCATATGGAGGGTTGGGAGGGGGACCATTGCGTGAACCGA
DNasePeakNoPromoter10307	potential enhancer	chr11	58397430	58397630	+	chr11	58629957	58630157	+	AGGACCGGATCAACTTACAGTCCATGGATCCCCTGGCTGCACTTTCCTGCTTCTCCATCAAACCAACCTCATTTTAGGAAACATCTGGTCTTTCTTGCTCTCTTGTATGCAGCGCCCTCTAGCTCCCTCAACTCTAATAATCCTTTAGAAGCTCTAGGAACAGCACCTCATCCAGACTTCTTTTGCCACTCCAACCCCCACCTCTACTATAATTTCATTGCGTGAACCGA
DNasePeakNoPromoter10307_Reversed:	potential enhancer	chr11	58397430	58397630	-	chr11	58629957	58630157	-	AGGACCGGATCAACTAAATTATAGTAGAGGTGGGGGTTGGAGTGGCAAAAGAAGTCTGGATGAGGTGCTGTTCCTAGAGCTTCTAAAGGATTATTAGAGTTGAGGGAGCTAGAGGGCGCTGCATACAAGAGAGCAAGAAAGACCAGATGTTTCCTAAAATGAGGTTGGTTTGATGGAGAAGCAGGAAAGTGCAGCCAGGGGATCCATGGACTGTACATTGCGTGAACCGA
DNasePeakNoPromoter10308	potential enhancer	chr11	58421580	58421780	+	chr11	58654107	58654307	+	AGGACCGGATCAACTCTTTAGTGATGAGCAGTTGATTTTATTCTGGAAGCCTGGAACTCCTCGCTGTGTCAGCATCACCGACCAGCAGAGGGCGGTGCAGATGCAGAGGCACACATCTCCCTGCAAGTGAGAAACGCTGTGAGGAGTGTAATTTGCTGGCAGCGCCCAGGGGCTGCCCACGTGGGATGGCACTTGGGCCAAGTCTGTACTCTCCCCATTGCGTGAACCGA
DNasePeakNoPromoter10308_Reversed:	potential enhancer	chr11	58421580	58421780	-	chr11	58654107	58654307	-	AGGACCGGATCAACTGGGAGAGTACAGACTTGGCCCAAGTGCCATCCCACGTGGGCAGCCCCTGGGCGCTGCCAGCAAATTACACTCCTCACAGCGTTTCTCACTTGCAGGGAGATGTGTGCCTCTGCATCTGCACCGCCCTCTGCTGGTCGGTGATGCTGACACAGCGAGGAGTTCCAGGCTTCCAGAATAAAATCAACTGCTCATCACTAAAGCATTGCGTGAACCGA
DNasePeakNoPromoter10309	potential enhancer	chr11	58443100	58443300	+	chr11	58675627	58675827	+	AGGACCGGATCAACTATGAGGCTAAAATCACCTGAAATCTCAACAACTTAAACTCAGAGGCACTCATCATCTTTCAGCGTTCTCAGGGAGGGATCCTGGTTCTGCAGCCTTGGCTACCTCTGCTGCCCTCTGCTGGCGGAGCGGAGTCCGCAAAGTCCAGAGCAAGGGACTGCCCTGGGATCTCCAGGCACACTTTGTCCTGAACGTTGTCAAGGCATTGCGTGAACCGA
DNasePeakNoPromoter10309_Reversed:	potential enhancer	chr11	58443100	58443300	-	chr11	58675627	58675827	-	AGGACCGGATCAACTCCTTGACAACGTTCAGGACAAAGTGTGCCTGGAGATCCCAGGGCAGTCCCTTGCTCTGGACTTTGCGGACTCCGCTCCGCCAGCAGAGGGCAGCAGAGGTAGCCAAGGCTGCAGAACCAGGATCCCTCCCTGAGAACGCTGAAAGATGATGAGTGCCTCTGAGTTTAAGTTGTTGAGATTTCAGGTGATTTTAGCCTCATCATTGCGTGAACCGA
DNasePeakNoPromoter1031	potential enhancer	chr1	27019550	27019750	+	chr1	26693059	26693259	+	AGGACCGGATCAACTGCCGCTGGAGTTAATACGCCCAGAAACTCCGCCTGATCCTCCAGGCCTCAAATCCAGTCCGCGTTTGCTAAGTGCCGTGCGGTCGGGGACGGCGATAAGAACTCTCCTGTGAGGGAGAGCTAGCGAGACTTTAGTCCGGTTTCCATGTCAACGATTCAGTCCATATTTGCCATCAGGCTGTTGGCCGAGGTGCTTTCGCGCATTGCGTGAACCGA
DNasePeakNoPromoter1031_Reversed:	potential enhancer	chr1	27019550	27019750	-	chr1	26693059	26693259	-	AGGACCGGATCAACTCGCGAAAGCACCTCGGCCAACAGCCTGATGGCAAATATGGACTGAATCGTTGACATGGAAACCGGACTAAAGTCTCGCTAGCTCTCCCTCACAGGAGAGTTCTTATCGCCGTCCCCGACCGCACGGCACTTAGCAAACGCGGACTGGATTTGAGGCCTGGAGGATCAGGCGGAGTTTCTGGGCGTATTAACTCCAGCGGCCATTGCGTGAACCGA
DNasePeakNoPromoter10310	potential enhancer	chr11	58530210	58530410	+	chr11	58762737	58762937	+	AGGACCGGATCAACTTTCCTCCCTTATAAATGATTAACTAAATTGTTCATCTTCACTGATCCATAAGAACAAAGTGCTTGTTAACCAACTTGACCAAACTTTAGTTAACCTTCTGTCCTCCCTATGGGACCCTGAACTTTGACCCACCCTCAGCCAGAGCCAGAGCCAACAATAGCATGCAGAAAGAGCCTCCTTACTCCAAACAAAAGACACTCCATTGCGTGAACCGA
DNasePeakNoPromoter10310_Reversed:	potential enhancer	chr11	58530210	58530410	-	chr11	58762737	58762937	-	AGGACCGGATCAACTGAGTGTCTTTTGTTTGGAGTAAGGAGGCTCTTTCTGCATGCTATTGTTGGCTCTGGCTCTGGCTGAGGGTGGGTCAAAGTTCAGGGTCCCATAGGGAGGACAGAAGGTTAACTAAAGTTTGGTCAAGTTGGTTAACAAGCACTTTGTTCTTATGGATCAGTGAAGATGAACAATTTAGTTAATCATTTATAAGGGAGGAACATTGCGTGAACCGA
DNasePeakNoPromoter10311	potential enhancer	chr11	58555940	58556140	+	chr11	58788467	58788667	+	AGGACCGGATCAACTAGCAAGGAACTAAGCTCAGACCCTGTGCACTCCATGAATCAGCCTATTGCCTGAGGTAATAGAGAACTCCCAGCAGACAAGGACCAAGTATAATGTACACCCAGCCAATTTCCCCTCAGCTGGCTCTTATCCATAAGCGCCATCTACTGGCTTGCCTGTCAAATTGCACAGCCCAATACAAAACCTGTGGCTATAGAAGCCATTGCGTGAACCGA
DNasePeakNoPromoter10311_Reversed:	potential enhancer	chr11	58555940	58556140	-	chr11	58788467	58788667	-	AGGACCGGATCAACTGCTTCTATAGCCACAGGTTTTGTATTGGGCTGTGCAATTTGACAGGCAAGCCAGTAGATGGCGCTTATGGATAAGAGCCAGCTGAGGGGAAATTGGCTGGGTGTACATTATACTTGGTCCTTGTCTGCTGGGAGTTCTCTATTACCTCAGGCAATAGGCTGATTCATGGAGTGCACAGGGTCTGAGCTTAGTTCCTTGCTCATTGCGTGAACCGA
DNasePeakNoPromoter10312	potential enhancer	chr11	58648190	58648390	+	chr11	58880717	58880917	+	AGGACCGGATCAACTACTCATGTCAGAGATCCAGTTCTATTTACTAAAATTTCCTTGAGTATTCAAACATTCTGAAATTCTGAGCTCTTGCAAAAGGATGCCTTTGTTTAAACATTGCTTCACCTAGCTACAGAACGTAGTTTAACTTTGAGGACTTTGACCTCAGACAAGACAAAATGTTTCACCTTGCCTATTACTTAAGACATATTAGTTAACATTGCGTGAACCGA
DNasePeakNoPromoter10312_Reversed:	potential enhancer	chr11	58648190	58648390	-	chr11	58880717	58880917	-	AGGACCGGATCAACTTTAACTAATATGTCTTAAGTAATAGGCAAGGTGAAACATTTTGTCTTGTCTGAGGTCAAAGTCCTCAAAGTTAAACTACGTTCTGTAGCTAGGTGAAGCAATGTTTAAACAAAGGCATCCTTTTGCAAGAGCTCAGAATTTCAGAATGTTTGAATACTCAAGGAAATTTTAGTAAATAGAACTGGATCTCTGACATGAGTCATTGCGTGAACCGA
DNasePeakNoPromoter10313	potential enhancer	chr11	58668370	58668570	+	chr11	58900897	58901097	+	AGGACCGGATCAACTGGCCTTAATCTTCACCTCCCGCTTTTCTTCCCTGCTTCTTTTCTCCTCCCTATTCCAGTAGGTTAGTTCTCTGGCGCCATCAGCTGGCAGCACGCGGGAATATACCAAACGCGGAAACGCGCCTTCGCCTGCCCTGAGTAACTGCAAATCCAGGGCTGAGTGAGGTATTTAAGCGCTTGGCTTGTGTACTCAGGACGGTGCATTGCGTGAACCGA
DNasePeakNoPromoter10313_Reversed:	potential enhancer	chr11	58668370	58668570	-	chr11	58900897	58901097	-	AGGACCGGATCAACTCACCGTCCTGAGTACACAAGCCAAGCGCTTAAATACCTCACTCAGCCCTGGATTTGCAGTTACTCAGGGCAGGCGAAGGCGCGTTTCCGCGTTTGGTATATTCCCGCGTGCTGCCAGCTGATGGCGCCAGAGAACTAACCTACTGGAATAGGGAGGAGAAAAGAAGCAGGGAAGAAAAGCGGGAGGTGAAGATTAAGGCCCATTGCGTGAACCGA
DNasePeakNoPromoter10314	potential enhancer	chr11	58690750	58690950	+	chr11	58923277	58923477	+	AGGACCGGATCAACTAGGGAAAACAAACTACGTGCAATTGCTTTGAATGACTTTGGGTAAAGTCACAGGGGAGCTGCCTGCTTTTCTGAATGAGCCAGATAGTCTGGGGTTTAAACGCCCTCTAGAGGTTTCTCATTGGTTACTTTGTTTACACCTTACGGAAATGAAGTAGTGGCCCGCAACCAGTTTGAATGGTTGCGGGAGGGGACCAAACACATTGCGTGAACCGA
DNasePeakNoPromoter10314_Reversed:	potential enhancer	chr11	58690750	58690950	-	chr11	58923277	58923477	-	AGGACCGGATCAACTTGTTTGGTCCCCTCCCGCAACCATTCAAACTGGTTGCGGGCCACTACTTCATTTCCGTAAGGTGTAAACAAAGTAACCAATGAGAAACCTCTAGAGGGCGTTTAAACCCCAGACTATCTGGCTCATTCAGAAAAGCAGGCAGCTCCCCTGTGACTTTACCCAAAGTCATTCAAAGCAATTGCACGTAGTTTGTTTTCCCTCATTGCGTGAACCGA
DNasePeakNoPromoter10315	potential enhancer	chr11	58726080	58726280	+	chr11	58958607	58958807	+	AGGACCGGATCAACTTGCCATCACAAGTTGATATTTCTGGTGATGTTGGGGTTATCTGCTTACTGTGTATTTGAGAACTTCTGTTCATCTGTTTGTCAAACTGACCAGCAGGGGGTGCTGGGGAGGGAAACACTCCACAGGGAGGGTGGGGAAAGTTCTCTAAGTCTAGAGGCTCCTGGTCCCCCCATGATCATCATCTATCAGGGGCAAGCACTCATTGCGTGAACCGA
DNasePeakNoPromoter10315_Reversed:	potential enhancer	chr11	58726080	58726280	-	chr11	58958607	58958807	-	AGGACCGGATCAACTAGTGCTTGCCCCTGATAGATGATGATCATGGGGGGACCAGGAGCCTCTAGACTTAGAGAACTTTCCCCACCCTCCCTGTGGAGTGTTTCCCTCCCCAGCACCCCCTGCTGGTCAGTTTGACAAACAGATGAACAGAAGTTCTCAAATACACAGTAAGCAGATAACCCCAACATCACCAGAAATATCAACTTGTGATGGCACATTGCGTGAACCGA
DNasePeakNoPromoter10316	potential enhancer	chr11	58792690	58792890	+	chr11	59025217	59025417	+	AGGACCGGATCAACTAAAATTACACAAGATGAAAATAGCCGACTCAGGTTTAAGGCCACAGAACTTGTGCCAAGAGCTCTCACGTGAGATATACAAACAAAGATTCCTTTTCTAATTGCCATCAGCTATTTGAGACCATATTATCTGCCAGTTTCCTTGTTGATCTAGAAGCCTCTTTAATCATTAACTACTTCCCCAGAGGCTCTGTCTCCAAACATTGCGTGAACCGA
DNasePeakNoPromoter10316_Reversed:	potential enhancer	chr11	58792690	58792890	-	chr11	59025217	59025417	-	AGGACCGGATCAACTTTTGGAGACAGAGCCTCTGGGGAAGTAGTTAATGATTAAAGAGGCTTCTAGATCAACAAGGAAACTGGCAGATAATATGGTCTCAAATAGCTGATGGCAATTAGAAAAGGAATCTTTGTTTGTATATCTCACGTGAGAGCTCTTGGCACAAGTTCTGTGGCCTTAAACCTGAGTCGGCTATTTTCATCTTGTGTAATTTTCATTGCGTGAACCGA
DNasePeakNoPromoter10317	potential enhancer	chr11	58820890	58821090	+	chr11	59053417	59053617	+	AGGACCGGATCAACTAACTTGATATTTCTGGTGATGTTGGGGTTATCTGCTTACTGTGTATTTGAGAACTTCTGTTCACCTGCTTGTCAAACTGACCAGCAGGGGGTGCTGCGGAGGGAAACACTCCATCTGGAGAATGCTGGCAACTTGTCTCTTAAGTCTAGAGGCTCCTTGTCCCCCTCATGATCATCACCTATGAGGTGCAAGCACTGCTGCATTGCGTGAACCGA
DNasePeakNoPromoter10317_Reversed:	potential enhancer	chr11	58820890	58821090	-	chr11	59053417	59053617	-	AGGACCGGATCAACTCAGCAGTGCTTGCACCTCATAGGTGATGATCATGAGGGGGACAAGGAGCCTCTAGACTTAAGAGACAAGTTGCCAGCATTCTCCAGATGGAGTGTTTCCCTCCGCAGCACCCCCTGCTGGTCAGTTTGACAAGCAGGTGAACAGAAGTTCTCAAATACACAGTAAGCAGATAACCCCAACATCACCAGAAATATCAAGTTCATTGCGTGAACCGA
DNasePeakNoPromoter10318	potential enhancer	chr11	58825930	58826130	+	chr11	59058457	59058657	+	AGGACCGGATCAACTCCTAAGAGAATGGGAAGCTTGGGAGTCAGAGAACAGAAGATTGAGCTACCATTGGCCTTAATGGATGTCAATCTTCACTTGTCTCTTTTTTTTCCTTCCTCGCCTCCTTGCCCCTCCCTATCCCGGTAGGCGCGTTCTCTGGCGCCATCATATGGCAGAATGCGGGACTACACCAAATGCGGAAAGGCACCTTCCCCTTCCATTGCGTGAACCGA
DNasePeakNoPromoter10318_Reversed:	potential enhancer	chr11	58825930	58826130	-	chr11	59058457	59058657	-	AGGACCGGATCAACTGAAGGGGAAGGTGCCTTTCCGCATTTGGTGTAGTCCCGCATTCTGCCATATGATGGCGCCAGAGAACGCGCCTACCGGGATAGGGAGGGGCAAGGAGGCGAGGAAGGAAAAAAAAGAGACAAGTGAAGATTGACATCCATTAAGGCCAATGGTAGCTCAATCTTCTGTTCTCTGACTCCCAAGCTTCCCATTCTCTTAGGCATTGCGTGAACCGA
DNasePeakNoPromoter10319	potential enhancer	chr11	58864710	58864910	+	chr11	59097237	59097437	+	AGGACCGGATCAACTAACTTGCTATTTCTGGTGATGTTGGGGTTATCTGCTTATTGTGTATTTGAGAACTTCCCTTCATCTGCTTGTCAAACTGACCAGCAGGTGGTGCTGGGGAGGGAAACACTCCATCTGGAGAATGCTGGCAACTTGTCTCTTAAGTCTAGAGGCTCCTGGTCCCCCTCATGATCATCACCTATCAGGCACAAGCACTGCTGCATTGCGTGAACCGA
DNasePeakNoPromoter10319_Reversed:	potential enhancer	chr11	58864710	58864910	-	chr11	59097237	59097437	-	AGGACCGGATCAACTCAGCAGTGCTTGTGCCTGATAGGTGATGATCATGAGGGGGACCAGGAGCCTCTAGACTTAAGAGACAAGTTGCCAGCATTCTCCAGATGGAGTGTTTCCCTCCCCAGCACCACCTGCTGGTCAGTTTGACAAGCAGATGAAGGGAAGTTCTCAAATACACAATAAGCAGATAACCCCAACATCACCAGAAATAGCAAGTTCATTGCGTGAACCGA
DNasePeakNoPromoter1032	potential enhancer	chr1	27032320	27032520	+	chr1	26705829	26706029	+	AGGACCGGATCAACTAATATTATCTTGGGACAGGTTGAGTCTATTTCCCAGTGGCTTCTGCATTTTCTAAGGGTGGACTGGAATGGGAAGAAGTCTAATGCCAAGAATGCATTCCAACATGCTGCAGAGTAGGAAATTTGATCCCTAAAATGTTGACTTAGTGTTGGTCATGGTACATATTAGAAATCACCCAGTAATCCAGGACAGATTTTTGTCATTGCGTGAACCGA
DNasePeakNoPromoter1032_Reversed:	potential enhancer	chr1	27032320	27032520	-	chr1	26705829	26706029	-	AGGACCGGATCAACTACAAAAATCTGTCCTGGATTACTGGGTGATTTCTAATATGTACCATGACCAACACTAAGTCAACATTTTAGGGATCAAATTTCCTACTCTGCAGCATGTTGGAATGCATTCTTGGCATTAGACTTCTTCCCATTCCAGTCCACCCTTAGAAAATGCAGAAGCCACTGGGAAATAGACTCAACCTGTCCCAAGATAATATTCATTGCGTGAACCGA
DNasePeakNoPromoter10320	potential enhancer	chr11	58903460	58903660	+	chr11	59135987	59136187	+	AGGACCGGATCAACTATTTCCACGTCCTGCTGCCACTGGGCATGAGGGATGTGGGTTCTCACCTCAGCTCCGCCCTCCCCTTACCCGGTTTCCGCAGGCTAATCCTCTGTCGCCATCTGCTGGCAGCGCGCGGCACTCCCCAGCCCGGTTAGGAAGAAACGGCTTTGCTGGGTGAGATTTAGGGGCTGCTCTCGCGTCTCGTCTCGGGAGCTGTCCATTGCGTGAACCGA
DNasePeakNoPromoter10320_Reversed:	potential enhancer	chr11	58903460	58903660	-	chr11	59135987	59136187	-	AGGACCGGATCAACTGACAGCTCCCGAGACGAGACGCGAGAGCAGCCCCTAAATCTCACCCAGCAAAGCCGTTTCTTCCTAACCGGGCTGGGGAGTGCCGCGCGCTGCCAGCAGATGGCGACAGAGGATTAGCCTGCGGAAACCGGGTAAGGGGAGGGCGGAGCTGAGGTGAGAACCCACATCCCTCATGCCCAGTGGCAGCAGGACGTGGAAATCATTGCGTGAACCGA
DNasePeakNoPromoter10321	potential enhancer	chr11	58926020	58926220	+	chr11	59158547	59158747	+	AGGACCGGATCAACTTAGTCTAGCAACAACAATATAGACTCTTCAAAAGAATGGGAAATCCTAGCTTTGCTTAAATACAGAAGCGCTCAGAGGCCATTTCCTAGGACAACATTGCCACCTACTGGAGGTAGCCACAAGTACACACCAATAAAGGCAGCTGTCAATTACCCTGCTGCCAAACTCTTGAGATCCACTGCCTGACTCAAGGATGCCTCCATTGCGTGAACCGA
DNasePeakNoPromoter10321_Reversed:	potential enhancer	chr11	58926020	58926220	-	chr11	59158547	59158747	-	AGGACCGGATCAACTGAGGCATCCTTGAGTCAGGCAGTGGATCTCAAGAGTTTGGCAGCAGGGTAATTGACAGCTGCCTTTATTGGTGTGTACTTGTGGCTACCTCCAGTAGGTGGCAATGTTGTCCTAGGAAATGGCCTCTGAGCGCTTCTGTATTTAAGCAAAGCTAGGATTTCCCATTCTTTTGAAGAGTCTATATTGTTGTTGCTAGACTACATTGCGTGAACCGA
DNasePeakNoPromoter10322	potential enhancer	chr11	58949950	58950150	+	chr11	59182477	59182677	+	AGGACCGGATCAACTGCTGCCTCAGAGCATTTACTCAGGGTAGAGATAGGCTACAGCAGATCTTCTGGATCAGAAGGAGGGGCTGCCAAGACTTAAGCTTCTCATCTTGTGCTGACCCCTGGCTGCAGGTGAAGGTGGTGCACCTGGCTGCAGGTGTGGTGGATAAGGGAGGGTTTGATGCTTGGCCTCTGATCTGGACTCTGGTTGAGACTTTGCATTGCGTGAACCGA
DNasePeakNoPromoter10322_Reversed:	potential enhancer	chr11	58949950	58950150	-	chr11	59182477	59182677	-	AGGACCGGATCAACTCAAAGTCTCAACCAGAGTCCAGATCAGAGGCCAAGCATCAAACCCTCCCTTATCCACCACACCTGCAGCCAGGTGCACCACCTTCACCTGCAGCCAGGGGTCAGCACAAGATGAGAAGCTTAAGTCTTGGCAGCCCCTCCTTCTGATCCAGAAGATCTGCTGTAGCCTATCTCTACCCTGAGTAAATGCTCTGAGGCAGCCATTGCGTGAACCGA
DNasePeakNoPromoter10323	potential enhancer	chr11	58958690	58958890	+	chr11	59191217	59191417	+	AGGACCGGATCAACTCCACAAGCATTTCCTCTTCTGCTGTTGGTTTCTACAGGATATGGCGGGGGCTGCATTCCAAGTTCTCATGGATACAGAACTGGTCAGAACTGACACTGAGGGTTCAAGGTCCATGGTCCAGAGCTGCAGCTGCACCTCAATCTCTCCCGCCTCCCCCTTCAGCATAGTGCTGGTTGTTTTTAAGCTACCTTAACATGACACATTGCGTGAACCGA
DNasePeakNoPromoter10323_Reversed:	potential enhancer	chr11	58958690	58958890	-	chr11	59191217	59191417	-	AGGACCGGATCAACTTGTCATGTTAAGGTAGCTTAAAAACAACCAGCACTATGCTGAAGGGGGAGGCGGGAGAGATTGAGGTGCAGCTGCAGCTCTGGACCATGGACCTTGAACCCTCAGTGTCAGTTCTGACCAGTTCTGTATCCATGAGAACTTGGAATGCAGCCCCCGCCATATCCTGTAGAAACCAACAGCAGAAGAGGAAATGCTTGTGGCATTGCGTGAACCGA
DNasePeakNoPromoter10324	potential enhancer	chr11	58968960	58969160	+	chr11	59201487	59201687	+	AGGACCGGATCAACTCTTGTTACTTCCACTCACCCTTCACAGGCCCCAACAAGTCCTGGGCAAGCCAGATAAGGGGTGGGACAGTGACCTTTCTACAGGGAGGCACTTTGGGTTTCATGTCAAAGGGTATGGATATGGTCTCCCCCTACAGGTGGCAGGCAGGTATTTTGGAAGAAATAGAAAATCAACCACACTGAGAAGATGTGCGAGTGCAGCATTGCGTGAACCGA
DNasePeakNoPromoter10324_Reversed:	potential enhancer	chr11	58968960	58969160	-	chr11	59201487	59201687	-	AGGACCGGATCAACTCTGCACTCGCACATCTTCTCAGTGTGGTTGATTTTCTATTTCTTCCAAAATACCTGCCTGCCACCTGTAGGGGGAGACCATATCCATACCCTTTGACATGAAACCCAAAGTGCCTCCCTGTAGAAAGGTCACTGTCCCACCCCTTATCTGGCTTGCCCAGGACTTGTTGGGGCCTGTGAAGGGTGAGTGGAAGTAACAAGCATTGCGTGAACCGA
DNasePeakNoPromoter10325	potential enhancer	chr11	58974200	58974400	+	chr11	59206727	59206927	+	AGGACCGGATCAACTCTGCCTGTCACCCAGTTCTGTGGATGTGCTGGTGCTGAGCCTTTGCTCTCTTTCCAAATGGTTACAGGGATGTTGATCAGCTCCACCAGAGGGAGCTCTGATGGGAGGAATTGCTCTGCCATCCTTGTCCCTGTGTCTCCTGTCGGCAGGCAGCCATTGTATCTCACCAGCAGACCAGGAGACTGGTCCCAAGGTTACTGCATTGCGTGAACCGA
DNasePeakNoPromoter10325_Reversed:	potential enhancer	chr11	58974200	58974400	-	chr11	59206727	59206927	-	AGGACCGGATCAACTCAGTAACCTTGGGACCAGTCTCCTGGTCTGCTGGTGAGATACAATGGCTGCCTGCCGACAGGAGACACAGGGACAAGGATGGCAGAGCAATTCCTCCCATCAGAGCTCCCTCTGGTGGAGCTGATCAACATCCCTGTAACCATTTGGAAAGAGAGCAAAGGCTCAGCACCAGCACATCCACAGAACTGGGTGACAGGCAGCATTGCGTGAACCGA
DNasePeakNoPromoter10326	potential enhancer	chr11	58975500	58975700	+	chr11	59208027	59208227	+	AGGACCGGATCAACTGAGGCAGGTGAATGTCCTAAGTGAATTGTTCTGTTTGTAACTGGAATGTTTTTGAAGTCTTTGGTGTTGCTCCGTGAAAGGACATCGCCACCTGGTGCTCATGAGGTGTCTTTGCAGAACAATAAATGGCAAATGAACAACCACAAAATTGTTACTCTTGTTGGCCTTCTGCTGTTTGTAGATTAGTGCACCTATCTGTGCATTGCGTGAACCGA
DNasePeakNoPromoter10326_Reversed:	potential enhancer	chr11	58975500	58975700	-	chr11	59208027	59208227	-	AGGACCGGATCAACTCACAGATAGGTGCACTAATCTACAAACAGCAGAAGGCCAACAAGAGTAACAATTTTGTGGTTGTTCATTTGCCATTTATTGTTCTGCAAAGACACCTCATGAGCACCAGGTGGCGATGTCCTTTCACGGAGCAACACCAAAGACTTCAAAAACATTCCAGTTACAAACAGAACAATTCACTTAGGACATTCACCTGCCTCCATTGCGTGAACCGA
DNasePeakNoPromoter10327	potential enhancer	chr11	59052080	59052280	+	chr11	59284607	59284807	+	AGGACCGGATCAACTAGATTGGGGGTTCTGGGAGAGGCAGGTGAATGTCCTAATGTGAATTGTTCGGTTTGTAACTGGAGTGTTTTGAAGTCTTTGGTGTTGCTCTGAGAGAGGACATCGCCACCTGGTGTTCATGAGGTGTCTGTGCAGAACAATAAATGGCAAATGAACAACCACAAAATTGTTGCTGTTGTTAACCTTCCGCCTTTTGTAGACATTGCGTGAACCGA
DNasePeakNoPromoter10327_Reversed:	potential enhancer	chr11	59052080	59052280	-	chr11	59284607	59284807	-	AGGACCGGATCAACTTCTACAAAAGGCGGAAGGTTAACAACAGCAACAATTTTGTGGTTGTTCATTTGCCATTTATTGTTCTGCACAGACACCTCATGAACACCAGGTGGCGATGTCCTCTCTCAGAGCAACACCAAAGACTTCAAAACACTCCAGTTACAAACCGAACAATTCACATTAGGACATTCACCTGCCTCTCCCAGAACCCCCAATCTCATTGCGTGAACCGA
DNasePeakNoPromoter10328	potential enhancer	chr11	59117180	59117380	+	chr11	59349707	59349907	+	AGGACCGGATCAACTTTTAAGTCTGCAGAGGTTACTGCTGTCTTTTTGTTTGTACGTGCCCTGCCCCCAGAGGTGGAGCCTACAGAGGCAGGCAGGCCTCCTTGAACTGTGGTGGGCTCCACCCATTTTGAGCTTCCTAGCCACTTTGTTTACCTAATCAAACAACTAACTCGGCAATGGCGGGTGCCCCTCCCCCAGCCTCACTGCTGCCTTGCCATTGCGTGAACCGA
DNasePeakNoPromoter10328_Reversed:	potential enhancer	chr11	59117180	59117380	-	chr11	59349707	59349907	-	AGGACCGGATCAACTGCAAGGCAGCAGTGAGGCTGGGGGAGGGGCACCCGCCATTGCCGAGTTAGTTGTTTGATTAGGTAAACAAAGTGGCTAGGAAGCTCAAAATGGGTGGAGCCCACCACAGTTCAAGGAGGCCTGCCTGCCTCTGTAGGCTCCACCTCTGGGGGCAGGGCACGTACAAACAAAAAGACAGCAGTAACCTCTGCAGACTTAAACATTGCGTGAACCGA
DNasePeakNoPromoter10329	potential enhancer	chr11	59197510	59197710	+	chr11	59430037	59430237	+	AGGACCGGATCAACTGATAACTTAATTACTAAACCATTGTCTGTCAAAACCAAGCACCTATTGGTTTTTATCCGTATGGAATGTTGCTGCCACCTAGTGGAAATATGCCTAAATTGTAGGGTCAGTTGCAATAGTGATTGATCATCCTCAAACACATTACATCCTCACTGTGATCCAAGCACTGTACCATGTGCTTCTCAAGCACCTGAACTCAACATTGCGTGAACCGA
DNasePeakNoPromoter10329_Reversed:	potential enhancer	chr11	59197510	59197710	-	chr11	59430037	59430237	-	AGGACCGGATCAACTTTGAGTTCAGGTGCTTGAGAAGCACATGGTACAGTGCTTGGATCACAGTGAGGATGTAATGTGTTTGAGGATGATCAATCACTATTGCAACTGACCCTACAATTTAGGCATATTTCCACTAGGTGGCAGCAACATTCCATACGGATAAAAACCAATAGGTGCTTGGTTTTGACAGACAATGGTTTAGTAATTAAGTTATCCATTGCGTGAACCGA
DNasePeakNoPromoter1033	potential enhancer	chr1	27050100	27050300	+	chr1	26723609	26723809	+	AGGACCGGATCAACTCTGGCAGGGGCGGTGTGGCTTCGAGTTTATGCAGATTAGCCATGTGTTTCTCACTTCAAGGCGTTCCACAGGAAAAGCCTTTTCCTGTGTTTGGCTCTCAGTGGGCGGTTCCCAGCTTACTGTACTGGGACTCAGCAAGCAGCAGGCATGCACCAGAGGGATCACAGTACACTGGCCCCCCTCTCCATTCCACCTCCAATCATTGCGTGAACCGA
DNasePeakNoPromoter1033_Reversed:	potential enhancer	chr1	27050100	27050300	-	chr1	26723609	26723809	-	AGGACCGGATCAACTATTGGAGGTGGAATGGAGAGGGGGGCCAGTGTACTGTGATCCCTCTGGTGCATGCCTGCTGCTTGCTGAGTCCCAGTACAGTAAGCTGGGAACCGCCCACTGAGAGCCAAACACAGGAAAAGGCTTTTCCTGTGGAACGCCTTGAAGTGAGAAACACATGGCTAATCTGCATAAACTCGAAGCCACACCGCCCCTGCCAGCATTGCGTGAACCGA
DNasePeakNoPromoter10330	potential enhancer	chr11	59304780	59304980	+	chr11	59537307	59537507	+	AGGACCGGATCAACTTCTAGACAATCTTCTCCTCTGGATGTAAACAGAAGCAGCGTCTACCAAGTAAAATGTTTTTGTAATGTTTCTTCACCACGAGAGGGAGCTATTTCTTTTCCCTGTTTTTCCCTTTGGCGGAAGTTCAGGAACCGGTGAAACCCTGTCTCTACTAAGAATACAAAAAAAAAAATTAGCCGGAGGTGGTTGAGGGCTCCTGTCATTGCGTGAACCGA
DNasePeakNoPromoter10330_Reversed:	potential enhancer	chr11	59304780	59304980	-	chr11	59537307	59537507	-	AGGACCGGATCAACTACAGGAGCCCTCAACCACCTCCGGCTAATTTTTTTTTTTGTATTCTTAGTAGAGACAGGGTTTCACCGGTTCCTGAACTTCCGCCAAAGGGAAAAACAGGGAAAAGAAATAGCTCCCTCTCGTGGTGAAGAAACATTACAAAAACATTTTACTTGGTAGACGCTGCTTCTGTTTACATCCAGAGGAGAAGATTGTCTAGACATTGCGTGAACCGA
DNasePeakNoPromoter10331	potential enhancer	chr11	59318000	59318200	+	chr11	59550527	59550727	+	AGGACCGGATCAACTGGCGGGAAACAAGCCGTAGAAATTCTTGAGACACGGGTTCGTCGCCAGCTTCCTGGTGCAAAACCCAACACCTGGCTCACAAAACGCTAGGTAACATCTCATGGTTCCACTGGGGCTCGAACCCAGGACCTTCTGCGTGTAAAGCAGACGTGATAACCACTACACTATGGAACCCCACACGACTAAAACGTTCCTCCAGGCATTGCGTGAACCGA
DNasePeakNoPromoter10331_Reversed:	potential enhancer	chr11	59318000	59318200	-	chr11	59550527	59550727	-	AGGACCGGATCAACTCCTGGAGGAACGTTTTAGTCGTGTGGGGTTCCATAGTGTAGTGGTTATCACGTCTGCTTTACACGCAGAAGGTCCTGGGTTCGAGCCCCAGTGGAACCATGAGATGTTACCTAGCGTTTTGTGAGCCAGGTGTTGGGTTTTGCACCAGGAAGCTGGCGACGAACCCGTGTCTCAAGAATTTCTACGGCTTGTTTCCCGCCCATTGCGTGAACCGA
DNasePeakNoPromoter10332	potential enhancer	chr11	59318520	59318720	+	chr11	59551047	59551247	+	AGGACCGGATCAACTCACTATGGAACCGCGTGCGGAATGGCTGTCTCTGGATTTAGCAATTCTGCATAAAGACATGTTAACAACGTGGACTGAAAGGGATTTACTGCTCAGCGATCACGAAAAGAGAAACTTTCACCAGGATTACAGACTTTCCAGTGTAATTCCTACCCACGCTCTCTTTAGAGACAAAGGTTCCACACTTACTTGTGGAAAGACATTGCGTGAACCGA
DNasePeakNoPromoter10332_Reversed:	potential enhancer	chr11	59318520	59318720	-	chr11	59551047	59551247	-	AGGACCGGATCAACTTCTTTCCACAAGTAAGTGTGGAACCTTTGTCTCTAAAGAGAGCGTGGGTAGGAATTACACTGGAAAGTCTGTAATCCTGGTGAAAGTTTCTCTTTTCGTGATCGCTGAGCAGTAAATCCCTTTCAGTCCACGTTGTTAACATGTCTTTATGCAGAATTGCTAAATCCAGAGACAGCCATTCCGCACGCGGTTCCATAGTGCATTGCGTGAACCGA
DNasePeakNoPromoter10333	potential enhancer	chr11	59319160	59319360	+	chr11	59551687	59551887	+	AGGACCGGATCAACTTGTTCCGAAACTTTAGTCGCCTAGTGTTACCCGAGTTGCTTTAAAATAAAACATTGTTTTATCAGTTACCAGAATGGCCGAGTGGTTAAGGCGTTGGACTTAAGATCCAATGGATTCATATCCGCGTGGGTTCGAACCCCACTTCTGGTAAAGAGGAGTTGTTTTTCCTGGCAAAAACCTTTTTTCCTAATCCTTGACAACATTGCGTGAACCGA
DNasePeakNoPromoter10333_Reversed:	potential enhancer	chr11	59319160	59319360	-	chr11	59551687	59551887	-	AGGACCGGATCAACTTTGTCAAGGATTAGGAAAAAAGGTTTTTGCCAGGAAAAACAACTCCTCTTTACCAGAAGTGGGGTTCGAACCCACGCGGATATGAATCCATTGGATCTTAAGTCCAACGCCTTAACCACTCGGCCATTCTGGTAACTGATAAAACAATGTTTTATTTTAAAGCAACTCGGGTAACACTAGGCGACTAAAGTTTCGGAACACATTGCGTGAACCGA
DNasePeakNoPromoter10334	potential enhancer	chr11	59323870	59324070	+	chr11	59556397	59556597	+	AGGACCGGATCAACTGGATAGACTAAGCAAACGCTTTTCTTCAGGGGCCCGGATAGCTCAGTCGGTAGAGCATCAGACTTTTAATCTGAGGGTCCGGGGTTCAAGTCCCTGTTCGGGCGGATGCTGTTTTAGTTTCCAATAAAATGGATTTGGGCGAGGCTGAGAGAAAGGAACGTTATGTGAAACCCGCTTGGGGTGCCTCCTCCTTGAGGGAACATTGCGTGAACCGA
DNasePeakNoPromoter10334_Reversed:	potential enhancer	chr11	59323870	59324070	-	chr11	59556397	59556597	-	AGGACCGGATCAACTTTCCCTCAAGGAGGAGGCACCCCAAGCGGGTTTCACATAACGTTCCTTTCTCTCAGCCTCGCCCAAATCCATTTTATTGGAAACTAAAACAGCATCCGCCCGAACAGGGACTTGAACCCCGGACCCTCAGATTAAAAGTCTGATGCTCTACCGACTGAGCTATCCGGGCCCCTGAAGAAAAGCGTTTGCTTAGTCTATCCCATTGCGTGAACCGA
DNasePeakNoPromoter10335	potential enhancer	chr11	59324910	59325110	+	chr11	59557437	59557637	+	AGGACCGGATCAACTGAGGCTAAGAAGTGGACCGTAGCCCTGTCTGTTCAAAGGGGTTGAGCCAACAAAAGGTCTGCCGAAACCCGGGATCGAACCAGGGACCTTTAGATCTTCAGTCTAACGCTCTCCCAACTGAGCTATTTCGGCGAAGACATGAGACAGTCCCGCCCTGTCAAGGAAATTTAAAAGAAAAAAAAAAACCGGGCGTGGTGGCTCATTGCGTGAACCGA
DNasePeakNoPromoter10335_Reversed:	potential enhancer	chr11	59324910	59325110	-	chr11	59557437	59557637	-	AGGACCGGATCAACTAGCCACCACGCCCGGTTTTTTTTTTTCTTTTAAATTTCCTTGACAGGGCGGGACTGTCTCATGTCTTCGCCGAAATAGCTCAGTTGGGAGAGCGTTAGACTGAAGATCTAAAGGTCCCTGGTTCGATCCCGGGTTTCGGCAGACCTTTTGTTGGCTCAACCCCTTTGAACAGACAGGGCTACGGTCCACTTCTTAGCCTCCATTGCGTGAACCGA
DNasePeakNoPromoter10336	potential enhancer	chr11	59327820	59328020	+	chr11	59560347	59560547	+	AGGACCGGATCAACTACTTGAACCCTGGACCCTCAGATTAAAAGTCTGATGCTCTACCGACTGAGCTATCCGGGCTCACGGTAGTAACGTTGCTTCCATTAATGAAGACTCTGTTACCATTATGCCGTGAACTAACAGGCAAGGTGCAAGGTGGTGAACGAGTTCCTGGGCTCTTCTTTTGTGTGTGATCCAATCCAATTCCGATGCAGAAATCCCATTGCGTGAACCGA
DNasePeakNoPromoter10336_Reversed:	potential enhancer	chr11	59327820	59328020	-	chr11	59560347	59560547	-	AGGACCGGATCAACTGGATTTCTGCATCGGAATTGGATTGGATCACACACAAAAGAAGAGCCCAGGAACTCGTTCACCACCTTGCACCTTGCCTGTTAGTTCACGGCATAATGGTAACAGAGTCTTCATTAATGGAAGCAACGTTACTACCGTGAGCCCGGATAGCTCAGTCGGTAGAGCATCAGACTTTTAATCTGAGGGTCCAGGGTTCAAGTCATTGCGTGAACCGA
DNasePeakNoPromoter10337	potential enhancer	chr11	59328440	59328640	+	chr11	59560967	59561167	+	AGGACCGGATCAACTCCACCCCGCCCCCACAGCCCCGACTTCGACGCACGCGCAGCTCCGTCTCAGCTCGCTAGCCGACCCGCCCCTCCCACTTCTCCCCTGTACACGCAGCTGTTTTCTTCTGACAGATCCCATCAAGAACTTTCAGTCCTCTAGGCCTCGCACGTGCTGTCCCATCAATACCTGAAATGTCACCTTCCTTTCAACTCCTTTCCCATTGCGTGAACCGA
DNasePeakNoPromoter10337_Reversed:	potential enhancer	chr11	59328440	59328640	-	chr11	59560967	59561167	-	AGGACCGGATCAACTGGAAAGGAGTTGAAAGGAAGGTGACATTTCAGGTATTGATGGGACAGCACGTGCGAGGCCTAGAGGACTGAAAGTTCTTGATGGGATCTGTCAGAAGAAAACAGCTGCGTGTACAGGGGAGAAGTGGGAGGGGCGGGTCGGCTAGCGAGCTGAGACGGAGCTGCGCGTGCGTCGAAGTCGGGGCTGTGGGGGCGGGGTGGCATTGCGTGAACCGA
DNasePeakNoPromoter10338	potential enhancer	chr11	59333690	59333890	+	chr11	59566217	59566417	+	AGGACCGGATCAACTTCCCCAGTATCCTCCCTCCCAGGGGAAAATGACGATAAGGTTTCCCTTAACTGCCCCAGCCCGCGTGAGAACCCACAGGGTGTTGACCCTGTTAACTGCAGAAAGACCCTGTTAACTGCAGAAATCACATGTAGTGATGACTAACGCCTAAAACGGAAGCGCTGCCGAAACCCGGGATTGAACCAGGGACCTTTAGATCTCATTGCGTGAACCGA
DNasePeakNoPromoter10338_Reversed:	potential enhancer	chr11	59333690	59333890	-	chr11	59566217	59566417	-	AGGACCGGATCAACTAGATCTAAAGGTCCCTGGTTCAATCCCGGGTTTCGGCAGCGCTTCCGTTTTAGGCGTTAGTCATCACTACATGTGATTTCTGCAGTTAACAGGGTCTTTCTGCAGTTAACAGGGTCAACACCCTGTGGGTTCTCACGCGGGCTGGGGCAGTTAAGGGAAACCTTATCGTCATTTTCCCCTGGGAGGGAGGATACTGGGGACATTGCGTGAACCGA
DNasePeakNoPromoter10339	potential enhancer	chr11	59379380	59379580	+	chr11	59611907	59612107	+	AGGACCGGATCAACTCTAACACAAACTGTGTCATTTCCCTACCACCCGCTGGTTATGCCCAGGAACCTGCATGTTGAGACTGCACTTTTCCCTGTCCAAATTGGAACACAGAGGTCAAAGTCCTTTGCCAACTGCCACAGTACAAAGCAGAGCCATTTCCCTTTCAGTGGAGTCAAGCAGCCAAACACACCTGGCATATCCAGAATTCCTGCATGCATTGCGTGAACCGA
DNasePeakNoPromoter10339_Reversed:	potential enhancer	chr11	59379380	59379580	-	chr11	59611907	59612107	-	AGGACCGGATCAACTCATGCAGGAATTCTGGATATGCCAGGTGTGTTTGGCTGCTTGACTCCACTGAAAGGGAAATGGCTCTGCTTTGTACTGTGGCAGTTGGCAAAGGACTTTGACCTCTGTGTTCCAATTTGGACAGGGAAAAGTGCAGTCTCAACATGCAGGTTCCTGGGCATAACCAGCGGGTGGTAGGGAAATGACACAGTTTGTGTTAGCATTGCGTGAACCGA
DNasePeakNoPromoter1034	potential enhancer	chr1	27070670	27070870	+	chr1	26744179	26744379	+	AGGACCGGATCAACTAATCCGCTTCTCCATCTTAGTCACACTGTTCCAACCCTGATACTGCCTGCTGACTGCCTGAGCCTGTGCTGCTTGCAGCAGATTACTGTATGCTTGTTCCTGGGCCCATTTCCTGTTTCTATTCTAGTCGCTGGTGGCTCAGCTCTGCTTCCTGCCTGTGTGTCTCACACAGATTCCTCTTGCTGGAACCTTTTGTTTCCCATTGCGTGAACCGA
DNasePeakNoPromoter1034_Reversed:	potential enhancer	chr1	27070670	27070870	-	chr1	26744179	26744379	-	AGGACCGGATCAACTGGAAACAAAAGGTTCCAGCAAGAGGAATCTGTGTGAGACACACAGGCAGGAAGCAGAGCTGAGCCACCAGCGACTAGAATAGAAACAGGAAATGGGCCCAGGAACAAGCATACAGTAATCTGCTGCAAGCAGCACAGGCTCAGGCAGTCAGCAGGCAGTATCAGGGTTGGAACAGTGTGACTAAGATGGAGAAGCGGATTCATTGCGTGAACCGA
DNasePeakNoPromoter10340	potential enhancer	chr11	59410990	59411190	+	chr11	59643517	59643717	+	AGGACCGGATCAACTGGACAACGTAGTGAGACCTCATCTCTACAACAAATAAAAAAGTTTCACCTGTAGTCCCCAGCTACTCAATAGGCTGAGGTGGTAGGTTTGCTTGAGTCTAAGAGTTCAAGGTTACATTGAACTATGATTGCACAACCACATTCCGGCTTGGGTGACAGGGTGAGACCCACCCTGTCTCAAAAGAAGTGTTTTCAGATTTACATTGCGTGAACCGA
DNasePeakNoPromoter10340_Reversed:	potential enhancer	chr11	59410990	59411190	-	chr11	59643517	59643717	-	AGGACCGGATCAACTTAAATCTGAAAACACTTCTTTTGAGACAGGGTGGGTCTCACCCTGTCACCCAAGCCGGAATGTGGTTGTGCAATCATAGTTCAATGTAACCTTGAACTCTTAGACTCAAGCAAACCTACCACCTCAGCCTATTGAGTAGCTGGGGACTACAGGTGAAACTTTTTTATTTGTTGTAGAGATGAGGTCTCACTACGTTGTCCCATTGCGTGAACCGA
DNasePeakNoPromoter10341	potential enhancer	chr11	59448110	59448310	+	chr11	59680637	59680837	+	AGGACCGGATCAACTGGTACCTTCCTTCAATCTTCCTCAGGTCCATCCTGGCTTGGGTGCTGTGTCAGCCTCAAAGCCCTTGCAAAACTTGTGATGAACCTGGGCTTAGGGCCCCCTCTAGTGCTGAAGTGGCTGCAACAGCCACAGGCTTAGGAATCACAAGTCAGGCTGCTTAGAACTTCTAGACAGGCCTATTGAAGTAAAACAGGCACAAACATTGCGTGAACCGA
DNasePeakNoPromoter10341_Reversed:	potential enhancer	chr11	59448110	59448310	-	chr11	59680637	59680837	-	AGGACCGGATCAACTTTTGTGCCTGTTTTACTTCAATAGGCCTGTCTAGAAGTTCTAAGCAGCCTGACTTGTGATTCCTAAGCCTGTGGCTGTTGCAGCCACTTCAGCACTAGAGGGGGCCCTAAGCCCAGGTTCATCACAAGTTTTGCAAGGGCTTTGAGGCTGACACAGCACCCAAGCCAGGATGGACCTGAGGAAGATTGAAGGAAGGTACCCATTGCGTGAACCGA
DNasePeakNoPromoter10342	potential enhancer	chr11	59474390	59474590	+	chr11	59706917	59707117	+	AGGACCGGATCAACTAAGTCCTGTGGGTCGTGACTAACTCAGCATTCCACTGGAGGCTATATGATCAAACAGCAAACTATTTATCATGAATGCAGGATGTGGGCAAACTCATGACTGTGCCTGCTGCCAGAAGATATGCTGAGTGCAATCACTCCCTGGCACTGTGCTCCTTGAGGTTATCTACTGGAACATCTGGAGACTACTGTTCAGAGAATCATTGCGTGAACCGA
DNasePeakNoPromoter10342_Reversed:	potential enhancer	chr11	59474390	59474590	-	chr11	59706917	59707117	-	AGGACCGGATCAACTATTCTCTGAACAGTAGTCTCCAGATGTTCCAGTAGATAACCTCAAGGAGCACAGTGCCAGGGAGTGATTGCACTCAGCATATCTTCTGGCAGCAGGCACAGTCATGAGTTTGCCCACATCCTGCATTCATGATAAATAGTTTGCTGTTTGATCATATAGCCTCCAGTGGAATGCTGAGTTAGTCACGACCCACAGGACTTCATTGCGTGAACCGA
DNasePeakNoPromoter10343	potential enhancer	chr11	59544030	59544230	+	chr11	59776557	59776757	+	AGGACCGGATCAACTCAGGTTATATAACTAAGTCGCTTTCTTGGGAAAGCACTCTTGATAAAACTTACTGTTTGGACTGGTTCCAGGAGGTCATCCTTGGTTATTTGCTGAGAGCATGAATCACAGCTTAGTCATAGAGGTATTTGCAAGGTGCACATGAAGTCATAGGACCAGGGTGTTTTCAGAATGTGATTTGCACTGTCAGATTCCATTGTCATTGCGTGAACCGA
DNasePeakNoPromoter10343_Reversed:	potential enhancer	chr11	59544030	59544230	-	chr11	59776557	59776757	-	AGGACCGGATCAACTACAATGGAATCTGACAGTGCAAATCACATTCTGAAAACACCCTGGTCCTATGACTTCATGTGCACCTTGCAAATACCTCTATGACTAAGCTGTGATTCATGCTCTCAGCAAATAACCAAGGATGACCTCCTGGAACCAGTCCAAACAGTAAGTTTTATCAAGAGTGCTTTCCCAAGAAAGCGACTTAGTTATATAACCTGCATTGCGTGAACCGA
DNasePeakNoPromoter10344	potential enhancer	chr11	59545720	59545920	+	chr11	59778247	59778447	+	AGGACCGGATCAACTTGGCATCACCCTGTGACAGCGTTGCAAGCATTAAGAAAGGGTGCAGCTAGAAAAGTCCAAAGGTCCTTTCATCAGAGAGGAAAACTGCCCAGATCCTCCAATCTGACTTCCCTTGTGGCCTCCTGGATAGCACTGGGTCACATGGTGTGGGCCTCCTTAGCTGGAAGGGACACCAGGAAAGTGAGTACTCAGCAAAGGGACATTGCGTGAACCGA
DNasePeakNoPromoter10344_Reversed:	potential enhancer	chr11	59545720	59545920	-	chr11	59778247	59778447	-	AGGACCGGATCAACTTCCCTTTGCTGAGTACTCACTTTCCTGGTGTCCCTTCCAGCTAAGGAGGCCCACACCATGTGACCCAGTGCTATCCAGGAGGCCACAAGGGAAGTCAGATTGGAGGATCTGGGCAGTTTTCCTCTCTGATGAAAGGACCTTTGGACTTTTCTAGCTGCACCCTTTCTTAATGCTTGCAACGCTGTCACAGGGTGATGCCACATTGCGTGAACCGA
DNasePeakNoPromoter10345	potential enhancer	chr11	59570150	59570350	+	chr11	59802677	59802877	+	AGGACCGGATCAACTATAAAAATGACTTTGTATTGATTGTGAAACGGTTCTGGCTCTGTCTCGATGCAGAAACACAATGATCTGGTGCCACCATGTGGTGATTTTTATTCAGGTTTTAGAATGCAGTTCACACCTTTTTAAGCCATGTGCTGGATCAGATGGTTCAAAAGTGCAATTTTTGAACATGGTTTAACTCCCACAGAATGCAGTGTAACCATTGCGTGAACCGA
DNasePeakNoPromoter10345_Reversed:	potential enhancer	chr11	59570150	59570350	-	chr11	59802677	59802877	-	AGGACCGGATCAACTGTTACACTGCATTCTGTGGGAGTTAAACCATGTTCAAAAATTGCACTTTTGAACCATCTGATCCAGCACATGGCTTAAAAAGGTGTGAACTGCATTCTAAAACCTGAATAAAAATCACCACATGGTGGCACCAGATCATTGTGTTTCTGCATCGAGACAGAGCCAGAACCGTTTCACAATCAATACAAAGTCATTTTTATCATTGCGTGAACCGA
DNasePeakNoPromoter10346	potential enhancer	chr11	59574660	59574860	+	chr11	59807187	59807387	+	AGGACCGGATCAACTGAGTAGGGTGAGGAATGGGGAGAGTGGGCAGGAGGTTCTGAGAGGTCAGTGGGGGTGATTATGTAGGCTGCAGGAAGAGGACTTTGGAATATCACTCTGGCTGCCTGGTGGAAAACAAATCCTAGTGCACACCCATTTGTGTGGCTGCTGACATCAAGTCTTCATGGAAGCTACTCAACAAGTAAGGAAACAGCTGTCTTCATTGCGTGAACCGA
DNasePeakNoPromoter10346_Reversed:	potential enhancer	chr11	59574660	59574860	-	chr11	59807187	59807387	-	AGGACCGGATCAACTAAGACAGCTGTTTCCTTACTTGTTGAGTAGCTTCCATGAAGACTTGATGTCAGCAGCCACACAAATGGGTGTGCACTAGGATTTGTTTTCCACCAGGCAGCCAGAGTGATATTCCAAAGTCCTCTTCCTGCAGCCTACATAATCACCCCCACTGACCTCTCAGAACCTCCTGCCCACTCTCCCCATTCCTCACCCTACTCCATTGCGTGAACCGA
DNasePeakNoPromoter10347	potential enhancer	chr11	59590550	59590750	+	chr11	59823077	59823277	+	AGGACCGGATCAACTTTAAATTTTTCATAGAGACGGTGTTTCATTATGTCGCCCCAGCTGGTCTACGAACTCCTGGGCTCATACGAGACTTTACCGTGTATGTCCAGTAGAGGTCACAAAGTGCTTATTATAGACACTGAAACCTCAACCAAATGCGTGCTTGGGCATTTGCATTATGCAATAATGAGCACACATAAATGATTATAATTAGGGGGCATTGCGTGAACCGA
DNasePeakNoPromoter10347_Reversed:	potential enhancer	chr11	59590550	59590750	-	chr11	59823077	59823277	-	AGGACCGGATCAACTCCCCCTAATTATAATCATTTATGTGTGCTCATTATTGCATAATGCAAATGCCCAAGCACGCATTTGGTTGAGGTTTCAGTGTCTATAATAAGCACTTTGTGACCTCTACTGGACATACACGGTAAAGTCTCGTATGAGCCCAGGAGTTCGTAGACCAGCTGGGGCGACATAATGAAACACCGTCTCTATGAAAAATTTAACATTGCGTGAACCGA
DNasePeakNoPromoter10348	potential enhancer	chr11	59686560	59686760	+	chr11	59919087	59919287	+	AGGACCGGATCAACTAGATGCTCAAATATTTGTTAGATGAGTGAATAAAAATTCACCCCAGACTTTTTTTTTCCTTCCAAAGGGCCCTGTGGCTTCCTTCCTCTAAACCCATTAAACAGTGCCATCTGCAGGGAAGGCAGCTCATGACATCATGTTTAAATATTAGAAGAACAATAACAAGGTAAAAAAATTGGCAATGCCACCATTCAGCTCTCCATTGCGTGAACCGA
DNasePeakNoPromoter10348_Reversed:	potential enhancer	chr11	59686560	59686760	-	chr11	59919087	59919287	-	AGGACCGGATCAACTGAGAGCTGAATGGTGGCATTGCCAATTTTTTTACCTTGTTATTGTTCTTCTAATATTTAAACATGATGTCATGAGCTGCCTTCCCTGCAGATGGCACTGTTTAATGGGTTTAGAGGAAGGAAGCCACAGGGCCCTTTGGAAGGAAAAAAAAAGTCTGGGGTGAATTTTTATTCACTCATCTAACAAATATTTGAGCATCTCATTGCGTGAACCGA
DNasePeakNoPromoter10349	potential enhancer	chr11	59729290	59729490	+	chr11	59961817	59962017	+	AGGACCGGATCAACTCACTTAAAGAATGAACTTTGTTCTAACTGCCACAAGGTTTTTCTTTTTCTTTTCCAGCAGCTAAACAAGCACTGGCCTTGAGATAAGCAATATTAAAACAATGACAGCTTGTCCACTGCCAGAGGCTAACTGACTCTCCTGTGCCATAAGCCATAACTACAGCTTTGACTGGACAAGGGACTCATTTCAGCAACTTTCTCCATTGCGTGAACCGA
DNasePeakNoPromoter10349_Reversed:	potential enhancer	chr11	59729290	59729490	-	chr11	59961817	59962017	-	AGGACCGGATCAACTGAGAAAGTTGCTGAAATGAGTCCCTTGTCCAGTCAAAGCTGTAGTTATGGCTTATGGCACAGGAGAGTCAGTTAGCCTCTGGCAGTGGACAAGCTGTCATTGTTTTAATATTGCTTATCTCAAGGCCAGTGCTTGTTTAGCTGCTGGAAAAGAAAAAGAAAAACCTTGTGGCAGTTAGAACAAAGTTCATTCTTTAAGTGCATTGCGTGAACCGA
DNasePeakNoPromoter1035	potential enhancer	chr1	27110660	27110860	+	chr1	26784169	26784369	+	AGGACCGGATCAACTTTCCCAGGCTCCTCCCTCCCCACCCCCCAAATGACCTTAACCTTCTTTCATAGCTGGAGAGCAGCCAAGTCCAGCCTAAACAATACTCTCAACCTCATTGGCTCTTTTGCCTTGCAGCCACTGCCACCCCCAAGTGGCTAAGGCCTTCCCACTAGGCCTCTCAGTGGGGTCAAGGTTTTCTAACCACTGAAAGGCAAACACATTGCGTGAACCGA
DNasePeakNoPromoter1035_Reversed:	potential enhancer	chr1	27110660	27110860	-	chr1	26784169	26784369	-	AGGACCGGATCAACTTGTTTGCCTTTCAGTGGTTAGAAAACCTTGACCCCACTGAGAGGCCTAGTGGGAAGGCCTTAGCCACTTGGGGGTGGCAGTGGCTGCAAGGCAAAAGAGCCAATGAGGTTGAGAGTATTGTTTAGGCTGGACTTGGCTGCTCTCCAGCTATGAAAGAAGGTTAAGGTCATTTGGGGGGTGGGGAGGGAGGAGCCTGGGAACATTGCGTGAACCGA
DNasePeakNoPromoter10350	potential enhancer	chr11	59866090	59866290	+	chr11	60098617	60098817	+	AGGACCGGATCAACTAAACAACCCATAGCCAGAAAACAGGATGTAGGAACAATCACCAGCACACTCTATAAACAACCCATAGCCAGAAAACAGAATGTAGGGACAATCACCAGCCATCTTTTGTCAATAATTGATGGAATAGAGTTGAAAGGAAACTGGAGCATGAGTCATATTTGACCAGTCAGTCCTCACTCTTATTTACTTGCTATGTAAACCATTGCGTGAACCGA
DNasePeakNoPromoter10350_Reversed:	potential enhancer	chr11	59866090	59866290	-	chr11	60098617	60098817	-	AGGACCGGATCAACTGTTTACATAGCAAGTAAATAAGAGTGAGGACTGACTGGTCAAATATGACTCATGCTCCAGTTTCCTTTCAACTCTATTCCATCAATTATTGACAAAAGATGGCTGGTGATTGTCCCTACATTCTGTTTTCTGGCTATGGGTTGTTTATAGAGTGTGCTGGTGATTGTTCCTACATCCTGTTTTCTGGCTATGGGTTGTTTCATTGCGTGAACCGA
DNasePeakNoPromoter10351	potential enhancer	chr11	59893560	59893760	+	chr11	60126087	60126287	+	AGGACCGGATCAACTATTGCATTTCACAATAAAAAGTTTAGTTTCTTTTGCAATACAAACAAAGAACCAGGTGAAGAGGTATATAGGGCAAGGTCCAGAAGGGTCCCAAGCACAGGAGCTTCTGTCCTCATGGAATGTGCTAAACTTCCTGCACATCAATGAGTTCTTGTTCATCTTCTTGTAAGCCTATGTATTACCTGGAAACCCTCCAAAACCATTGCGTGAACCGA
DNasePeakNoPromoter10351_Reversed:	potential enhancer	chr11	59893560	59893760	-	chr11	60126087	60126287	-	AGGACCGGATCAACTGTTTTGGAGGGTTTCCAGGTAATACATAGGCTTACAAGAAGATGAACAAGAACTCATTGATGTGCAGGAAGTTTAGCACATTCCATGAGGACAGAAGCTCCTGTGCTTGGGACCCTTCTGGACCTTGCCCTATATACCTCTTCACCTGGTTCTTTGTTTGTATTGCAAAAGAAACTAAACTTTTTATTGTGAAATGCAATCATTGCGTGAACCGA
DNasePeakNoPromoter10352	potential enhancer	chr11	59898080	59898280	+	chr11	60130607	60130807	+	AGGACCGGATCAACTCTTCCATATATCAGTTAGTCCATGCACTCATTGCATGCCTAGCCTTGGGCTAGATGCTCTAGGCCTAGATAAAGCAAAGAGGAATGCATTACTGCTGCCCTCTGGTGTCAATCAGTCTCAATAGGATGTAGGGATAGATACAAAAAGCAGAGGATGAGGTATGTTAGAGACTGACTCTCACTGTAAGGACTGTATTGGAGCATTGCGTGAACCGA
DNasePeakNoPromoter10352_Reversed:	potential enhancer	chr11	59898080	59898280	-	chr11	60130607	60130807	-	AGGACCGGATCAACTCTCCAATACAGTCCTTACAGTGAGAGTCAGTCTCTAACATACCTCATCCTCTGCTTTTTGTATCTATCCCTACATCCTATTGAGACTGATTGACACCAGAGGGCAGCAGTAATGCATTCCTCTTTGCTTTATCTAGGCCTAGAGCATCTAGCCCAAGGCTAGGCATGCAATGAGTGCATGGACTAACTGATATATGGAAGCATTGCGTGAACCGA
DNasePeakNoPromoter10353	potential enhancer	chr11	59936870	59937070	+	chr11	60169397	60169597	+	AGGACCGGATCAACTTCACAGACAGAGTGGCTCAAAGCCAGGTATGAGCTCACACAAACAGATTATAGTAAATGGTTACATAATGCATGGGGTTGTGCACCTGCGCTCCAAACCCGCTGTGTCATACCATACCGGATGTTTACCTTGGCCTACTCCTGACTGAAGCACAGCCACTTTCCTTACAATAATAAATAACTTTTGAAAAATGCATAGTTCATTGCGTGAACCGA
DNasePeakNoPromoter10353_Reversed:	potential enhancer	chr11	59936870	59937070	-	chr11	60169397	60169597	-	AGGACCGGATCAACTAACTATGCATTTTTCAAAAGTTATTTATTATTGTAAGGAAAGTGGCTGTGCTTCAGTCAGGAGTAGGCCAAGGTAAACATCCGGTATGGTATGACACAGCGGGTTTGGAGCGCAGGTGCACAACCCCATGCATTATGTAACCATTTACTATAATCTGTTTGTGTGAGCTCATACCTGGCTTTGAGCCACTCTGTCTGTGACATTGCGTGAACCGA
DNasePeakNoPromoter10354	potential enhancer	chr11	59961180	59961380	+	chr11	60193707	60193907	+	AGGACCGGATCAACTCTTCTTTGGGACATGTATGTGTAATTTCCTAGTAAAAGAGTTTTGCCTGCTTCTTCTTCTTTCTCCCCCTGGTGTCTGCCTGCAGTACTACAATCTCCCTAGTGGTGAAATAGTGTGCCTGCCTTTGTTCTCCGAGGCTCACAACATGCTATTCAACTCTGCACTCTGAGTCAGGCAAGACAGAAACCAGTACCTTGGGTCATTGCGTGAACCGA
DNasePeakNoPromoter10354_Reversed:	potential enhancer	chr11	59961180	59961380	-	chr11	60193707	60193907	-	AGGACCGGATCAACTACCCAAGGTACTGGTTTCTGTCTTGCCTGACTCAGAGTGCAGAGTTGAATAGCATGTTGTGAGCCTCGGAGAACAAAGGCAGGCACACTATTTCACCACTAGGGAGATTGTAGTACTGCAGGCAGACACCAGGGGGAGAAAGAAGAAGAAGCAGGCAAAACTCTTTTACTAGGAAATTACACATACATGTCCCAAAGAAGCATTGCGTGAACCGA
DNasePeakNoPromoter10355	potential enhancer	chr11	60019050	60019250	+	chr11	60251577	60251777	+	AGGACCGGATCAACTTGTTGTGTATCTAGAGGGACAATTTAGCCTCCAGCTTTACACTGCCTCCAGAGCTCAATTACATAGAAAAACCCAACCGTCCTCAGGACACTTTGCTGCCATCTGCTGGGAAATTGTGAAAAGTACACAAAAAGTGGTTGGAGCCTCAGATTTGCCTAGCGTTCCCCCTAAACACTCACATGGGACGGTACTTTGTGTGTCATTGCGTGAACCGA
DNasePeakNoPromoter10355_Reversed:	potential enhancer	chr11	60019050	60019250	-	chr11	60251577	60251777	-	AGGACCGGATCAACTACACACAAAGTACCGTCCCATGTGAGTGTTTAGGGGGAACGCTAGGCAAATCTGAGGCTCCAACCACTTTTTGTGTACTTTTCACAATTTCCCAGCAGATGGCAGCAAAGTGTCCTGAGGACGGTTGGGTTTTTCTATGTAATTGAGCTCTGGAGGCAGTGTAAAGCTGGAGGCTAAATTGTCCCTCTAGATACACAACACATTGCGTGAACCGA
DNasePeakNoPromoter10356	potential enhancer	chr11	60033180	60033380	+	chr11	60265707	60265907	+	AGGACCGGATCAACTTGAGTCATGAAGGTAATGAATGTATAACCCAGTTTTTCTGTTTTTCCTATTATCCCCTTCATTTTGACATTGAGGTGTCATATTTAATTGAGCCACAAGAGGGAGGCAGTGGACAAGAAATTGTCCTACCTAATTTGAATTCCTACCTAATCTGGTGTCTTCTGGGAAGACCTTATGAAAAGTCAACTCCCAGCTCTGGTCATTGCGTGAACCGA
DNasePeakNoPromoter10356_Reversed:	potential enhancer	chr11	60033180	60033380	-	chr11	60265707	60265907	-	AGGACCGGATCAACTACCAGAGCTGGGAGTTGACTTTTCATAAGGTCTTCCCAGAAGACACCAGATTAGGTAGGAATTCAAATTAGGTAGGACAATTTCTTGTCCACTGCCTCCCTCTTGTGGCTCAATTAAATATGACACCTCAATGTCAAAATGAAGGGGATAATAGGAAAAACAGAAAAACTGGGTTATACATTCATTACCTTCATGACTCACATTGCGTGAACCGA
DNasePeakNoPromoter10357	potential enhancer	chr11	60131030	60131230	+	chr11	60363557	60363757	+	AGGACCGGATCAACTACACAAAACACCCTTACATAAGTGTGTGCTGGGGGAAAGCTATGCAACTCTGAGGCTCCAACCACTTTTTGTGTACTTTTCACAATTGCCCAGCAGATGGCAGCAAAGTGTCCTGAGGAACTACTTTTTCTGTATAATTCAGCCCTATGTGGCAGTGTAAAGCTAGAGGCTAAATTGTCCCTCTAGATATATAACAGAGCCATTGCGTGAACCGA
DNasePeakNoPromoter10357_Reversed:	potential enhancer	chr11	60131030	60131230	-	chr11	60363557	60363757	-	AGGACCGGATCAACTGCTCTGTTATATATCTAGAGGGACAATTTAGCCTCTAGCTTTACACTGCCACATAGGGCTGAATTATACAGAAAAAGTAGTTCCTCAGGACACTTTGCTGCCATCTGCTGGGCAATTGTGAAAAGTACACAAAAAGTGGTTGGAGCCTCAGAGTTGCATAGCTTTCCCCCAGCACACACTTATGTAAGGGTGTTTTGTGTCATTGCGTGAACCGA
DNasePeakNoPromoter10358	potential enhancer	chr11	60253480	60253680	+	chr11	60486007	60486207	+	AGGACCGGATCAACTATAACTGTTCAAAACAAGAATTTTTTTTTAAGCAAAGATTAACCATGAAGGACACCTGGTGGTGAAATCTGTCACCATCATGTCACCATCGCTCCTCTGTACCGTACCACACTTGCCGCTTGAGGCCACTACTGAGGCTCAGATACTGCACACATGTGAGTTTCAAGCCTTTTGAAAAGCCATGCTGTGGAAGCCCCAGCCATTGCGTGAACCGA
DNasePeakNoPromoter10358_Reversed:	potential enhancer	chr11	60253480	60253680	-	chr11	60486007	60486207	-	AGGACCGGATCAACTGCTGGGGCTTCCACAGCATGGCTTTTCAAAAGGCTTGAAACTCACATGTGTGCAGTATCTGAGCCTCAGTAGTGGCCTCAAGCGGCAAGTGTGGTACGGTACAGAGGAGCGATGGTGACATGATGGTGACAGATTTCACCACCAGGTGTCCTTCATGGTTAATCTTTGCTTAAAAAAAAATTCTTGTTTTGAACAGTTATCATTGCGTGAACCGA
DNasePeakNoPromoter10359	potential enhancer	chr11	60386250	60386450	+	chr11	60618777	60618977	+	AGGACCGGATCAACTAGACTCCCTTTCCAGGTCTGCTAAGTAACGGGTGCCTTCCGAGGCACTGGCGCTACCGCTAGACCAAGGTCGGCTAAGTAATGGGAGCCCTCCCAGGCACTGGCATTACCACTAGACCAGGGAGCCCTCTAGTGGCCCTGTCCGAGCATGACAGAGGGCTCACACTCTGCTGGTCACTTCTCACCGTGTCCCTTCAGCTCCATTGCGTGAACCGA
DNasePeakNoPromoter10359_Reversed:	potential enhancer	chr11	60386250	60386450	-	chr11	60618777	60618977	-	AGGACCGGATCAACTGAGCTGAAGGGACACGGTGAGAAGTGACCAGCAGAGTGTGAGCCCTCTGTCATGCTCGGACAGGGCCACTAGAGGGCTCCCTGGTCTAGTGGTAATGCCAGTGCCTGGGAGGGCTCCCATTACTTAGCCGACCTTGGTCTAGCGGTAGCGCCAGTGCCTCGGAAGGCACCCGTTACTTAGCAGACCTGGAAAGGGAGTCTCATTGCGTGAACCGA
DNasePeakNoPromoter1036	potential enhancer	chr1	27136600	27136800	+	chr1	26810109	26810309	+	AGGACCGGATCAACTCTCTCAGCTCCAAACCCACCCACATATTCGTTACAATGAGATACTGGAGCTGGGGCTCTGAAAATCACGTTTTTGCTTGGGTAGGCTCTGTGTTTGGCTTTCCCAATAAGGGCCACCAGAGGGAGACAGTGAAGCCAGAGGAAGAAGAAGGGACACTTTTTTTTTTGAGATGGAGTTTCCCTCCCGTCACCCAGGCTGGACATTGCGTGAACCGA
DNasePeakNoPromoter1036_Reversed:	potential enhancer	chr1	27136600	27136800	-	chr1	26810109	26810309	-	AGGACCGGATCAACTTCCAGCCTGGGTGACGGGAGGGAAACTCCATCTCAAAAAAAAAAGTGTCCCTTCTTCTTCCTCTGGCTTCACTGTCTCCCTCTGGTGGCCCTTATTGGGAAAGCCAAACACAGAGCCTACCCAAGCAAAAACGTGATTTTCAGAGCCCCAGCTCCAGTATCTCATTGTAACGAATATGTGGGTGGGTTTGGAGCTGAGAGCATTGCGTGAACCGA
DNasePeakNoPromoter10360	potential enhancer	chr11	60392830	60393030	+	chr11	60625357	60625557	+	AGGACCGGATCAACTTAGACCAATAAATAGAACAGAATAGTTTCCAGAAACAGACACATGCTTACATAGACATTTGATTTCTGACCAAGGTGGCGCTGCAGAGCAATGGGAACCAAGCAGCCTTTTCAGTAATTAGAGCCATCTGAATGTGACTCATGTGAAAAGAATGAAACTTTAGTCCTACCGTACCCCATACACACTCAAAAAAGTCAGTTCATTGCGTGAACCGA
DNasePeakNoPromoter10360_Reversed:	potential enhancer	chr11	60392830	60393030	-	chr11	60625357	60625557	-	AGGACCGGATCAACTAACTGACTTTTTTGAGTGTGTATGGGGTACGGTAGGACTAAAGTTTCATTCTTTTCACATGAGTCACATTCAGATGGCTCTAATTACTGAAAAGGCTGCTTGGTTCCCATTGCTCTGCAGCGCCACCTTGGTCAGAAATCAAATGTCTATGTAAGCATGTGTCTGTTTCTGGAAACTATTCTGTTCTATTTATTGGTCTACATTGCGTGAACCGA
DNasePeakNoPromoter10361	potential enhancer	chr11	60425490	60425690	+	chr11	60658017	60658217	+	AGGACCGGATCAACTGTGGCTCTACTCCGGCTGGAAAATAAAGCCCAGCTCCAAGCAGGCCCCAGAGAACCACTTCACATAAGAGCTATAGAAAACCAGGAGTCACTAGAGGGCCTGCTTGCCTGCTTTTTTGAACAAGGTCTAGAGCTGTGATCCAGATTGGTTACAAAGGTCAGCACTGGTTGCAGGAGCAGGCAGAGCAGAGAGAAACTGAGCATTGCGTGAACCGA
DNasePeakNoPromoter10361_Reversed:	potential enhancer	chr11	60425490	60425690	-	chr11	60658017	60658217	-	AGGACCGGATCAACTCTCAGTTTCTCTCTGCTCTGCCTGCTCCTGCAACCAGTGCTGACCTTTGTAACCAATCTGGATCACAGCTCTAGACCTTGTTCAAAAAAGCAGGCAAGCAGGCCCTCTAGTGACTCCTGGTTTTCTATAGCTCTTATGTGAAGTGGTTCTCTGGGGCCTGCTTGGAGCTGGGCTTTATTTTCCAGCCGGAGTAGAGCCACCATTGCGTGAACCGA
DNasePeakNoPromoter10362	potential enhancer	chr11	60426010	60426210	+	chr11	60658537	60658737	+	AGGACCGGATCAACTACCGCACCACCTAACTGTGGCTGCCATTTCTCTATTCAGCCTGCTTTCTCTCTGACACACAATTCTTTCACTACTGCTTCAGAAGTACCAGGGTAAAGCAAACATTCTCCTAACCTCTCAGTCACCCAGACTGTAATCATCTGTGGTAGATTTGACTTGAGTAATAATGTTGGCTCTCTCTTCTCACAGGCTGTGCAAATCATTGCGTGAACCGA
DNasePeakNoPromoter10362_Reversed:	potential enhancer	chr11	60426010	60426210	-	chr11	60658537	60658737	-	AGGACCGGATCAACTATTTGCACAGCCTGTGAGAAGAGAGAGCCAACATTATTACTCAAGTCAAATCTACCACAGATGATTACAGTCTGGGTGACTGAGAGGTTAGGAGAATGTTTGCTTTACCCTGGTACTTCTGAAGCAGTAGTGAAAGAATTGTGTGTCAGAGAGAAAGCAGGCTGAATAGAGAAATGGCAGCCACAGTTAGGTGGTGCGGTCATTGCGTGAACCGA
DNasePeakNoPromoter10363	potential enhancer	chr11	60530340	60530540	+	chr11	60762867	60763067	+	AGGACCGGATCAACTAACAGGACAAGGATTGAGGTGTGTAATAAGGAACGCTGAAAACAGCCTCCTAAGAAGGTGGTTTGAGAGCTTTTATAAGGTCATAGGTGTCTCATGACCCTCAAAAAGCCATCTAGTGGATGTTTGTGGTTTAACAAGCTCTTTCAATAAATACTTGGCGGACAGATGCTGGGGTGGACTCTCTCAGAAGAGCTCCCCGCCATTGCGTGAACCGA
DNasePeakNoPromoter10363_Reversed:	potential enhancer	chr11	60530340	60530540	-	chr11	60762867	60763067	-	AGGACCGGATCAACTGCGGGGAGCTCTTCTGAGAGAGTCCACCCCAGCATCTGTCCGCCAAGTATTTATTGAAAGAGCTTGTTAAACCACAAACATCCACTAGATGGCTTTTTGAGGGTCATGAGACACCTATGACCTTATAAAAGCTCTCAAACCACCTTCTTAGGAGGCTGTTTTCAGCGTTCCTTATTACACACCTCAATCCTTGTCCTGTTCATTGCGTGAACCGA
DNasePeakNoPromoter10364	potential enhancer	chr11	60542970	60543170	+	chr11	60775497	60775697	+	AGGACCGGATCAACTTTCAGTACCAGGGCGCTGTTCTCAGATTACCCACAAGGGGGCACTATTGAACCACTACCCTGAAGCTCCAGCGTCCTCCAGGACGCTCAGTGCTGTTTTCTTTGCAGCCTGTGATCTTCCTGCCAAACGCCTTCAGCGCAGACTTCAACATCCCCAGCCCGGCAGCCTCTGCGCCCCCTGCCTATGACAATGTGGCATATCATTGCGTGAACCGA
DNasePeakNoPromoter10364_Reversed:	potential enhancer	chr11	60542970	60543170	-	chr11	60775497	60775697	-	AGGACCGGATCAACTATATGCCACATTGTCATAGGCAGGGGGCGCAGAGGCTGCCGGGCTGGGGATGTTGAAGTCTGCGCTGAAGGCGTTTGGCAGGAAGATCACAGGCTGCAAAGAAAACAGCACTGAGCGTCCTGGAGGACGCTGGAGCTTCAGGGTAGTGGTTCAATAGTGCCCCCTTGTGGGTAATCTGAGAACAGCGCCCTGGTACTGAACATTGCGTGAACCGA
DNasePeakNoPromoter10365	potential enhancer	chr11	60545130	60545330	+	chr11	60777657	60777857	+	AGGACCGGATCAACTAAGAGGAATTAGAGACTACAAGGTCACTAGAGATGTCCCATATTCAGACAGCATGGAGCCACAACATAAAGATGGCTGGGGACTGTGCCTGGTGACACAATAGTCCTGCATTCCCATGTAGTGTATCAGTCCAAGCGTGAGAAAGCTCTCTGTGTTTCCTGAGCTGGCCAGTGGCCAGATGTGCAATGTGGATTACGTGACATTGCGTGAACCGA
DNasePeakNoPromoter10365_Reversed:	potential enhancer	chr11	60545130	60545330	-	chr11	60777657	60777857	-	AGGACCGGATCAACTTCACGTAATCCACATTGCACATCTGGCCACTGGCCAGCTCAGGAAACACAGAGAGCTTTCTCACGCTTGGACTGATACACTACATGGGAATGCAGGACTATTGTGTCACCAGGCACAGTCCCCAGCCATCTTTATGTTGTGGCTCCATGCTGTCTGAATATGGGACATCTCTAGTGACCTTGTAGTCTCTAATTCCTCTTCATTGCGTGAACCGA
DNasePeakNoPromoter10366	potential enhancer	chr11	60598570	60598770	+	chr11	60831097	60831297	+	AGGACCGGATCAACTTAAACAGATGTTCCTGTTTGGAGGATAAATTATATCCCTGTAAACCCTGGGAGAGTGGCTCTCTACACGCAGGCAGCTCCAGAGACTTGCAACATACGGCCACCAGGTGGCGGCGTAGCATCGAGCACTGAACTTGAGCACCTGCTCTGGGCAAAGAATTCATGAATGCCCTGGCCAGGCAGATACCAGTCTCAGATATTCATTGCGTGAACCGA
DNasePeakNoPromoter10366_Reversed:	potential enhancer	chr11	60598570	60598770	-	chr11	60831097	60831297	-	AGGACCGGATCAACTAATATCTGAGACTGGTATCTGCCTGGCCAGGGCATTCATGAATTCTTTGCCCAGAGCAGGTGCTCAAGTTCAGTGCTCGATGCTACGCCGCCACCTGGTGGCCGTATGTTGCAAGTCTCTGGAGCTGCCTGCGTGTAGAGAGCCACTCTCCCAGGGTTTACAGGGATATAATTTATCCTCCAAACAGGAACATCTGTTTACATTGCGTGAACCGA
DNasePeakNoPromoter10367	potential enhancer	chr11	60648490	60648690	+	chr11	60881017	60881217	+	AGGACCGGATCAACTTATCAGAACTCTAGCATCATGTCTGTATTGCTCTGTTGACTCTTGTCTCCGTGCCTGGATTATGTTCCAGCCGCTTTGTGTCAACAGAGCCTTAGGTTTACTAATGCAGCAGAGAAGGCAGTCAGACCATGCCTTTATTCGATAGGTGTCAAGTGTCAGGGACCACCATGACCTTGGCGACATGTGTCAATACAGTTAAACATTGCGTGAACCGA
DNasePeakNoPromoter10367_Reversed:	potential enhancer	chr11	60648490	60648690	-	chr11	60881017	60881217	-	AGGACCGGATCAACTTTTAACTGTATTGACACATGTCGCCAAGGTCATGGTGGTCCCTGACACTTGACACCTATCGAATAAAGGCATGGTCTGACTGCCTTCTCTGCTGCATTAGTAAACCTAAGGCTCTGTTGACACAAAGCGGCTGGAACATAATCCAGGCACGGAGACAAGAGTCAACAGAGCAATACAGACATGATGCTAGAGTTCTGATACATTGCGTGAACCGA
DNasePeakNoPromoter10368	potential enhancer	chr11	60655110	60655310	+	chr11	60887637	60887837	+	AGGACCGGATCAACTGGGGACACCACCACCTGTCTGGCAGGGTCATTCTGTGGTACTGTGAGGAGCTCCATCACAGTACCAACGTTACTGGGGAGACTGCTGTGACTACACTGCCCCCAGGTGACCTCCTTGGTTAGTGCTCCAAGCTCAGGAACAATATAGATGCTTCCTCACTTTCAATAGCGGAGGCTAAGCAGGGTTTGATCACCAAAGGCCATTGCGTGAACCGA
DNasePeakNoPromoter10368_Reversed:	potential enhancer	chr11	60655110	60655310	-	chr11	60887637	60887837	-	AGGACCGGATCAACTGCCTTTGGTGATCAAACCCTGCTTAGCCTCCGCTATTGAAAGTGAGGAAGCATCTATATTGTTCCTGAGCTTGGAGCACTAACCAAGGAGGTCACCTGGGGGCAGTGTAGTCACAGCAGTCTCCCCAGTAACGTTGGTACTGTGATGGAGCTCCTCACAGTACCACAGAATGACCCTGCCAGACAGGTGGTGGTGTCCCCCATTGCGTGAACCGA
DNasePeakNoPromoter10369	potential enhancer	chr11	60764340	60764540	+	chr11	60996868	60997068	+	AGGACCGGATCAACTAAAAAGCCTTCTGAGAGAAGCATTATTAACTCCAGTTCATGGATGACAGTCTAAGGCTCAGACTGGCAAAGTGACTGGCCAAAGGTCACTCCACTAATAAGGAACAGAGCTGGACTCCAGCCCAAGCCTTTGAACTCAAGGCCTTGTAAGGTACATAGGTACCTTCCCCCCATACAGCACTGTCTGATGTCAATATGTGACATTGCGTGAACCGA
DNasePeakNoPromoter10369_Reversed:	potential enhancer	chr11	60764340	60764540	-	chr11	60996868	60997068	-	AGGACCGGATCAACTTCACATATTGACATCAGACAGTGCTGTATGGGGGGAAGGTACCTATGTACCTTACAAGGCCTTGAGTTCAAAGGCTTGGGCTGGAGTCCAGCTCTGTTCCTTATTAGTGGAGTGACCTTTGGCCAGTCACTTTGCCAGTCTGAGCCTTAGACTGTCATCCATGAACTGGAGTTAATAATGCTTCTCTCAGAAGGCTTTTTCATTGCGTGAACCGA
DNasePeakNoPromoter1037	potential enhancer	chr1	27147300	27147500	+	chr1	26820809	26821009	+	AGGACCGGATCAACTTACTGAGGCTGGGGCTCTGCAAGACACACTTCTGCTTTACCAGCTAGATCTATGTTTGGCTCTGCTAATAGGGGGCACTAGAGGGAGACCGCAGAGCTGGAAGGGAAGAAGAGATTGGCTCCTTCTATTACTTTCAGTTCCTATGAGTGAACCTAACAGTGCTCCTTCATCCCTGACAGAAGTAGTACTTTTCTGCAGTACATTGCGTGAACCGA
DNasePeakNoPromoter1037_Reversed:	potential enhancer	chr1	27147300	27147500	-	chr1	26820809	26821009	-	AGGACCGGATCAACTTACTGCAGAAAAGTACTACTTCTGTCAGGGATGAAGGAGCACTGTTAGGTTCACTCATAGGAACTGAAAGTAATAGAAGGAGCCAATCTCTTCTTCCCTTCCAGCTCTGCGGTCTCCCTCTAGTGCCCCCTATTAGCAGAGCCAAACATAGATCTAGCTGGTAAAGCAGAAGTGTGTCTTGCAGAGCCCCAGCCTCAGTACATTGCGTGAACCGA
DNasePeakNoPromoter10370	potential enhancer	chr11	60765390	60765590	+	chr11	60997918	60998118	+	AGGACCGGATCAACTATATGATTTTCCCTCCGAGTGGGGCTGAGTGATCTCTAAGCCCTTCAAATGTATGCTCCTCCCCTGCGTTTATACAGATGAGTGCTTTGTGTACCATGGGCCCACTTCCGTGATGATAAATGGACGGTGTAGGACAGATTTCCCATCTATATTGACAGCATACTGAAAACAGTATGCTGTAGTAGTTAAAAGGGTGATTTCATTGCGTGAACCGA
DNasePeakNoPromoter10370_Reversed:	potential enhancer	chr11	60765390	60765590	-	chr11	60997918	60998118	-	AGGACCGGATCAACTAAATCACCCTTTTAACTACTACAGCATACTGTTTTCAGTATGCTGTCAATATAGATGGGAAATCTGTCCTACACCGTCCATTTATCATCACGGAAGTGGGCCCATGGTACACAAAGCACTCATCTGTATAAACGCAGGGGAGGAGCATACATTTGAAGGGCTTAGAGATCACTCAGCCCCACTCGGAGGGAAAATCATATCATTGCGTGAACCGA
DNasePeakNoPromoter10371	potential enhancer	chr11	60843420	60843620	+	chr11	61075948	61076148	+	AGGACCGGATCAACTAACATATCCTCACTGGCCCTGTGCAAAGCTGTTACAATATTTATTTTAGGAATGAGGAAACAGTCCTGAGTTCTATCACTTGCCCAAGAAACTCACATGCTGTGAGTGACTACAAAGGAATTCCAGTCCCAGCCTGAACTGAAAGCCAGGGAGGACCCTTCCCTGCCAACTCGCCTGCCCTAAGCACAGAGCGTGGCTGTCATTGCGTGAACCGA
DNasePeakNoPromoter10371_Reversed:	potential enhancer	chr11	60843420	60843620	-	chr11	61075948	61076148	-	AGGACCGGATCAACTACAGCCACGCTCTGTGCTTAGGGCAGGCGAGTTGGCAGGGAAGGGTCCTCCCTGGCTTTCAGTTCAGGCTGGGACTGGAATTCCTTTGTAGTCACTCACAGCATGTGAGTTTCTTGGGCAAGTGATAGAACTCAGGACTGTTTCCTCATTCCTAAAATAAATATTGTAACAGCTTTGCACAGGGCCAGTGAGGATATGTTCATTGCGTGAACCGA
DNasePeakNoPromoter10372	potential enhancer	chr11	60897340	60897540	+	chr11	61129868	61130068	+	AGGACCGGATCAACTGCTCACAGACAGGCCCACACGCCGACATCCCGCCAGCCCGGCAGGTGGCAGGAACGCAGCACCTCCCGAGCAGGCTGAGGACCAGACGCCCCCTCGTGGCATCCTGTGGCCTTGCATGCCATTGCTCTCAGTCCAGGACCAGGCAAACGTAGGCTCCAATAGGAAAACGGCTAAGAAAGAAAGCGGAAGAGCGGGAGAGGCATTGCGTGAACCGA
DNasePeakNoPromoter10372_Reversed:	potential enhancer	chr11	60897340	60897540	-	chr11	61129868	61130068	-	AGGACCGGATCAACTCCTCTCCCGCTCTTCCGCTTTCTTTCTTAGCCGTTTTCCTATTGGAGCCTACGTTTGCCTGGTCCTGGACTGAGAGCAATGGCATGCAAGGCCACAGGATGCCACGAGGGGGCGTCTGGTCCTCAGCCTGCTCGGGAGGTGCTGCGTTCCTGCCACCTGCCGGGCTGGCGGGATGTCGGCGTGTGGGCCTGTCTGTGAGCCATTGCGTGAACCGA
DNasePeakNoPromoter10373	potential enhancer	chr11	60941060	60941260	+	chr11	61173588	61173788	+	AGGACCGGATCAACTCCATGGCCTGACACCTGTGTTCTGGGCACAAATTGTACAATGTCCTCCATGGCCCTGTCTGCAAGGCTATTCATAAACAGCGAGCAATTTATGAACTTGGCTTCGAGCACCCTCAAGTGTTCACTGAAAGAATGAATATTTCCTAATAGATGAGACCTGTCCTCAATTATCCCTTCCTCCTCCCACCCGTCCTCTCCTCCCATTGCGTGAACCGA
DNasePeakNoPromoter10373_Reversed:	potential enhancer	chr11	60941060	60941260	-	chr11	61173588	61173788	-	AGGACCGGATCAACTGGAGGAGAGGACGGGTGGGAGGAGGAAGGGATAATTGAGGACAGGTCTCATCTATTAGGAAATATTCATTCTTTCAGTGAACACTTGAGGGTGCTCGAAGCCAAGTTCATAAATTGCTCGCTGTTTATGAATAGCCTTGCAGACAGGGCCATGGAGGACATTGTACAATTTGTGCCCAGAACACAGGTGTCAGGCCATGGCATTGCGTGAACCGA
DNasePeakNoPromoter10374	potential enhancer	chr11	60955100	60955300	+	chr11	61187628	61187828	+	AGGACCGGATCAACTGCTATATCTTTGCTGGGGTTGCCTGGGTTCCTGCTGGAGTGAATTATTCCCCAGAGAAAAAAGGCCATCAGGAAGCCTACTGTCAGTGGAGGACTGACGCCTAGTGGCCAAGGCGGATATTACATGCATACATGTGGTGGTCTTAGACCCGCCCATTGGTTCCATCTACTTAAACAGTTACTTAGCGACATGAAACCACTCATTGCGTGAACCGA
DNasePeakNoPromoter10374_Reversed:	potential enhancer	chr11	60955100	60955300	-	chr11	61187628	61187828	-	AGGACCGGATCAACTAGTGGTTTCATGTCGCTAAGTAACTGTTTAAGTAGATGGAACCAATGGGCGGGTCTAAGACCACCACATGTATGCATGTAATATCCGCCTTGGCCACTAGGCGTCAGTCCTCCACTGACAGTAGGCTTCCTGATGGCCTTTTTTCTCTGGGGAATAATTCACTCCAGCAGGAACCCAGGCAACCCCAGCAAAGATATAGCCATTGCGTGAACCGA
DNasePeakNoPromoter10375	potential enhancer	chr11	61021970	61022170	+	chr11	61254498	61254698	+	AGGACCGGATCAACTTGAGAGCCCTGACCCAGCCCTCCACCCATGGCTCCTGCACCTCTGCCCCAAGAGCCTTCTGGTGCCTGGGGACAAGCAGAAAGGCAGGCTCAGTACTATGGCAAGGCCAGCAGGGTGTGCTAGAGAGCCAAAAGCCCAGGACAAGGCTCGACCAGTGAGGGACGAAAGTTGAGGGACAACTACTGGTGCATCTTCACACCCATTGCGTGAACCGA
DNasePeakNoPromoter10375_Reversed:	potential enhancer	chr11	61021970	61022170	-	chr11	61254498	61254698	-	AGGACCGGATCAACTGGTGTGAAGATGCACCAGTAGTTGTCCCTCAACTTTCGTCCCTCACTGGTCGAGCCTTGTCCTGGGCTTTTGGCTCTCTAGCACACCCTGCTGGCCTTGCCATAGTACTGAGCCTGCCTTTCTGCTTGTCCCCAGGCACCAGAAGGCTCTTGGGGCAGAGGTGCAGGAGCCATGGGTGGAGGGCTGGGTCAGGGCTCTCACATTGCGTGAACCGA
DNasePeakNoPromoter10376	potential enhancer	chr11	61032920	61033120	+	chr11	61265448	61265648	+	AGGACCGGATCAACTACGGGTGCCTGTTGCATAAACTGCCCAGAAAAGATAAGCACCAAAACCCGATAGAGAAAGATCCAGGGGCCAAAGTTCCCCAAAGCCCGAGGCTGAGAACAACTAGGGCCTACGTGCAGTGGGTCACTCAGGGTAAGTAGCTCAGGGCTGTTTACCGTGAGTTTCTCAATCTTTCTGCAGACCGTGTCCCTTGTCACGCACATTGCGTGAACCGA
DNasePeakNoPromoter10376_Reversed:	potential enhancer	chr11	61032920	61033120	-	chr11	61265448	61265648	-	AGGACCGGATCAACTTGCGTGACAAGGGACACGGTCTGCAGAAAGATTGAGAAACTCACGGTAAACAGCCCTGAGCTACTTACCCTGAGTGACCCACTGCACGTAGGCCCTAGTTGTTCTCAGCCTCGGGCTTTGGGGAACTTTGGCCCCTGGATCTTTCTCTATCGGGTTTTGGTGCTTATCTTTTCTGGGCAGTTTATGCAACAGGCACCCGTCATTGCGTGAACCGA
DNasePeakNoPromoter10377	potential enhancer	chr11	61066370	61066570	+	chr11	61298898	61299098	+	AGGACCGGATCAACTAGACAGGCTTTGTTTGCCAGACAGAAGAGTGAATCCCATATGTGCCCTACTCCTGCTGTATTCTCAAACCAAAAGCACCAAAGGTTCACTTGATTAGATCAGAGGAAACAAAATGAGGGTCCAAAGGGCATGTGGCAACAAGCAGCTGGGAGGTACATGAGGAGCTACTAGGTGGCCTGGGGGCTAGATGACTGGACACTCATTGCGTGAACCGA
DNasePeakNoPromoter10377_Reversed:	potential enhancer	chr11	61066370	61066570	-	chr11	61298898	61299098	-	AGGACCGGATCAACTAGTGTCCAGTCATCTAGCCCCCAGGCCACCTAGTAGCTCCTCATGTACCTCCCAGCTGCTTGTTGCCACATGCCCTTTGGACCCTCATTTTGTTTCCTCTGATCTAATCAAGTGAACCTTTGGTGCTTTTGGTTTGAGAATACAGCAGGAGTAGGGCACATATGGGATTCACTCTTCTGTCTGGCAAACAAAGCCTGTCTCATTGCGTGAACCGA
DNasePeakNoPromoter10378	potential enhancer	chr11	61153130	61153330	+	chr11	61385658	61385858	+	AGGACCGGATCAACTTAGTTGACATCCATGGTTTCCTTAGAAAAATCCGAAGGCTGCACACTGGAACCCGGGAGAGCCTCTTTGTTTCTGCAATAGCCCTCTAGTGCCCTCTGCTGACAAAGCTTAACACTGTACTCACTGTACGGGATAAATGCTTAGCGTCGATCCGGTTATCATGGAACAGAACAGGTACTGAGAGTGAATCTGGAGCTGAGCATTGCGTGAACCGA
DNasePeakNoPromoter10378_Reversed:	potential enhancer	chr11	61153130	61153330	-	chr11	61385658	61385858	-	AGGACCGGATCAACTCTCAGCTCCAGATTCACTCTCAGTACCTGTTCTGTTCCATGATAACCGGATCGACGCTAAGCATTTATCCCGTACAGTGAGTACAGTGTTAAGCTTTGTCAGCAGAGGGCACTAGAGGGCTATTGCAGAAACAAAGAGGCTCTCCCGGGTTCCAGTGTGCAGCCTTCGGATTTTTCTAAGGAAACCATGGATGTCAACTACATTGCGTGAACCGA
DNasePeakNoPromoter10379	potential enhancer	chr11	61203040	61203240	+	chr11	61435568	61435768	+	AGGACCGGATCAACTCTCAATCCTTTACTGAGGATGTGTCTTTTCTGGACTTGCGGATGTAAATTCCCATTTAGAGGGATTTGCCGGTTTCCTTTTTCAGGAGCCCATAATCTCTTGCTCCCTCTAGTGTCTGCGTATGATACTGCAGTTTCTCTGGAGCTGCTACAAGTCTCCCAGCTGTCGGTGGCCTCCAGACTTTTAGAGTATGCCATGTCCATTGCGTGAACCGA
DNasePeakNoPromoter10379_Reversed:	potential enhancer	chr11	61203040	61203240	-	chr11	61435568	61435768	-	AGGACCGGATCAACTGACATGGCATACTCTAAAAGTCTGGAGGCCACCGACAGCTGGGAGACTTGTAGCAGCTCCAGAGAAACTGCAGTATCATACGCAGACACTAGAGGGAGCAAGAGATTATGGGCTCCTGAAAAAGGAAACCGGCAAATCCCTCTAAATGGGAATTTACATCCGCAAGTCCAGAAAAGACACATCCTCAGTAAAGGATTGAGCATTGCGTGAACCGA
DNasePeakNoPromoter1038	potential enhancer	chr1	27147550	27147750	+	chr1	26821059	26821259	+	AGGACCGGATCAACTTGCCTCACCTCAAAGACACCAGCATTGCTGTATGCGGTGGTGTGCACCTATAGAACCAGCCACTCAGGAAGCTGAGGGGGAAGGATAGCTTGAGCCCAGGAGTTCAAAGCTGGTAGTGTGCTAAGGTCATGCCTATAAATAGGCACCGCCCTCTAGGTTGGGCAACATAGCAAGACCCCACCTCTTTAAAAAATAAACAACATTGCGTGAACCGA
DNasePeakNoPromoter1038_Reversed:	potential enhancer	chr1	27147550	27147750	-	chr1	26821059	26821259	-	AGGACCGGATCAACTTTGTTTATTTTTTAAAGAGGTGGGGTCTTGCTATGTTGCCCAACCTAGAGGGCGGTGCCTATTTATAGGCATGACCTTAGCACACTACCAGCTTTGAACTCCTGGGCTCAAGCTATCCTTCCCCCTCAGCTTCCTGAGTGGCTGGTTCTATAGGTGCACACCACCGCATACAGCAATGCTGGTGTCTTTGAGGTGAGGCACATTGCGTGAACCGA
DNasePeakNoPromoter10380	potential enhancer	chr11	61213720	61213920	+	chr11	61446248	61446448	+	AGGACCGGATCAACTCTCATTCTCATACTTTTTTGTTCAGCTCTGAGCCTCAAAAGTGATTTGTCAGCAGCGCTGGCATGCAGGCTTTGCCTGGCTGCTATCTCTAGAGGCAAGTCTGCCACGAGAGGGCACTGCAGGCGAAGCAGTTGTGCTTGCTCATTGCCTCAGCCCAAGTGTACTCAAAGAAAAGAGGCAGCCAGCTGTGCGTGCTGTATCATTGCGTGAACCGA
DNasePeakNoPromoter10380_Reversed:	potential enhancer	chr11	61213720	61213920	-	chr11	61446248	61446448	-	AGGACCGGATCAACTATACAGCACGCACAGCTGGCTGCCTCTTTTCTTTGAGTACACTTGGGCTGAGGCAATGAGCAAGCACAACTGCTTCGCCTGCAGTGCCCTCTCGTGGCAGACTTGCCTCTAGAGATAGCAGCCAGGCAAAGCCTGCATGCCAGCGCTGCTGACAAATCACTTTTGAGGCTCAGAGCTGAACAAAAAAGTATGAGAATGAGCATTGCGTGAACCGA
DNasePeakNoPromoter10381	potential enhancer	chr11	61245250	61245450	+	chr11	61477778	61477978	+	AGGACCGGATCAACTCCCGACCCCGGTCTTAGGGATTCATCTGCGGCATCTCCTGCAGTTCCGAGTTATGGCCGCTGGGTGTCGCCACACAGCAAAAAACCCACGGGCCGCCGGGAGGACGGGACCTAATGGGGGCTCTGATGGGACAGCGCCGGCCAGACCCTGATCCCCGACCCTTGAACTCCTGCCCAGGTCCTTGGTCGGCTACAGCCTAGCATTGCGTGAACCGA
DNasePeakNoPromoter10381_Reversed:	potential enhancer	chr11	61245250	61245450	-	chr11	61477778	61477978	-	AGGACCGGATCAACTCTAGGCTGTAGCCGACCAAGGACCTGGGCAGGAGTTCAAGGGTCGGGGATCAGGGTCTGGCCGGCGCTGTCCCATCAGAGCCCCCATTAGGTCCCGTCCTCCCGGCGGCCCGTGGGTTTTTTGCTGTGTGGCGACACCCAGCGGCCATAACTCGGAACTGCAGGAGATGCCGCAGATGAATCCCTAAGACCGGGGTCGGGCATTGCGTGAACCGA
DNasePeakNoPromoter10382	potential enhancer	chr11	61262150	61262350	+	chr11	61494678	61494878	+	AGGACCGGATCAACTTGAGCCCTGGAATCCGACTGCCTGGGTTCAGATTCCAGCTCTCCACAACCCAAGGCAGCTCCCTGCCATCAGTCGGTCACTTAACCCTTCTGTGACCTCCAGTTGTCACTTAACCACACTGAGCTTCAGCTAATAGCAGCAGCTGCCTTCTGGATAAAATCCAACATGCACAGAGTGCACACAAATAGAAGCTGCCCTGACATTGCGTGAACCGA
DNasePeakNoPromoter10382_Reversed:	potential enhancer	chr11	61262150	61262350	-	chr11	61494678	61494878	-	AGGACCGGATCAACTTCAGGGCAGCTTCTATTTGTGTGCACTCTGTGCATGTTGGATTTTATCCAGAAGGCAGCTGCTGCTATTAGCTGAAGCTCAGTGTGGTTAAGTGACAACTGGAGGTCACAGAAGGGTTAAGTGACCGACTGATGGCAGGGAGCTGCCTTGGGTTGTGGAGAGCTGGAATCTGAACCCAGGCAGTCGGATTCCAGGGCTCACATTGCGTGAACCGA
DNasePeakNoPromoter10383	potential enhancer	chr11	61297430	61297630	+	chr11	61529958	61530158	+	AGGACCGGATCAACTAGACTGGCTGGCCGCCCACCTCACCAGACCCTGCCCTGTGCCCTGTGCCTTGTCCTCACTGACCTCTTACAACATCCCAATGAGGCAAGCACTCCCGCTGGAACACGTGGAACACAGCTGGAACAGTTTCCCGGTGTTCCAACTGTGGCTGCGAGCACAGACAGGTTAGGTCACTTGCCTCAAGTCACCTGCGATTGAATCATTGCGTGAACCGA
DNasePeakNoPromoter10383_Reversed:	potential enhancer	chr11	61297430	61297630	-	chr11	61529958	61530158	-	AGGACCGGATCAACTATTCAATCGCAGGTGACTTGAGGCAAGTGACCTAACCTGTCTGTGCTCGCAGCCACAGTTGGAACACCGGGAAACTGTTCCAGCTGTGTTCCACGTGTTCCAGCGGGAGTGCTTGCCTCATTGGGATGTTGTAAGAGGTCAGTGAGGACAAGGCACAGGGCACAGGGCAGGGTCTGGTGAGGTGGGCGGCCAGCCAGTCTCATTGCGTGAACCGA
DNasePeakNoPromoter10384	potential enhancer	chr11	61311460	61311660	+	chr11	61543988	61544188	+	AGGACCGGATCAACTCACATCTAGCCTGCTGCTTGTCTCTGTAAATAAAGTTTTATTGGAACCAAGCCATTGGCATTAGTTTACATAGTGACTCTGGCTGCTTTCATTCCACAATGGCAGGGTTGAGTCATTGTGCAAGAGAGTATATGGCTTATAAAGCCTAAATATTTCCCAAGTGGCCTTTTACTGAGTAACTTTGCTGACCTCTGGTCTAGCATTGCGTGAACCGA
DNasePeakNoPromoter10384_Reversed:	potential enhancer	chr11	61311460	61311660	-	chr11	61543988	61544188	-	AGGACCGGATCAACTCTAGACCAGAGGTCAGCAAAGTTACTCAGTAAAAGGCCACTTGGGAAATATTTAGGCTTTATAAGCCATATACTCTCTTGCACAATGACTCAACCCTGCCATTGTGGAATGAAAGCAGCCAGAGTCACTATGTAAACTAATGCCAATGGCTTGGTTCCAATAAAACTTTATTTACAGAGACAAGCAGCAGGCTAGATGTGCATTGCGTGAACCGA
DNasePeakNoPromoter10385	potential enhancer	chr11	61334810	61335010	+	chr11	61567338	61567538	+	AGGACCGGATCAACTCCCCGCCCCCCAGAGCTGTCCAAGGTGCTGAAACAGCTGTCGGCCACGCGGCTCCTTGTCCTTGGTGCTGAAACAGAACTCAGTCCTGGGGCTGCGCCCTCTTCCAGGTCGCCCTTTGCGCAGCTCCCAGCGAGCAGGATCCGAGAGACTGTGCATAGTGATTCCGCCTTCCTCTGCCAATGCCTCCCTGATCAACCCTCCATTGCGTGAACCGA
DNasePeakNoPromoter10385_Reversed:	potential enhancer	chr11	61334810	61335010	-	chr11	61567338	61567538	-	AGGACCGGATCAACTGAGGGTTGATCAGGGAGGCATTGGCAGAGGAAGGCGGAATCACTATGCACAGTCTCTCGGATCCTGCTCGCTGGGAGCTGCGCAAAGGGCGACCTGGAAGAGGGCGCAGCCCCAGGACTGAGTTCTGTTTCAGCACCAAGGACAAGGAGCCGCGTGGCCGACAGCTGTTTCAGCACCTTGGACAGCTCTGGGGGGCGGGGCATTGCGTGAACCGA
DNasePeakNoPromoter10386	potential enhancer	chr11	61345260	61345460	+	chr11	61577788	61577988	+	AGGACCGGATCAACTCAGGCAGCCTTCAGGACCTAACCTCTGTCCCAGTGGTTCCCTCTCTGGCCTTGCTTACCAGCTCACTGCAAGGTCACCTCTCCCTCCCTCTCTCTTTTCCTGCCGCTGTCCTGCCTGCCCACTGCAACGCTGACCCCTGCAGGCCTGCTGGGGCCTGCCTGGCCTGGGGACAAGCAGTCCGAGAGAAACAGGGACTTCAGCATTGCGTGAACCGA
DNasePeakNoPromoter10386_Reversed:	potential enhancer	chr11	61345260	61345460	-	chr11	61577788	61577988	-	AGGACCGGATCAACTCTGAAGTCCCTGTTTCTCTCGGACTGCTTGTCCCCAGGCCAGGCAGGCCCCAGCAGGCCTGCAGGGGTCAGCGTTGCAGTGGGCAGGCAGGACAGCGGCAGGAAAAGAGAGAGGGAGGGAGAGGTGACCTTGCAGTGAGCTGGTAAGCAAGGCCAGAGAGGGAACCACTGGGACAGAGGTTAGGTCCTGAAGGCTGCCTGCATTGCGTGAACCGA
DNasePeakNoPromoter10387	potential enhancer	chr11	61369120	61369320	+	chr11	61601648	61601848	+	AGGACCGGATCAACTCTGGGCAGGGAGGACAAACAGAGCTGTCTGTTTAGGCAAGGAGGGGAGCTGGGAGGAGGACACTGCCAGCCAGTTGGACTGTCTCTCCAGGCCTAGTGTTTGCCGATGGAATAAGGGAGTCAGGTGTGTCAACAGTGGGGAATGAGGTGGCTCTGCACTACACACACACGGGCTGTCCCTGGACTAGGCCATCAAGAGGGCATTGCGTGAACCGA
DNasePeakNoPromoter10387_Reversed:	potential enhancer	chr11	61369120	61369320	-	chr11	61601648	61601848	-	AGGACCGGATCAACTCCCTCTTGATGGCCTAGTCCAGGGACAGCCCGTGTGTGTGTAGTGCAGAGCCACCTCATTCCCCACTGTTGACACACCTGACTCCCTTATTCCATCGGCAAACACTAGGCCTGGAGAGACAGTCCAACTGGCTGGCAGTGTCCTCCTCCCAGCTCCCCTCCTTGCCTAAACAGACAGCTCTGTTTGTCCTCCCTGCCCAGCATTGCGTGAACCGA
DNasePeakNoPromoter10388	potential enhancer	chr11	61376890	61377090	+	chr11	61609418	61609618	+	AGGACCGGATCAACTAAATGGCCCAGCAACAACTCTGAACTCTGATCTCGGTCAGCCCAGCACGGGTGGGGCAGGAGGTTCTGTCAACAGCGAGAGAAACTCGTTAACTGAATGTCAATAGGATTAAAGGCTCTGATGGTCCAGGAGAAAAATGTGACGTGACACATCATGACAGATGCGTGGAAGGGCTCCCGGGGGGTGGGGTCCCGTGTGTGCATTGCGTGAACCGA
DNasePeakNoPromoter10388_Reversed:	potential enhancer	chr11	61376890	61377090	-	chr11	61609418	61609618	-	AGGACCGGATCAACTCACACACGGGACCCCACCCCCCGGGAGCCCTTCCACGCATCTGTCATGATGTGTCACGTCACATTTTTCTCCTGGACCATCAGAGCCTTTAATCCTATTGACATTCAGTTAACGAGTTTCTCTCGCTGTTGACAGAACCTCCTGCCCCACCCGTGCTGGGCTGACCGAGATCAGAGTTCAGAGTTGTTGCTGGGCCATTTCATTGCGTGAACCGA
DNasePeakNoPromoter10389	potential enhancer	chr11	61394250	61394450	+	chr11	61626778	61626978	+	AGGACCGGATCAACTTGCTCTGTCAGTGCAGCCTTGCAGGGCCTCGCTGGGGGAGAATCAGAATTCCTTTCTCCTGCCCTCCCTTGGGCTTCCGGAGCCTTCCGTCATCCTCTATTTATAGTTCAAGTCAGGTGCCCCTGGACATGTTGCTGGGAGGGAAGGGCCTCAGCTGGGAGAGCCGGTTCTGTGACCTGCTGGGGAAGGGCTGGGATTTTCATTGCGTGAACCGA
DNasePeakNoPromoter10389_Reversed:	potential enhancer	chr11	61394250	61394450	-	chr11	61626778	61626978	-	AGGACCGGATCAACTAAAATCCCAGCCCTTCCCCAGCAGGTCACAGAACCGGCTCTCCCAGCTGAGGCCCTTCCCTCCCAGCAACATGTCCAGGGGCACCTGACTTGAACTATAAATAGAGGATGACGGAAGGCTCCGGAAGCCCAAGGGAGGGCAGGAGAAAGGAATTCTGATTCTCCCCCAGCGAGGCCCTGCAAGGCTGCACTGACAGAGCACATTGCGTGAACCGA
DNasePeakNoPromoter1039	potential enhancer	chr1	27150390	27150590	+	chr1	26823899	26824099	+	AGGACCGGATCAACTCACGCCTGGCTTTTTTTTTTTTTTTTTTTTTTAGACAGGGTCTTGCTCTGTCACCAGGCTGGAGTGCAGTGGCGTAATCACAGCTCACTGCAGCCTTGACTTCCTGGACTCAGGCAAACCTCCCACCACAGCCTTCCAAGTAGCTGGAACTACAGGTGCATGCCACCATGTCCAGCTAATTTTTAATTATTTTTGTAGAGCATTGCGTGAACCGA
DNasePeakNoPromoter1039_Reversed:	potential enhancer	chr1	27150390	27150590	-	chr1	26823899	26824099	-	AGGACCGGATCAACTCTCTACAAAAATAATTAAAAATTAGCTGGACATGGTGGCATGCACCTGTAGTTCCAGCTACTTGGAAGGCTGTGGTGGGAGGTTTGCCTGAGTCCAGGAAGTCAAGGCTGCAGTGAGCTGTGATTACGCCACTGCACTCCAGCCTGGTGACAGAGCAAGACCCTGTCTAAAAAAAAAAAAAAAAAAAAAAGCCAGGCGTGCATTGCGTGAACCGA
DNasePeakNoPromoter10390	potential enhancer	chr11	61395690	61395890	+	chr11	61628218	61628418	+	AGGACCGGATCAACTGCAGCCCCCAGTCCCACCTTGTCCAGAGATCACTCAGGGGAAACCACTCTGGCTGAGGGATTCAGGTGCTGGTGCCAACTAGGAGAAGCAGTCTAGGGCGCCTCCCAGTGGACACCAAGGGAACGTCTATTCTGGCTGGCCCTTGGTCCAGCCCTGTGATTTTAGCCCTTGGCATGCAGTCAGGCTCCAGTACTGACCCCCATTGCGTGAACCGA
DNasePeakNoPromoter10390_Reversed:	potential enhancer	chr11	61395690	61395890	-	chr11	61628218	61628418	-	AGGACCGGATCAACTGGGGTCAGTACTGGAGCCTGACTGCATGCCAAGGGCTAAAATCACAGGGCTGGACCAAGGGCCAGCCAGAATAGACGTTCCCTTGGTGTCCACTGGGAGGCGCCCTAGACTGCTTCTCCTAGTTGGCACCAGCACCTGAATCCCTCAGCCAGAGTGGTTTCCCCTGAGTGATCTCTGGACAAGGTGGGACTGGGGGCTGCCATTGCGTGAACCGA
DNasePeakNoPromoter10391	potential enhancer	chr11	61405950	61406150	+	chr11	61638478	61638678	+	AGGACCGGATCAACTCCAGGGCCTGGCGTCCCACCCTGTCACCCTCGTGCCCAGTGTCCAGGGGCTCCGAGTTAGCCATGGCCTGGCGCGTAGCCTTAGGAGAGACCCTCCAGCCATTCGGTGGAGCGTGGAGACCCCTCGTGGCCACACGGAGGACTGCAGCTCTCAGCGTGTGACCTCTCGCCAGCATCGGGGCTGCTCTGCATGTAGCCCTGCATTGCGTGAACCGA
DNasePeakNoPromoter10391_Reversed:	potential enhancer	chr11	61405950	61406150	-	chr11	61638478	61638678	-	AGGACCGGATCAACTCAGGGCTACATGCAGAGCAGCCCCGATGCTGGCGAGAGGTCACACGCTGAGAGCTGCAGTCCTCCGTGTGGCCACGAGGGGTCTCCACGCTCCACCGAATGGCTGGAGGGTCTCTCCTAAGGCTACGCGCCAGGCCATGGCTAACTCGGAGCCCCTGGACACTGGGCACGAGGGTGACAGGGTGGGACGCCAGGCCCTGGCATTGCGTGAACCGA
DNasePeakNoPromoter10392	potential enhancer	chr11	61425140	61425340	+	chr11	61657668	61657868	+	AGGACCGGATCAACTTAGAGGTGGGGCCACGGAGACCATGGCGGCCACAAGGCAGATGGACACAGGTAGTTGTGATGGTGATTCAGACCCCACAGGCGGTGCTGTTGCCAGTGACATGAAATGGGCAACGAGTCTTGGCCAAATTCCAAGCAAAACAAAGGACAATCTTCTCTTGTATACACAATAGTCATGTTCCTAGAAAATTCTGTGTATGTCATTGCGTGAACCGA
DNasePeakNoPromoter10392_Reversed:	potential enhancer	chr11	61425140	61425340	-	chr11	61657668	61657868	-	AGGACCGGATCAACTACATACACAGAATTTTCTAGGAACATGACTATTGTGTATACAAGAGAAGATTGTCCTTTGTTTTGCTTGGAATTTGGCCAAGACTCGTTGCCCATTTCATGTCACTGGCAACAGCACCGCCTGTGGGGTCTGAATCACCATCACAACTACCTGTGTCCATCTGCCTTGTGGCCGCCATGGTCTCCGTGGCCCCACCTCTACATTGCGTGAACCGA
DNasePeakNoPromoter10393	potential enhancer	chr11	61434530	61434730	+	chr11	61667058	61667258	+	AGGACCGGATCAACTGGGGGGTGCAGCAGGCTCTCTGAGCTTAGAGGCAACAGCAGCCCTTTCTCAGAGATAAGAGGCAGGAGAGAGAGGGCAAAGTCCACTCTCAGCCCCCTCTGTGAGGCCTATCAAAATAGAAGCCCTGGCTCCCTGCATATCTGGCAGGGTCTCTTCACCCAGGAATCTTTCAGGTAGAGGAGGCTTCTGGCTAGAGGGACCATTGCGTGAACCGA
DNasePeakNoPromoter10393_Reversed:	potential enhancer	chr11	61434530	61434730	-	chr11	61667058	61667258	-	AGGACCGGATCAACTGTCCCTCTAGCCAGAAGCCTCCTCTACCTGAAAGATTCCTGGGTGAAGAGACCCTGCCAGATATGCAGGGAGCCAGGGCTTCTATTTTGATAGGCCTCACAGAGGGGGCTGAGAGTGGACTTTGCCCTCTCTCTCCTGCCTCTTATCTCTGAGAAAGGGCTGCTGTTGCCTCTAAGCTCAGAGAGCCTGCTGCACCCCCCCATTGCGTGAACCGA
DNasePeakNoPromoter10394	potential enhancer	chr11	61439080	61439280	+	chr11	61671608	61671808	+	AGGACCGGATCAACTTCAGTTTCCTATTGCCGTTGTAACAAATTGCCGCAAACTTGGTGGCTTAAAACAAATCTACTATCCTACGGTTTCAAAGGTCAGAAGTCAGAAACTGGGTGTCACTGGGCTGTCATCATGGTGGCTGCAGGACTGCTCCCTCTGGAGGCTCTAGGGGGAAGACCCGTTTCCTTGCCTCTGCCAGCTCCCTGAGGCTGCCTCATTGCGTGAACCGA
DNasePeakNoPromoter10394_Reversed:	potential enhancer	chr11	61439080	61439280	-	chr11	61671608	61671808	-	AGGACCGGATCAACTAGGCAGCCTCAGGGAGCTGGCAGAGGCAAGGAAACGGGTCTTCCCCCTAGAGCCTCCAGAGGGAGCAGTCCTGCAGCCACCATGATGACAGCCCAGTGACACCCAGTTTCTGACTTCTGACCTTTGAAACCGTAGGATAGTAGATTTGTTTTAAGCCACCAAGTTTGCGGCAATTTGTTACAACGGCAATAGGAAACTGACATTGCGTGAACCGA
DNasePeakNoPromoter10395	potential enhancer	chr11	61461480	61461680	+	chr11	61694008	61694208	+	AGGACCGGATCAACTTCTAAATTCCAGAGTCTAGGCACATAGGATATGCTCGGAGAGTAATGGCTGCATGAATGAGGCTGGGAAGGCAGCCAAGGATGGGGCAGAGGCCCAAAGCTGTGTGACCTTGGCACGTCAGCATTCCTCTATGAGCTTAGGGTACTCATCTGTAGGATTCGGGGAATCAGGGAGGCGTGGCATCTGAGTTCCCTGGGCCTCATTGCGTGAACCGA
DNasePeakNoPromoter10395_Reversed:	potential enhancer	chr11	61461480	61461680	-	chr11	61694008	61694208	-	AGGACCGGATCAACTAGGCCCAGGGAACTCAGATGCCACGCCTCCCTGATTCCCCGAATCCTACAGATGAGTACCCTAAGCTCATAGAGGAATGCTGACGTGCCAAGGTCACACAGCTTTGGGCCTCTGCCCCATCCTTGGCTGCCTTCCCAGCCTCATTCATGCAGCCATTACTCTCCGAGCATATCCTATGTGCCTAGACTCTGGAATTTAGACATTGCGTGAACCGA
DNasePeakNoPromoter10396	potential enhancer	chr11	61462510	61462710	+	chr11	61695038	61695238	+	AGGACCGGATCAACTTCTGTGTACTCGCAAGCGTGTTTTTCCTAGCCCAGGGAGCCTGCAGAAACTACCTTTGCCAGCAACTGAGAGGCAGGGTTGGGAGCTAAAGTGGTGCCCAGCCTCCCTGCTGGCTGGAATCTGGCCCTGCACAAGGTGCATCTGCCCACAGGCTCTGGGGAACCGGGTGGGAGGAGGGGCAAGAGGAGGGGAGCCAGCTTCATTGCGTGAACCGA
DNasePeakNoPromoter10396_Reversed:	potential enhancer	chr11	61462510	61462710	-	chr11	61695038	61695238	-	AGGACCGGATCAACTAAGCTGGCTCCCCTCCTCTTGCCCCTCCTCCCACCCGGTTCCCCAGAGCCTGTGGGCAGATGCACCTTGTGCAGGGCCAGATTCCAGCCAGCAGGGAGGCTGGGCACCACTTTAGCTCCCAACCCTGCCTCTCAGTTGCTGGCAAAGGTAGTTTCTGCAGGCTCCCTGGGCTAGGAAAAACACGCTTGCGAGTACACAGACATTGCGTGAACCGA
DNasePeakNoPromoter10397	potential enhancer	chr11	61467800	61468000	+	chr11	61700328	61700528	+	AGGACCGGATCAACTAGGAGAGCCTGTCTTGATTCAACCAGTCCCTGCCCTGACCTTCTCTTCACCCTCTTTCTGATGAGTCAGCCCCAGGAACTTGAACTTGGACTTCTCCAGCCTCTGGGCCAGCCCTGGAGGCGGAAGCCCTGGACCTGCCTCCCCAACACCTGCCCTCCTGAGGGTGTGGCCTGCAAGCGTCCTTTTCTGTCAGATTCAGCCATTGCGTGAACCGA
DNasePeakNoPromoter10397_Reversed:	potential enhancer	chr11	61467800	61468000	-	chr11	61700328	61700528	-	AGGACCGGATCAACTGCTGAATCTGACAGAAAAGGACGCTTGCAGGCCACACCCTCAGGAGGGCAGGTGTTGGGGAGGCAGGTCCAGGGCTTCCGCCTCCAGGGCTGGCCCAGAGGCTGGAGAAGTCCAAGTTCAAGTTCCTGGGGCTGACTCATCAGAAAGAGGGTGAAGAGAAGGTCAGGGCAGGGACTGGTTGAATCAAGACAGGCTCTCCTCATTGCGTGAACCGA
DNasePeakNoPromoter10398	potential enhancer	chr11	61468870	61469070	+	chr11	61701398	61701598	+	AGGACCGGATCAACTTGCTCTAGGTAGGGAAGCTGCCGAGGCTCGGGCATGTCTCAGGCACCTGCTGTCTTCCTCTGGTCTCGTGGATTGTACGAACCTGGAGGAGGAAAGCAGCCGGGATTCGATGAGCCCCCATGTGGTGGGGATGTGTGCGCGCAGGGGCCCAAGGCTCTGCTTAAAGGGAAGGAGTATTGCTGAGGCTTGTTCTAGTGCCTCATTGCGTGAACCGA
DNasePeakNoPromoter10398_Reversed:	potential enhancer	chr11	61468870	61469070	-	chr11	61701398	61701598	-	AGGACCGGATCAACTAGGCACTAGAACAAGCCTCAGCAATACTCCTTCCCTTTAAGCAGAGCCTTGGGCCCCTGCGCGCACACATCCCCACCACATGGGGGCTCATCGAATCCCGGCTGCTTTCCTCCTCCAGGTTCGTACAATCCACGAGACCAGAGGAAGACAGCAGGTGCCTGAGACATGCCCGAGCCTCGGCAGCTTCCCTACCTAGAGCACATTGCGTGAACCGA
DNasePeakNoPromoter10399	potential enhancer	chr11	61500960	61501160	+	chr11	61733488	61733688	+	AGGACCGGATCAACTAGCATCACCAGAATCCAAGCTTCTTAATAAAATCTCAGCTGTCATCCCGTGACAGCTGGCAGGCCCAGTCACGTGGGCTCCAGCGTCTGGTGCCTTAGCAGTTGGATGCTGGCTCCCTCTGGTGGCCTGAGGTGCCGCTGCACCTAGCTGGGTGCCCAGCTCCCAGGCTGCCTCATTCATTTCTGTGGGGAGGCTACTGTCATTGCGTGAACCGA
DNasePeakNoPromoter10399_Reversed:	potential enhancer	chr11	61500960	61501160	-	chr11	61733488	61733688	-	AGGACCGGATCAACTACAGTAGCCTCCCCACAGAAATGAATGAGGCAGCCTGGGAGCTGGGCACCCAGCTAGGTGCAGCGGCACCTCAGGCCACCAGAGGGAGCCAGCATCCAACTGCTAAGGCACCAGACGCTGGAGCCCACGTGACTGGGCCTGCCAGCTGTCACGGGATGACAGCTGAGATTTTATTAAGAAGCTTGGATTCTGGTGATGCTCATTGCGTGAACCGA
DNasePeakNoPromoter104	potential enhancer	chr1	3167720	3167920	+	chr1	3251156	3251356	+	AGGACCGGATCAACTCAAGCCAGGGCCCCTTCCCCACCCACCCCTGCCCTTTGGACCTGGTTCTGCCCGGGGCAGCGCGGCCCTCAGCCTTGAGCTCCAGGCCTGGCCGTTTGGTTTCCTCTTTTGCAATGGGAGATAATGAGTCTCACGTGCTGCGTGGTTCAGGGGTGAGGTGGGGTGAGGGCGCAGCCGTGAGGCACAGCTCTGGGTACCGACATTGCGTGAACCGA
DNasePeakNoPromoter104_Reversed:	potential enhancer	chr1	3167720	3167920	-	chr1	3251156	3251356	-	AGGACCGGATCAACTTCGGTACCCAGAGCTGTGCCTCACGGCTGCGCCCTCACCCCACCTCACCCCTGAACCACGCAGCACGTGAGACTCATTATCTCCCATTGCAAAAGAGGAAACCAAACGGCCAGGCCTGGAGCTCAAGGCTGAGGGCCGCGCTGCCCCGGGCAGAACCAGGTCCAAAGGGCAGGGGTGGGTGGGGAAGGGGCCCTGGCTTGCATTGCGTGAACCGA
DNasePeakNoPromoter1040	potential enhancer	chr1	27165350	27165550	+	chr1	26838859	26839059	+	AGGACCGGATCAACTCCCCAGAGATGGACAGAAGTGGTCTGGGAGGGTTATGGTGACCTAGCACTCGAGGCCTGGGAGCTGTGGCTGACCTTGAGCTGGCCTTAGAGGCGGGGAGACTGCAGTCCTGCAGCTGTTTCCTCTGCAGGTGACAACAGTGGAAGGGCAGAGGGCAGTCAGGGCCTTCTCAGCAGCCCGCAGCCAGCCCTGGGGAACTTCATTGCGTGAACCGA
DNasePeakNoPromoter1040_Reversed:	potential enhancer	chr1	27165350	27165550	-	chr1	26838859	26839059	-	AGGACCGGATCAACTAAGTTCCCCAGGGCTGGCTGCGGGCTGCTGAGAAGGCCCTGACTGCCCTCTGCCCTTCCACTGTTGTCACCTGCAGAGGAAACAGCTGCAGGACTGCAGTCTCCCCGCCTCTAAGGCCAGCTCAAGGTCAGCCACAGCTCCCAGGCCTCGAGTGCTAGGTCACCATAACCCTCCCAGACCACTTCTGTCCATCTCTGGGGCATTGCGTGAACCGA
DNasePeakNoPromoter10400	potential enhancer	chr11	61515210	61515410	+	chr11	61747738	61747938	+	AGGACCGGATCAACTAAAATACCTGGCCAGACCCAGTGCAGCCCAGGAACCCCAGGCCAGCATAGCTTCCGGGCAGTGAGGCCTAGGGAGTGGCTGGAAGGCCCAGGTGGTGGGGCCTGCCCCCTCTACACAGCAGGTGGCGCTGTTCAGCCAGTCAGTCCCGCCTTGGCCGCAGAGTCTGGCCTCGGCACTGACCCAGCCAAGCTGACCGGACCCATTGCGTGAACCGA
DNasePeakNoPromoter10400_Reversed:	potential enhancer	chr11	61515210	61515410	-	chr11	61747738	61747938	-	AGGACCGGATCAACTGGTCCGGTCAGCTTGGCTGGGTCAGTGCCGAGGCCAGACTCTGCGGCCAAGGCGGGACTGACTGGCTGAACAGCGCCACCTGCTGTGTAGAGGGGGCAGGCCCCACCACCTGGGCCTTCCAGCCACTCCCTAGGCCTCACTGCCCGGAAGCTATGCTGGCCTGGGGTTCCTGGGCTGCACTGGGTCTGGCCAGGTATTTTCATTGCGTGAACCGA
DNasePeakNoPromoter10401	potential enhancer	chr11	61517340	61517540	+	chr11	61749868	61750068	+	AGGACCGGATCAACTAGCTGGGGCCTCCAGCAAAATCCCATTCTATATATCTAAGAGCAACAGCTCTGAGAGCGGCCCCCAGAGGGACAAAACCTCATTGTGAGGCACCCGCCGGCCTCAGCACCCCCTCCCCCAACCCCAGAACTGTCGTGGCATTGACCCTTTTCGGCGGGCCACCATGGGCCTGCTGACTGGGCCACATCTGGGGCTCAGGCCATTGCGTGAACCGA
DNasePeakNoPromoter10401_Reversed:	potential enhancer	chr11	61517340	61517540	-	chr11	61749868	61750068	-	AGGACCGGATCAACTGCCTGAGCCCCAGATGTGGCCCAGTCAGCAGGCCCATGGTGGCCCGCCGAAAAGGGTCAATGCCACGACAGTTCTGGGGTTGGGGGAGGGGGTGCTGAGGCCGGCGGGTGCCTCACAATGAGGTTTTGTCCCTCTGGGGGCCGCTCTCAGAGCTGTTGCTCTTAGATATATAGAATGGGATTTTGCTGGAGGCCCCAGCTCATTGCGTGAACCGA
DNasePeakNoPromoter10402	potential enhancer	chr11	61537130	61537330	+	chr11	61769658	61769858	+	AGGACCGGATCAACTGTGCTCAGGGGTGCCCTGGCCCCCAGGTGGCCAAGAGCAGAACCACCGCGGGAGCAGGCTCCCCGCAGTCCGGATTGGGGTCAAGAGTTCTGTTTATCTTACCAAAAACATCCCTGGAATGCCTCCTGGGGAACAAAGGGAGCTGGGGCCTCCCCGCTCAGGCTGGGGGGCTGGCCCCTGAGAGCCCAGAAGAGGGACTGCATTGCGTGAACCGA
DNasePeakNoPromoter10402_Reversed:	potential enhancer	chr11	61537130	61537330	-	chr11	61769658	61769858	-	AGGACCGGATCAACTCAGTCCCTCTTCTGGGCTCTCAGGGGCCAGCCCCCCAGCCTGAGCGGGGAGGCCCCAGCTCCCTTTGTTCCCCAGGAGGCATTCCAGGGATGTTTTTGGTAAGATAAACAGAACTCTTGACCCCAATCCGGACTGCGGGGAGCCTGCTCCCGCGGTGGTTCTGCTCTTGGCCACCTGGGGGCCAGGGCACCCCTGAGCACCATTGCGTGAACCGA
DNasePeakNoPromoter10403	potential enhancer	chr11	61638690	61638890	+	chr11	61871218	61871418	+	AGGACCGGATCAACTTCCCAGGGGTCCGCAAAGCAAGTTACCAGGGACAGTAGGGAGCACGGCCCGCCCCACACTGGCGCAGATGCTCCGGGCGCCCCTGGGTGGCGCTGCAGGCTCAGCTGTCGTGGATCCTCGGTGTTAGCATCTCCCTGGCGAGCGCCTCGGAGCCAGCGCACAGCGATCTCTACCAGGGTGTGGACGGAGGGAATGCCATTCATTGCGTGAACCGA
DNasePeakNoPromoter10403_Reversed:	potential enhancer	chr11	61638690	61638890	-	chr11	61871218	61871418	-	AGGACCGGATCAACTAATGGCATTCCCTCCGTCCACACCCTGGTAGAGATCGCTGTGCGCTGGCTCCGAGGCGCTCGCCAGGGAGATGCTAACACCGAGGATCCACGACAGCTGAGCCTGCAGCGCCACCCAGGGGCGCCCGGAGCATCTGCGCCAGTGTGGGGCGGGCCGTGCTCCCTACTGTCCCTGGTAACTTGCTTTGCGGACCCCTGGGACATTGCGTGAACCGA
DNasePeakNoPromoter10404	potential enhancer	chr11	61690830	61691030	+	chr11	61923358	61923558	+	AGGACCGGATCAACTCCTCCCCTTCTTGCTATCTCAGCGTCATTCCTGCCTGCCCTTCCCCTGCCTCTGCATAGAGCTCAGTCACGAGGGGAGGCTCACAAGGCCACCATCCGCCTGCCTGTGGTGCAGACACCTCCCAGCTGGCAGGCTCAAGGCAGCCACGCACACCTGGCTGGGCAGACTTTGAAGCAACTGGATTTTTCCCCTGCAGGGCTCATTGCGTGAACCGA
DNasePeakNoPromoter10404_Reversed:	potential enhancer	chr11	61690830	61691030	-	chr11	61923358	61923558	-	AGGACCGGATCAACTAGCCCTGCAGGGGAAAAATCCAGTTGCTTCAAAGTCTGCCCAGCCAGGTGTGCGTGGCTGCCTTGAGCCTGCCAGCTGGGAGGTGTCTGCACCACAGGCAGGCGGATGGTGGCCTTGTGAGCCTCCCCTCGTGACTGAGCTCTATGCAGAGGCAGGGGAAGGGCAGGCAGGAATGACGCTGAGATAGCAAGAAGGGGAGGCATTGCGTGAACCGA
DNasePeakNoPromoter10405	potential enhancer	chr11	61691160	61691360	+	chr11	61923688	61923888	+	AGGACCGGATCAACTTTTCCATGAAAACAACAGCCCCAGGGTTCCTGAAAGCCAGTTCTGGCTGCCCCTCCCTCCGCCAGCTGTGCAGGGTGTTTGGACAGCGCGGATGGAATGTTTTGCAGCCAAAGTCCTCCCTGGATCTCTGAGCTCAGATTTCAAGCAGGAGGGAAAGAGGACGCTGGTTCTGGCTCCAGGGAGAGGGGAAGCGACTCAGGCATTGCGTGAACCGA
DNasePeakNoPromoter10405_Reversed:	potential enhancer	chr11	61691160	61691360	-	chr11	61923688	61923888	-	AGGACCGGATCAACTCCTGAGTCGCTTCCCCTCTCCCTGGAGCCAGAACCAGCGTCCTCTTTCCCTCCTGCTTGAAATCTGAGCTCAGAGATCCAGGGAGGACTTTGGCTGCAAAACATTCCATCCGCGCTGTCCAAACACCCTGCACAGCTGGCGGAGGGAGGGGCAGCCAGAACTGGCTTTCAGGAACCCTGGGGCTGTTGTTTTCATGGAAACATTGCGTGAACCGA
DNasePeakNoPromoter10406	potential enhancer	chr11	61698480	61698680	+	chr11	61931008	61931208	+	AGGACCGGATCAACTAATGTCTCTGAACTACGGCTACATCAAGGCAGCAAAACATCAGGAGCTGGTGGCAGCAGAGACCACTGGCCTTGGTAGTAACTGAAGTATAGAGCACTAGATCAAAGCGAACCGATAAGCAATTTGATCCCTAGGTCCCCTCCTCTACTCCATGCCACTGGCCAACTGCCCCTTTCTTAGTCTAGCATAACACTGGAGATCATTGCGTGAACCGA
DNasePeakNoPromoter10406_Reversed:	potential enhancer	chr11	61698480	61698680	-	chr11	61931008	61931208	-	AGGACCGGATCAACTATCTCCAGTGTTATGCTAGACTAAGAAAGGGGCAGTTGGCCAGTGGCATGGAGTAGAGGAGGGGACCTAGGGATCAAATTGCTTATCGGTTCGCTTTGATCTAGTGCTCTATACTTCAGTTACTACCAAGGCCAGTGGTCTCTGCTGCCACCAGCTCCTGATGTTTTGCTGCCTTGATGTAGCCGTAGTTCAGAGACATTCATTGCGTGAACCGA
DNasePeakNoPromoter10407	potential enhancer	chr11	61729100	61729300	+	chr11	61961628	61961828	+	AGGACCGGATCAACTCCAGAAAAGGGACAGAACATGGAACACAGTCATCTTTGTCTGCCTGGGAGGCGGCTTCCAGCTGGGTCTGGAGCTGAGCCATGGAACATGGGAAGAATCTGAACTTGGGCAAGGGCAGGCCATACTCTCTGGTAGATAAGCTTTCCCTTGCAGGGTAAAGGTCTGGGGCTCCCGGGATGCCTGTTGCTAGGAAGTCAAATCATTGCGTGAACCGA
DNasePeakNoPromoter10407_Reversed:	potential enhancer	chr11	61729100	61729300	-	chr11	61961628	61961828	-	AGGACCGGATCAACTATTTGACTTCCTAGCAACAGGCATCCCGGGAGCCCCAGACCTTTACCCTGCAAGGGAAAGCTTATCTACCAGAGAGTATGGCCTGCCCTTGCCCAAGTTCAGATTCTTCCCATGTTCCATGGCTCAGCTCCAGACCCAGCTGGAAGCCGCCTCCCAGGCAGACAAAGATGACTGTGTTCCATGTTCTGTCCCTTTTCTGGCATTGCGTGAACCGA
DNasePeakNoPromoter10408	potential enhancer	chr11	61739500	61739700	+	chr11	61972028	61972228	+	AGGACCGGATCAACTTTGCTGTCCCACCGTGACTCAGCACTCTGCTAGGCTGGGCTTGGGCTCAAAAAGTGCTTTGTCATGGAGGAGAAGAGCAGTCATAAGACCTGGAGGGCTGTGGCTTCACTGTGGAGGGAGGGAGGGAGGGAGGGAGGGAGGGAGGGAGAGTGTCCCCCTCCCCCCATTTCCTAATGGGACAAAGTCCAGAGGCCGGACTGCATTGCGTGAACCGA
DNasePeakNoPromoter10408_Reversed:	potential enhancer	chr11	61739500	61739700	-	chr11	61972028	61972228	-	AGGACCGGATCAACTCAGTCCGGCCTCTGGACTTTGTCCCATTAGGAAATGGGGGGAGGGGGACACTCTCCCTCCCTCCCTCCCTCCCTCCCTCCCTCCCTCCACAGTGAAGCCACAGCCCTCCAGGTCTTATGACTGCTCTTCTCCTCCATGACAAAGCACTTTTTGAGCCCAAGCCCAGCCTAGCAGAGTGCTGAGTCACGGTGGGACAGCAACATTGCGTGAACCGA
DNasePeakNoPromoter10409	potential enhancer	chr11	61740680	61740880	+	chr11	61973208	61973408	+	AGGACCGGATCAACTCCCTCCAGTTGTAGCAGTTTGCAGCTCTGTACCTCTTCTCTGGAATGGTCATGCCCAGCAGAGCATCGGCTCTCTACCTTTGGACTAGCGGCTCCTGGAGATCAAGGGTCTTGCCTTTAACAGTCCCCAGCTGTATCCTTCCCAGTGAGCCCCTGGGATATGCACACAGTGAAGAGGCCACGTGGCCTCTCTGAACTTTGCATTGCGTGAACCGA
DNasePeakNoPromoter10409_Reversed:	potential enhancer	chr11	61740680	61740880	-	chr11	61973208	61973408	-	AGGACCGGATCAACTCAAAGTTCAGAGAGGCCACGTGGCCTCTTCACTGTGTGCATATCCCAGGGGCTCACTGGGAAGGATACAGCTGGGGACTGTTAAAGGCAAGACCCTTGATCTCCAGGAGCCGCTAGTCCAAAGGTAGAGAGCCGATGCTCTGCTGGGCATGACCATTCCAGAGAAGAGGTACAGAGCTGCAAACTGCTACAACTGGAGGGCATTGCGTGAACCGA
DNasePeakNoPromoter1041	potential enhancer	chr1	27204520	27204720	+	chr1	26878029	26878229	+	AGGACCGGATCAACTTCCAAAAAAAGAAAGTCCAAATACATGCAAATAAAACTTGGCATAACAGTCTTGCCCAAGCCATCAGTCCTGCCCCTTCTGCCACCAGGTTACAACTGCAAAAAATTAGGTTGGGGTGCCACCTACTGGTTGAAAAATATATGAACTGCATCCAGCCAGTTGCAAGAGCAAAGAAAAAACTTCCAAGCCCTCTTGATTTTCATTGCGTGAACCGA
DNasePeakNoPromoter1041_Reversed:	potential enhancer	chr1	27204520	27204720	-	chr1	26878029	26878229	-	AGGACCGGATCAACTAAAATCAAGAGGGCTTGGAAGTTTTTTCTTTGCTCTTGCAACTGGCTGGATGCAGTTCATATATTTTTCAACCAGTAGGTGGCACCCCAACCTAATTTTTTGCAGTTGTAACCTGGTGGCAGAAGGGGCAGGACTGATGGCTTGGGCAAGACTGTTATGCCAAGTTTTATTTGCATGTATTTGGACTTTCTTTTTTTGGACATTGCGTGAACCGA
DNasePeakNoPromoter10410	potential enhancer	chr11	61742750	61742950	+	chr11	61975278	61975478	+	AGGACCGGATCAACTCCTGCTCCATACCCACCTCCCCCACAGCAAGGGAACCTCTGCCCTGTTTATCTTGGCCATGCCTTTGCCTTTCCCACCTCAGCACCTGGCAAAGTACTCACAGTTTCACAGGCTCCCAGACTACCGACAAATATGGGCTGGATTTAACTTGGACTTAGCTCTTAGCCCAACTCTTATTCATCTTTCCTGTTGCTGAGCGTCATTGCGTGAACCGA
DNasePeakNoPromoter10410_Reversed:	potential enhancer	chr11	61742750	61742950	-	chr11	61975278	61975478	-	AGGACCGGATCAACTACGCTCAGCAACAGGAAAGATGAATAAGAGTTGGGCTAAGAGCTAAGTCCAAGTTAAATCCAGCCCATATTTGTCGGTAGTCTGGGAGCCTGTGAAACTGTGAGTACTTTGCCAGGTGCTGAGGTGGGAAAGGCAAAGGCATGGCCAAGATAAACAGGGCAGAGGTTCCCTTGCTGTGGGGGAGGTGGGTATGGAGCAGGCATTGCGTGAACCGA
DNasePeakNoPromoter10411	potential enhancer	chr11	61748260	61748460	+	chr11	61980788	61980988	+	AGGACCGGATCAACTACATCAGTCGGGATGATTTTGCTTTCAAGCAACAAAACCCAACCCACAATAGATTAAGCAACAAGGGGGATTTATTGACTTGTGGAGTTGAAAAGCCCAGACGAGGTGGACTTTAGACGTGGTTCCATCAGGGCTCGGGCCCCGTTTCTCTGTGATTCTCTCAGATCCGCTCCCATCCACCGGGCTTCATCCTCTGGCTGCATTGCGTGAACCGA
DNasePeakNoPromoter10411_Reversed:	potential enhancer	chr11	61748260	61748460	-	chr11	61980788	61980988	-	AGGACCGGATCAACTCAGCCAGAGGATGAAGCCCGGTGGATGGGAGCGGATCTGAGAGAATCACAGAGAAACGGGGCCCGAGCCCTGATGGAACCACGTCTAAAGTCCACCTCGTCTGGGCTTTTCAACTCCACAAGTCAATAAATCCCCCTTGTTGCTTAATCTATTGTGGGTTGGGTTTTGTTGCTTGAAAGCAAAATCATCCCGACTGATGTCATTGCGTGAACCGA
DNasePeakNoPromoter10412	potential enhancer	chr11	61766630	61766830	+	chr11	61999158	61999358	+	AGGACCGGATCAACTATTTGTTCTGGGCATGCTCAGGCATGTCCCAGCTCACAGCCTTTGCCCCTTCCTTATTTGGAAATGTTGTTACTTCTCTAAGTCCTTTCGCAAGCCTCTTTTCCTTTTGTTCTCCATTACCTTTACCTATTTAGGAAAGTCTTAAATTGTTAGCCAGCTGGGTTTAACTTAGACTGTGAGGTCCAGCTCCAACCAATGGACATTGCGTGAACCGA
DNasePeakNoPromoter10412_Reversed:	potential enhancer	chr11	61766630	61766830	-	chr11	61999158	61999358	-	AGGACCGGATCAACTTCCATTGGTTGGAGCTGGACCTCACAGTCTAAGTTAAACCCAGCTGGCTAACAATTTAAGACTTTCCTAAATAGGTAAAGGTAATGGAGAACAAAAGGAAAAGAGGCTTGCGAAAGGACTTAGAGAAGTAACAACATTTCCAAATAAGGAAGGGGCAAAGGCTGTGAGCTGGGACATGCCTGAGCATGCCCAGAACAAATCATTGCGTGAACCGA
DNasePeakNoPromoter10413	potential enhancer	chr11	61769310	61769510	+	chr11	62001838	62002038	+	AGGACCGGATCAACTGCTTTGGGGCTGCACGGAGCCTTGGCAGGGAGCCCACTGCAAGGTTAATCTGTACCTTCTCTGGCTCCACATCTGCTGGAAGAAGAGAGCAAAACCTTTGTTCCCTCTGCTGGAAGAGGAGTTTGGAGCCTATCTTGCCAAAAAAGACTGTGTTTGTAAGTATTCAGTAGATTTGTGTGTACGAAGAGAAGTCAGCAGAACATTGCGTGAACCGA
DNasePeakNoPromoter10413_Reversed:	potential enhancer	chr11	61769310	61769510	-	chr11	62001838	62002038	-	AGGACCGGATCAACTTTCTGCTGACTTCTCTTCGTACACACAAATCTACTGAATACTTACAAACACAGTCTTTTTTGGCAAGATAGGCTCCAAACTCCTCTTCCAGCAGAGGGAACAAAGGTTTTGCTCTCTTCTTCCAGCAGATGTGGAGCCAGAGAAGGTACAGATTAACCTTGCAGTGGGCTCCCTGCCAAGGCTCCGTGCAGCCCCAAAGCCATTGCGTGAACCGA
DNasePeakNoPromoter10414	potential enhancer	chr11	61778450	61778650	+	chr11	62010978	62011178	+	AGGACCGGATCAACTAGTTGCTCAAAACCAGGATTCCTAGAGCTGGTCAGTTGTGGCAAGTACTTTTGTTTGGTTAAACCCAAATCAGTCCCAAAACCTTTCTTCCTGTCCTCCACTCACTGTAAAGGATGGGATGGCCGGATATGTCCTGGCTTTGTCTTTGTCAGGGAGGACTTTAGACTTTATAGCCCCTGTTTGGCCAGTGCTGTGAGGAGCATTGCGTGAACCGA
DNasePeakNoPromoter10414_Reversed:	potential enhancer	chr11	61778450	61778650	-	chr11	62010978	62011178	-	AGGACCGGATCAACTCTCCTCACAGCACTGGCCAAACAGGGGCTATAAAGTCTAAAGTCCTCCCTGACAAAGACAAAGCCAGGACATATCCGGCCATCCCATCCTTTACAGTGAGTGGAGGACAGGAAGAAAGGTTTTGGGACTGATTTGGGTTTAACCAAACAAAAGTACTTGCCACAACTGACCAGCTCTAGGAATCCTGGTTTTGAGCAACTCATTGCGTGAACCGA
DNasePeakNoPromoter10415	potential enhancer	chr11	61780580	61780780	+	chr11	62013108	62013308	+	AGGACCGGATCAACTCCTGGCTCCAGTCCCTGCTCTGCCACGAACTGCCTGTGTGTCCCAGTGCCCCAACCAACTCCCTTAGGGCAAGGACTCTGAGCCCTCATCCGTGAATAGGACTCTCTGTGTTCACAGGGAGCCTCCTGCCCCAGGTCCCCTGGCCTCTGAGCTTCTTCTCAGAAACGTGAGTAAATCCTGGCAGGTGAGGGACCCAGGGGCATTGCGTGAACCGA
DNasePeakNoPromoter10415_Reversed:	potential enhancer	chr11	61780580	61780780	-	chr11	62013108	62013308	-	AGGACCGGATCAACTCCCCTGGGTCCCTCACCTGCCAGGATTTACTCACGTTTCTGAGAAGAAGCTCAGAGGCCAGGGGACCTGGGGCAGGAGGCTCCCTGTGAACACAGAGAGTCCTATTCACGGATGAGGGCTCAGAGTCCTTGCCCTAAGGGAGTTGGTTGGGGCACTGGGACACACAGGCAGTTCGTGGCAGAGCAGGGACTGGAGCCAGGCATTGCGTGAACCGA
DNasePeakNoPromoter10416	potential enhancer	chr11	61793070	61793270	+	chr11	62025598	62025798	+	AGGACCGGATCAACTCTTAATGCACATGGATTTCAAAACAGTAGGGACTGCAGACTTCATGGTGTGAAGAAACGCATCTGACAGCTTTGTTATTACATCAGGAAAGCTGCAGTCAGCAGACACGTACGGGATGTGGGAGGTTTGTTTTGACCACACCCCTGTCAATAGTTACAAGATAAGCCAAAGCAAGAAGCACAGACACCATGCCTGGCAGACATTGCGTGAACCGA
DNasePeakNoPromoter10416_Reversed:	potential enhancer	chr11	61793070	61793270	-	chr11	62025598	62025798	-	AGGACCGGATCAACTTCTGCCAGGCATGGTGTCTGTGCTTCTTGCTTTGGCTTATCTTGTAACTATTGACAGGGGTGTGGTCAAAACAAACCTCCCACATCCCGTACGTGTCTGCTGACTGCAGCTTTCCTGATGTAATAACAAAGCTGTCAGATGCGTTTCTTCACACCATGAAGTCTGCAGTCCCTACTGTTTTGAAATCCATGTGCATTAAGCATTGCGTGAACCGA
DNasePeakNoPromoter10417	potential enhancer	chr11	61809510	61809710	+	chr11	62042038	62042238	+	AGGACCGGATCAACTCACTGTGCCCAGCCATGACTGTTTTCCCACTGAACTTTAGACAACTGTATCTTTGAGTCTTATCTTTGCAGTTCAGCTGACCACAGGCAATTGAGTGGGCCTTGAAGGAAAGAATGTGGAACTGAATCTGTTATCTGGCAGCCACCTGGGAGACTGGCAGGGCAGAGACGGTTCTGACTGTGGTGATTAGGAAACAGGGCCATTGCGTGAACCGA
DNasePeakNoPromoter10417_Reversed:	potential enhancer	chr11	61809510	61809710	-	chr11	62042038	62042238	-	AGGACCGGATCAACTGCCCTGTTTCCTAATCACCACAGTCAGAACCGTCTCTGCCCTGCCAGTCTCCCAGGTGGCTGCCAGATAACAGATTCAGTTCCACATTCTTTCCTTCAAGGCCCACTCAATTGCCTGTGGTCAGCTGAACTGCAAAGATAAGACTCAAAGATACAGTTGTCTAAAGTTCAGTGGGAAAACAGTCATGGCTGGGCACAGTGCATTGCGTGAACCGA
DNasePeakNoPromoter10418	potential enhancer	chr11	61822080	61822280	+	chr11	62054608	62054808	+	AGGACCGGATCAACTATATGACACTTCACTGCCTCTTGTAATCTTGCAAGAAATTGCGCATAGGGCTCCTGTGACCCTTGCATGATATGTAAGAAGGATTGTGCTGGGACTCCCTCTTCAGGAATTGTGGCCCAGGTGCATTTAGCAACCTGTGCACACTGCTGATAAGCAGCCTCTGGGAGTGTCATTTGTCGTTCCAGGTCTGAATAAGGGCCCATTGCGTGAACCGA
DNasePeakNoPromoter10418_Reversed:	potential enhancer	chr11	61822080	61822280	-	chr11	62054608	62054808	-	AGGACCGGATCAACTGGCCCTTATTCAGACCTGGAACGACAAATGACACTCCCAGAGGCTGCTTATCAGCAGTGTGCACAGGTTGCTAAATGCACCTGGGCCACAATTCCTGAAGAGGGAGTCCCAGCACAATCCTTCTTACATATCATGCAAGGGTCACAGGAGCCCTATGCGCAATTTCTTGCAAGATTACAAGAGGCAGTGAAGTGTCATATCATTGCGTGAACCGA
DNasePeakNoPromoter10419	potential enhancer	chr11	61828930	61829130	+	chr11	62061458	62061658	+	AGGACCGGATCAACTCTTGCATGAGTTGGATAAAACTTCTCTCCAAAATTTCATGTATGCACTTTTTACCTGATGAGCAGGTAAGCTTTACATTTTTATCCCACGAGCGCCACCTTCCTATCTCTCTTTGCTATTTTTCTCTCTTTATCTGCACTGCTTGCTTCACATTTACTCCTTTCTGCATTTGGAAAGAGAAGAGGGAAAATGCATTTTAACATTGCGTGAACCGA
DNasePeakNoPromoter10419_Reversed:	potential enhancer	chr11	61828930	61829130	-	chr11	62061458	62061658	-	AGGACCGGATCAACTTTAAAATGCATTTTCCCTCTTCTCTTTCCAAATGCAGAAAGGAGTAAATGTGAAGCAAGCAGTGCAGATAAAGAGAGAAAAATAGCAAAGAGAGATAGGAAGGTGGCGCTCGTGGGATAAAAATGTAAAGCTTACCTGCTCATCAGGTAAAAAGTGCATACATGAAATTTTGGAGAGAAGTTTTATCCAACTCATGCAAGCATTGCGTGAACCGA
DNasePeakNoPromoter1042	potential enhancer	chr1	27208180	27208380	+	chr1	26881689	26881889	+	AGGACCGGATCAACTCGCCACTGCACTCCAGCCTGGGCAACAGAGTGAGACTCTGCCTCACAAAATAAACAAACATAAACTGCCCTTCCCAGCTGGGGACGATGGCTCATGCCTGTGATCCCAGCACTTTGGGAGGCTGAGGTGGGAGGGTAACGAGCCCAGGAGTTCAAGGTCGCAGTGAGCTATGATTGCATCACTGCACTCCAGCCTGGGCACATTGCGTGAACCGA
DNasePeakNoPromoter1042_Reversed:	potential enhancer	chr1	27208180	27208380	-	chr1	26881689	26881889	-	AGGACCGGATCAACTTGCCCAGGCTGGAGTGCAGTGATGCAATCATAGCTCACTGCGACCTTGAACTCCTGGGCTCGTTACCCTCCCACCTCAGCCTCCCAAAGTGCTGGGATCACAGGCATGAGCCATCGTCCCCAGCTGGGAAGGGCAGTTTATGTTTGTTTATTTTGTGAGGCAGAGTCTCACTCTGTTGCCCAGGCTGGAGTGCAGTGGCGCATTGCGTGAACCGA
DNasePeakNoPromoter10420	potential enhancer	chr11	61849600	61849800	+	chr11	62082128	62082328	+	AGGACCGGATCAACTGTAGTTTGATTATTAATCAGCGTGGAGCAGGTGAATCAGCTGTTGCATTCCCCGGGAAGAACGCGGGCTCGGCCGGCCTGTGCTGGACTCTGGCGCCCCCAAATGGTCACGTGGGTTTATTACACATCGGAAGTAAACAGCTTTTACTGATGATGAAGTAGTGACTGTCTTGGTAGCTCTCTAGAAGCTCATTCGCCTTCCATTGCGTGAACCGA
DNasePeakNoPromoter10420_Reversed:	potential enhancer	chr11	61849600	61849800	-	chr11	62082128	62082328	-	AGGACCGGATCAACTGAAGGCGAATGAGCTTCTAGAGAGCTACCAAGACAGTCACTACTTCATCATCAGTAAAAGCTGTTTACTTCCGATGTGTAATAAACCCACGTGACCATTTGGGGGCGCCAGAGTCCAGCACAGGCCGGCCGAGCCCGCGTTCTTCCCGGGGAATGCAACAGCTGATTCACCTGCTCCACGCTGATTAATAATCAAACTACCATTGCGTGAACCGA
DNasePeakNoPromoter10421	potential enhancer	chr11	61867050	61867250	+	chr11	62099578	62099778	+	AGGACCGGATCAACTAAAAAATACAAAAAATTAGCTGGATGTGGTGGTGCATGCCTGTAGACCCAGCTACTCGGAAGGCTGAGGTGAGAGGAACGCTTGAGCTCAAAGGTCAAGCCTGCAGTGAGCCATGATAGCGCCACTGCACTCCAGCCTGGGTGACAGAGTGAGACTCTGTCTAAAAAAAAAAAAATCAGGTCTCACTCTGTCTGTCACCCCATTGCGTGAACCGA
DNasePeakNoPromoter10421_Reversed:	potential enhancer	chr11	61867050	61867250	-	chr11	62099578	62099778	-	AGGACCGGATCAACTGGGTGACAGACAGAGTGAGACCTGATTTTTTTTTTTTTAGACAGAGTCTCACTCTGTCACCCAGGCTGGAGTGCAGTGGCGCTATCATGGCTCACTGCAGGCTTGACCTTTGAGCTCAAGCGTTCCTCTCACCTCAGCCTTCCGAGTAGCTGGGTCTACAGGCATGCACCACCACATCCAGCTAATTTTTTGTATTTTTTCATTGCGTGAACCGA
DNasePeakNoPromoter10422	potential enhancer	chr11	61875540	61875740	+	chr11	62108068	62108268	+	AGGACCGGATCAACTATGGAGGGGAAAACCAGATTCCTTATCCCACCCACCTGCCTCTTGCTTTCCTAATAAAGGTGTCATGGTAGTTCAAGGCCTGCGGATCAGTGGATCCAAATGCGAACAGTTACTGCCCCCTAGTGGATTTACAGTATGGTGCTCATTTATAAATTCAGATTAAAGCTTGACTGCCCTGTTGCTGAAAGAATTCATCTTTGCATTGCGTGAACCGA
DNasePeakNoPromoter10422_Reversed:	potential enhancer	chr11	61875540	61875740	-	chr11	62108068	62108268	-	AGGACCGGATCAACTCAAAGATGAATTCTTTCAGCAACAGGGCAGTCAAGCTTTAATCTGAATTTATAAATGAGCACCATACTGTAAATCCACTAGGGGGCAGTAACTGTTCGCATTTGGATCCACTGATCCGCAGGCCTTGAACTACCATGACACCTTTATTAGGAAAGCAAGAGGCAGGTGGGTGGGATAAGGAATCTGGTTTTCCCCTCCATCATTGCGTGAACCGA
DNasePeakNoPromoter10423	potential enhancer	chr11	61876670	61876870	+	chr11	62109198	62109398	+	AGGACCGGATCAACTACCAAATTAAGTTGACTTCCCCAAAGCAGCCAACGACTGGAAAACTTCAAATTGTAAGGATATGTGAACTTCGAATCTCCAGTCCAGTGACTCATCCTGAGCAGGAATTCCTTATACAATGTCTTTGTCAGCCAGGGTAAAAAAGGGTGCTGTGCCCTTACAAAGAAAGTATGACAAAGAAACAGAGAAAGCTGGACTGCCATTGCGTGAACCGA
DNasePeakNoPromoter10423_Reversed:	potential enhancer	chr11	61876670	61876870	-	chr11	62109198	62109398	-	AGGACCGGATCAACTGCAGTCCAGCTTTCTCTGTTTCTTTGTCATACTTTCTTTGTAAGGGCACAGCACCCTTTTTTACCCTGGCTGACAAAGACATTGTATAAGGAATTCCTGCTCAGGATGAGTCACTGGACTGGAGATTCGAAGTTCACATATCCTTACAATTTGAAGTTTTCCAGTCGTTGGCTGCTTTGGGGAAGTCAACTTAATTTGGTCATTGCGTGAACCGA
DNasePeakNoPromoter10424	potential enhancer	chr11	61880040	61880240	+	chr11	62112568	62112768	+	AGGACCGGATCAACTAGCTCTGCACCCCCTCTTCCCGCACTCCCCTGGCAAACTCAGTAGCCTCGGACCGTCTGCGCCTGCGCGGACGACTGGGCTGCGCATGCGCCCTCTGCCCCGCAGGAGCTGTAACAGTAGCTGAAGTTTAAAGAGAGGCTGACTGTGGGGTTGGGACTTCAGTCCTGTGTCCCTTGGACTGCATTGTAGGTTCCTAAAGGCATTGCGTGAACCGA
DNasePeakNoPromoter10424_Reversed:	potential enhancer	chr11	61880040	61880240	-	chr11	62112568	62112768	-	AGGACCGGATCAACTCCTTTAGGAACCTACAATGCAGTCCAAGGGACACAGGACTGAAGTCCCAACCCCACAGTCAGCCTCTCTTTAAACTTCAGCTACTGTTACAGCTCCTGCGGGGCAGAGGGCGCATGCGCAGCCCAGTCGTCCGCGCAGGCGCAGACGGTCCGAGGCTACTGAGTTTGCCAGGGGAGTGCGGGAAGAGGGGGTGCAGAGCTCATTGCGTGAACCGA
DNasePeakNoPromoter10425	potential enhancer	chr11	61938770	61938970	+	chr11	62171298	62171498	+	AGGACCGGATCAACTAAAGGCTGGCCTGTAGTAGGAGATGTCTGATGAGTTTTTCTTAAATTGAACGCCAACAATAAGGTTTGAGCCTCAAGGTGGCGCCATTTCATGTAGAGTCTGGAATCTCTGAACACTTGAAATAGACCATCCGTCACTAGCAGGAGCCCTTGCGTTCCGTTCCTGGATGCCGTTCTCAAAGTGAACACAATGAAATACAACATTGCGTGAACCGA
DNasePeakNoPromoter10425_Reversed:	potential enhancer	chr11	61938770	61938970	-	chr11	62171298	62171498	-	AGGACCGGATCAACTTTGTATTTCATTGTGTTCACTTTGAGAACGGCATCCAGGAACGGAACGCAAGGGCTCCTGCTAGTGACGGATGGTCTATTTCAAGTGTTCAGAGATTCCAGACTCTACATGAAATGGCGCCACCTTGAGGCTCAAACCTTATTGTTGGCGTTCAATTTAAGAAAAACTCATCAGACATCTCCTACTACAGGCCAGCCTTTCATTGCGTGAACCGA
DNasePeakNoPromoter10426	potential enhancer	chr11	61944420	61944620	+	chr11	62176948	62177148	+	AGGACCGGATCAACTCTAATAGTATTTCTTTGTGTACATATACCACATTAAAAAAATCCATTTATTTGCTTTTCAACACTGAGGTTGATTCCATATCTTAGCTATTGTAAATAGTTCTGCAATAAGCATGGGATTGTAGATGTCTCTTGAACATACTGATTTTGTTTCCTTTGCATACAAGGTTGACCCTTGAGCAACATGGGTTTGAACTGTGCCATTGCGTGAACCGA
DNasePeakNoPromoter10426_Reversed:	potential enhancer	chr11	61944420	61944620	-	chr11	62176948	62177148	-	AGGACCGGATCAACTGCACAGTTCAAACCCATGTTGCTCAAGGGTCAACCTTGTATGCAAAGGAAACAAAATCAGTATGTTCAAGAGACATCTACAATCCCATGCTTATTGCAGAACTATTTACAATAGCTAAGATATGGAATCAACCTCAGTGTTGAAAAGCAAATAAATGGATTTTTTTAATGTGGTATATGTACACAAAGAAATACTATTAGCATTGCGTGAACCGA
DNasePeakNoPromoter10427	potential enhancer	chr11	61961510	61961710	+	chr11	62194038	62194238	+	AGGACCGGATCAACTCTGCATCACTCACCAGCACCTGAGGTGAATGCTTCCTTCCCTCCCTCAAGCCACCCCAAGAGCTCCAGAGACCAGCACCCCCTGCCAATTGGACAGCTCCAAGCGCACATTCCACACTCATTTCAGGAGCAGGATGTAAAACTGAACACAGGGTCCGCCCTCAACCTGCTCTCCCTTCCATGAGCCCATCCAGGCTAAGGCATTGCGTGAACCGA
DNasePeakNoPromoter10427_Reversed:	potential enhancer	chr11	61961510	61961710	-	chr11	62194038	62194238	-	AGGACCGGATCAACTCCTTAGCCTGGATGGGCTCATGGAAGGGAGAGCAGGTTGAGGGCGGACCCTGTGTTCAGTTTTACATCCTGCTCCTGAAATGAGTGTGGAATGTGCGCTTGGAGCTGTCCAATTGGCAGGGGGTGCTGGTCTCTGGAGCTCTTGGGGTGGCTTGAGGGAGGGAAGGAAGCATTCACCTCAGGTGCTGGTGAGTGATGCAGCATTGCGTGAACCGA
DNasePeakNoPromoter10428	potential enhancer	chr11	61968960	61969160	+	chr11	62201488	62201688	+	AGGACCGGATCAACTCCAGGTGCATGGAGCAGCCTGGGCAAAGGCATGGACATGAGGCTGACTCAGCCACCTGGAGGACAAAGATGCCCACATTCCTGCTGGCACCTTGCCAGGCTGGGGCTACACTCCCTGTTTGCTGAGTATGAGGCTCACGAATGCTACTGGTCATTCATCACAAGAGCAAATGTGTGCAGGTATTTCTCTAGCACTTGGCACATTGCGTGAACCGA
DNasePeakNoPromoter10428_Reversed:	potential enhancer	chr11	61968960	61969160	-	chr11	62201488	62201688	-	AGGACCGGATCAACTTGCCAAGTGCTAGAGAAATACCTGCACACATTTGCTCTTGTGATGAATGACCAGTAGCATTCGTGAGCCTCATACTCAGCAAACAGGGAGTGTAGCCCCAGCCTGGCAAGGTGCCAGCAGGAATGTGGGCATCTTTGTCCTCCAGGTGGCTGAGTCAGCCTCATGTCCATGCCTTTGCCCAGGCTGCTCCATGCACCTGGCATTGCGTGAACCGA
DNasePeakNoPromoter10429	potential enhancer	chr11	61984730	61984930	+	chr11	62217258	62217458	+	AGGACCGGATCAACTTCTCAGAAAAGCTCAAAAAGTGTATGTGAGAAGAGACAAAGAAAAATAAAAACAAAAGACAAAACGTATGGCATCCACTTTCCAACAGGTGGCTCCAAACCCACATACTTCTAAAGAAAGCTTCCACGGGGCCAAAAACTATAAAAGGTTCAGATCCCCAATTAAAGGACACAAGCCTCCACCTAGAGGACTCAGGCCCTCATTGCGTGAACCGA
DNasePeakNoPromoter10429_Reversed:	potential enhancer	chr11	61984730	61984930	-	chr11	62217258	62217458	-	AGGACCGGATCAACTAGGGCCTGAGTCCTCTAGGTGGAGGCTTGTGTCCTTTAATTGGGGATCTGAACCTTTTATAGTTTTTGGCCCCGTGGAAGCTTTCTTTAGAAGTATGTGGGTTTGGAGCCACCTGTTGGAAAGTGGATGCCATACGTTTTGTCTTTTGTTTTTATTTTTCTTTGTCTCTTCTCACATACACTTTTTGAGCTTTTCTGAGACATTGCGTGAACCGA
DNasePeakNoPromoter1043	potential enhancer	chr1	27234170	27234370	+	chr1	26907679	26907879	+	AGGACCGGATCAACTCTCTAGGCTGACCCAGAGCCACAGCCACTCTCCTGCTTTCCAGTGAGTCATCCCTGGCTGGGCCTGAGGACAGGAATCATGGCTCAGAGGTAGATGGTCAGTCAACAGTGGCTGAGCTGGTTCCAGACCGCTTGATCCTGGCCATGACTCACTCCAGCTTGTGCTGCTGACAAGAACCCTCCAGAACTTCACAGGTTTGACATTGCGTGAACCGA
DNasePeakNoPromoter1043_Reversed:	potential enhancer	chr1	27234170	27234370	-	chr1	26907679	26907879	-	AGGACCGGATCAACTTCAAACCTGTGAAGTTCTGGAGGGTTCTTGTCAGCAGCACAAGCTGGAGTGAGTCATGGCCAGGATCAAGCGGTCTGGAACCAGCTCAGCCACTGTTGACTGACCATCTACCTCTGAGCCATGATTCCTGTCCTCAGGCCCAGCCAGGGATGACTCACTGGAAAGCAGGAGAGTGGCTGTGGCTCTGGGTCAGCCTAGAGCATTGCGTGAACCGA
DNasePeakNoPromoter10430	potential enhancer	chr11	62012790	62012990	+	chr11	62245318	62245518	+	AGGACCGGATCAACTGCATCACTCACCAGCACCTGAGGTGAATGCTTCCTTCCTCAAGCTCTCCCAAGAGCTCCAGAGACCAGCACCCCCTGACAACTGGACAGCTCCCAGTGCGCACTCCACAGTCATTTCAGGAGCAGGATGTAAAACTGAGCACAGGGTCTGCCCCCAGCCTGCTCTCCCTTCCATGAGCCCATCCAGGCTAAGGCACCCACCATTGCGTGAACCGA
DNasePeakNoPromoter10430_Reversed:	potential enhancer	chr11	62012790	62012990	-	chr11	62245318	62245518	-	AGGACCGGATCAACTGTGGGTGCCTTAGCCTGGATGGGCTCATGGAAGGGAGAGCAGGCTGGGGGCAGACCCTGTGCTCAGTTTTACATCCTGCTCCTGAAATGACTGTGGAGTGCGCACTGGGAGCTGTCCAGTTGTCAGGGGGTGCTGGTCTCTGGAGCTCTTGGGAGAGCTTGAGGAAGGAAGCATTCACCTCAGGTGCTGGTGAGTGATGCCATTGCGTGAACCGA
DNasePeakNoPromoter10431	potential enhancer	chr11	62013050	62013250	+	chr11	62245578	62245778	+	AGGACCGGATCAACTTGACTACTGGAACAAAAATCTGCAAACTTCATGGCTTAAAACGACTGATTCTCAGGCATCTCTGGGGGTCAGAAGTCCAACATTAGTATCACTGTGAAGACGTTAGGGGGCAGCAGGGCTCCGCTCCCTCTGGGGACTCTTGGGGGGAATTCACTAAGGGTTGCTTCTGGCTTCTGGGCTAATAATTGTCCTGGTCCTGTCATTGCGTGAACCGA
DNasePeakNoPromoter10431_Reversed:	potential enhancer	chr11	62013050	62013250	-	chr11	62245578	62245778	-	AGGACCGGATCAACTACAGGACCAGGACAATTATTAGCCCAGAAGCCAGAAGCAACCCTTAGTGAATTCCCCCCAAGAGTCCCCAGAGGGAGCGGAGCCCTGCTGCCCCCTAACGTCTTCACAGTGATACTAATGTTGGACTTCTGACCCCCAGAGATGCCTGAGAATCAGTCGTTTTAAGCCATGAAGTTTGCAGATTTTTGTTCCAGTAGTCACATTGCGTGAACCGA
DNasePeakNoPromoter10432	potential enhancer	chr11	62027830	62028030	+	chr11	62260358	62260558	+	AGGACCGGATCAACTTAAATTGTTTATAGCTAAGGAAGCAGTTTGGTCATGCCTGCAAAGACAAACTCCAACAACATCAGAAAGTCCAGATGTCCCAATACCTATAACAATATTTGCTTTCAAGATAATTATGGTTCTGCTTTGATGTACTCACACACGAAAATGTCAAGGACAGTTTCCTTTAAATCAATAGAACAATACTTTTTGTCATGCTGCATTGCGTGAACCGA
DNasePeakNoPromoter10432_Reversed:	potential enhancer	chr11	62027830	62028030	-	chr11	62260358	62260558	-	AGGACCGGATCAACTCAGCATGACAAAAAGTATTGTTCTATTGATTTAAAGGAAACTGTCCTTGACATTTTCGTGTGTGAGTACATCAAAGCAGAACCATAATTATCTTGAAAGCAAATATTGTTATAGGTATTGGGACATCTGGACTTTCTGATGTTGTTGGAGTTTGTCTTTGCAGGCATGACCAAACTGCTTCCTTAGCTATAAACAATTTACATTGCGTGAACCGA
DNasePeakNoPromoter10433	potential enhancer	chr11	62041250	62041450	+	chr11	62273778	62273978	+	AGGACCGGATCAACTCCGCTGTCCCGCAGTGAGCTGCAAAGGCAATGAGGGTTGAGGGGAGTGAGTGTGCTGTGCAGGGACCCAGCACAGCAGGGGATGTTTACATGGAACCTGGAGTCTCTTTCATGTCCTGTCCCCAGCATTCCTGTCACCAGGGGCAGTTATTGCCACCTGTTCTGCTTCTACCTCAGCCTGTCCCTCTTCTTTCTGAGGCTCATTGCGTGAACCGA
DNasePeakNoPromoter10433_Reversed:	potential enhancer	chr11	62041250	62041450	-	chr11	62273778	62273978	-	AGGACCGGATCAACTAGCCTCAGAAAGAAGAGGGACAGGCTGAGGTAGAAGCAGAACAGGTGGCAATAACTGCCCCTGGTGACAGGAATGCTGGGGACAGGACATGAAAGAGACTCCAGGTTCCATGTAAACATCCCCTGCTGTGCTGGGTCCCTGCACAGCACACTCACTCCCCTCAACCCTCATTGCCTTTGCAGCTCACTGCGGGACAGCGGCATTGCGTGAACCGA
DNasePeakNoPromoter10434	potential enhancer	chr11	62078710	62078910	+	chr11	62311238	62311438	+	AGGACCGGATCAACTTTCCTCTGCCTCTGTTACCCACAAACATGAGGCAGCCCCAGAGACATTCAACAGGACCGGCCCGCGGTGCTCTCTGCCGCTGCGCCACAGCACCACCTGCTGGTCAGGAGACTGCTCGGCATCCCTGCCGTGGCTGGAACTCCTCCGGTCAAGATCAAGTGGAGCCTCTCCTGCGGGGCTGGGCGTGGTTGCTCACACCTCATTGCGTGAACCGA
DNasePeakNoPromoter10434_Reversed:	potential enhancer	chr11	62078710	62078910	-	chr11	62311238	62311438	-	AGGACCGGATCAACTAGGTGTGAGCAACCACGCCCAGCCCCGCAGGAGAGGCTCCACTTGATCTTGACCGGAGGAGTTCCAGCCACGGCAGGGATGCCGAGCAGTCTCCTGACCAGCAGGTGGTGCTGTGGCGCAGCGGCAGAGAGCACCGCGGGCCGGTCCTGTTGAATGTCTCTGGGGCTGCCTCATGTTTGTGGGTAACAGAGGCAGAGGAACATTGCGTGAACCGA
DNasePeakNoPromoter10435	potential enhancer	chr11	62092440	62092640	+	chr11	62324968	62325168	+	AGGACCGGATCAACTTTACAGGTCACCCAGGACATTACGCAAGGCGCACACTATTTGTATCAAAGAAGGGTGGCCACAGACGGAGGAGGCTCCCACCACAGGCCAACTTCATCATTGCAAAGCCTCCGCCAGCCGATCCCTGGGGAAACAGCGCCTCCTTGGGGCCAGAGCGCTGTATCTGCACCCCACACCTCCGCATTGGAGGTGTCAGGATGCATTGCGTGAACCGA
DNasePeakNoPromoter10435_Reversed:	potential enhancer	chr11	62092440	62092640	-	chr11	62324968	62325168	-	AGGACCGGATCAACTCATCCTGACACCTCCAATGCGGAGGTGTGGGGTGCAGATACAGCGCTCTGGCCCCAAGGAGGCGCTGTTTCCCCAGGGATCGGCTGGCGGAGGCTTTGCAATGATGAAGTTGGCCTGTGGTGGGAGCCTCCTCCGTCTGTGGCCACCCTTCTTTGATACAAATAGTGTGCGCCTTGCGTAATGTCCTGGGTGACCTGTAACATTGCGTGAACCGA
DNasePeakNoPromoter10436	potential enhancer	chr11	62107780	62107980	+	chr11	62340308	62340508	+	AGGACCGGATCAACTCTAATAGTGTGCTTTCATGGCTCCATTTGTAGAGCCAGAATTTACCAGATAGGCACTGACTTTGCCAGCAGAGGGAGCAGCCAGCTCTTTCTGTGGGTGACTTGTTAAACCTTACGCTTCTTAGCACTCAGCACCCCCTGGGCTGTCAAACCCTCACTTATTTACACAGGACCTTCATTTGAAATGGGTCATTCTGGTTTCATTGCGTGAACCGA
DNasePeakNoPromoter10436_Reversed:	potential enhancer	chr11	62107780	62107980	-	chr11	62340308	62340508	-	AGGACCGGATCAACTAAACCAGAATGACCCATTTCAAATGAAGGTCCTGTGTAAATAAGTGAGGGTTTGACAGCCCAGGGGGTGCTGAGTGCTAAGAAGCGTAAGGTTTAACAAGTCACCCACAGAAAGAGCTGGCTGCTCCCTCTGCTGGCAAAGTCAGTGCCTATCTGGTAAATTCTGGCTCTACAAATGGAGCCATGAAAGCACACTATTAGCATTGCGTGAACCGA
DNasePeakNoPromoter10437	potential enhancer	chr11	62108180	62108380	+	chr11	62340708	62340908	+	AGGACCGGATCAACTATTATGGGGGGAAAGGTGGGACTTTTAACAGCGTACTGTGGACCTTGGCTTTTCCCAGCCAAGGTCACTACCGGCAAGCAATATTCCCAGCATCCTCTGCTATAATCCTCTAGAATAAATAACTGTTTGGGAACTTCATACAAAAAGCTGACTCCCAGTAGGTATTGAGTTCAGTGGCAGTAATTAGCATTCATGACACACATTGCGTGAACCGA
DNasePeakNoPromoter10437_Reversed:	potential enhancer	chr11	62108180	62108380	-	chr11	62340708	62340908	-	AGGACCGGATCAACTTGTGTCATGAATGCTAATTACTGCCACTGAACTCAATACCTACTGGGAGTCAGCTTTTTGTATGAAGTTCCCAAACAGTTATTTATTCTAGAGGATTATAGCAGAGGATGCTGGGAATATTGCTTGCCGGTAGTGACCTTGGCTGGGAAAAGCCAAGGTCCACAGTACGCTGTTAAAAGTCCCACCTTTCCCCCCATAATCATTGCGTGAACCGA
DNasePeakNoPromoter10438	potential enhancer	chr11	62146050	62146250	+	chr11	62378578	62378778	+	AGGACCGGATCAACTGTCTTTTGGGATCATGGCCAGAGAGGGCAACCCGGGTTGGAGAGGCCCCATGGGTTGAATTACGGCATTTACGGCTCTTAAGTCAGTTAACTTATGCCATCTGCCGGATTTTTTTTGAATTACAAACACAGGAGAATTCCAAGGCGAGAACGAAGGCTCAATATGTCCCTTTTCTAATTGTTCCTTTGCTAATAAATGTACATTGCGTGAACCGA
DNasePeakNoPromoter10438_Reversed:	potential enhancer	chr11	62146050	62146250	-	chr11	62378578	62378778	-	AGGACCGGATCAACTTACATTTATTAGCAAAGGAACAATTAGAAAAGGGACATATTGAGCCTTCGTTCTCGCCTTGGAATTCTCCTGTGTTTGTAATTCAAAAAAAATCCGGCAGATGGCATAAGTTAACTGACTTAAGAGCCGTAAATGCCGTAATTCAACCCATGGGGCCTCTCCAACCCGGGTTGCCCTCTCTGGCCATGATCCCAAAAGACCATTGCGTGAACCGA
DNasePeakNoPromoter10439	potential enhancer	chr11	62148320	62148520	+	chr11	62380848	62381048	+	AGGACCGGATCAACTCTGGGAATTGCCACGCCTCAATATCTCCTTGTTTCCTTGCCTTATCAATAATTTTATGTAATGCACTACCTTGTCCACTAGGTGGTGCTGTAGGATAAAGTCTTATAGTGGGCGGCTGAGGCTATAGCGCCCTGCCCTGTGGTGCTGGAAACACTCCTGGCTGTCCATACTGATTTTCTGGGGGCGGCCGATACTGAAGTCATTGCGTGAACCGA
DNasePeakNoPromoter10439_Reversed:	potential enhancer	chr11	62148320	62148520	-	chr11	62380848	62381048	-	AGGACCGGATCAACTACTTCAGTATCGGCCGCCCCCAGAAAATCAGTATGGACAGCCAGGAGTGTTTCCAGCACCACAGGGCAGGGCGCTATAGCCTCAGCCGCCCACTATAAGACTTTATCCTACAGCACCACCTAGTGGACAAGGTAGTGCATTACATAAAATTATTGATAAGGCAAGGAAACAAGGAGATATTGAGGCGTGGCAATTCCCAGCATTGCGTGAACCGA
DNasePeakNoPromoter1044	potential enhancer	chr1	27237080	27237280	+	chr1	26910589	26910789	+	AGGACCGGATCAACTAACTGTTATGGTGAAGAGGGTGGGGACTGGTCAGGGCAGGACTTACTGCGGGTGAAAGGGGGAGGCCGGAAAATCCTATAGGCATGTGTGTTGTTATCACTCCTTCCTGCCCACCCTTCAGGTCACTCACCCTGACCCATGGCAACTGGGTCAAAATATTTAACAAACAGTGAGGCACAGATATTGACCAGTCAGAATAGCATTGCGTGAACCGA
DNasePeakNoPromoter1044_Reversed:	potential enhancer	chr1	27237080	27237280	-	chr1	26910589	26910789	-	AGGACCGGATCAACTCTATTCTGACTGGTCAATATCTGTGCCTCACTGTTTGTTAAATATTTTGACCCAGTTGCCATGGGTCAGGGTGAGTGACCTGAAGGGTGGGCAGGAAGGAGTGATAACAACACACATGCCTATAGGATTTTCCGGCCTCCCCCTTTCACCCGCAGTAAGTCCTGCCCTGACCAGTCCCCACCCTCTTCACCATAACAGTTCATTGCGTGAACCGA
DNasePeakNoPromoter10440	potential enhancer	chr11	62162360	62162560	+	chr11	62394888	62395088	+	AGGACCGGATCAACTTTCTTGCTTTTGCCCCACAGCTTGTCCATGGCTCACTGTCAAACAGAGAAATGAGCCTGACAGCATCTGAAAGGGGAAGACAATCTTTTTATCACTTCTGTGCCACAAGAGGGCAGCAAACTATAAACTATCCATGGCTTCAGCCGCCCAAAGGGAAGGTACTCTATCTGGATCAGAGCAGTCTATTTAGAAAATTTGGACATTGCGTGAACCGA
DNasePeakNoPromoter10440_Reversed:	potential enhancer	chr11	62162360	62162560	-	chr11	62394888	62395088	-	AGGACCGGATCAACTTCCAAATTTTCTAAATAGACTGCTCTGATCCAGATAGAGTACCTTCCCTTTGGGCGGCTGAAGCCATGGATAGTTTATAGTTTGCTGCCCTCTTGTGGCACAGAAGTGATAAAAAGATTGTCTTCCCCTTTCAGATGCTGTCAGGCTCATTTCTCTGTTTGACAGTGAGCCATGGACAAGCTGTGGGGCAAAAGCAAGAACATTGCGTGAACCGA
DNasePeakNoPromoter10441	potential enhancer	chr11	62166190	62166390	+	chr11	62398718	62398918	+	AGGACCGGATCAACTCTCACCCCAGATCTGGCCTTTCTCTGTCAGGCCTCACAATCTTCCGGGCCATCTTTGTTGTCTTATCTCTGGCTTTGGCACAAATATCACACCCTGGATGCCTCATGACTAAAAGTCCATCACTTTCCCCAAGCCCTTTCCCTGTCTTCCCTAGAAATTCCAATATATGGCCAGGCGCAGTGACTCATGCCTGTAATCTCCATTGCGTGAACCGA
DNasePeakNoPromoter10441_Reversed:	potential enhancer	chr11	62166190	62166390	-	chr11	62398718	62398918	-	AGGACCGGATCAACTGAGATTACAGGCATGAGTCACTGCGCCTGGCCATATATTGGAATTTCTAGGGAAGACAGGGAAAGGGCTTGGGGAAAGTGATGGACTTTTAGTCATGAGGCATCCAGGGTGTGATATTTGTGCCAAAGCCAGAGATAAGACAACAAAGATGGCCCGGAAGATTGTGAGGCCTGACAGAGAAAGGCCAGATCTGGGGTGAGCATTGCGTGAACCGA
DNasePeakNoPromoter10442	potential enhancer	chr11	62192300	62192500	+	chr11	62424828	62425028	+	AGGACCGGATCAACTGGAGCTCTCCAGTTCGAGCCCCTCCATGGAGCAACGTGGTCCGGTGGGCCTTGTGCCCCGCGGCCACTAGGGGGCAGCATCGTCCACAGGGTCCTGGAGCGGACGCGCTGTCGGGGCTGAGGCACCCAGAGCTCCGGCTCTGAGGATCTGGTGTCATCCGTATAATTTTTTAAATCTCGGCCGTGCGCGGTGGCTGACTCCATTGCGTGAACCGA
DNasePeakNoPromoter10442_Reversed:	potential enhancer	chr11	62192300	62192500	-	chr11	62424828	62425028	-	AGGACCGGATCAACTGAGTCAGCCACCGCGCACGGCCGAGATTTAAAAAATTATACGGATGACACCAGATCCTCAGAGCCGGAGCTCTGGGTGCCTCAGCCCCGACAGCGCGTCCGCTCCAGGACCCTGTGGACGATGCTGCCCCCTAGTGGCCGCGGGGCACAAGGCCCACCGGACCACGTTGCTCCATGGAGGGGCTCGAACTGGAGAGCTCCCATTGCGTGAACCGA
DNasePeakNoPromoter10443	potential enhancer	chr11	62200240	62200440	+	chr11	62432768	62432968	+	AGGACCGGATCAACTGATAAATTTCAAGACCTGATTATTTTGCAATATCAATGTTGATAAAAGTTAAATATTAACCAGATAATCGAAAGTTATCCTTTAACGTCTGCTACCATAGAATAAGAATTTCAGACTGACCCCCAGTGACAGGAAACTTTGAAAAGGCGTGTGCCTGAAGAAACGTATCGATTGGCATGTTAAAAAATACATGTATTGGCCATTGCGTGAACCGA
DNasePeakNoPromoter10443_Reversed:	potential enhancer	chr11	62200240	62200440	-	chr11	62432768	62432968	-	AGGACCGGATCAACTGCCAATACATGTATTTTTTAACATGCCAATCGATACGTTTCTTCAGGCACACGCCTTTTCAAAGTTTCCTGTCACTGGGGGTCAGTCTGAAATTCTTATTCTATGGTAGCAGACGTTAAAGGATAACTTTCGATTATCTGGTTAATATTTAACTTTTATCAACATTGATATTGCAAAATAATCAGGTCTTGAAATTTATCCATTGCGTGAACCGA
DNasePeakNoPromoter10444	potential enhancer	chr11	62206210	62206410	+	chr11	62438738	62438938	+	AGGACCGGATCAACTCTAAGGCCAGGAAGACCTTCTCTGTTCTCTGCTCCTTTTAGTCTTGCTTTATGTGGTATCTTCCTCTGGCGTGGAGACAACTGATTTGTTGTTATTTCAATGAGGAGCAAAGGTCTCATAGAAAAACTAATCATGACCGGCTCACATGAGAATGCTCATATGATAATGACTTCCTGGGCCTTTGGACTATGCAGCCTGCCCATTGCGTGAACCGA
DNasePeakNoPromoter10444_Reversed:	potential enhancer	chr11	62206210	62206410	-	chr11	62438738	62438938	-	AGGACCGGATCAACTGGCAGGCTGCATAGTCCAAAGGCCCAGGAAGTCATTATCATATGAGCATTCTCATGTGAGCCGGTCATGATTAGTTTTTCTATGAGACCTTTGCTCCTCATTGAAATAACAACAAATCAGTTGTCTCCACGCCAGAGGAAGATACCACATAAAGCAAGACTAAAAGGAGCAGAGAACAGAGAAGGTCTTCCTGGCCTTAGCATTGCGTGAACCGA
DNasePeakNoPromoter10445	potential enhancer	chr11	62225880	62226080	+	chr11	62458408	62458608	+	AGGACCGGATCAACTAGAGTGCACCACGGTTCTGAGACGGGAGAGTCTGGTGTAAGCTGGAGTGGACAGTCACTTTCTGCAACTAACTCACCCTCCCTACAACTCTTCTGCTGGAAAATGCCAAGTCACCCCTTATAATCAACAAAGCCAAGCTTTGTAAGTACTAAATTACTTTGGAGGGTGGGAGGAGGGCAGAAAAATTGGCCAGTACTCATCATTGCGTGAACCGA
DNasePeakNoPromoter10445_Reversed:	potential enhancer	chr11	62225880	62226080	-	chr11	62458408	62458608	-	AGGACCGGATCAACTATGAGTACTGGCCAATTTTTCTGCCCTCCTCCCACCCTCCAAAGTAATTTAGTACTTACAAAGCTTGGCTTTGTTGATTATAAGGGGTGACTTGGCATTTTCCAGCAGAAGAGTTGTAGGGAGGGTGAGTTAGTTGCAGAAAGTGACTGTCCACTCCAGCTTACACCAGACTCTCCCGTCTCAGAACCGTGGTGCACTCTCATTGCGTGAACCGA
DNasePeakNoPromoter10446	potential enhancer	chr11	62235300	62235500	+	chr11	62467828	62468028	+	AGGACCGGATCAACTCTTCAGTATATATTCAGTGGCCCAAAATGTCATTTTCTCAGACAAATGGCTGCATATCATTCACTTCTTTGAAGTTCAGTTCAGCTCACAAAGTACTTCCTGAAGCCTTATCTCAGGTCAGACACAGTGCCGGGGTCAAGGGCTCAAAGATGAGTAAACAACACAAGGTCCCTGTCCTCTAGAATCTTCTTCCATTGAGGCATTGCGTGAACCGA
DNasePeakNoPromoter10446_Reversed:	potential enhancer	chr11	62235300	62235500	-	chr11	62467828	62468028	-	AGGACCGGATCAACTCCTCAATGGAAGAAGATTCTAGAGGACAGGGACCTTGTGTTGTTTACTCATCTTTGAGCCCTTGACCCCGGCACTGTGTCTGACCTGAGATAAGGCTTCAGGAAGTACTTTGTGAGCTGAACTGAACTTCAAAGAAGTGAATGATATGCAGCCATTTGTCTGAGAAAATGACATTTTGGGCCACTGAATATATACTGAAGCATTGCGTGAACCGA
DNasePeakNoPromoter10447	potential enhancer	chr11	62239930	62240130	+	chr11	62472458	62472658	+	AGGACCGGATCAACTTGCCTGCCAGAAACCACCCCAATCCCAAGGCCCCACTGTCACCCTTACCCAAATCTCCTCCTTCCCGCCTCTCAGCCCACACTCACTGATGAGTCATCATCCAGCCCTCACCATCCCTATGAAGTCAACCCTCAAACCCTGTGCCAGGACAGCACAGCCCCCACCCCCTGCCACCATCCTCTCCTATAAATTCTCAAAGACATTGCGTGAACCGA
DNasePeakNoPromoter10447_Reversed:	potential enhancer	chr11	62239930	62240130	-	chr11	62472458	62472658	-	AGGACCGGATCAACTTCTTTGAGAATTTATAGGAGAGGATGGTGGCAGGGGGTGGGGGCTGTGCTGTCCTGGCACAGGGTTTGAGGGTTGACTTCATAGGGATGGTGAGGGCTGGATGATGACTCATCAGTGAGTGTGGGCTGAGAGGCGGGAAGGAGGAGATTTGGGTAAGGGTGACAGTGGGGCCTTGGGATTGGGGTGGTTTCTGGCAGGCACATTGCGTGAACCGA
DNasePeakNoPromoter10448	potential enhancer	chr11	62240180	62240380	+	chr11	62472708	62472908	+	AGGACCGGATCAACTTGTGACAGTGAAATAAGCCAGACACAAAAAGACAAATGCTGTATAACTCCACTTATCTGAGGTACCTGCAGTAGTAAAATTCACGAAACAAAGTAGGGCTAGGTGCAGTGACTCATGCCTGTAATCCCAGCAATTTGAGAGGCCAAGGCGGGTGGATCGCTTGAGGTCAGGAGGTCAAGACCAGCCTGGCCAACATAGTGCATTGCGTGAACCGA
DNasePeakNoPromoter10448_Reversed:	potential enhancer	chr11	62240180	62240380	-	chr11	62472708	62472908	-	AGGACCGGATCAACTCACTATGTTGGCCAGGCTGGTCTTGACCTCCTGACCTCAAGCGATCCACCCGCCTTGGCCTCTCAAATTGCTGGGATTACAGGCATGAGTCACTGCACCTAGCCCTACTTTGTTTCGTGAATTTTACTACTGCAGGTACCTCAGATAAGTGGAGTTATACAGCATTTGTCTTTTTGTGTCTGGCTTATTTCACTGTCACACATTGCGTGAACCGA
DNasePeakNoPromoter10449	potential enhancer	chr11	62248240	62248440	+	chr11	62480768	62480968	+	AGGACCGGATCAACTAGCTCTCTGCTATGCAAGGAATTCTGCGTGCAGTTAAAAAAAAAAAAAAAAAAAAAAAACCTGGATTTGCTGCCTTCTGGTCTGACCAAGTTGGAATGCGCAGCGTGAAGAAATGCTCGTTGCCTAGGCAGGAACAGCCATCCACAGGAAAACAGACCTCAGTAAATAATGTCCTCGACCTTCCCCCAAAAGCCCAGAGGCATTGCGTGAACCGA
DNasePeakNoPromoter10449_Reversed:	potential enhancer	chr11	62248240	62248440	-	chr11	62480768	62480968	-	AGGACCGGATCAACTCCTCTGGGCTTTTGGGGGAAGGTCGAGGACATTATTTACTGAGGTCTGTTTTCCTGTGGATGGCTGTTCCTGCCTAGGCAACGAGCATTTCTTCACGCTGCGCATTCCAACTTGGTCAGACCAGAAGGCAGCAAATCCAGGTTTTTTTTTTTTTTTTTTTTTTTTAACTGCACGCAGAATTCCTTGCATAGCAGAGAGCTCATTGCGTGAACCGA
DNasePeakNoPromoter1045	potential enhancer	chr1	27264710	27264910	+	chr1	26938219	26938419	+	AGGACCGGATCAACTCAGGCTGATGGGAGGATGGGTCAGAGGCTGCTGTGATTGGCCTTGACTCTGCCTGGTGGTTTAGCTCTGCCCTTGCTTAACCTCCAGGAGCTAGGAAGGAAGTACAAATGGGATGTGACATGATTCAGTGGAGCTGGGAGAGGGGAGGGCCCTGCTCCCACCTCCCTTTGGCCACTGGTTGGCAAATGCCTTTAGTTCAACATTGCGTGAACCGA
DNasePeakNoPromoter1045_Reversed:	potential enhancer	chr1	27264710	27264910	-	chr1	26938219	26938419	-	AGGACCGGATCAACTTTGAACTAAAGGCATTTGCCAACCAGTGGCCAAAGGGAGGTGGGAGCAGGGCCCTCCCCTCTCCCAGCTCCACTGAATCATGTCACATCCCATTTGTACTTCCTTCCTAGCTCCTGGAGGTTAAGCAAGGGCAGAGCTAAACCACCAGGCAGAGTCAAGGCCAATCACAGCAGCCTCTGACCCATCCTCCCATCAGCCTGCATTGCGTGAACCGA
DNasePeakNoPromoter10450	potential enhancer	chr11	62264600	62264800	+	chr11	62497128	62497328	+	AGGACCGGATCAACTAAAAGGTTTGAAGATGGGCCTGATATCATCAAAGCCAAGCACAGGTCAAAACCAACAACTGCTAAAGTGTTCTGAGCTGATCAAAGGAGGAATCCAAAGGCCAGTGCACCATGCAGCCTGGGACTGAATGATTGGCATTGTCATCTCGTCATTCCAGGACATGACCACTATGTGGCAGGAAAGGATGTGGCAGAAGGGCACATTGCGTGAACCGA
DNasePeakNoPromoter10450_Reversed:	potential enhancer	chr11	62264600	62264800	-	chr11	62497128	62497328	-	AGGACCGGATCAACTTGCCCTTCTGCCACATCCTTTCCTGCCACATAGTGGTCATGTCCTGGAATGACGAGATGACAATGCCAATCATTCAGTCCCAGGCTGCATGGTGCACTGGCCTTTGGATTCCTCCTTTGATCAGCTCAGAACACTTTAGCAGTTGTTGGTTTTGACCTGTGCTTGGCTTTGATGATATCAGGCCCATCTTCAAACCTTTTCATTGCGTGAACCGA
DNasePeakNoPromoter10451	potential enhancer	chr11	62266030	62266230	+	chr11	62498558	62498758	+	AGGACCGGATCAACTGAGCAGCACGTGAGCAACATAGTGAACCCAGACTCACTCTAAAAAAAAAAAAAAAAGAAATTTTTTTTTATTAGCTGGGCATGGAAGCTGTGCCTTTAGTAAGAGCTACTCAGAAAGCTGAGGTGGGAGGATCTCTTGAGTCCAGGAGTTCAAGGTTGCAGTGAGCTGTGATCATGCCAGTGCACTCCAGCCTGAGTGACCATTGCGTGAACCGA
DNasePeakNoPromoter10451_Reversed:	potential enhancer	chr11	62266030	62266230	-	chr11	62498558	62498758	-	AGGACCGGATCAACTGTCACTCAGGCTGGAGTGCACTGGCATGATCACAGCTCACTGCAACCTTGAACTCCTGGACTCAAGAGATCCTCCCACCTCAGCTTTCTGAGTAGCTCTTACTAAAGGCACAGCTTCCATGCCCAGCTAATAAAAAAAAATTTCTTTTTTTTTTTTTTTTAGAGTGAGTCTGGGTTCACTATGTTGCTCACGTGCTGCTCCATTGCGTGAACCGA
DNasePeakNoPromoter10452	potential enhancer	chr11	62269080	62269280	+	chr11	62501608	62501808	+	AGGACCGGATCAACTAAATGCACTTGCCAAACCCCAGCATGATGTGAGCACTTTGCTCTCCAGATGCCACAAATACTCTACTGCGCTCACATGTCAATATATCACAGCCAAGTGCTGCCCAGCAAATACACAGGGCTTTGTCTCATTCTGCAGCGCTGGACGCTGGCCACGGAGCCACTGTTGCTGTGTCTGTCAGGCTCAAAGAGAGCGGTGGGCATTGCGTGAACCGA
DNasePeakNoPromoter10452_Reversed:	potential enhancer	chr11	62269080	62269280	-	chr11	62501608	62501808	-	AGGACCGGATCAACTCCCACCGCTCTCTTTGAGCCTGACAGACACAGCAACAGTGGCTCCGTGGCCAGCGTCCAGCGCTGCAGAATGAGACAAAGCCCTGTGTATTTGCTGGGCAGCACTTGGCTGTGATATATTGACATGTGAGCGCAGTAGAGTATTTGTGGCATCTGGAGAGCAAAGTGCTCACATCATGCTGGGGTTTGGCAAGTGCATTTCATTGCGTGAACCGA
DNasePeakNoPromoter10453	potential enhancer	chr11	62276080	62276280	+	chr11	62508608	62508808	+	AGGACCGGATCAACTTGAAACTGCCCTCCTCAGCAGAATGTTCCCTACACATTTGCTGTGGCCCATGGCAGCGCCTCTGCTGGGCGCCTTCAGCCTTAGGAAGCACCAGCGGCTGCCTGACGCCACGGGGCAATTCAGAGGCTGGTAAACAGCACATGGCATTCCCGGCCCGTGGCAGGCATTCATGCATGGAATTCTTTGTCCTCGTGAGGAAACATTGCGTGAACCGA
DNasePeakNoPromoter10453_Reversed:	potential enhancer	chr11	62276080	62276280	-	chr11	62508608	62508808	-	AGGACCGGATCAACTTTTCCTCACGAGGACAAAGAATTCCATGCATGAATGCCTGCCACGGGCCGGGAATGCCATGTGCTGTTTACCAGCCTCTGAATTGCCCCGTGGCGTCAGGCAGCCGCTGGTGCTTCCTAAGGCTGAAGGCGCCCAGCAGAGGCGCTGCCATGGGCCACAGCAAATGTGTAGGGAACATTCTGCTGAGGAGGGCAGTTTCACATTGCGTGAACCGA
DNasePeakNoPromoter10454	potential enhancer	chr11	62310310	62310510	+	chr11	62542838	62543038	+	AGGACCGGATCAACTAACGCTTGGTCTTGCCCTGTGGGGTAGATTACAGTTTGGAAGCTGCCTGTCTGCCCCACCCAAGGCCGGGATCTGGGGAGGGCGCTGCTTGCTCTCCCCCCAGCGGTCGGACCACGCTACTGCAGGGGCGTGGGGCCAGGCCGCTCCGGCTCTGTCGCTGAAGAGCTACCCCCGAGCCCCGCCAGGACACGTAGCTGTAGCATTGCGTGAACCGA
DNasePeakNoPromoter10454_Reversed:	potential enhancer	chr11	62310310	62310510	-	chr11	62542838	62543038	-	AGGACCGGATCAACTCTACAGCTACGTGTCCTGGCGGGGCTCGGGGGTAGCTCTTCAGCGACAGAGCCGGAGCGGCCTGGCCCCACGCCCCTGCAGTAGCGTGGTCCGACCGCTGGGGGGAGAGCAAGCAGCGCCCTCCCCAGATCCCGGCCTTGGGTGGGGCAGACAGGCAGCTTCCAAACTGTAATCTACCCCACAGGGCAAGACCAAGCGTTCATTGCGTGAACCGA
DNasePeakNoPromoter10455	potential enhancer	chr11	62319320	62319520	+	chr11	62551848	62552048	+	AGGACCGGATCAACTCCTGATATGTACCTGTTTTGCGTGTGTGTGTATATGTCAGTTTGTGTGTGTGTGCGCGCGTCTGTAATGAACCTTGGGCTCTTCTGTTGCCAGGCAACCTGCCTCTATTTTGTTCCTATTATGCCTGTTTCCATAGTAACCACAAAGGGGAGCTCTGTGGGCAGGCCCCTGGCCAGGGGATTCCCCTTCCCCTCCCTTCTCATTGCGTGAACCGA
DNasePeakNoPromoter10455_Reversed:	potential enhancer	chr11	62319320	62319520	-	chr11	62551848	62552048	-	AGGACCGGATCAACTAGAAGGGAGGGGAAGGGGAATCCCCTGGCCAGGGGCCTGCCCACAGAGCTCCCCTTTGTGGTTACTATGGAAACAGGCATAATAGGAACAAAATAGAGGCAGGTTGCCTGGCAACAGAAGAGCCCAAGGTTCATTACAGACGCGCGCACACACACACAAACTGACATATACACACACACGCAAAACAGGTACATATCAGGCATTGCGTGAACCGA
DNasePeakNoPromoter10456	potential enhancer	chr11	62320990	62321190	+	chr11	62553518	62553718	+	AGGACCGGATCAACTCTGCTTACAGTTCCCTAAGTCCAGTTGAAGGAGATCAGGCTGAGCAGGGAAGGAAGGGCCTAGGCTGCCCAGAGCCTGAGTCACCACATAGTTGAGGTTCCTGTCACTCGAAGTCCCGCCTCTGTTACACTCCGTGCCCTGTGCCCGCCCCAGGACTTGGATCGCTACATCTGACCCTGGCCCCAGGGCTGGCTCCACTTCATTGCGTGAACCGA
DNasePeakNoPromoter10456_Reversed:	potential enhancer	chr11	62320990	62321190	-	chr11	62553518	62553718	-	AGGACCGGATCAACTAAGTGGAGCCAGCCCTGGGGCCAGGGTCAGATGTAGCGATCCAAGTCCTGGGGCGGGCACAGGGCACGGAGTGTAACAGAGGCGGGACTTCGAGTGACAGGAACCTCAACTATGTGGTGACTCAGGCTCTGGGCAGCCTAGGCCCTTCCTTCCCTGCTCAGCCTGATCTCCTTCAACTGGACTTAGGGAACTGTAAGCAGCATTGCGTGAACCGA
DNasePeakNoPromoter10457	potential enhancer	chr11	62328090	62328290	+	chr11	62560618	62560818	+	AGGACCGGATCAACTAGGGGCCTAGGACACTCCTCTGCATAAGTATGCAAGGCATGTGGAGGGTGGAACTCAAAGTGGGACTCTGAGACCTGCCCCAGGAAGGGCATGGCTAACTGCTGCCCCCAGGTGGAGACAGAGTGAGGACTTCTTTTTCCCTGTTCAGGCCCTCCCCAGGCTGTTTTCCATGAACCACACTAAGTCACTGACTCACCCAACATTGCGTGAACCGA
DNasePeakNoPromoter10457_Reversed:	potential enhancer	chr11	62328090	62328290	-	chr11	62560618	62560818	-	AGGACCGGATCAACTTTGGGTGAGTCAGTGACTTAGTGTGGTTCATGGAAAACAGCCTGGGGAGGGCCTGAACAGGGAAAAAGAAGTCCTCACTCTGTCTCCACCTGGGGGCAGCAGTTAGCCATGCCCTTCCTGGGGCAGGTCTCAGAGTCCCACTTTGAGTTCCACCCTCCACATGCCTTGCATACTTATGCAGAGGAGTGTCCTAGGCCCCTCATTGCGTGAACCGA
DNasePeakNoPromoter10458	potential enhancer	chr11	62355500	62355700	+	chr11	62588028	62588228	+	AGGACCGGATCAACTTAAGCACCAACTTTCACTATAATTACTTAATTGTTTACTTTCTCCTCTAGACTATAGGCTCTGTGAGAGCAGGGACCATATCTACCCCATTCACTACTCAGAATGCAGCCCTAAGCATAGTGCCTAGTACAAAGTTAGCTGTGAATAAATATTTGGCAAAGAATTCACTGAATCAATAGATGACACACACAAAAAAATCCCATTGCGTGAACCGA
DNasePeakNoPromoter10458_Reversed:	potential enhancer	chr11	62355500	62355700	-	chr11	62588028	62588228	-	AGGACCGGATCAACTGGATTTTTTTGTGTGTGTCATCTATTGATTCAGTGAATTCTTTGCCAAATATTTATTCACAGCTAACTTTGTACTAGGCACTATGCTTAGGGCTGCATTCTGAGTAGTGAATGGGGTAGATATGGTCCCTGCTCTCACAGAGCCTATAGTCTAGAGGAGAAAGTAAACAATTAAGTAATTATAGTGAAAGTTGGTGCTTACATTGCGTGAACCGA
DNasePeakNoPromoter10459	potential enhancer	chr11	62579270	62579470	+	chr11	62811798	62811998	+	AGGACCGGATCAACTCTTCTTGCCCTATCATACTGAGCTGTCACTGTCAACTTATGTCTCTCCTACTAGTGAGCTCCAGGAGGACCAGAATGGTCTTTCACCCTTTTATCCTCAGACCCAGCAGGATTAGCTCACAGCAGCAACAAATGTTTGCTAAACCAATGAGCAAACACATGCTAACAGTGAAAAATACTTATGACACTGTTTCAAGGAAGCATTGCGTGAACCGA
DNasePeakNoPromoter10459_Reversed:	potential enhancer	chr11	62579270	62579470	-	chr11	62811798	62811998	-	AGGACCGGATCAACTCTTCCTTGAAACAGTGTCATAAGTATTTTTCACTGTTAGCATGTGTTTGCTCATTGGTTTAGCAAACATTTGTTGCTGCTGTGAGCTAATCCTGCTGGGTCTGAGGATAAAAGGGTGAAAGACCATTCTGGTCCTCCTGGAGCTCACTAGTAGGAGAGACATAAGTTGACAGTGACAGCTCAGTATGATAGGGCAAGAAGCATTGCGTGAACCGA
DNasePeakNoPromoter1046	potential enhancer	chr1	27274710	27274910	+	chr1	26948219	26948419	+	AGGACCGGATCAACTCTAGGGCTGAGGCTTGGTTCGTGGTGTCACTCTACCGCTCTGTACTCCTGTTCTGCCCCGTGGTCATTTTAATCTTTTGGAGGCCTTGACCCGGATGCGACAGCAGAGCCTGGAGTTAGAACTGAACCCTATGTTCATAGCCCTGAGAGATCATCCTGTTTCCCTTAGGAAACTGGACAAACAAGTACAATTTGTCTAGTCATTGCGTGAACCGA
DNasePeakNoPromoter1046_Reversed:	potential enhancer	chr1	27274710	27274910	-	chr1	26948219	26948419	-	AGGACCGGATCAACTACTAGACAAATTGTACTTGTTTGTCCAGTTTCCTAAGGGAAACAGGATGATCTCTCAGGGCTATGAACATAGGGTTCAGTTCTAACTCCAGGCTCTGCTGTCGCATCCGGGTCAAGGCCTCCAAAAGATTAAAATGACCACGGGGCAGAACAGGAGTACAGAGCGGTAGAGTGACACCACGAACCAAGCCTCAGCCCTAGCATTGCGTGAACCGA
DNasePeakNoPromoter10460	potential enhancer	chr11	62613770	62613970	+	chr11	62846298	62846498	+	AGGACCGGATCAACTAGAGACAGGGGAACCTGACTGAAGGTGTCCAAATATCTGATAAAAGGCCACAGAAATCCGGAAAGGGCTGGACAGACATGAAGGAACAGGATCTAAAGGTCCTTGGGCCATTGTGGGCAGCCCTGGTGAAGGGCTGACTGGGATGATCTTTGGCTCCAGGACTTGAGTGGCTAACCTGGGCCCATATTCCCTCGTGATTTCATTGCGTGAACCGA
DNasePeakNoPromoter10460_Reversed:	potential enhancer	chr11	62613770	62613970	-	chr11	62846298	62846498	-	AGGACCGGATCAACTAAATCACGAGGGAATATGGGCCCAGGTTAGCCACTCAAGTCCTGGAGCCAAAGATCATCCCAGTCAGCCCTTCACCAGGGCTGCCCACAATGGCCCAAGGACCTTTAGATCCTGTTCCTTCATGTCTGTCCAGCCCTTTCCGGATTTCTGTGGCCTTTTATCAGATATTTGGACACCTTCAGTCAGGTTCCCCTGTCTCTCATTGCGTGAACCGA
DNasePeakNoPromoter10461	potential enhancer	chr11	62618070	62618270	+	chr11	62850598	62850798	+	AGGACCGGATCAACTTGTGATCGCACAACTGTACCACAGCCTGGGTGACAGAGCAAGACCGTCTGAAAAAATTGAGAGCTGCTGACCTAACCATACACAACTCTGTACCCCATAGTATCCACAGGTTGGCACTGTCCCTGTGCTTTCCCTTCTTCCTCAAGGCCAATTAAAAAGCAGAGATTTGGCCAGGCACCGTGGCTCATGCCTGTAATCCCCATTGCGTGAACCGA
DNasePeakNoPromoter10461_Reversed:	potential enhancer	chr11	62618070	62618270	-	chr11	62850598	62850798	-	AGGACCGGATCAACTGGGATTACAGGCATGAGCCACGGTGCCTGGCCAAATCTCTGCTTTTTAATTGGCCTTGAGGAAGAAGGGAAAGCACAGGGACAGTGCCAACCTGTGGATACTATGGGGTACAGAGTTGTGTATGGTTAGGTCAGCAGCTCTCAATTTTTTCAGACGGTCTTGCTCTGTCACCCAGGCTGTGGTACAGTTGTGCGATCACACATTGCGTGAACCGA
DNasePeakNoPromoter10462	potential enhancer	chr11	62618990	62619190	+	chr11	62851518	62851718	+	AGGACCGGATCAACTGGCTTGCTTCGTGACAGGTATCTGCAATCCCAGCTACTCGGGGCTGAGGCAGGACAATCACTCAATCCAGGTGGAGGCTGCAGGGAGGCGAGATGGCACTACTGCACTCCAGCTTGACTCCATTGTCCCTTGCTTCCCCCAGGAAAAAACAGATTTGGGCTGGGTGTGGTGTCTGTAGTCCCAGCCCCAGCTGCTGGTTACATTGCGTGAACCGA
DNasePeakNoPromoter10462_Reversed:	potential enhancer	chr11	62618990	62619190	-	chr11	62851518	62851718	-	AGGACCGGATCAACTTAACCAGCAGCTGGGGCTGGGACTACAGACACCACACCCAGCCCAAATCTGTTTTTTCCTGGGGGAAGCAAGGGACAATGGAGTCAAGCTGGAGTGCAGTAGTGCCATCTCGCCTCCCTGCAGCCTCCACCTGGATTGAGTGATTGTCCTGCCTCAGCCCCGAGTAGCTGGGATTGCAGATACCTGTCACGAAGCAAGCCCATTGCGTGAACCGA
DNasePeakNoPromoter10463	potential enhancer	chr11	62630190	62630390	+	chr11	62862718	62862918	+	AGGACCGGATCAACTTAAATGATCTTTTCTCAGCCAATTCATTGACTGTCCTACCTTACCAAATGATTTTGCTCTTAGAGAGGTCTGGAGAGTGTTTGTTCAAGGAGCAACCCTGCCCCCACCTGGCAGCAAGAGGCACTGCCTCAATTAATAGAGGAGAAGGATATGCAAATGACCAGTGCTTGTCAGGGAACTGGCAGAGACGTGACAGTGGACATTGCGTGAACCGA
DNasePeakNoPromoter10463_Reversed:	potential enhancer	chr11	62630190	62630390	-	chr11	62862718	62862918	-	AGGACCGGATCAACTTCCACTGTCACGTCTCTGCCAGTTCCCTGACAAGCACTGGTCATTTGCATATCCTTCTCCTCTATTAATTGAGGCAGTGCCTCTTGCTGCCAGGTGGGGGCAGGGTTGCTCCTTGAACAAACACTCTCCAGACCTCTCTAAGAGCAAAATCATTTGGTAAGGTAGGACAGTCAATGAATTGGCTGAGAAAAGATCATTTACATTGCGTGAACCGA
DNasePeakNoPromoter10464	potential enhancer	chr11	62658150	62658350	+	chr11	62890678	62890878	+	AGGACCGGATCAACTCCTCTCAAAGTGCTGGGATTACAGGCGTGAGCCACGTGCCTGGCTGGTCCTGCGTTTATTGTGCAAGCAGATCTGCAGTATTTGCTGTTGGGATCCTGTTGCAGTACTAGTGATCTGCGCAGGCCTCATGGCCCTTGGAGTTAGTTCGGCTCTCTTAGTTTTCTTACAGAAAAGAATGCTGGCTGGGTGCGGTGGCTCGTCATTGCGTGAACCGA
DNasePeakNoPromoter10464_Reversed:	potential enhancer	chr11	62658150	62658350	-	chr11	62890678	62890878	-	AGGACCGGATCAACTACGAGCCACCGCACCCAGCCAGCATTCTTTTCTGTAAGAAAACTAAGAGAGCCGAACTAACTCCAAGGGCCATGAGGCCTGCGCAGATCACTAGTACTGCAACAGGATCCCAACAGCAAATACTGCAGATCTGCTTGCACAATAAACGCAGGACCAGCCAGGCACGTGGCTCACGCCTGTAATCCCAGCACTTTGAGAGGCATTGCGTGAACCGA
DNasePeakNoPromoter10465	potential enhancer	chr11	62673510	62673710	+	chr11	62906038	62906238	+	AGGACCGGATCAACTCCAGAATCACCTACTCCATCTTGTCCTGTGGTCTTGTCTGATAAGCAGGCTCAGGCGGGTTACAAGAGCCGTGTTTTGGCAGAGCTATTCCTGTGATTGCCGGCAGATGGCGCTAAAGCAACACGGTGGGAGTGGAAGGAAGGTGGCGCAGGAGGAGAGAGGATCCTAACTTCTCCAGGCCGGAGAAGGGGTTGGTAGCACATTGCGTGAACCGA
DNasePeakNoPromoter10465_Reversed:	potential enhancer	chr11	62673510	62673710	-	chr11	62906038	62906238	-	AGGACCGGATCAACTTGCTACCAACCCCTTCTCCGGCCTGGAGAAGTTAGGATCCTCTCTCCTCCTGCGCCACCTTCCTTCCACTCCCACCGTGTTGCTTTAGCGCCATCTGCCGGCAATCACAGGAATAGCTCTGCCAAAACACGGCTCTTGTAACCCGCCTGAGCCTGCTTATCAGACAAGACCACAGGACAAGATGGAGTAGGTGATTCTGGCATTGCGTGAACCGA
DNasePeakNoPromoter10466	potential enhancer	chr11	62676720	62676920	+	chr11	62909248	62909448	+	AGGACCGGATCAACTCCCAGCTCCCTGTCATCTGGCTTTTCTCCCAGCGGCCAGTTCAGTTTCTGGCTGTGCCCCCCAGGGGGCACCATCTCACACCGCAATCTGGGCCGCTGCTGGGCCAAGGAATACTTAATGTTAAGCCTTCTTTCTCCTGGCCCGCCCTGCTGGCTCCTGACTTCCTGCCTAAAGGCAAACAAGGAGTCCAAAGCCCGGATCATTGCGTGAACCGA
DNasePeakNoPromoter10466_Reversed:	potential enhancer	chr11	62676720	62676920	-	chr11	62909248	62909448	-	AGGACCGGATCAACTATCCGGGCTTTGGACTCCTTGTTTGCCTTTAGGCAGGAAGTCAGGAGCCAGCAGGGCGGGCCAGGAGAAAGAAGGCTTAACATTAAGTATTCCTTGGCCCAGCAGCGGCCCAGATTGCGGTGTGAGATGGTGCCCCCTGGGGGGCACAGCCAGAAACTGAACTGGCCGCTGGGAGAAAAGCCAGATGACAGGGAGCTGGGCATTGCGTGAACCGA
DNasePeakNoPromoter10467	potential enhancer	chr11	62742680	62742880	+	chr11	62975208	62975408	+	AGGACCGGATCAACTATAAGGGGCTGGCTCGCGGGCCAGGCTGGCTGCTGGGGATAGGGTTCCAGGCAGTGTGCCAGCGAGCATTTATGGCAGGGTGCGGCAGGCCTCACTCCTGCCACCTGTAGGTGTGAACAGGGCTGCATTTCTCGGGCTGCCCTTCTCGGGCTGCCCCAGGCTTCCCTGAAGTGAGCTATTTTGAGGACACAGATGCTGGACATTGCGTGAACCGA
DNasePeakNoPromoter10467_Reversed:	potential enhancer	chr11	62742680	62742880	-	chr11	62975208	62975408	-	AGGACCGGATCAACTTCCAGCATCTGTGTCCTCAAAATAGCTCACTTCAGGGAAGCCTGGGGCAGCCCGAGAAGGGCAGCCCGAGAAATGCAGCCCTGTTCACACCTACAGGTGGCAGGAGTGAGGCCTGCCGCACCCTGCCATAAATGCTCGCTGGCACACTGCCTGGAACCCTATCCCCAGCAGCCAGCCTGGCCCGCGAGCCAGCCCCTTATCATTGCGTGAACCGA
DNasePeakNoPromoter10468	potential enhancer	chr11	62791640	62791840	+	chr11	63024168	63024368	+	AGGACCGGATCAACTGTGTGCAAAAGGCTGCATCTGTTCCTCTTCTTCCCAGAAACCGCCCGGTGCCTGCAGTGCGCCCGCCTGGTGTTCCCTCTGCTCCCTCTGGTGGCTATAGCGGGTACTGCACAGGGCTCAACAGAGCCAACCAGAATAGCGTTGGAATCAGACATCTTGGTAAAAGTCCCGGCCCTCCATCAACAGATGAATGGATAAGCCATTGCGTGAACCGA
DNasePeakNoPromoter10468_Reversed:	potential enhancer	chr11	62791640	62791840	-	chr11	63024168	63024368	-	AGGACCGGATCAACTGCTTATCCATTCATCTGTTGATGGAGGGCCGGGACTTTTACCAAGATGTCTGATTCCAACGCTATTCTGGTTGGCTCTGTTGAGCCCTGTGCAGTACCCGCTATAGCCACCAGAGGGAGCAGAGGGAACACCAGGCGGGCGCACTGCAGGCACCGGGCGGTTTCTGGGAAGAAGAGGAACAGATGCAGCCTTTTGCACACCATTGCGTGAACCGA
DNasePeakNoPromoter10469	potential enhancer	chr11	62803230	62803430	+	chr11	63035758	63035958	+	AGGACCGGATCAACTACCGATCCATGCCTTGGTGGCTCTTTTCACATACAGCTTTCATTCTTGCCAATGTAGTTATGCAACGATTGTGTCAAGTACTGGAACATTCCACTAGAGGGCAGTAGAATATAGTGTTCAGAGTTAGGGATCTGAAGCCATTGACTGCCTTGCCATCTATTCCCTTCCAGGAATCATTTTGGAGAGAGGGCAGCGATCATCATTGCGTGAACCGA
DNasePeakNoPromoter10469_Reversed:	potential enhancer	chr11	62803230	62803430	-	chr11	63035758	63035958	-	AGGACCGGATCAACTATGATCGCTGCCCTCTCTCCAAAATGATTCCTGGAAGGGAATAGATGGCAAGGCAGTCAATGGCTTCAGATCCCTAACTCTGAACACTATATTCTACTGCCCTCTAGTGGAATGTTCCAGTACTTGACACAATCGTTGCATAACTACATTGGCAAGAATGAAAGCTGTATGTGAAAAGAGCCACCAAGGCATGGATCGGTCATTGCGTGAACCGA
DNasePeakNoPromoter1047	potential enhancer	chr1	27293490	27293690	+	chr1	26966999	26967199	+	AGGACCGGATCAACTGTGGAGCCGGCTTCAGTGGACCTGCTTCCCTTCCTTCCCTGGGTATCTGCTGCTTGCCTCTGGTGTGCTTCTCCCATAAGGGCACTAGGGGACAGCACACAACAGTGGAAATTGCCAGAACTTCAGGGTCACAGGTTCTGACTTGGAATACTAGATGCTCAGCTGTGGTGTGAACTTAGCCTCTTTGGACCTCAGCATTTCATTGCGTGAACCGA
DNasePeakNoPromoter1047_Reversed:	potential enhancer	chr1	27293490	27293690	-	chr1	26966999	26967199	-	AGGACCGGATCAACTAAATGCTGAGGTCCAAAGAGGCTAAGTTCACACCACAGCTGAGCATCTAGTATTCCAAGTCAGAACCTGTGACCCTGAAGTTCTGGCAATTTCCACTGTTGTGTGCTGTCCCCTAGTGCCCTTATGGGAGAAGCACACCAGAGGCAAGCAGCAGATACCCAGGGAAGGAAGGGAAGCAGGTCCACTGAAGCCGGCTCCACCATTGCGTGAACCGA
DNasePeakNoPromoter10470	potential enhancer	chr11	62895670	62895870	+	chr11	63128198	63128398	+	AGGACCGGATCAACTAGAGATAGGAGCTGAAGGGTCACGGTGAGAAGTGACCAGAAGACAAGAGTGTGAGCCTTCTGTCATGCCTGGACAGGGCCACCAGAGGGCTCCTTGGTCTAGCAGTAACACCAGCGCCTGGGAAGACACCTGTTACCTAGCGGACCTTGGTCTAGTCGTAGCGTCAGTGCCTAGGAAAAGCACCCGCTACTTAGCAGACTCATTGCGTGAACCGA
DNasePeakNoPromoter10470_Reversed:	potential enhancer	chr11	62895670	62895870	-	chr11	63128198	63128398	-	AGGACCGGATCAACTAGTCTGCTAAGTAGCGGGTGCTTTTCCTAGGCACTGACGCTACGACTAGACCAAGGTCCGCTAGGTAACAGGTGTCTTCCCAGGCGCTGGTGTTACTGCTAGACCAAGGAGCCCTCTGGTGGCCCTGTCCAGGCATGACAGAAGGCTCACACTCTTGTCTTCTGGTCACTTCTCACCGTGACCCTTCAGCTCCTATCTCTCATTGCGTGAACCGA
DNasePeakNoPromoter10471	potential enhancer	chr11	62980290	62980490	+	chr11	63212818	63213018	+	AGGACCGGATCAACTTCTACCATTTTTGAGGCGGCCTTGGCCACAGATCTTGAGGCTTTTGCACCACCTAGTGACAATTGTGTGCTATTACAATACATTGATGATTTGTTATTCACTGTCCCCATGAGGGAGGAATGCCTCCAAGGAATAGAGAGGCTTCTTCACCTGCTGTGTGAAGCTGGTTATAAAGTGTCCAAGGACAAGGCAAAAGTCTGCATTGCGTGAACCGA
DNasePeakNoPromoter10471_Reversed:	potential enhancer	chr11	62980290	62980490	-	chr11	63212818	63213018	-	AGGACCGGATCAACTCAGACTTTTGCCTTGTCCTTGGACACTTTATAACCAGCTTCACACAGCAGGTGAAGAAGCCTCTCTATTCCTTGGAGGCATTCCTCCCTCATGGGGACAGTGAATAACAAATCATCAATGTATTGTAATAGCACACAATTGTCACTAGGTGGTGCAAAAGCCTCAAGATCTGTGGCCAAGGCCGCCTCAAAAATGGTAGACATTGCGTGAACCGA
DNasePeakNoPromoter10472	potential enhancer	chr11	62994020	62994220	+	chr11	63226548	63226748	+	AGGACCGGATCAACTACTCCCTGAGGCCACTACCACTAGGACTGTCCTGGGTCAGACCTGAAGACAGCATAGCACTGGGTCTTGGCCAAGGCCCAAGGTAAGCATTTCCTTGTTACCACCTATATTTGCTAAAGGTCCTAGGGTTCTACAATCAGGAGGTGGTGAAACCAGCCAACCTTGTGTCCTTCCTTTCAGGGTGGCAAGTTCCCCTTGGCCATTGCGTGAACCGA
DNasePeakNoPromoter10472_Reversed:	potential enhancer	chr11	62994020	62994220	-	chr11	63226548	63226748	-	AGGACCGGATCAACTGCCAAGGGGAACTTGCCACCCTGAAAGGAAGGACACAAGGTTGGCTGGTTTCACCACCTCCTGATTGTAGAACCCTAGGACCTTTAGCAAATATAGGTGGTAACAAGGAAATGCTTACCTTGGGCCTTGGCCAAGACCCAGTGCTATGCTGTCTTCAGGTCTGACCCAGGACAGTCCTAGTGGTAGTGGCCTCAGGGAGTCATTGCGTGAACCGA
DNasePeakNoPromoter10473	potential enhancer	chr11	62994330	62994530	+	chr11	63226858	63227058	+	AGGACCGGATCAACTGACAAAATCCTTTCCACTCTTCTCTCCCCTTTCCACCAGAAGAGGAATCTGTCTGTGTGTCCAATACCGCCACAGGCCCATGTGGAATACTTCCAGGGTGATTATTAACTTATGGTCCAAGGGCTGTTTGGTCAGCTTGTGGTGAATGCTTCCAGACCTGGGACTCACCCTTTAGGGCAGTGGGCTCCCATCTGGCCCAGCATTGCGTGAACCGA
DNasePeakNoPromoter10473_Reversed:	potential enhancer	chr11	62994330	62994530	-	chr11	63226858	63227058	-	AGGACCGGATCAACTCTGGGCCAGATGGGAGCCCACTGCCCTAAAGGGTGAGTCCCAGGTCTGGAAGCATTCACCACAAGCTGACCAAACAGCCCTTGGACCATAAGTTAATAATCACCCTGGAAGTATTCCACATGGGCCTGTGGCGGTATTGGACACACAGACAGATTCCTCTTCTGGTGGAAAGGGGAGAGAAGAGTGGAAAGGATTTTGTCCATTGCGTGAACCGA
DNasePeakNoPromoter10474	potential enhancer	chr11	63006830	63007030	+	chr11	63239358	63239558	+	AGGACCGGATCAACTTTGTCAATGAAATCTGTTTAAAGTTCTACTTTGTGAAAATTTATGTTATCAGCAGCACCTCACAAAAGCATCAACCTTTGATCTCCACATTTTCTGTAAATACAGTAAAATAAACATGCTATATTGTTAGCAGTCTTTTCCAGAATGTGTAATTTGTGACAATCAAAAGGGATGCACTTTTAGAAATCTTCCTGTGAAAGCATTGCGTGAACCGA
DNasePeakNoPromoter10474_Reversed:	potential enhancer	chr11	63006830	63007030	-	chr11	63239358	63239558	-	AGGACCGGATCAACTCTTTCACAGGAAGATTTCTAAAAGTGCATCCCTTTTGATTGTCACAAATTACACATTCTGGAAAAGACTGCTAACAATATAGCATGTTTATTTTACTGTATTTACAGAAAATGTGGAGATCAAAGGTTGATGCTTTTGTGAGGTGCTGCTGATAACATAAATTTTCACAAAGTAGAACTTTAAACAGATTTCATTGACAACATTGCGTGAACCGA
DNasePeakNoPromoter10475	potential enhancer	chr11	63008280	63008480	+	chr11	63240808	63241008	+	AGGACCGGATCAACTTCATCTCCTGTGAGAGCAAGGCCTGTCTGTGTAAATGGTACTCCCATCCAACCTGTTATGCAACTAGTAAATTAGCACTTTATCCTTTGACTATTTACTTTTACTCATTCCAAACAAGCCAGCACAAATCTAGTCAATTCTACTAACTTACACAATGAGACCATAAAAAAAAATTTGTAGCATTGACTGACTTGATATGGCATTGCGTGAACCGA
DNasePeakNoPromoter10475_Reversed:	potential enhancer	chr11	63008280	63008480	-	chr11	63240808	63241008	-	AGGACCGGATCAACTCCATATCAAGTCAGTCAATGCTACAAATTTTTTTTTATGGTCTCATTGTGTAAGTTAGTAGAATTGACTAGATTTGTGCTGGCTTGTTTGGAATGAGTAAAAGTAAATAGTCAAAGGATAAAGTGCTAATTTACTAGTTGCATAACAGGTTGGATGGGAGTACCATTTACACAGACAGGCCTTGCTCTCACAGGAGATGACATTGCGTGAACCGA
DNasePeakNoPromoter10476	potential enhancer	chr11	63008570	63008770	+	chr11	63241098	63241298	+	AGGACCGGATCAACTAAAGAAATTCTGAGGCAGAAATGTGTGTGCAAGGGGTTTACTAAGGCATGCTCTTATGTAAGTGCATGATGAAATATGATTGATTGGAGCTAATTGTTGAACCATAATATAGTTGCAAAACAGGCCTGAAGCCATTCCATGGGGAGATGTGAACCTGGAATGGCCCTTCAGAAAAGTCTGGAATTGAGCCACAGAAGGAACATTGCGTGAACCGA
DNasePeakNoPromoter10476_Reversed:	potential enhancer	chr11	63008570	63008770	-	chr11	63241098	63241298	-	AGGACCGGATCAACTTTCCTTCTGTGGCTCAATTCCAGACTTTTCTGAAGGGCCATTCCAGGTTCACATCTCCCCATGGAATGGCTTCAGGCCTGTTTTGCAACTATATTATGGTTCAACAATTAGCTCCAATCAATCATATTTCATCATGCACTTACATAAGAGCATGCCTTAGTAAACCCCTTGCACACACATTTCTGCCTCAGAATTTCTTTCATTGCGTGAACCGA
DNasePeakNoPromoter10477	potential enhancer	chr11	63012420	63012620	+	chr11	63244948	63245148	+	AGGACCGGATCAACTCATGTCTGCTCCACAGGTTAGCATTGTTCTAAACCATTCCATTCGAAAAGCACTTTGAAAAATTTTTCCCTAGCAATAGATGGCATGGTTTATGCAAGTCATGCTGAATACTCCTCCCCTCTTCTCTCTTGCCCCCTCCCTCCCTGCCTCCATCTGGGTTACTCTTCACCTCTGGTATCTGACATTCTTGGGTACACATTCATTGCGTGAACCGA
DNasePeakNoPromoter10477_Reversed:	potential enhancer	chr11	63012420	63012620	-	chr11	63244948	63245148	-	AGGACCGGATCAACTAATGTGTACCCAAGAATGTCAGATACCAGAGGTGAAGAGTAACCCAGATGGAGGCAGGGAGGGAGGGGGCAAGAGAGAAGAGGGGAGGAGTATTCAGCATGACTTGCATAAACCATGCCATCTATTGCTAGGGAAAAATTTTTCAAAGTGCTTTTCGAATGGAATGGTTTAGAACAATGCTAACCTGTGGAGCAGACATGCATTGCGTGAACCGA
DNasePeakNoPromoter10478	potential enhancer	chr11	63014830	63015030	+	chr11	63247358	63247558	+	AGGACCGGATCAACTTGGACAATAAACTCATGACCTAAAAAAAAAAAAAAAGAAGGAGGTGGCTGTCAGTAAATGGGGCTGAAGAGAACCACTAATGAAAGCCAAGGCTCACAAGGGAGGCCACTCACAGCCACCAGAAGCTTGTCACATAAACATTGAGAGAGCGAGGGAACACATTCTTTTTAGGCTGGGTGCAGTGGCTCCTGCCTGTAATCCATTGCGTGAACCGA
DNasePeakNoPromoter10478_Reversed:	potential enhancer	chr11	63014830	63015030	-	chr11	63247358	63247558	-	AGGACCGGATCAACTGATTACAGGCAGGAGCCACTGCACCCAGCCTAAAAAGAATGTGTTCCCTCGCTCTCTCAATGTTTATGTGACAAGCTTCTGGTGGCTGTGAGTGGCCTCCCTTGTGAGCCTTGGCTTTCATTAGTGGTTCTCTTCAGCCCCATTTACTGACAGCCACCTCCTTCTTTTTTTTTTTTTTTAGGTCATGAGTTTATTGTCCACATTGCGTGAACCGA
DNasePeakNoPromoter10479	potential enhancer	chr11	63015260	63015460	+	chr11	63247788	63247988	+	AGGACCGGATCAACTGCAACAGAGTAAAATAAATTCTGTCTCAAAAAAAAAAAAAAACTTTTTAGCGCCTAGTTATTCTAAATATTTACTTAAAAGAAAAAGCAAGGTCCCTATGTGGGAGGGAGGTAATGATTATCTTGCAGTCTGGGGTGATTCAAGAGAGAGACTACTGCTTAGATGGACCAGCACCCTGTCTCTCTCTCTTTTTTTAAATCCATTGCGTGAACCGA
DNasePeakNoPromoter10479_Reversed:	potential enhancer	chr11	63015260	63015460	-	chr11	63247788	63247988	-	AGGACCGGATCAACTGATTTAAAAAAAGAGAGAGAGACAGGGTGCTGGTCCATCTAAGCAGTAGTCTCTCTCTTGAATCACCCCAGACTGCAAGATAATCATTACCTCCCTCCCACATAGGGACCTTGCTTTTTCTTTTAAGTAAATATTTAGAATAACTAGGCGCTAAAAAGTTTTTTTTTTTTTTTGAGACAGAATTTATTTTACTCTGTTGCCATTGCGTGAACCGA
DNasePeakNoPromoter1048	potential enhancer	chr1	27297450	27297650	+	chr1	26970959	26971159	+	AGGACCGGATCAACTGCAGCTGGCCTCCAAGAGGACAAGCCCCAGTGTGCAAATGCTTATCAAGCCTCTGCTTGCTTCATGCTTCTTGGTGTCCCGTTGCCAAAACAAGTCCTACAGCCAAGCCCAGAGTCAACATGGGAGGGGACCATACAAGACCATGGTTCATTGGAGGCCACCAGTGTAACAGTTTAGCACCACCCCTACATTTGTGGTAGCATTGCGTGAACCGA
DNasePeakNoPromoter1048_Reversed:	potential enhancer	chr1	27297450	27297650	-	chr1	26970959	26971159	-	AGGACCGGATCAACTCTACCACAAATGTAGGGGTGGTGCTAAACTGTTACACTGGTGGCCTCCAATGAACCATGGTCTTGTATGGTCCCCTCCCATGTTGACTCTGGGCTTGGCTGTAGGACTTGTTTTGGCAACGGGACACCAAGAAGCATGAAGCAAGCAGAGGCTTGATAAGCATTTGCACACTGGGGCTTGTCCTCTTGGAGGCCAGCTGCCATTGCGTGAACCGA
DNasePeakNoPromoter10480	potential enhancer	chr11	63017750	63017950	+	chr11	63250278	63250478	+	AGGACCGGATCAACTATTTAAGCAATAACCAGTAAATATTTGCTCTTATTGATTGCCTTTCATGTACTGTTCAGTTCCTATTTCAACATCCTCTCAGGTCAAAGTTTGCCTTGACCTCTAAAGGGACACCTTTTCCAGGATACCCATGGGGTATCTCCATAACTTTGTCATTCCATGCAATCTTTGCAGACAAGATTTTGAGGATATTCACCTTTCATTGCGTGAACCGA
DNasePeakNoPromoter10480_Reversed:	potential enhancer	chr11	63017750	63017950	-	chr11	63250278	63250478	-	AGGACCGGATCAACTAAAGGTGAATATCCTCAAAATCTTGTCTGCAAAGATTGCATGGAATGACAAAGTTATGGAGATACCCCATGGGTATCCTGGAAAAGGTGTCCCTTTAGAGGTCAAGGCAAACTTTGACCTGAGAGGATGTTGAAATAGGAACTGAACAGTACATGAAAGGCAATCAATAAGAGCAAATATTTACTGGTTATTGCTTAAATCATTGCGTGAACCGA
DNasePeakNoPromoter10481	potential enhancer	chr11	63018860	63019060	+	chr11	63251388	63251588	+	AGGACCGGATCAACTCATGGGATTATGGGAGCTACAATTCGAGATGAGATTCGGGTGACACAGTTAAACCATATCACCCCTAGACCCTTTGACTGCCTGGAAATGTTCATGGGATTAACTGAGTAAATAGTAATGGGAGTTTGTAGACTGTGTAAATGGCACTGTAAGCATCTTGCATCATGGAACTTTGTGCAATGTGACTGTTTTCCACTCCTCATTGCGTGAACCGA
DNasePeakNoPromoter10481_Reversed:	potential enhancer	chr11	63018860	63019060	-	chr11	63251388	63251588	-	AGGACCGGATCAACTAGGAGTGGAAAACAGTCACATTGCACAAAGTTCCATGATGCAAGATGCTTACAGTGCCATTTACACAGTCTACAAACTCCCATTACTATTTACTCAGTTAATCCCATGAACATTTCCAGGCAGTCAAAGGGTCTAGGGGTGATATGGTTTAACTGTGTCACCCGAATCTCATCTCGAATTGTAGCTCCCATAATCCCATGCATTGCGTGAACCGA
DNasePeakNoPromoter10482	potential enhancer	chr11	63042350	63042550	+	chr11	63274878	63275078	+	AGGACCGGATCAACTGAGAGTCCATGTGTTGTCCCAGGGTTTTCTACATAGCCCCACTATTTGTCATGGAATTACTTCTAGATATTTAACTTTATGCCCACTGCCACCTACCGTTAAATGGTTTCATTACATTGATGATTTGTGCTAACCTCTGAAGACTTGTCAGTGCTATAGCAACACCTTGACTCATTGTACACCCTTCTCCAATCCAGAGGCATTGCGTGAACCGA
DNasePeakNoPromoter10482_Reversed:	potential enhancer	chr11	63042350	63042550	-	chr11	63274878	63275078	-	AGGACCGGATCAACTCCTCTGGATTGGAGAAGGGTGTACAATGAGTCAAGGTGTTGCTATAGCACTGACAAGTCTTCAGAGGTTAGCACAAATCATCAATGTAATGAAACCATTTAACGGTAGGTGGCAGTGGGCATAAAGTTAAATATCTAGAAGTAATTCCATGACAAATAGTGGGGCTATGTAGAAAACCCTGGGACAACACATGGACTCTCCATTGCGTGAACCGA
DNasePeakNoPromoter10483	potential enhancer	chr11	63044920	63045120	+	chr11	63277448	63277648	+	AGGACCGGATCAACTAGGGTAGAGTCTTTTGGCTCTGGTTCTCTATTCCTGTGCATTTCTATCAGTAGGTTTCGTATTGGTCTTTGAAGTTTGACCCACAGGCCAGTAGATGGTGTTTGCAGGTAAGAGCCAGCTGCTGCACAAGCAGATGGGTATGAGTCTGTTTTTTGTTTACTGTGAGGTGCTCTCTGTTATTTCAAGGGAAGAACTGAACACATTGCGTGAACCGA
DNasePeakNoPromoter10483_Reversed:	potential enhancer	chr11	63044920	63045120	-	chr11	63277448	63277648	-	AGGACCGGATCAACTTGTTCAGTTCTTCCCTTGAAATAACAGAGAGCACCTCACAGTAAACAAAAAACAGACTCATACCCATCTGCTTGTGCAGCAGCTGGCTCTTACCTGCAAACACCATCTACTGGCCTGTGGGTCAAACTTCAAAGACCAATACGAAACCTACTGATAGAAATGCACAGGAATAGAGAACCAGAGCCAAAAGACTCTACCCTCATTGCGTGAACCGA
DNasePeakNoPromoter10484	potential enhancer	chr11	63130000	63130200	+	chr11	63362528	63362728	+	AGGACCGGATCAACTGGATGTGAGGAAGACATAACTTGCATTCATACTATCTAGTGTCCAAGGTGCATAAAGCATGGGAACACAGGTCTGATATGGCTCTTCTTATCTCACCTCATTGTCCTGGTTCTCAAGGGGTGTTGCAATTGTTTGGCTTAGTGTTGAAAGAGAATATGTTGTTACTGAAAGAAATGGACACAGATACTTTACTTAGTAGACATTGCGTGAACCGA
DNasePeakNoPromoter10484_Reversed:	potential enhancer	chr11	63130000	63130200	-	chr11	63362528	63362728	-	AGGACCGGATCAACTTCTACTAAGTAAAGTATCTGTGTCCATTTCTTTCAGTAACAACATATTCTCTTTCAACACTAAGCCAAACAATTGCAACACCCCTTGAGAACCAGGACAATGAGGTGAGATAAGAAGAGCCATATCAGACCTGTGTTCCCATGCTTTATGCACCTTGGACACTAGATAGTATGAATGCAAGTTATGTCTTCCTCACATCCCATTGCGTGAACCGA
DNasePeakNoPromoter10485	potential enhancer	chr11	63172130	63172330	+	chr11	63404658	63404858	+	AGGACCGGATCAACTGCAATACTTTTCCTTCAGTGGATGGCCTGATGCCTAGTTGTTTGACCCTTGACCAGGGGAACCTTCACACAGGAAGCTTGTTTATACTGGCAGATGCCCTTGGGGCTCTTATCCGACCCATGTACAGTTTATGTCTGCCTGACCATTGCTCTGGCACTGGTTGCCTAACATTGTGTTCTCACTGCAGTCCTAGGGAAAACCATTGCGTGAACCGA
DNasePeakNoPromoter10485_Reversed:	potential enhancer	chr11	63172130	63172330	-	chr11	63404658	63404858	-	AGGACCGGATCAACTGTTTTCCCTAGGACTGCAGTGAGAACACAATGTTAGGCAACCAGTGCCAGAGCAATGGTCAGGCAGACATAAACTGTACATGGGTCGGATAAGAGCCCCAAGGGCATCTGCCAGTATAAACAAGCTTCCTGTGTGAAGGTTCCCCTGGTCAAGGGTCAAACAACTAGGCATCAGGCCATCCACTGAAGGAAAAGTATTGCCATTGCGTGAACCGA
DNasePeakNoPromoter10486	potential enhancer	chr11	63195650	63195850	+	chr11	63428178	63428378	+	AGGACCGGATCAACTCAACCTGGGATGTTGGAGCTTGGCAGGGGGAGGGGCATCCACTACTACTGAGGCTTGAGTAGGCAGTTCTATGCCCACAGTCTAAACAAAGCAACAGGGAACTTCAAACTGGGCGGAGCCCACCACAGCTCAGCAAGGCCTACTGCCTCTCTAGATTCCACCTCTAGGGGCAGGGCATATCTGAACAAAAGGCAGGAGACCATTGCGTGAACCGA
DNasePeakNoPromoter10486_Reversed:	potential enhancer	chr11	63195650	63195850	-	chr11	63428178	63428378	-	AGGACCGGATCAACTGTCTCCTGCCTTTTGTTCAGATATGCCCTGCCCCTAGAGGTGGAATCTAGAGAGGCAGTAGGCCTTGCTGAGCTGTGGTGGGCTCCGCCCAGTTTGAAGTTCCCTGTTGCTTTGTTTAGACTGTGGGCATAGAACTGCCTACTCAAGCCTCAGTAGTAGTGGATGCCCCTCCCCCTGCCAAGCTCCAACATCCCAGGTTGCATTGCGTGAACCGA
DNasePeakNoPromoter10487	potential enhancer	chr11	63246380	63246580	+	chr11	63478908	63479108	+	AGGACCGGATCAACTCAGAACTACTCCCTTGCCCCTGCCAACAAACCAACTCTTTCTTCTGCCTTAAAGGGAAAATGTAATGGCAGCCACATATCCACTAGAGGGCTCCCCATACCAGGCTTCTCACCCAGAAAGCAGAATGATATTGCAGGAGACTTCAAACTGGACTTCATTTTCTTTTGCCATAAGCCCAGGGAAAGCAGTAGGGATATCCCCATTGCGTGAACCGA
DNasePeakNoPromoter10487_Reversed:	potential enhancer	chr11	63246380	63246580	-	chr11	63478908	63479108	-	AGGACCGGATCAACTGGGATATCCCTACTGCTTTCCCTGGGCTTATGGCAAAAGAAAATGAAGTCCAGTTTGAAGTCTCCTGCAATATCATTCTGCTTTCTGGGTGAGAAGCCTGGTATGGGGAGCCCTCTAGTGGATATGTGGCTGCCATTACATTTTCCCTTTAAGGCAGAAGAAAGAGTTGGTTTGTTGGCAGGGGCAAGGGAGTAGTTCTGCATTGCGTGAACCGA
DNasePeakNoPromoter10488	potential enhancer	chr11	63334870	63335070	+	chr11	63567398	63567598	+	AGGACCGGATCAACTAGACATGCAATGTATGAACAAGCATGTACAGCAACTGCTCATGTGCACCCAGAGGACCACCCAGAACATGATTACTAGGAACACACCTCTTCCCACCCACTATGAATAATCACATAAGACTCTCATAAAGGGAGTTCCCTCAGAGCCAGTCTTTGCTGACTCACTCTTGATCAGCCCACTCTGACTTATCTTTCAGAGTGCATTGCGTGAACCGA
DNasePeakNoPromoter10488_Reversed:	potential enhancer	chr11	63334870	63335070	-	chr11	63567398	63567598	-	AGGACCGGATCAACTCACTCTGAAAGATAAGTCAGAGTGGGCTGATCAAGAGTGAGTCAGCAAAGACTGGCTCTGAGGGAACTCCCTTTATGAGAGTCTTATGTGATTATTCATAGTGGGTGGGAAGAGGTGTGTTCCTAGTAATCATGTTCTGGGTGGTCCTCTGGGTGCACATGAGCAGTTGCTGTACATGCTTGTTCATACATTGCATGTCTCATTGCGTGAACCGA
DNasePeakNoPromoter10489	potential enhancer	chr11	63342020	63342220	+	chr11	63574548	63574748	+	AGGACCGGATCAACTTCCTGGCTGTCTGCTGCTTTCTGTTCTTGTGTATTATGTCTTTCTGTCTCCCTTCCGCCCCGCATGTATCCTGACGACCAGAAACGCCCTCTACTTGAGATAACTGGAGCTGGACTCTGCCTCCTGCAATGCAAAGAACACAGCACGCAAAAAGAAAGTGAAAGACAATCCCTGACCAGGAAGACAGCCCGGCTGTTCCCCATTGCGTGAACCGA
DNasePeakNoPromoter10489_Reversed:	potential enhancer	chr11	63342020	63342220	-	chr11	63574548	63574748	-	AGGACCGGATCAACTGGGAACAGCCGGGCTGTCTTCCTGGTCAGGGATTGTCTTTCACTTTCTTTTTGCGTGCTGTGTTCTTTGCATTGCAGGAGGCAGAGTCCAGCTCCAGTTATCTCAAGTAGAGGGCGTTTCTGGTCGTCAGGATACATGCGGGGCGGAAGGGAGACAGAAAGACATAATACACAAGAACAGAAAGCAGCAGACAGCCAGGACATTGCGTGAACCGA
DNasePeakNoPromoter1049	potential enhancer	chr1	27317150	27317350	+	chr1	26990659	26990859	+	AGGACCGGATCAACTTGATAAGCAAAACCAGTCAAGGGGGAGAGACTATTAATAATTAAACAATAAACAAATACATACATATGACTCATAGGAAATACCACAGAGGATAGCAACAGGGAGCATTGTCAGAGAACAGGGAGGTAAGGAGTGACCACGGAGTGGGTCATATCTGTGTTTGAATTCTTGCTTGGCCATTTACCTGCTGTGTGAACTTGCATTGCGTGAACCGA
DNasePeakNoPromoter1049_Reversed:	potential enhancer	chr1	27317150	27317350	-	chr1	26990659	26990859	-	AGGACCGGATCAACTCAAGTTCACACAGCAGGTAAATGGCCAAGCAAGAATTCAAACACAGATATGACCCACTCCGTGGTCACTCCTTACCTCCCTGTTCTCTGACAATGCTCCCTGTTGCTATCCTCTGTGGTATTTCCTATGAGTCATATGTATGTATTTGTTTATTGTTTAATTATTAATAGTCTCTCCCCCTTGACTGGTTTTGCTTATCACATTGCGTGAACCGA
DNasePeakNoPromoter10490	potential enhancer	chr11	63342470	63342670	+	chr11	63574998	63575198	+	AGGACCGGATCAACTTGCCAAGCCCATTCCTGCAACGCTTGCAGCGATGATGACATCTCTGACCTGCAACAAAGAAGAGGGTGGGTCACACTCTGTGTCAGGATCCAGAGTACAGGCTGCACATTCAGCAGAAACATTCAGCTCGGGATACCTCACATGCCCCTTGGCCTCCCTGGCCAAACTAAGGAGTCAACAAACATTGGTAGGGAAGAGGGCATTGCGTGAACCGA
DNasePeakNoPromoter10490_Reversed:	potential enhancer	chr11	63342470	63342670	-	chr11	63574998	63575198	-	AGGACCGGATCAACTCCCTCTTCCCTACCAATGTTTGTTGACTCCTTAGTTTGGCCAGGGAGGCCAAGGGGCATGTGAGGTATCCCGAGCTGAATGTTTCTGCTGAATGTGCAGCCTGTACTCTGGATCCTGACACAGAGTGTGACCCACCCTCTTCTTTGTTGCAGGTCAGAGATGTCATCATCGCTGCAAGCGTTGCAGGAATGGGCTTGGCACATTGCGTGAACCGA
DNasePeakNoPromoter10491	potential enhancer	chr11	63350870	63351070	+	chr11	63583398	63583598	+	AGGACCGGATCAACTTCTTTATAGAACCTCATGGTGTGAAAACAAAAGCTGATGCAACTGGTTCATACAAAAGATACTTTGTCAAGGAAAACAACAATAACCTCATTGTTTGTGGCCATGCTTTGTACATAGTCAAAGAGTATGATTAAACACAAGACTGTTGGAAGCTAGTTAGTCCTAATAGTGCAAACTTGATGGGAAAAACTCTCTCTCCACATTGCGTGAACCGA
DNasePeakNoPromoter10491_Reversed:	potential enhancer	chr11	63350870	63351070	-	chr11	63583398	63583598	-	AGGACCGGATCAACTTGGAGAGAGAGTTTTTCCCATCAAGTTTGCACTATTAGGACTAACTAGCTTCCAACAGTCTTGTGTTTAATCATACTCTTTGACTATGTACAAAGCATGGCCACAAACAATGAGGTTATTGTTGTTTTCCTTGACAAAGTATCTTTTGTATGAACCAGTTGCATCAGCTTTTGTTTTCACACCATGAGGTTCTATAAAGACATTGCGTGAACCGA
DNasePeakNoPromoter10492	potential enhancer	chr11	63370690	63370890	+	chr11	63603218	63603418	+	AGGACCGGATCAACTTCTGTTCCAGGATCAAGGTCAGGGCCAGCAGAGTGCCTGAGAAGAGAACTGCCTCCTCCATGGCAAAGTTCAGGAGAACCCCAGCCCACACAGTGACCAAGGCTCTCCCACACAGCTCACGCAACAACAATGGCAGAGTTGAGACTCTGCACCCACGGGATTTCAGAACAAAAAGCCTTTATCTTTCCACAAAAGCAGTGCATTGCGTGAACCGA
DNasePeakNoPromoter10492_Reversed:	potential enhancer	chr11	63370690	63370890	-	chr11	63603218	63603418	-	AGGACCGGATCAACTCACTGCTTTTGTGGAAAGATAAAGGCTTTTTGTTCTGAAATCCCGTGGGTGCAGAGTCTCAACTCTGCCATTGTTGTTGCGTGAGCTGTGTGGGAGAGCCTTGGTCACTGTGTGGGCTGGGGTTCTCCTGAACTTTGCCATGGAGGAGGCAGTTCTCTTCTCAGGCACTCTGCTGGCCCTGACCTTGATCCTGGAACAGACATTGCGTGAACCGA
DNasePeakNoPromoter10493	potential enhancer	chr11	63389820	63390020	+	chr11	63622348	63622548	+	AGGACCGGATCAACTCTTTCATTTGGTGACTCCATGTGGTTCTGGTGGAGCTGTCAGTCATAGCACGTGGTCATCACTCTGACTACAGACACCTGCACCCTAGGTCTGGCTGGTTATAATGCCTCAGAGGCCAGGCTAGTGTTGACCATGGAAGGAGCATGACTCAAGCCAAACAAATCAGAAGCCTTCTCTGGAATGGAGATATACACACGTGTCATTGCGTGAACCGA
DNasePeakNoPromoter10493_Reversed:	potential enhancer	chr11	63389820	63390020	-	chr11	63622348	63622548	-	AGGACCGGATCAACTACACGTGTGTATATCTCCATTCCAGAGAAGGCTTCTGATTTGTTTGGCTTGAGTCATGCTCCTTCCATGGTCAACACTAGCCTGGCCTCTGAGGCATTATAACCAGCCAGACCTAGGGTGCAGGTGTCTGTAGTCAGAGTGATGACCACGTGCTATGACTGACAGCTCCACCAGAACCACATGGAGTCACCAAATGAAAGCATTGCGTGAACCGA
DNasePeakNoPromoter10494	potential enhancer	chr11	63403410	63403610	+	chr11	63635938	63636138	+	AGGACCGGATCAACTTCCACACCATCTTCCTTGAGGAACAATCTTCCTTTAGTCACAGCTAATTGCTCCTCTAAGAGAGTGCAAAGAACATCCATTTGGTTCTTAGACCGATACTGCCACCCAATGGCCCACTCCTGGAAGGACACCAAGGTCTCTGAAAATGCCTCTCACCATCTCCCCCAGAAAATTTTTAAGTTTCAAAATATTTAAATTCACATTGCGTGAACCGA
DNasePeakNoPromoter10494_Reversed:	potential enhancer	chr11	63403410	63403610	-	chr11	63635938	63636138	-	AGGACCGGATCAACTTGAATTTAAATATTTTGAAACTTAAAAATTTTCTGGGGGAGATGGTGAGAGGCATTTTCAGAGACCTTGGTGTCCTTCCAGGAGTGGGCCATTGGGTGGCAGTATCGGTCTAAGAACCAAATGGATGTTCTTTGCACTCTCTTAGAGGAGCAATTAGCTGTGACTAAAGGAAGATTGTTCCTCAAGGAAGATGGTGTGGACATTGCGTGAACCGA
DNasePeakNoPromoter10495	potential enhancer	chr11	63505220	63505420	+	chr11	63737748	63737948	+	AGGACCGGATCAACTGGGGATGGTAGGTTATTTTAATGAACAAACAACTATTTTTTCTGAGAGTGTGAGATGAACATTAGTTTGAAAGGGGTTCCTACATATTTCTCTGGCCTGCTGCCAGACTTATCTATGGCCAAAAGTATGTGTGTCTGTCTTTGACAGTGACAGCTTTGTATTCTGTCAGTGATCTTTCTGTGCCTTTTGAGGGGGTGGATCATTGCGTGAACCGA
DNasePeakNoPromoter10495_Reversed:	potential enhancer	chr11	63505220	63505420	-	chr11	63737748	63737948	-	AGGACCGGATCAACTATCCACCCCCTCAAAAGGCACAGAAAGATCACTGACAGAATACAAAGCTGTCACTGTCAAAGACAGACACACATACTTTTGGCCATAGATAAGTCTGGCAGCAGGCCAGAGAAATATGTAGGAACCCCTTTCAAACTAATGTTCATCTCACACTCTCAGAAAAAATAGTTGTTTGTTCATTAAAATAACCTACCATCCCCCATTGCGTGAACCGA
DNasePeakNoPromoter10496	potential enhancer	chr11	63506300	63506500	+	chr11	63738828	63739028	+	AGGACCGGATCAACTTAATAAAATTAACGGGTGAGGAATCAGTAAGGTTTACTGCTGTTCCTCCTGGAAATGGCACAAGACTGATTTCCTTTTTCCTTAGCCTGAGATTACCATTGGATGTGTTAGTGCCCTCTTCAGGTGTAACTTGGGTACTGCAGCCGGCGTCCTTAAATAACAGGGACAAGAAATAGATACTTTAATAAAATAAAACTTTACATTGCGTGAACCGA
DNasePeakNoPromoter10496_Reversed:	potential enhancer	chr11	63506300	63506500	-	chr11	63738828	63739028	-	AGGACCGGATCAACTTAAAGTTTTATTTTATTAAAGTATCTATTTCTTGTCCCTGTTATTTAAGGACGCCGGCTGCAGTACCCAAGTTACACCTGAAGAGGGCACTAACACATCCAATGGTAATCTCAGGCTAAGGAAAAAGGAAATCAGTCTTGTGCCATTTCCAGGAGGAACAGCAGTAAACCTTACTGATTCCTCACCCGTTAATTTTATTACATTGCGTGAACCGA
DNasePeakNoPromoter10497	potential enhancer	chr11	63513160	63513360	+	chr11	63745688	63745888	+	AGGACCGGATCAACTTGCACACATCTAGGGGCACTGTTTACACTTGTTATCTTTGTAGGTTTGAATATTTCTATTTCTTATGAGTTTTCCAGCAGATGGCAGTAACACGCATGAAGACAGGGTGACTTTTTCTAGTTTGCACAAAGGTCTTTTTTGAGACGGAGTCTCACTCTTTCACCCAGGCTGGAATGCAAAGGTGCGATCTCGGCTCACTGCATTGCGTGAACCGA
DNasePeakNoPromoter10497_Reversed:	potential enhancer	chr11	63513160	63513360	-	chr11	63745688	63745888	-	AGGACCGGATCAACTCAGTGAGCCGAGATCGCACCTTTGCATTCCAGCCTGGGTGAAAGAGTGAGACTCCGTCTCAAAAAAGACCTTTGTGCAAACTAGAAAAAGTCACCCTGTCTTCATGCGTGTTACTGCCATCTGCTGGAAAACTCATAAGAAATAGAAATATTCAAACCTACAAAGATAACAAGTGTAAACAGTGCCCCTAGATGTGTGCACATTGCGTGAACCGA
DNasePeakNoPromoter10498	potential enhancer	chr11	63524820	63525020	+	chr11	63757348	63757548	+	AGGACCGGATCAACTCTTTTTTGTTTTGCTTTCTAGAGACAGGGTCTCACTCTGTCACCCAGGTTGAAGTGCAGTGGCACAAGCTGAAAGCTCACTGCAGCCTTGACCTCTGACCTCCCTTGCTCCAAGTGATCCTCCCACCCCAGCCTCCTGAGTAGCTGACACTACAGGCATGTGCCATGCCCTGGCAAATTTTTTATTTTTTATAGAGATGGCATTGCGTGAACCGA
DNasePeakNoPromoter10498_Reversed:	potential enhancer	chr11	63524820	63525020	-	chr11	63757348	63757548	-	AGGACCGGATCAACTCCATCTCTATAAAAAATAAAAAATTTGCCAGGGCATGGCACATGCCTGTAGTGTCAGCTACTCAGGAGGCTGGGGTGGGAGGATCACTTGGAGCAAGGGAGGTCAGAGGTCAAGGCTGCAGTGAGCTTTCAGCTTGTGCCACTGCACTTCAACCTGGGTGACAGAGTGAGACCCTGTCTCTAGAAAGCAAAACAAAAAAGCATTGCGTGAACCGA
DNasePeakNoPromoter10499	potential enhancer	chr11	63551890	63552090	+	chr11	63784418	63784618	+	AGGACCGGATCAACTAAGGGAAGTACCCAACTCCAGACCCCTCTAACCTTCCCTGTGGGAGAGGAAAATACCCCAATCCAACCCACTGTACATATCCAGACCCACCTAAAGGTGGTGGGGAGACTAGCAGCATGTGTGAAGTCCACAGTCCAGAGGCACAGACTTACTGAAAGACTGCGACCTATTCACAGGACAATAGTATCCTTTACCACACTCATTGCGTGAACCGA
DNasePeakNoPromoter10499_Reversed:	potential enhancer	chr11	63551890	63552090	-	chr11	63784418	63784618	-	AGGACCGGATCAACTAGTGTGGTAAAGGATACTATTGTCCTGTGAATAGGTCGCAGTCTTTCAGTAAGTCTGTGCCTCTGGACTGTGGACTTCACACATGCTGCTAGTCTCCCCACCACCTTTAGGTGGGTCTGGATATGTACAGTGGGTTGGATTGGGGTATTTTCCTCTCCCACAGGGAAGGTTAGAGGGGTCTGGAGTTGGGTACTTCCCTTCATTGCGTGAACCGA
DNasePeakNoPromoter105	potential enhancer	chr1	3177970	3178170	+	chr1	3261406	3261606	+	AGGACCGGATCAACTGGAAACATCTTTTAGCTGCCAGACGGGGCTTCTGATAAGCCGCCAATTCATAGTGTGGGTTTGGAGAGCTGGAGACGGGGTGAGAAAGCTGAGGCCTTTGCAAAGTCTATTTACACAGTGGCGAGAGTCCCTTTCACCCTCTCCGGCAAACAGGCCCTGGAGCACAGGCATTGAACCCAGGGGGCCGGGTAGATGACCTGCATTGCGTGAACCGA
DNasePeakNoPromoter105_Reversed:	potential enhancer	chr1	3177970	3178170	-	chr1	3261406	3261606	-	AGGACCGGATCAACTCAGGTCATCTACCCGGCCCCCTGGGTTCAATGCCTGTGCTCCAGGGCCTGTTTGCCGGAGAGGGTGAAAGGGACTCTCGCCACTGTGTAAATAGACTTTGCAAAGGCCTCAGCTTTCTCACCCCGTCTCCAGCTCTCCAAACCCACACTATGAATTGGCGGCTTATCAGAAGCCCCGTCTGGCAGCTAAAAGATGTTTCCCATTGCGTGAACCGA
DNasePeakNoPromoter1050	potential enhancer	chr1	27324220	27324420	+	chr1	26997729	26997929	+	AGGACCGGATCAACTTGGTGCTTGGGGCTGGGAGACCAGTTCAAGGTTCTAATCTGGGACCTGCCCCTCAACTGGATAACCATGTGAGCGTTGCCACCAGAGGGCAGTGTGGGGCTGCTTTCTCGAGACGAAGGGGTGTGGCCTGGAGGAGGTTCAGTCCTTTATTGTTCCTGCCCCCAATCATCCCTTTGCCCGGTAGTCCCCGGGGCTTCCTACATTGCGTGAACCGA
DNasePeakNoPromoter1050_Reversed:	potential enhancer	chr1	27324220	27324420	-	chr1	26997729	26997929	-	AGGACCGGATCAACTTAGGAAGCCCCGGGGACTACCGGGCAAAGGGATGATTGGGGGCAGGAACAATAAAGGACTGAACCTCCTCCAGGCCACACCCCTTCGTCTCGAGAAAGCAGCCCCACACTGCCCTCTGGTGGCAACGCTCACATGGTTATCCAGTTGAGGGGCAGGTCCCAGATTAGAACCTTGAACTGGTCTCCCAGCCCCAAGCACCACATTGCGTGAACCGA
DNasePeakNoPromoter10500	potential enhancer	chr11	63577960	63578160	+	chr11	63810488	63810688	+	AGGACCGGATCAACTAATCTTGAACCTGGGAGGCGGAGGTTGTAGTGAGCTGAGATTGCGCCATTGCATTCCAGCCTGGGCAACAAGAACAAAACTCCGTTTTAAAAAAAAAAAAAAAGGCCGGAAGCAGTAGCTCGCGCCTGTAATCCCAGCACTTTGAGAGGCCGAGGCAGGAGGATCACAAGGTCAGAGTTCAAGACCAGCCTGGACAAGATCATTGCGTGAACCGA
DNasePeakNoPromoter10500_Reversed:	potential enhancer	chr11	63577960	63578160	-	chr11	63810488	63810688	-	AGGACCGGATCAACTATCTTGTCCAGGCTGGTCTTGAACTCTGACCTTGTGATCCTCCTGCCTCGGCCTCTCAAAGTGCTGGGATTACAGGCGCGAGCTACTGCTTCCGGCCTTTTTTTTTTTTTTTAAAACGGAGTTTTGTTCTTGTTGCCCAGGCTGGAATGCAATGGCGCAATCTCAGCTCACTACAACCTCCGCCTCCCAGGTTCAAGATTCATTGCGTGAACCGA
DNasePeakNoPromoter10501	potential enhancer	chr11	63597470	63597670	+	chr11	63829998	63830198	+	AGGACCGGATCAACTGGAGTGTGGTTCTCAGCACAGGGTGGTTGCTACAGTGACTGTGCAGGGTGGGAACTTCATCCCCACATTGTGGCCAATAGGGGTCTCCCCAGCCTCAGCCAGGGCCCTGGGGACTATGTGAGTGTGTGTGGCCAGCAGCTGTGTGTGGCACCTCTGGGCTTCCAGGAAAGAGTTGGAGAAAGTGGGGCTGAGGATATGACCATTGCGTGAACCGA
DNasePeakNoPromoter10501_Reversed:	potential enhancer	chr11	63597470	63597670	-	chr11	63829998	63830198	-	AGGACCGGATCAACTGTCATATCCTCAGCCCCACTTTCTCCAACTCTTTCCTGGAAGCCCAGAGGTGCCACACACAGCTGCTGGCCACACACACTCACATAGTCCCCAGGGCCCTGGCTGAGGCTGGGGAGACCCCTATTGGCCACAATGTGGGGATGAAGTTCCCACCCTGCACAGTCACTGTAGCAACCACCCTGTGCTGAGAACCACACTCCCATTGCGTGAACCGA
DNasePeakNoPromoter10502	potential enhancer	chr11	63602130	63602330	+	chr11	63834658	63834858	+	AGGACCGGATCAACTGATCTTCAAACATTGTAGCCAGTGATGCCACACTCACCTATGATCTCTGTGACATAAAACCACATCCACACCCCAGTGACCTCTGAAACATTCAACACAGCTTCCTTGACTGTGAGCTGTTTGAAGCTACCAGTTTGAGCGCTATTGACTTTTTTTTCCAGGCCCTGAATAACTCTAGGGATCTCAGCAGGGTTTGGAGGCATTGCGTGAACCGA
DNasePeakNoPromoter10502_Reversed:	potential enhancer	chr11	63602130	63602330	-	chr11	63834658	63834858	-	AGGACCGGATCAACTCCTCCAAACCCTGCTGAGATCCCTAGAGTTATTCAGGGCCTGGAAAAAAAAGTCAATAGCGCTCAAACTGGTAGCTTCAAACAGCTCACAGTCAAGGAAGCTGTGTTGAATGTTTCAGAGGTCACTGGGGTGTGGATGTGGTTTTATGTCACAGAGATCATAGGTGAGTGTGGCATCACTGGCTACAATGTTTGAAGATCCATTGCGTGAACCGA
DNasePeakNoPromoter10503	potential enhancer	chr11	63623580	63623780	+	chr11	63856108	63856308	+	AGGACCGGATCAACTACTTGCTTTGACTTCATAAGGAGCTCTTGTTTTGCTGGTTCCCAGCCCCAGTATAATCCCTGCCTGGGCCTCAAAGAGGCATTCAGTACTTTGGTTTGCAGTCCTTCTGGTTCCAGAAGCTAGTTCTCTGTGATGTGAGGGACTTTGACCAAAGATAACTGATTTCCTCCTTCTGATACATACACCACTGGCCCTGTGGGCATTGCGTGAACCGA
DNasePeakNoPromoter10503_Reversed:	potential enhancer	chr11	63623580	63623780	-	chr11	63856108	63856308	-	AGGACCGGATCAACTCCCACAGGGCCAGTGGTGTATGTATCAGAAGGAGGAAATCAGTTATCTTTGGTCAAAGTCCCTCACATCACAGAGAACTAGCTTCTGGAACCAGAAGGACTGCAAACCAAAGTACTGAATGCCTCTTTGAGGCCCAGGCAGGGATTATACTGGGGCTGGGAACCAGCAAAACAAGAGCTCCTTATGAAGTCAAAGCAAGTCATTGCGTGAACCGA
DNasePeakNoPromoter10504	potential enhancer	chr11	63626190	63626390	+	chr11	63858718	63858918	+	AGGACCGGATCAACTTCAGTAAGAGTAAAGGGATTCCAGACAGTGTGAGAACTCTTTTGTAAACAGAGATAGGACTGATAATCCCTGTCCTCGATTGGTTGATTACTTGCTATGACCTCATAATGAGCCTCTGTTTTGCAATTTCTGGGGCCCTGGCTGGGCCTCAGGAAGGCACTTGCTGTCTTGGTTTTCAGTTGTTCTAGCTGAGGAAGCTGCATTGCGTGAACCGA
DNasePeakNoPromoter10504_Reversed:	potential enhancer	chr11	63626190	63626390	-	chr11	63858718	63858918	-	AGGACCGGATCAACTCAGCTTCCTCAGCTAGAACAACTGAAAACCAAGACAGCAAGTGCCTTCCTGAGGCCCAGCCAGGGCCCCAGAAATTGCAAAACAGAGGCTCATTATGAGGTCATAGCAAGTAATCAACCAATCGAGGACAGGGATTATCAGTCCTATCTCTGTTTACAAAAGAGTTCTCACACTGTCTGGAATCCCTTTACTCTTACTGACATTGCGTGAACCGA
DNasePeakNoPromoter10505	potential enhancer	chr11	63630490	63630690	+	chr11	63863018	63863218	+	AGGACCGGATCAACTACTGCCAGCAGCCCTGAACACCGTAGCTGGTGGTGCCAGGCCTTGTGTGTGTTTAGGACTTGCCAGTTCAGTCCTGGGAGCTGAACTCTGGACATCCTGCTGTGTGTCTCTTTATCCCATCGCTGGTGTAATTTATGCCACTACTTCCTGTTTGCATTTGCTCAGTCTCTCCTTTGGTTTGCTTCTCTCTGCTGAAGCCGCATTGCGTGAACCGA
DNasePeakNoPromoter10505_Reversed:	potential enhancer	chr11	63630490	63630690	-	chr11	63863018	63863218	-	AGGACCGGATCAACTCGGCTTCAGCAGAGAGAAGCAAACCAAAGGAGAGACTGAGCAAATGCAAACAGGAAGTAGTGGCATAAATTACACCAGCGATGGGATAAAGAGACACACAGCAGGATGTCCAGAGTTCAGCTCCCAGGACTGAACTGGCAAGTCCTAAACACACACAAGGCCTGGCACCACCAGCTACGGTGTTCAGGGCTGCTGGCAGTCATTGCGTGAACCGA
DNasePeakNoPromoter10506	potential enhancer	chr11	63639610	63639810	+	chr11	63872138	63872338	+	AGGACCGGATCAACTCTCCGGCCACTCCTGACAAATATTTCTGTCACTAAACAGCACCTCTCTGTGGCAGCCTTGGGCTGTGTTCTGGAAAGGGAGGAGCTTTCCTCTCCCTGTGGGAGGGCCTGTCATCTGTGGCTTCTGCTTTGCCCTTGGCCACAGACTAGATTGCACAACACAGCCAATGAGAGTCCCTCTTCCCTCACAAGTGCTTGGAGCATTGCGTGAACCGA
DNasePeakNoPromoter10506_Reversed:	potential enhancer	chr11	63639610	63639810	-	chr11	63872138	63872338	-	AGGACCGGATCAACTCTCCAAGCACTTGTGAGGGAAGAGGGACTCTCATTGGCTGTGTTGTGCAATCTAGTCTGTGGCCAAGGGCAAAGCAGAAGCCACAGATGACAGGCCCTCCCACAGGGAGAGGAAAGCTCCTCCCTTTCCAGAACACAGCCCAAGGCTGCCACAGAGAGGTGCTGTTTAGTGACAGAAATATTTGTCAGGAGTGGCCGGAGCATTGCGTGAACCGA
DNasePeakNoPromoter10507	potential enhancer	chr11	63686890	63687090	+	chr11	63919418	63919618	+	AGGACCGGATCAACTCCCCCTCCCTGCCGCCCCGGGGCTGCGGGGCGGGGCTGCGCCACCGGATCCGGGCTCCGCGGTTATCCCAGATCCCACCCACCTTTCCCTGGCTCCACTTGTCCCCAGGTCAGAAATCGTCCTCCCCCAGGCCTGGGGCACAGAGGTGCCACGTGGCCAGGAACATGGGGGTGTGGGAGGGGAGGGAAGGAGAGGCAGCCCATTGCGTGAACCGA
DNasePeakNoPromoter10507_Reversed:	potential enhancer	chr11	63686890	63687090	-	chr11	63919418	63919618	-	AGGACCGGATCAACTGGCTGCCTCTCCTTCCCTCCCCTCCCACACCCCCATGTTCCTGGCCACGTGGCACCTCTGTGCCCCAGGCCTGGGGGAGGACGATTTCTGACCTGGGGACAAGTGGAGCCAGGGAAAGGTGGGTGGGATCTGGGATAACCGCGGAGCCCGGATCCGGTGGCGCAGCCCCGCCCCGCAGCCCCGGGGCGGCAGGGAGGGGGCATTGCGTGAACCGA
DNasePeakNoPromoter10508	potential enhancer	chr11	63687740	63687940	+	chr11	63920268	63920468	+	AGGACCGGATCAACTTTCCTCCTTCCTCAAGGTGAGGCCGAGGGGACAAAGGTTGAACAGGGATGCTGGGAGGGAAAAGGAGGGTGACCTTGGGCAAGCCATCCGGCCTCCCCTTGCCGCTCCCTCCTCCCGCAGGCGGGGGCAGCTCCAGCCAATCCCAAGCCCGCCAGCCCTGCCAGACAGACTGGGACTGTCCCGAGCTCCGGCCCAGCGAGCATTGCGTGAACCGA
DNasePeakNoPromoter10508_Reversed:	potential enhancer	chr11	63687740	63687940	-	chr11	63920268	63920468	-	AGGACCGGATCAACTCTCGCTGGGCCGGAGCTCGGGACAGTCCCAGTCTGTCTGGCAGGGCTGGCGGGCTTGGGATTGGCTGGAGCTGCCCCCGCCTGCGGGAGGAGGGAGCGGCAAGGGGAGGCCGGATGGCTTGCCCAAGGTCACCCTCCTTTTCCCTCCCAGCATCCCTGTTCAACCTTTGTCCCCTCGGCCTCACCTTGAGGAAGGAGGAACATTGCGTGAACCGA
DNasePeakNoPromoter10509	potential enhancer	chr11	63712600	63712800	+	chr11	63945128	63945328	+	AGGACCGGATCAACTCTGCTGCCCTGCTGCTGACTGTGTGCCTGCAGCTTCGTCTTGCTGGCCATGTGTCATCTGTGTCCTGAGGTGAACCCTTTGGGCCCCTGCCCTCTGCCCTGTCACTGGGTGTGCCCTGTCACTCGTTGGCCTTAACTGAGCAGGGCTTCTGGGAATGGCTCTGTGTCCTTGAGTCCGAACACGGTGGCCCCCACTTGAAACATTGCGTGAACCGA
DNasePeakNoPromoter10509_Reversed:	potential enhancer	chr11	63712600	63712800	-	chr11	63945128	63945328	-	AGGACCGGATCAACTTTTCAAGTGGGGGCCACCGTGTTCGGACTCAAGGACACAGAGCCATTCCCAGAAGCCCTGCTCAGTTAAGGCCAACGAGTGACAGGGCACACCCAGTGACAGGGCAGAGGGCAGGGGCCCAAAGGGTTCACCTCAGGACACAGATGACACATGGCCAGCAAGACGAAGCTGCAGGCACACAGTCAGCAGCAGGGCAGCAGCATTGCGTGAACCGA
DNasePeakNoPromoter1051	potential enhancer	chr1	27326000	27326200	+	chr1	26999509	26999709	+	AGGACCGGATCAACTAGGCAGCGTGGGCCTCTGCTTCTCTAGAGCATCACCATATCAGGAATCCCTGGAATGGGCCCTGGGGAACTCCATAAGGGGAGAAGTGGAGGAGGGGCAGGCTTTTCATCCCAGGAACATTCCATTCTAACTGCTCAGGCTAGGGGATCCCAGCCAAGGACAAAGGCCCAAGGGAACCTCTGCTTCCCCAGGAGTCCCATCATTGCGTGAACCGA
DNasePeakNoPromoter1051_Reversed:	potential enhancer	chr1	27326000	27326200	-	chr1	26999509	26999709	-	AGGACCGGATCAACTATGGGACTCCTGGGGAAGCAGAGGTTCCCTTGGGCCTTTGTCCTTGGCTGGGATCCCCTAGCCTGAGCAGTTAGAATGGAATGTTCCTGGGATGAAAAGCCTGCCCCTCCTCCACTTCTCCCCTTATGGAGTTCCCCAGGGCCCATTCCAGGGATTCCTGATATGGTGATGCTCTAGAGAAGCAGAGGCCCACGCTGCCTCATTGCGTGAACCGA
DNasePeakNoPromoter10510	potential enhancer	chr11	63713370	63713570	+	chr11	63945898	63946098	+	AGGACCGGATCAACTGGATGCCGTTTGTGCCAAAGTGGACGCTGCCAACAGGGTGATTCTCCCTTTCTTCCCAGTCCCTGCCTCCTGGGACTTCAGCTTGGTTTATAATTTGACTTATTTTGTCTCCACCCTGTGGCAGAATTGTGACACTACCCACCCACACCGCCTCTGCCTCCTTGCTGTGCAGGGAACTGAGCTCATACCTGTGTGTTGGACATTGCGTGAACCGA
DNasePeakNoPromoter10510_Reversed:	potential enhancer	chr11	63713370	63713570	-	chr11	63945898	63946098	-	AGGACCGGATCAACTTCCAACACACAGGTATGAGCTCAGTTCCCTGCACAGCAAGGAGGCAGAGGCGGTGTGGGTGGGTAGTGTCACAATTCTGCCACAGGGTGGAGACAAAATAAGTCAAATTATAAACCAAGCTGAAGTCCCAGGAGGCAGGGACTGGGAAGAAAGGGAGAATCACCCTGTTGGCAGCGTCCACTTTGGCACAAACGGCATCCCATTGCGTGAACCGA
DNasePeakNoPromoter10511	potential enhancer	chr11	63729270	63729470	+	chr11	63961798	63961998	+	AGGACCGGATCAACTGGGGTGCCCCAGCCAGTACAGCTGTGCCTGCCTAGAGAGCAACCCCTCCACCCCCAACCCCGCCCCCGACAGCTGTGTCTGGGCCTGTCCCCTGGATGCCTGGCAACAGCTGTATCCCAGGAAGAGCAAACACTCCTCTAAGATCCTTGTCTCTGTCCCGCCCCCTCCCTTGACCGTTGCCTGGTTAGGTTTCCCAAACTCATTGCGTGAACCGA
DNasePeakNoPromoter10511_Reversed:	potential enhancer	chr11	63729270	63729470	-	chr11	63961798	63961998	-	AGGACCGGATCAACTAGTTTGGGAAACCTAACCAGGCAACGGTCAAGGGAGGGGGCGGGACAGAGACAAGGATCTTAGAGGAGTGTTTGCTCTTCCTGGGATACAGCTGTTGCCAGGCATCCAGGGGACAGGCCCAGACACAGCTGTCGGGGGCGGGGTTGGGGGTGGAGGGGTTGCTCTCTAGGCAGGCACAGCTGTACTGGCTGGGGCACCCCCATTGCGTGAACCGA
DNasePeakNoPromoter10512	potential enhancer	chr11	63738440	63738640	+	chr11	63970968	63971168	+	AGGACCGGATCAACTCTCAATCTCTTGCCATCCCATCGCCACCCCCTGCCACAGCCTTTGATGTTATTAACCTCAATGTCAAAACTGGAACTTCTGGGAAGTCCACCTCTGCAGCAGCATGTGTGGTGGCTAAAAGCATGGCTTTTGGAGGCAACAGAACTGCCCTGTAATCCTGGCAAGGCAGCCTTGTAGCTTCATGATCTTGATCAAGTCACCATTGCGTGAACCGA
DNasePeakNoPromoter10512_Reversed:	potential enhancer	chr11	63738440	63738640	-	chr11	63970968	63971168	-	AGGACCGGATCAACTGTGACTTGATCAAGATCATGAAGCTACAAGGCTGCCTTGCCAGGATTACAGGGCAGTTCTGTTGCCTCCAAAAGCCATGCTTTTAGCCACCACACATGCTGCTGCAGAGGTGGACTTCCCAGAAGTTCCAGTTTTGACATTGAGGTTAATAACATCAAAGGCTGTGGCAGGGGGTGGCGATGGGATGGCAAGAGATTGAGCATTGCGTGAACCGA
DNasePeakNoPromoter10513	potential enhancer	chr11	63775350	63775550	+	chr11	64007878	64008078	+	AGGACCGGATCAACTCACAGCCCCGCCTCCAGAGGGCCGAGGCTGGCCACAGGCCACGGAGGTCACGTTTATCTGCTCGCAGAGCAAGGCCACGGCTAATCGGAGCGGCCGGAGCTGAGCCTTTTCCTAGCGGCCGCGGGAAGCAATCACGGATTAGCAGCGGCCGGGCGATGGGAGATAGCGCCAGAGCAGGGCGCGGAGCGCTTGTGAGCCGGCATTGCGTGAACCGA
DNasePeakNoPromoter10513_Reversed:	potential enhancer	chr11	63775350	63775550	-	chr11	64007878	64008078	-	AGGACCGGATCAACTCCGGCTCACAAGCGCTCCGCGCCCTGCTCTGGCGCTATCTCCCATCGCCCGGCCGCTGCTAATCCGTGATTGCTTCCCGCGGCCGCTAGGAAAAGGCTCAGCTCCGGCCGCTCCGATTAGCCGTGGCCTTGCTCTGCGAGCAGATAAACGTGACCTCCGTGGCCTGTGGCCAGCCTCGGCCCTCTGGAGGCGGGGCTGTGCATTGCGTGAACCGA
DNasePeakNoPromoter10514	potential enhancer	chr11	63790060	63790260	+	chr11	64022588	64022788	+	AGGACCGGATCAACTCACCCCGCAGATGGAATAACATGTGAAATGTGCTGGATTTTGAAGATAAAATAAGAGACTTCAAAGGCCCCTCAAGCTGTGAGAGCAGTTGCTTGTTTGACAAGCTCTGTCCCCCCAGGCCAAGGTCACTGTCCTCCGTGGTAGGGCGGCCCAGGTGGAAGGTGGGAGACTTCCTGGACATTTTCCAGGCTGGGGAGCCACATTGCGTGAACCGA
DNasePeakNoPromoter10514_Reversed:	potential enhancer	chr11	63790060	63790260	-	chr11	64022588	64022788	-	AGGACCGGATCAACTTGGCTCCCCAGCCTGGAAAATGTCCAGGAAGTCTCCCACCTTCCACCTGGGCCGCCCTACCACGGAGGACAGTGACCTTGGCCTGGGGGGACAGAGCTTGTCAAACAAGCAACTGCTCTCACAGCTTGAGGGGCCTTTGAAGTCTCTTATTTTATCTTCAAAATCCAGCACATTTCACATGTTATTCCATCTGCGGGGTGCATTGCGTGAACCGA
DNasePeakNoPromoter10515	potential enhancer	chr11	63815610	63815810	+	chr11	64048138	64048338	+	AGGACCGGATCAACTCCTGCCCCCACGACAGCTGCCTCTCTGGCCCACTGGCCTCTCAGACAGACAGGGCTTGTGAGAGCCGGGGGCCTTCGAGGAGAGCTCAGCTCCCGCCGGCAGCTACTCAAAGGCCTCATTGTGGCAGGAGAGTCTGCCATGGGCAGCTGCCCCCATGGGAGGTGCAGACAGAGCCCAGCCTTTGTGCCAGTGCACTGTCCCATTGCGTGAACCGA
DNasePeakNoPromoter10515_Reversed:	potential enhancer	chr11	63815610	63815810	-	chr11	64048138	64048338	-	AGGACCGGATCAACTGGACAGTGCACTGGCACAAAGGCTGGGCTCTGTCTGCACCTCCCATGGGGGCAGCTGCCCATGGCAGACTCTCCTGCCACAATGAGGCCTTTGAGTAGCTGCCGGCGGGAGCTGAGCTCTCCTCGAAGGCCCCCGGCTCTCACAAGCCCTGTCTGTCTGAGAGGCCAGTGGGCCAGAGAGGCAGCTGTCGTGGGGGCAGGCATTGCGTGAACCGA
DNasePeakNoPromoter10516	potential enhancer	chr11	63852880	63853080	+	chr11	64085408	64085608	+	AGGACCGGATCAACTGGAGGGCGGGGGAGACTGGCAGGGAGGCCAGGCCCAACCACGGGGCTGCCGGGACCAGGCCATGTGTCTGGGGCGGCCGGCTTAGCTGGCTGGGATTGTCCACCCAAATTAAATTTTAACCCAGCTCATAAATCTTCCACTAAGTACGTCCCCTGCCGCCCGCCCGGGTCCACCCCAGGCCGCAGCGTGGGCCAGCACAGCATTGCGTGAACCGA
DNasePeakNoPromoter10516_Reversed:	potential enhancer	chr11	63852880	63853080	-	chr11	64085408	64085608	-	AGGACCGGATCAACTCTGTGCTGGCCCACGCTGCGGCCTGGGGTGGACCCGGGCGGGCGGCAGGGGACGTACTTAGTGGAAGATTTATGAGCTGGGTTAAAATTTAATTTGGGTGGACAATCCCAGCCAGCTAAGCCGGCCGCCCCAGACACATGGCCTGGTCCCGGCAGCCCCGTGGTTGGGCCTGGCCTCCCTGCCAGTCTCCCCCGCCCTCCCATTGCGTGAACCGA
DNasePeakNoPromoter10517	potential enhancer	chr11	63855930	63856130	+	chr11	64088458	64088658	+	AGGACCGGATCAACTGGCAGGGCAGGCGCTCAGGAGCTGGCTGCCTAGCCTCCCCTTCCTCACCAGGACGGCAGAGGCTGACTCTCCTCTCACCTGCAGGTGGCACCACCCTTTACAGTGTGTTTCTCCTGGCCTGGAGCAGGTCTCTCCTCCTCCTCCCCGGGTTTTGTTTTTCCATCAGCACACACCACCAGGCCACCCTTATTGGTTGTGTGCATTGCGTGAACCGA
DNasePeakNoPromoter10517_Reversed:	potential enhancer	chr11	63855930	63856130	-	chr11	64088458	64088658	-	AGGACCGGATCAACTCACACAACCAATAAGGGTGGCCTGGTGGTGTGTGCTGATGGAAAAACAAAACCCGGGGAGGAGGAGGAGAGACCTGCTCCAGGCCAGGAGAAACACACTGTAAAGGGTGGTGCCACCTGCAGGTGAGAGGAGAGTCAGCCTCTGCCGTCCTGGTGAGGAAGGGGAGGCTAGGCAGCCAGCTCCTGAGCGCCTGCCCTGCCCATTGCGTGAACCGA
DNasePeakNoPromoter10518	potential enhancer	chr11	63860340	63860540	+	chr11	64092868	64093068	+	AGGACCGGATCAACTGTAACCGCTGGAGTGAACAAACTTCAATTGGCATCTTTGCCGCAGGACTTCTCAGATCCTTTAATATGCTAATGTGCCCTGTGACCCTGCAGAGGGAGTTCGGCTTGCAGCCTCCAGCCAACCTTTAGTCCCTGGCCACACCGGAGTGGCTGGTGTGGCCTTGAGGACCCGGAGTGGAGAGAGGAGTGAGTTTGCATCCACATTGCGTGAACCGA
DNasePeakNoPromoter10518_Reversed:	potential enhancer	chr11	63860340	63860540	-	chr11	64092868	64093068	-	AGGACCGGATCAACTTGGATGCAAACTCACTCCTCTCTCCACTCCGGGTCCTCAAGGCCACACCAGCCACTCCGGTGTGGCCAGGGACTAAAGGTTGGCTGGAGGCTGCAAGCCGAACTCCCTCTGCAGGGTCACAGGGCACATTAGCATATTAAAGGATCTGAGAAGTCCTGCGGCAAAGATGCCAATTGAAGTTTGTTCACTCCAGCGGTTACCATTGCGTGAACCGA
DNasePeakNoPromoter10519	potential enhancer	chr11	63866040	63866240	+	chr11	64098568	64098768	+	AGGACCGGATCAACTGATGGCCATCCTGGTAGGGGGAAGTCAGAGCCATGGAACAAACTCCAGTTTGAGTCACAAAGAGCCTTTTCATCTATAAAGGTCAGATACAGATGCTGACCTCAGCCTGGAAGTCCAAAATGAAAGAAAATCCTGGGTCTCCTAGCTCGCACCAGCTCTGACCTGCTTACAATGATCTAAACTCTGCCCTCTTTGCCACACATTGCGTGAACCGA
DNasePeakNoPromoter10519_Reversed:	potential enhancer	chr11	63866040	63866240	-	chr11	64098568	64098768	-	AGGACCGGATCAACTTGTGGCAAAGAGGGCAGAGTTTAGATCATTGTAAGCAGGTCAGAGCTGGTGCGAGCTAGGAGACCCAGGATTTTCTTTCATTTTGGACTTCCAGGCTGAGGTCAGCATCTGTATCTGACCTTTATAGATGAAAAGGCTCTTTGTGACTCAAACTGGAGTTTGTTCCATGGCTCTGACTTCCCCCTACCAGGATGGCCATCCATTGCGTGAACCGA
DNasePeakNoPromoter1052	potential enhancer	chr1	27330640	27330840	+	chr1	27004149	27004349	+	AGGACCGGATCAACTGGTGAGGTGGCTGGACTCACCCTGGTGACCTGGGGCCTCCTCTGCAGCATTGTTTTTTCCACCCTGGCCAGAACCATCAAAGTCACCACTTCAGAGGCCCCTAATGAGGCTGAATATGTTAAGGGCTTTGCAATCCCTGGATCAAAGAGTCTGGGCAAACAGCAGGCAGCGTCCAGGCCCATGACTGACTGGCTGATACTCATTGCGTGAACCGA
DNasePeakNoPromoter1052_Reversed:	potential enhancer	chr1	27330640	27330840	-	chr1	27004149	27004349	-	AGGACCGGATCAACTAGTATCAGCCAGTCAGTCATGGGCCTGGACGCTGCCTGCTGTTTGCCCAGACTCTTTGATCCAGGGATTGCAAAGCCCTTAACATATTCAGCCTCATTAGGGGCCTCTGAAGTGGTGACTTTGATGGTTCTGGCCAGGGTGGAAAAAACAATGCTGCAGAGGAGGCCCCAGGTCACCAGGGTGAGTCCAGCCACCTCACCCATTGCGTGAACCGA
DNasePeakNoPromoter10520	potential enhancer	chr11	63913610	63913810	+	chr11	64146138	64146338	+	AGGACCGGATCAACTAGTCCACACACACAGGTCTGGTGCACCAGGAAACTCAAGGGCAGGGAGGTGGCCTAGTCAAGGTCACTGCACCCCCGTGGTAAAAAGGAGACATAAACACCCTGGCAGCCACAGCACCCCCTAGTGGATACCCTGAGACCGGCGCTCTCCCCAGACACAGGACTGAGGTCATAGGCAAGGCTGGAGAGGCAGGCACCGGCCATTGCGTGAACCGA
DNasePeakNoPromoter10520_Reversed:	potential enhancer	chr11	63913610	63913810	-	chr11	64146138	64146338	-	AGGACCGGATCAACTGCCGGTGCCTGCCTCTCCAGCCTTGCCTATGACCTCAGTCCTGTGTCTGGGGAGAGCGCCGGTCTCAGGGTATCCACTAGGGGGTGCTGTGGCTGCCAGGGTGTTTATGTCTCCTTTTTACCACGGGGGTGCAGTGACCTTGACTAGGCCACCTCCCTGCCCTTGAGTTTCCTGGTGCACCAGACCTGTGTGTGTGGACTCATTGCGTGAACCGA
DNasePeakNoPromoter10521	potential enhancer	chr11	63924190	63924390	+	chr11	64156718	64156918	+	AGGACCGGATCAACTGCCCACAGGATTGCTCCACTTCCCAGAGACAGCATGCTGGCTCTGCCACCAGCTGGCTGGGCGCCGACCTTGAGGACATCTGTCAGCCCGTCCCTTCTAGTCTATGGACCCAAGTGCATGCCTCAGAAGGCCAGCAGGCCAGACAGCATGTCTGTCCTCACCACCAGAACAAGGCTGTGGCCTGGCTGATCCCCAAAGAGCATTGCGTGAACCGA
DNasePeakNoPromoter10521_Reversed:	potential enhancer	chr11	63924190	63924390	-	chr11	64156718	64156918	-	AGGACCGGATCAACTCTCTTTGGGGATCAGCCAGGCCACAGCCTTGTTCTGGTGGTGAGGACAGACATGCTGTCTGGCCTGCTGGCCTTCTGAGGCATGCACTTGGGTCCATAGACTAGAAGGGACGGGCTGACAGATGTCCTCAAGGTCGGCGCCCAGCCAGCTGGTGGCAGAGCCAGCATGCTGTCTCTGGGAAGTGGAGCAATCCTGTGGGCCATTGCGTGAACCGA
DNasePeakNoPromoter10522	potential enhancer	chr11	63949110	63949310	+	chr11	64181638	64181838	+	AGGACCGGATCAACTCCAGATACAGCCTCGCCATGCCTCTCCCTACCCTTGACTGCAGCAGCACTGAAATAGCAGCGTGAATCACTCTGGGACGTCACGTGATGCCCAGGCCAGGACGCAGCTGTGGTTGGTGCGCCTGTGTTCCAGGGACCTGGGAGGAGGGCCCTGGCCGGCCAGAGTGGCTGCCTCCCTGTCCTCCTCTGAGTCCACCAAGACATTGCGTGAACCGA
DNasePeakNoPromoter10522_Reversed:	potential enhancer	chr11	63949110	63949310	-	chr11	64181638	64181838	-	AGGACCGGATCAACTTCTTGGTGGACTCAGAGGAGGACAGGGAGGCAGCCACTCTGGCCGGCCAGGGCCCTCCTCCCAGGTCCCTGGAACACAGGCGCACCAACCACAGCTGCGTCCTGGCCTGGGCATCACGTGACGTCCCAGAGTGATTCACGCTGCTATTTCAGTGCTGCTGCAGTCAAGGGTAGGGAGAGGCATGGCGAGGCTGTATCTGGCATTGCGTGAACCGA
DNasePeakNoPromoter10523	potential enhancer	chr11	64077540	64077740	+	chr11	64310068	64310268	+	AGGACCGGATCAACTAAACTTTGTTGAAGTCTCACAACTAGGAAATGGCAGAACCAAGATTTGAACTTGGGTCAGTATAGGTCCAGAGCTGAGCTCTTCAATGTTAGACTGCTTCCTCTGCTTATTACTAATAACACCGAACTTTGGACAGACGCTGAATGACTGATTGTGACATTCCAGCACGTTTTTTTTTTTTTTTTTGAGACAGTCTCGTGCATTGCGTGAACCGA
DNasePeakNoPromoter10523_Reversed:	potential enhancer	chr11	64077540	64077740	-	chr11	64310068	64310268	-	AGGACCGGATCAACTCACGAGACTGTCTCAAAAAAAAAAAAAAAAACGTGCTGGAATGTCACAATCAGTCATTCAGCGTCTGTCCAAAGTTCGGTGTTATTAGTAATAAGCAGAGGAAGCAGTCTAACATTGAAGAGCTCAGCTCTGGACCTATACTGACCCAAGTTCAAATCTTGGTTCTGCCATTTCCTAGTTGTGAGACTTCAACAAAGTTTCATTGCGTGAACCGA
DNasePeakNoPromoter10524	potential enhancer	chr11	64099340	64099540	+	chr11	64331868	64332068	+	AGGACCGGATCAACTGTGAGGCGGCACCTCTCCACGGCCTTGAAGGTCATGGTGAGCTGCTGAGTCAACTCAGGGAGAAGCCACTGGAGAGCTTTAAGCCCGGCATGGCCGTGAGCCAGGCAGTTTCTGAATGACTCCTTCAGTGCTGGGTGGATGCCCCCTGGAGGAGGATTCGTGCCTGCACCCCAGCATGGCTTGGAGGCACAGGGTGAGGCCATTGCGTGAACCGA
DNasePeakNoPromoter10524_Reversed:	potential enhancer	chr11	64099340	64099540	-	chr11	64331868	64332068	-	AGGACCGGATCAACTGCCTCACCCTGTGCCTCCAAGCCATGCTGGGGTGCAGGCACGAATCCTCCTCCAGGGGGCATCCACCCAGCACTGAAGGAGTCATTCAGAAACTGCCTGGCTCACGGCCATGCCGGGCTTAAAGCTCTCCAGTGGCTTCTCCCTGAGTTGACTCAGCAGCTCACCATGACCTTCAAGGCCGTGGAGAGGTGCCGCCTCACCATTGCGTGAACCGA
DNasePeakNoPromoter10525	potential enhancer	chr11	64102610	64102810	+	chr11	64335138	64335338	+	AGGACCGGATCAACTGCCCCTCTCCAGCCTCCCCTCCTCCCCACAGATTCCCTCTGCCTGACTCAGCTGAGGCGAGTCAGATAACCAGATGGAGGTGCAGCCAGGCTTGTCTGGAGTGACAGATGTGAGAGCAATAGAGACATGGCCCTGCCCCTAAGGCCTGAGGAAGGGTGTGACTCAGATATTGAGCAAGACAGAGGCCCTCAGTCACCAGGCATTGCGTGAACCGA
DNasePeakNoPromoter10525_Reversed:	potential enhancer	chr11	64102610	64102810	-	chr11	64335138	64335338	-	AGGACCGGATCAACTCCTGGTGACTGAGGGCCTCTGTCTTGCTCAATATCTGAGTCACACCCTTCCTCAGGCCTTAGGGGCAGGGCCATGTCTCTATTGCTCTCACATCTGTCACTCCAGACAAGCCTGGCTGCACCTCCATCTGGTTATCTGACTCGCCTCAGCTGAGTCAGGCAGAGGGAATCTGTGGGGAGGAGGGGAGGCTGGAGAGGGGCCATTGCGTGAACCGA
DNasePeakNoPromoter10526	potential enhancer	chr11	64140490	64140690	+	chr11	64373018	64373218	+	AGGACCGGATCAACTAGATGTGCTCTGACTGGAGCCACTGAGGTCATGTGCCCACACTGAACCAATCACTGTGGCCAGGGAGGCAGTGTGCTGATTGGCTTAGGTCTGGACCATGGCCTCCCCTCTGGAGGCTCATTGGGTGGAGAGTAGGGGAGGGGTGGGCCCTTGACGGAGGTTACTTGAACCCGGCTGGGTGGTCAGTGAAGGTGGGAGTGCATTGCGTGAACCGA
DNasePeakNoPromoter10526_Reversed:	potential enhancer	chr11	64140490	64140690	-	chr11	64373018	64373218	-	AGGACCGGATCAACTCACTCCCACCTTCACTGACCACCCAGCCGGGTTCAAGTAACCTCCGTCAAGGGCCCACCCCTCCCCTACTCTCCACCCAATGAGCCTCCAGAGGGGAGGCCATGGTCCAGACCTAAGCCAATCAGCACACTGCCTCCCTGGCCACAGTGATTGGTTCAGTGTGGGCACATGACCTCAGTGGCTCCAGTCAGAGCACATCTCATTGCGTGAACCGA
DNasePeakNoPromoter10527	potential enhancer	chr11	64153910	64154110	+	chr11	64386438	64386638	+	AGGACCGGATCAACTTTGGTACCTCAATGTGAAGACTGTGGTCTGGAATGACAAGATTCCAGAATACAGCCATGAGTCACTTAGCCATGGGGACACGTTCTGAGAAATGCATTGTTAGGTGATTTCATCACTGTGTGAACATCAGAGTGCACTTACACAAACCTGGATGGGTAGCCCGCAACACAGCTAGGCTAGATGGTACAGCTGATTGCTCCCATTGCGTGAACCGA
DNasePeakNoPromoter10527_Reversed:	potential enhancer	chr11	64153910	64154110	-	chr11	64386438	64386638	-	AGGACCGGATCAACTGGAGCAATCAGCTGTACCATCTAGCCTAGCTGTGTTGCGGGCTACCCATCCAGGTTTGTGTAAGTGCACTCTGATGTTCACACAGTGATGAAATCACCTAACAATGCATTTCTCAGAACGTGTCCCCATGGCTAAGTGACTCATGGCTGTATTCTGGAATCTTGTCATTCCAGACCACAGTCTTCACATTGAGGTACCAACATTGCGTGAACCGA
DNasePeakNoPromoter10528	potential enhancer	chr11	64212390	64212590	+	chr11	64444918	64445118	+	AGGACCGGATCAACTCTGGCTAAATCTGGTTCATTTTCTTCCTGACACACAAACTACAGTTCCCAGCTTCTCCTGCAGCTGGCTAGGTCCCTGTGGCCATGTGACCTGTTCTAGCCAATCAAATGTGGGCAGAAGGAACATGTGCTCCTTCCGTGGCATTCCTATGTGCTGTGATCTGGAAGGCCACATGTTGAGGATGGCAGGGCTCCACGATGCATTGCGTGAACCGA
DNasePeakNoPromoter10528_Reversed:	potential enhancer	chr11	64212390	64212590	-	chr11	64444918	64445118	-	AGGACCGGATCAACTCATCGTGGAGCCCTGCCATCCTCAACATGTGGCCTTCCAGATCACAGCACATAGGAATGCCACGGAAGGAGCACATGTTCCTTCTGCCCACATTTGATTGGCTAGAACAGGTCACATGGCCACAGGGACCTAGCCAGCTGCAGGAGAAGCTGGGAACTGTAGTTTGTGTGTCAGGAAGAAAATGAACCAGATTTAGCCAGCATTGCGTGAACCGA
DNasePeakNoPromoter10529	potential enhancer	chr11	64216370	64216570	+	chr11	64448898	64449098	+	AGGACCGGATCAACTCCTGGGCCCCGGCCCTCCCTGGGACACCATCCTGCCCTGCCCGAGTCGTGGCTCTCCAGTCTCTTTCGGGGACTCGCCCCTGGCACCCACTAGATGGCGCTCCCGGCCACTCAGCTCCCCCTGCCTCGCTTGGGGTGGTGCTGGACGTCGGGAGCGCTGGCCTCTGCTCTGCTGATTTGCAGGTGGGAGTGCAGGGTGAGCATTGCGTGAACCGA
DNasePeakNoPromoter10529_Reversed:	potential enhancer	chr11	64216370	64216570	-	chr11	64448898	64449098	-	AGGACCGGATCAACTCTCACCCTGCACTCCCACCTGCAAATCAGCAGAGCAGAGGCCAGCGCTCCCGACGTCCAGCACCACCCCAAGCGAGGCAGGGGGAGCTGAGTGGCCGGGAGCGCCATCTAGTGGGTGCCAGGGGCGAGTCCCCGAAAGAGACTGGAGAGCCACGACTCGGGCAGGGCAGGATGGTGTCCCAGGGAGGGCCGGGGCCCAGGCATTGCGTGAACCGA
DNasePeakNoPromoter1053	potential enhancer	chr1	27354210	27354410	+	chr1	27027719	27027919	+	AGGACCGGATCAACTATTTCCCGCCCCTGGAACCAAAGCTCCAGGAGAGCAGGGATTTTGTTTTCTATGTAATCCAGCACCTGGAAACCTGTGTGTGCTCAGTAAATATTCACGGGATGAGTGAAGGTGAGACAGGACTAACATGGGTCGCAGAAGAATGGAAAATTCCAGGCAGCAGTTTCACATGACTAGCAAAAGGAAGCTGTTGAAATAACCATTGCGTGAACCGA
DNasePeakNoPromoter1053_Reversed:	potential enhancer	chr1	27354210	27354410	-	chr1	27027719	27027919	-	AGGACCGGATCAACTGTTATTTCAACAGCTTCCTTTTGCTAGTCATGTGAAACTGCTGCCTGGAATTTTCCATTCTTCTGCGACCCATGTTAGTCCTGTCTCACCTTCACTCATCCCGTGAATATTTACTGAGCACACACAGGTTTCCAGGTGCTGGATTACATAGAAAACAAAATCCCTGCTCTCCTGGAGCTTTGGTTCCAGGGGCGGGAAATCATTGCGTGAACCGA
DNasePeakNoPromoter10530	potential enhancer	chr11	64217110	64217310	+	chr11	64449638	64449838	+	AGGACCGGATCAACTAGCCACAATACCTGGTACGTTCAGGCGACGCCCACAGCCCACGGCTAACTGTACAAAAGACTGTTCCCTCGCCTGCCTCTAGATGGCGATACCTCTGCCCCAGGGCCCCCTGCATATCTGCCAGAGCTGTATTTACCCTGGGACCACGCCTTTACCGAGTCCTTTCTCCTTCCCCGCCCCTCTGCCCTCACATCCTGGGCCATTGCGTGAACCGA
DNasePeakNoPromoter10530_Reversed:	potential enhancer	chr11	64217110	64217310	-	chr11	64449638	64449838	-	AGGACCGGATCAACTGCCCAGGATGTGAGGGCAGAGGGGCGGGGAAGGAGAAAGGACTCGGTAAAGGCGTGGTCCCAGGGTAAATACAGCTCTGGCAGATATGCAGGGGGCCCTGGGGCAGAGGTATCGCCATCTAGAGGCAGGCGAGGGAACAGTCTTTTGTACAGTTAGCCGTGGGCTGTGGGCGTCGCCTGAACGTACCAGGTATTGTGGCTCATTGCGTGAACCGA
DNasePeakNoPromoter10531	potential enhancer	chr11	64257350	64257550	+	chr11	64489878	64490078	+	AGGACCGGATCAACTAATGTGACAAAATCATTTCCTTAGGCATGGTCCTCTGGACACTCCAGCTTGGGCCAGTTTTCCACACTCCCTGCGGGACACGCATGCGCCTCTATCCTGCTTGACCACGTGGGGGCGCCCCACACGCGCTGTACCCCGGTACCCGCACCTCTGCGCGTTTCACTCAGATGTGGCTTTGTTTCCCACGATGTCCGCATCGTCATTGCGTGAACCGA
DNasePeakNoPromoter10531_Reversed:	potential enhancer	chr11	64257350	64257550	-	chr11	64489878	64490078	-	AGGACCGGATCAACTACGATGCGGACATCGTGGGAAACAAAGCCACATCTGAGTGAAACGCGCAGAGGTGCGGGTACCGGGGTACAGCGCGTGTGGGGCGCCCCCACGTGGTCAAGCAGGATAGAGGCGCATGCGTGTCCCGCAGGGAGTGTGGAAAACTGGCCCAAGCTGGAGTGTCCAGAGGACCATGCCTAAGGAAATGATTTTGTCACATTCATTGCGTGAACCGA
DNasePeakNoPromoter10532	potential enhancer	chr11	64269060	64269260	+	chr11	64501588	64501788	+	AGGACCGGATCAACTATGCTAACCTCGTCTCCTCCTACTACCCATGACTCTGCCACCTCCCATCTGTCCTCCTGCTTTTCATCGACCACACCTCCCACCTTGCGACCTTTGCACTGGCTCTTTCCTCTGCTGGAATGCATATTCCCAGAATCTGTATGGCTGACTCCCTCACCACTGAGTCTTTACTCATACACGACCTTCTTGACGACACTGACCATTGCGTGAACCGA
DNasePeakNoPromoter10532_Reversed:	potential enhancer	chr11	64269060	64269260	-	chr11	64501588	64501788	-	AGGACCGGATCAACTGTCAGTGTCGTCAAGAAGGTCGTGTATGAGTAAAGACTCAGTGGTGAGGGAGTCAGCCATACAGATTCTGGGAATATGCATTCCAGCAGAGGAAAGAGCCAGTGCAAAGGTCGCAAGGTGGGAGGTGTGGTCGATGAAAAGCAGGAGGACAGATGGGAGGTGGCAGAGTCATGGGTAGTAGGAGGAGACGAGGTTAGCATCATTGCGTGAACCGA
DNasePeakNoPromoter10533	potential enhancer	chr11	64348500	64348700	+	chr11	64581028	64581228	+	AGGACCGGATCAACTCAACCTGTTTGAGCAGCTCCCATTTTGACGAGCCTGGTTCCGACGTCTGGTTAACATCTCTTTGTTGAATTTTAACATAAAACATCTTTTTGACACAACAAGAAGAGCAAAGTCCCTTTGGAGCAGGAAGGCCAGGCTCACAGGTGCCGCCAGGCACATGAAAGGGCAGGGCAGCTGAGCCATGCTGCCCTGCGCCCTCCCATTGCGTGAACCGA
DNasePeakNoPromoter10533_Reversed:	potential enhancer	chr11	64348500	64348700	-	chr11	64581028	64581228	-	AGGACCGGATCAACTGGAGGGCGCAGGGCAGCATGGCTCAGCTGCCCTGCCCTTTCATGTGCCTGGCGGCACCTGTGAGCCTGGCCTTCCTGCTCCAAAGGGACTTTGCTCTTCTTGTTGTGTCAAAAAGATGTTTTATGTTAAAATTCAACAAAGAGATGTTAACCAGACGTCGGAACCAGGCTCGTCAAAATGGGAGCTGCTCAAACAGGTTGCATTGCGTGAACCGA
[truncated: 163,115 more rows]

## Sheet: K562 large-scale
All coordinates are given for human genome build hg38 (elements of "control" type may have missing coordinates if they were synthetically designed).
[truncated: 243,781+ more rows]

## Sheet: WTC11 large-scale
name	category	chr.hg38	start.hg38	stop.hg38	str.hg38	230nt sequence (15nt 5' adaptor - 200nt element - 15nt 3' adaptor)
[truncated: 75,542 more rows]
