# Supplementary material for: Massively parallel characterization of transcriptional regulatory elements
Source: Nature. 2025 Jan 15;639(8054):411–20. doi: 10.1038/s41586-024-08430-9 (PMC11903340; doi:10.1038/s41586-024-08430-9)
Supplement: Supplementary file 5 — Supplementary Tables 1–13. [file 41586_2024_8430_MOESM5_ESM.zip › 2023-03-03628-s5/2023-03-03628C-Table S5 - motif enrichment (1).xlsx]

## Sheet: Motif clusters
Column	Description
Representative_Motif	Motif representing the cluster, selected by the highest average similarity to the other members of the cluster
Representative_Motif_Gene_Symbol	Gene symbol (HGNC) of the representative motif
Primary_Family	The most abundant TF family in the cluster; TF families are given according to TFClass [doi:10.1093/nar/gkx987]
Primary_Subfamily	The most abundant TF subfamily in the cluster; TF subfamilies are given according to TFClass [doi:10.1093/nar/gkx987]
Average_Similarity	Average pairwise motif similarity within the cluster
Min_Similarity	Minimal similarity between a pair of motifs within the cluster
Cluster_Size	Number of motifs in the cluster
Clustered_Motifs	IDs of HOCOMOCOv12 motifs forming the cluster
Representative_Motif	Representative_Motif_Gene_Symbol	Primary_Family	Primary_Subfamily	Average_Similarity	Min_Similarity	Cluster_Size	Clustered_Motifs
MNX1.H12CORE.0.SM.B	MNX1	HOX-related {3.1.1}	DLX {3.1.2.5}	0.428	0.163	120	ALX3.H12CORE.0.SM.B; ALX3.H12CORE.1.S.B; ALX4.H12CORE.1.SM.B; ARGFX.H12CORE.0.SM.B; ARX.H12CORE.1.SM.B; BARX1.H12CORE.1.S.B; BSH.H12CORE.0.SM.B; DLX1.H12CORE.0.S.B; DLX1.H12CORE.1.PSM.A; DLX2.H12CORE.0.PSM.A; DLX2.H12CORE.1.S.B; DLX3.H12CORE.0.SM.B; DLX3.H12CORE.1.S.B; DLX4.H12CORE.0.SM.B; DLX4.H12CORE.1.S.C; DLX5.H12CORE.0.PSM.A; DLX6.H12CORE.0.SM.B; DRGX.H12CORE.1.SM.B; EMX1.H12CORE.0.SM.B; EMX…
GABPA.H12CORE.0.PSM.A	GABPA	Ets-related {3.5.2}	ETS-like {3.5.2.1}	0.444	0.207	37	E4F1.H12CORE.0.P.B; EHF.H12CORE.0.P.B; ELF1.H12CORE.0.PSM.A; ELF2.H12CORE.0.PS.A; ELF2.H12CORE.1.M.B; ELF3.H12CORE.0.S.B; ELF3.H12CORE.1.PM.A; ELF4.H12CORE.0.PS.A; ELF4.H12CORE.1.M.B; ELF5.H12CORE.0.PSM.A; ELF5.H12CORE.1.S.B; ELK1.H12CORE.0.PSM.A; ELK3.H12CORE.0.PSM.A; ELK4.H12CORE.0.PSM.A; ERF.H12CORE.0.PS.A; ERG.H12CORE.0.P.B; ERG.H12CORE.1.SM.B; ETS1.H12CORE.0.S.B; ETS1.H12CORE.1.P.B; ETS2.H12…
HXD10.H12CORE.0.SM.B	HOXD10	HOX-related {3.1.1}	HOX9-13 {3.1.1.8}	0.383	0.106	34	ARI1A.H12CORE.0.P.C; CDX1.H12CORE.0.M.B; CDX1.H12CORE.1.S.B; CDX2.H12CORE.0.PS.A; CDX2.H12CORE.1.M.C; CDX4.H12CORE.0.S.C; CDX4.H12CORE.1.M.C; HXA10.H12CORE.0.S.B; HXA10.H12CORE.1.M.B; HXA11.H12CORE.0.PS.A; HXA11.H12CORE.1.SM.B; HXA13.H12CORE.0.P.B; HXA13.H12CORE.1.SM.B; HXA9.H12CORE.1.SM.B; HXA9.H12CORE.2.P.B; HXB13.H12CORE.0.PS.A; HXB13.H12CORE.1.SM.B; HXB9.H12CORE.0.S.C; HXB9.H12CORE.1.M.C; HXC…
TFE2.H12CORE.0.PS.A	TCF3	Tal-related {1.2.3}	Neurogenin-ATO {1.2.3.4}	0.345	0.179	29	ASCL1.H12CORE.0.PSM.A; ASCL2.H12CORE.0.PSM.A; ATOH1.H12CORE.0.P.B; ATOH8.H12CORE.0.P.C; BHA15.H12CORE.0.P.B; FIGLA.H12CORE.0.SM.B; HEN1.H12CORE.0.S.B; HEN2.H12CORE.0.SM.B; HTF4.H12CORE.0.PSM.A; ITF2.H12CORE.1.PSM.A; LYL1.H12CORE.0.P.C; MYF5.H12CORE.0.P.B; MYOD1.H12CORE.0.P.B; MYOD1.H12CORE.1.PSM.A; NDF1.H12CORE.0.P.B; NDF2.H12CORE.0.P.B; NGN2.H12CORE.0.P.B; OLIG2.H12CORE.0.P.B; OLIG2.H12CORE.1.P.…
NR2C1.H12CORE.0.S.C	NR2C1	Thyroid hormone receptor-related {2.1.2}	RAR (NR1B) {2.1.2.1}	0.423	0.13	26	COT1.H12CORE.0.PSM.A; COT2.H12CORE.1.P.B; ESR1.H12CORE.1.P.B; ESR2.H12CORE.1.P.B; NR1H2.H12CORE.0.P.C; NR1H3.H12CORE.1.P.B; NR1H4.H12CORE.2.P.B; NR2C1.H12CORE.0.S.C; NR2C1.H12CORE.1.PM.A; NR2C2.H12CORE.0.SM.B; NR2F6.H12CORE.1.PSM.A; NR2F6.H12CORE.3.SM.B; RARA.H12CORE.0.PSM.A; RARB.H12CORE.0.SM.B; RARB.H12CORE.1.P.B; RARG.H12CORE.1.PSM.A; RARG.H12CORE.2.SM.B; RARG.H12CORE.3.S.B; RORB.H12CORE.0.SM.…
FOXK1.H12CORE.0.PS.A	FOXK1	FOX {3.3.1}	FOXA {3.3.1.1}	0.347	0.183	26	FOXA1.H12CORE.0.P.B; FOXA1.H12CORE.1.S.C; FOXA2.H12CORE.0.PSM.A; FOXA3.H12CORE.0.PS.A; FOXC1.H12CORE.0.S.B; FOXC1.H12CORE.1.S.C; FOXC2.H12CORE.0.SM.B; FOXD3.H12CORE.0.P.C; FOXF1.H12CORE.0.P.C; FOXG1.H12CORE.0.PSM.A; FOXI1.H12CORE.0.SM.B; FOXJ2.H12CORE.0.PSM.A; FOXJ2.H12CORE.2.S.B; FOXJ3.H12CORE.0.SM.B; FOXK1.H12CORE.0.PS.A; FOXK2.H12CORE.0.P.B; FOXL1.H12CORE.0.S.B; FOXL2.H12CORE.0.PSM.A; FOXM1.H1…
HEY1.H12CORE.0.S.B	HEY1	bHLH-ZIP {1.2.6}	HAIRY {1.2.4.1}	0.314	0.191	24	BHE40.H12CORE.0.PSM.A; BHE40.H12CORE.1.S.C; BMAL1.H12CORE.0.PSM.A; CLOCK.H12CORE.1.PS.A; HES1.H12CORE.0.S.C; HES1.H12CORE.1.S.C; HES2.H12CORE.0.S.C; HES5.H12CORE.0.SM.B; HES7.H12CORE.0.S.B; HEY1.H12CORE.0.S.B; HEY2.H12CORE.0.S.B; MAD4.H12CORE.0.P.C; MAX.H12CORE.0.PS.A; MAX.H12CORE.2.S.C; MGAP.H12CORE.0.P.C; MLX.H12CORE.0.PM.A; MLX.H12CORE.1.SM.B; MLXPL.H12CORE.0.S.B; MNT.H12CORE.0.PS.A; MXI1.H12C…
BATF3.H12CORE.2.SM.B	BATF3	Fos-related {1.1.2}	ATF2 {1.1.1.3}	0.289	0.083	22	ATF1.H12CORE.0.P.B; ATF2.H12CORE.0.PSM.A; ATF2.H12CORE.1.P.B; ATF3.H12CORE.1.P.B; ATF3.H12CORE.2.P.B; ATF3.H12CORE.3.SM.B; ATF4.H12CORE.2.SM.B; ATF6A.H12CORE.0.SM.B; ATF7.H12CORE.0.PSM.A; BATF3.H12CORE.2.SM.B; CREB1.H12CORE.0.PSM.A; CREB5.H12CORE.1.SM.B; CREM.H12CORE.0.PSM.A; FOS.H12CORE.1.S.C; FOS.H12CORE.2.S.C; FOSB.H12CORE.1.M.C; FOSB.H12CORE.2.M.C; JDP2.H12CORE.0.SM.B; JUN.H12CORE.1.S.C; JUNB…
SP1.H12CORE.2.P.B	SP1	Three-zinc finger Kruppel-related {2.3.1}	Kr-like {2.3.1.2}	0.315	0.194	20	KLF10.H12CORE.0.P.C; KLF11.H12CORE.0.P.B; KLF12.H12CORE.0.P.C; KLF13.H12CORE.1.P.C; KLF14.H12CORE.1.P.C; KLF15.H12CORE.1.P.C; KLF6.H12CORE.0.P.B; KLF8.H12CORE.0.P.C; KLF8.H12CORE.1.P.C; KLF9.H12CORE.0.P.B; KLF9.H12CORE.1.P.B; MAZ.H12CORE.1.P.B; SP1.H12CORE.0.P.B; SP1.H12CORE.2.P.B; SP2.H12CORE.0.P.D; SP2.H12CORE.1.P.B; SP3.H12CORE.0.P.B; SP4.H12CORE.0.P.C; SP4.H12CORE.2.P.B; SP5.H12CORE.0.P.B
SOX10.H12CORE.1.PSM.A	SOX10	SOX-related {4.1.1}	Group E {4.1.1.5}	0.435	0.167	20	SOX10.H12CORE.0.PSM.A; SOX10.H12CORE.1.PSM.A; SOX11.H12CORE.0.P.B; SOX12.H12CORE.0.SM.B; SOX13.H12CORE.0.P.B; SOX15.H12CORE.0.P.B; SOX17.H12CORE.0.PS.A; SOX17.H12CORE.1.P.B; SOX18.H12CORE.0.SM.B; SOX2.H12CORE.0.P.B; SOX3.H12CORE.0.PM.A; SOX30.H12CORE.1.SM.B; SOX4.H12CORE.0.PSM.A; SOX5.H12CORE.0.P.B; SOX6.H12CORE.0.P.B; SOX7.H12CORE.0.PS.A; SOX8.H12CORE.0.PSM.A; SOX8.H12CORE.1.PS.A; SOX9.H12CORE.0…
KLF16.H12CORE.0.SM.B	KLF16	Three-zinc finger Kruppel-related {2.3.1}	Kr-like {2.3.1.2}	0.403	0.206	19	EGR4.H12CORE.0.S.B; KLF1.H12CORE.0.P.B; KLF12.H12CORE.1.PSM.A; KLF13.H12CORE.0.PSM.A; KLF14.H12CORE.0.PSM.A; KLF15.H12CORE.0.S.B; KLF16.H12CORE.0.SM.B; KLF17.H12CORE.0.M.C; KLF2.H12CORE.0.S.C; KLF3.H12CORE.0.PS.A; KLF4.H12CORE.0.PSM.A; KLF5.H12CORE.0.PM.A; KLF6.H12CORE.1.SM.B; KLF7.H12CORE.0.P.B; SP1.H12CORE.1.SM.B; SP3.H12CORE.1.S.B; SP4.H12CORE.1.S.B; SP8.H12CORE.0.SM.B; SP9.H12CORE.1.S.C
TF2LY.H12CORE.0.SM.B	TGIF2LY	TALE-type HD {3.1.4}	PKNOX {3.1.4.5}	0.474	0.292	19	MEIS1.H12CORE.1.PS.A; MEIS2.H12CORE.1.PSM.A; MEIS2.H12CORE.2.SM.B; MEIS3.H12CORE.0.SM.B; MEIS3.H12CORE.1.S.B; PBX1.H12CORE.2.P.B; PBX2.H12CORE.2.P.C; PKNX1.H12CORE.2.SM.B; PKNX1.H12CORE.3.SM.B; PKNX2.H12CORE.0.SM.B; PKNX2.H12CORE.1.SM.B; TF2LX.H12CORE.0.SM.B; TF2LX.H12CORE.1.SM.B; TF2LY.H12CORE.0.SM.B; TF2LY.H12CORE.1.SM.B; TGIF1.H12CORE.0.PSM.A; TGIF1.H12CORE.1.S.B; TGIF2.H12CORE.0.S.B; TGIF2.H1…
TBX21.H12CORE.0.PSM.A	TBX21	TBX2-related {6.5.4}	{6.5.4.0}	0.383	0.209	18	EOMES.H12CORE.0.PSM.A; MGAP.H12CORE.1.S.B; TBR1.H12CORE.0.PS.A; TBX1.H12CORE.0.S.B; TBX15.H12CORE.0.SM.B; TBX18.H12CORE.0.M.C; TBX19.H12CORE.1.SM.B; TBX2.H12CORE.0.SM.B; TBX20.H12CORE.1.M.C; TBX20.H12CORE.2.SM.B; TBX21.H12CORE.0.PSM.A; TBX3.H12CORE.0.PSM.A; TBX4.H12CORE.0.PS.A; TBX4.H12CORE.1.S.B; TBX5.H12CORE.0.PS.A; TBX5.H12CORE.2.S.B; TBX6.H12CORE.0.PSM.A; TBXT.H12CORE.1.PSM.A
OLIG1.H12CORE.0.S.B	OLIG1	Tal-related {1.2.3}	Neurogenin-ATO {1.2.3.4}	0.359	0.233	15	ATOH1.H12CORE.1.SM.B; BHA15.H12CORE.1.SM.B; BHE22.H12CORE.0.SM.B; BHE23.H12CORE.0.SM.B; MESP2.H12CORE.0.S.C; MSGN1.H12CORE.0.PSM.A; MUSC.H12CORE.0.SM.B; NDF1.H12CORE.1.S.C; NDF2.H12CORE.1.S.B; NGN1.H12CORE.0.SM.B; NGN2.H12CORE.1.SM.B; OLIG1.H12CORE.0.S.B; OLIG2.H12CORE.2.SM.B; OLIG3.H12CORE.0.SM.B; TCF21.H12CORE.1.SM.B
RXRG.H12CORE.1.SM.B	RXRG	RXR-related receptors {2.1.3}	PPAR (NR1C) {2.1.2.5}	0.387	0.169	15	COT1.H12CORE.1.PSM.A; COT2.H12CORE.0.P.B; NR2C2.H12CORE.1.PS.A; NR2F6.H12CORE.0.P.C; NR2F6.H12CORE.2.SM.B; PPARA.H12CORE.0.P.B; PPARA.H12CORE.1.P.B; PPARD.H12CORE.0.PSM.A; PPARG.H12CORE.0.P.B; PPARG.H12CORE.1.P.B; RXRA.H12CORE.2.SM.B; RXRB.H12CORE.0.P.C; RXRB.H12CORE.1.SM.B; RXRG.H12CORE.1.SM.B; THB.H12CORE.2.SM.B
PITX2.H12CORE.0.SM.B	PITX2	Paired-related HD {3.1.3}	PITX {3.1.3.19}	0.496	0.212	15	CRX.H12CORE.0.PSM.A; DMBX1.H12CORE.0.SM.B; DPRX.H12CORE.0.SM.B; GSC.H12CORE.0.SM.B; GSC2.H12CORE.0.SM.B; OTX1.H12CORE.0.SM.B; OTX1.H12CORE.1.S.B; OTX2.H12CORE.0.PSM.A; PITX1.H12CORE.0.PSM.A; PITX1.H12CORE.1.S.B; PITX2.H12CORE.0.SM.B; PITX3.H12CORE.0.SM.B; PITX3.H12CORE.1.S.B; RHXF1.H12CORE.0.SM.B; RHXF2.H12CORE.0.SM.B
MAFG.H12CORE.1.PSM.A	MAFG	Maf-related {1.1.3}	Large MAF {1.1.3.1}	0.381	0.158	15	MAF.H12CORE.0.PM.A; MAF.H12CORE.1.PSM.A; MAFA.H12CORE.0.PSM.A; MAFA.H12CORE.1.M.C; MAFB.H12CORE.0.PS.A; MAFB.H12CORE.1.P.B; MAFF.H12CORE.0.PSM.A; MAFF.H12CORE.1.PSM.A; MAFG.H12CORE.0.PSM.A; MAFG.H12CORE.1.PSM.A; MAFK.H12CORE.0.PS.A; MAFK.H12CORE.1.P.B; MAFK.H12CORE.2.S.B; NRL.H12CORE.0.SM.B; NRL.H12CORE.1.SM.B
NFAC4.H12CORE.1.SM.B	NFATC4	NFAT-related {6.1.3}	{6.1.3.0}	0.379	0.111	15	NFAC1.H12CORE.0.P.B; NFAC1.H12CORE.1.PS.A; NFAC1.H12CORE.2.SM.B; NFAC1.H12CORE.3.SM.B; NFAC2.H12CORE.0.P.B; NFAC2.H12CORE.1.PS.A; NFAC2.H12CORE.2.S.C; NFAC2.H12CORE.3.M.C; NFAC2.H12CORE.4.M.B; NFAC3.H12CORE.0.SM.B; NFAC3.H12CORE.1.P.C; NFAC4.H12CORE.0.P.C; NFAC4.H12CORE.1.SM.B; NFAT5.H12CORE.0.SM.B; NFAT5.H12CORE.1.PS.A
HNF6.H12CORE.0.PM.A	ONECUT1	HD-CUT {3.1.9}	ONECUT {3.1.9.1}	0.354	0.134	14	CUX1.H12CORE.0.PM.A; CUX1.H12CORE.1.S.B; CUX2.H12CORE.0.P.C; CUX2.H12CORE.1.SM.B; HNF6.H12CORE.0.PM.A; HNF6.H12CORE.1.S.B; HNF6.H12CORE.2.S.B; HNF6.H12CORE.3.M.B; ONEC2.H12CORE.0.S.B; ONEC2.H12CORE.1.PM.A; ONEC2.H12CORE.2.S.B; ONEC3.H12CORE.0.S.B; ONEC3.H12CORE.1.S.C; ONEC3.H12CORE.2.M.C
CEBPG.H12CORE.0.P.B	CEBPG	C/EBP-related {1.1.8}	CEBP {1.1.8.1}	0.361	0.171	13	ATF4.H12CORE.0.P.B; ATF4.H12CORE.1.S.B; CEBPA.H12CORE.0.P.B; CEBPB.H12CORE.0.P.B; CEBPB.H12CORE.1.SM.B; CEBPD.H12CORE.0.P.B; CEBPD.H12CORE.1.SM.B; CEBPE.H12CORE.0.P.B; CEBPE.H12CORE.1.SM.B; CEBPG.H12CORE.0.P.B; CEBPG.H12CORE.1.SM.B; CEBPG.H12CORE.2.P.B; DDIT3.H12CORE.0.P.B
FOSL2.H12CORE.0.P.B	FOSL2	Fos-related {1.1.2}	Fos {1.1.2.1}	0.453	0.264	12	ATF3.H12CORE.0.P.B; BACH2.H12CORE.1.SM.B; BATF.H12CORE.1.P.B; BATF3.H12CORE.1.P.B; FOS.H12CORE.0.P.B; FOSB.H12CORE.0.P.B; FOSL1.H12CORE.0.P.B; FOSL2.H12CORE.0.P.B; JUN.H12CORE.0.P.B; JUNB.H12CORE.0.PM.A; JUND.H12CORE.0.PM.A; NFE2.H12CORE.1.SM.B
GATA1.H12CORE.1.PSM.A	GATA1	C4-GATA-related {2.2.1}	GATA double {2.2.1.1}	0.561	0.333	11	GATA1.H12CORE.0.P.B; GATA1.H12CORE.1.PSM.A; GATA2.H12CORE.0.PSM.A; GATA2.H12CORE.1.P.B; GATA3.H12CORE.0.PS.A; GATA3.H12CORE.1.SM.B; GATA4.H12CORE.0.PSM.A; GATA5.H12CORE.0.SM.B; GATA6.H12CORE.0.PSM.A; TAL1.H12CORE.0.P.B; TRPS1.H12CORE.0.P.B
RFX3.H12CORE.1.PS.A	RFX3	RFX {3.3.3}	{3.3.3.0}	0.333	0.15	11	RFX1.H12CORE.0.PM.A; RFX1.H12CORE.1.PSM.A; RFX2.H12CORE.0.PS.A; RFX2.H12CORE.1.PSM.A; RFX3.H12CORE.0.PSM.A; RFX3.H12CORE.1.PS.A; RFX4.H12CORE.0.SM.B; RFX5.H12CORE.0.P.B; RFX5.H12CORE.1.PSM.A; RFX5.H12CORE.2.S.B; RFX6.H12CORE.0.P.C
ZIC1.H12CORE.1.M.B	ZIC1	More than 3 adjacent zinc fingers {2.3.3}	GLI-lile {2.3.3.1}	0.408	0.178	11	ZIC1.H12CORE.0.P.B; ZIC1.H12CORE.1.M.B; ZIC1.H12CORE.2.S.B; ZIC2.H12CORE.0.P.B; ZIC3.H12CORE.0.P.B; ZIC3.H12CORE.1.S.B; ZIC3.H12CORE.2.M.B; ZIC4.H12CORE.0.SM.B; ZIC5.H12CORE.0.P.B; ZIC5.H12CORE.1.M.C; ZIC5.H12CORE.2.S.C
USF2.H12CORE.0.PSM.A	USF2	bHLH-ZIP {1.2.6}	TFE3 {1.2.6.1}	0.459	0.301	10	ARNT2.H12CORE.2.S.C; BHE41.H12CORE.0.PSM.A; MITF.H12CORE.0.P.B; TFE3.H12CORE.0.PSM.A; TFEB.H12CORE.0.SM.B; TFEB.H12CORE.1.P.C; TFEC.H12CORE.0.M.B; TFEC.H12CORE.1.SM.B; USF1.H12CORE.0.PSM.A; USF2.H12CORE.0.PSM.A
E2F1.H12CORE.0.P.B	E2F1	E2F {3.3.2}	E2F {3.3.2.1}	0.42	0.196	10	E2F1.H12CORE.0.P.B; E2F3.H12CORE.0.P.B; E2F4.H12CORE.0.P.B; E2F4.H12CORE.1.P.B; E2F6.H12CORE.0.P.B; E2F7.H12CORE.0.S.C; E2F7.H12CORE.1.P.B; E2F8.H12CORE.0.P.C; E2F8.H12CORE.1.SM.B; TFDP1.H12CORE.0.P.B
ARNT.H12CORE.0.P.B	ARNT	PAS {1.2.5}	PAS-AHR {1.2.5.1}	0.509	0.259	9	ARNT.H12CORE.0.P.B; ARNT.H12CORE.1.P.B; ARNT2.H12CORE.1.P.B; EPAS1.H12CORE.0.P.B; HIF1A.H12CORE.0.P.B; HIF1A.H12CORE.1.P.B; HIF3A.H12CORE.0.P.C; HIF3A.H12CORE.1.P.C; NPAS3.H12CORE.0.P.C
IRF9.H12CORE.0.PSM.A	IRF9	IRF {3.5.3}	{3.5.3.0}	0.297	0.159	9	IRF1.H12CORE.0.P.B; IRF2.H12CORE.0.PSM.A; IRF3.H12CORE.0.PS.A; IRF4.H12CORE.0.P.B; IRF8.H12CORE.0.P.B; IRF8.H12CORE.1.SM.B; IRF9.H12CORE.0.PSM.A; STAT1.H12CORE.1.P.B; STAT2.H12CORE.0.P.B
ALX1.H12CORE.0.SM.B	ALX1	Paired-related HD {3.1.3}	ALX {3.1.3.1}	0.512	0.392	8	ALX1.H12CORE.0.SM.B; ALX4.H12CORE.0.S.B; ARX.H12CORE.0.S.B; DRGX.H12CORE.0.S.B; MIXL1.H12CORE.0.SM.B; PHX2A.H12CORE.0.PS.A; PHX2B.H12CORE.0.PSM.A; PROP1.H12CORE.0.PSM.A
MEIS2.H12CORE.0.P.C	MEIS2	HOX-related {3.1.1}	HOX9-13 {3.1.1.8}	0.31	0.197	8	HXA9.H12CORE.0.P.B; HXB4.H12CORE.0.P.B; HXB7.H12CORE.0.P.C; HXC10.H12CORE.0.P.B; HXC9.H12CORE.0.P.B; MEIS1.H12CORE.0.P.B; MEIS2.H12CORE.0.P.C; PDX1.H12CORE.0.P.B
VEZF1.H12CORE.0.P.C	VEZF1	Multiple dispersed zinc fingers {2.3.4}	MAZ-like {2.3.4.8}	0.236	0.149	8	KLF17.H12CORE.1.P.C; MAZ.H12CORE.0.P.B; PATZ1.H12CORE.1.P.C; SALL1.H12CORE.0.P.C; SALL4.H12CORE.0.P.B; VEZF1.H12CORE.0.P.C; ZN444.H12CORE.0.S.C; ZN468.H12CORE.0.P.C
CR3L4.H12CORE.1.S.C	CREB3L4	CREB-related {1.1.7}	CREB3-like {1.1.7.2}	0.332	0.122	7	ATF6B.H12CORE.0.SM.B; CR3L1.H12CORE.0.PSM.A; CR3L2.H12CORE.0.PS.A; CR3L4.H12CORE.0.M.C; CR3L4.H12CORE.1.S.C; CREB3.H12CORE.0.SM.B; XBP1.H12CORE.0.PS.A
SNAI1.H12CORE.0.PSM.A	SNAI1	More than 3 adjacent zinc fingers {2.3.3}	Snail-like {2.3.3.2}	0.4	0.304	7	HAND2.H12CORE.2.S.C; MESP1.H12CORE.0.S.C; SNAI1.H12CORE.0.PSM.A; SNAI2.H12CORE.0.PSM.A; SNAI3.H12CORE.0.S.C; ZEB1.H12CORE.0.P.B; ZEB2.H12CORE.0.P.B
IRF4.H12CORE.1.S.B	IRF4	IRF {3.5.3}	{3.5.3.0}	0.36	0.292	7	IRF4.H12CORE.1.S.B; IRF4.H12CORE.2.SM.B; IRF5.H12CORE.0.SM.B; IRF5.H12CORE.1.S.B; IRF6.H12CORE.0.SM.B; IRF6.H12CORE.1.S.C; IRF8.H12CORE.2.SM.B
NFYC.H12CORE.0.P.B	NFYC	TALE-type HD {3.1.4}	{4.2.1.0}	0.427	0.197	7	NFYA.H12CORE.0.P.B; NFYB.H12CORE.0.P.B; NFYC.H12CORE.0.P.B; PBX1.H12CORE.1.P.B; PBX2.H12CORE.1.P.C; PBX3.H12CORE.0.P.B; PKNX1.H12CORE.0.P.B
PO2F2.H12CORE.0.PSM.A	POU2F2	POU {3.1.10}	POU5 {3.1.10.5}	0.348	0.254	7	P5F1B.H12CORE.0.S.B; PO2F1.H12CORE.0.PS.A; PO2F2.H12CORE.0.PSM.A; PO3F1.H12CORE.0.P.B; PO3F3.H12CORE.0.P.C; PO5F1.H12CORE.1.P.B; VENTX.H12CORE.1.S.C
RUNX1.H12CORE.0.P.B	RUNX1	Runt-related {6.4.1}	{6.4.1.0}	0.433	0.172	7	RUNX1.H12CORE.0.P.B; RUNX2.H12CORE.0.P.B; RUNX2.H12CORE.1.S.B; RUNX2.H12CORE.2.M.C; RUNX3.H12CORE.0.P.B; RUNX3.H12CORE.1.S.B; RUNX3.H12CORE.2.S.B
TEAD1.H12CORE.0.PSM.A	TEAD1	TEF1-related {3.6.1}	{3.6.1.0}	0.422	0.242	7	TEAD1.H12CORE.0.PSM.A; TEAD1.H12CORE.1.P.C; TEAD2.H12CORE.0.PSM.A; TEAD3.H12CORE.0.PS.A; TEAD3.H12CORE.1.S.B; TEAD4.H12CORE.0.PS.A; TEAD4.H12CORE.1.P.B
NF2L2.H12CORE.1.P.B	NFE2L2	Jun-related {1.1.1}	NFE2 {1.1.1.2}	0.398	0.256	6	BACH1.H12CORE.0.P.B; BACH2.H12CORE.0.P.B; NF2L1.H12CORE.0.P.B; NF2L2.H12CORE.0.P.B; NF2L2.H12CORE.1.P.B; NFE2.H12CORE.0.P.B
TEF.H12CORE.0.SM.B	TEF	C/EBP-related {1.1.8}	PAR {1.1.8.2}	0.373	0.291	6	DBP.H12CORE.0.SM.B; HLF.H12CORE.0.P.B; HLF.H12CORE.1.SM.B; NFIL3.H12CORE.0.P.B; NFIL3.H12CORE.1.S.B; TEF.H12CORE.0.SM.B
TF7L1.H12CORE.0.PM.A	TCF7L1	TCF7-related {4.1.3}	{4.1.3.0}	0.375	0.206	6	LEF1.H12CORE.0.PSM.A; LEF1.H12CORE.1.P.B; TCF7.H12CORE.0.PSM.A; TF7L1.H12CORE.0.PM.A; TF7L1.H12CORE.1.P.C; TF7L2.H12CORE.0.P.B
NKX23.H12CORE.0.SM.B	NKX2-3	NK-related {3.1.2}	NK3 {3.1.2.16}	0.507	0.277	6	NKX23.H12CORE.0.SM.B; NKX25.H12CORE.0.PSM.A; NKX28.H12CORE.0.SM.B; NKX31.H12CORE.0.PSM.A; NKX32.H12CORE.0.PSM.A; NKX32.H12CORE.1.S.B
PAX8.H12CORE.0.PSM.A	PAX8	PD {3.2.2}	PAX2-like {3.2.2.2}	0.427	0.24	6	PAX1.H12CORE.0.SM.B; PAX2.H12CORE.0.SM.B; PAX5.H12CORE.0.PS.A; PAX6.H12CORE.0.PSM.A; PAX8.H12CORE.0.PSM.A; PAX9.H12CORE.0.SM.B
PO3F2.H12CORE.2.SM.B	POU3F2	POU {3.1.10}	POU3 {3.1.10.3}	0.397	0.249	6	PO2F3.H12CORE.0.PS.A; PO2F3.H12CORE.1.S.C; PO3F1.H12CORE.3.M.C; PO3F2.H12CORE.2.SM.B; PO3F4.H12CORE.0.SM.B; PO5F1.H12CORE.2.SM.B
SIX6.H12CORE.0.SM.B	SIX6	HD-SINE {3.1.6}	SIX1-like {3.1.6.1}	0.438	0.204	6	SIX1.H12CORE.1.SM.B; SIX2.H12CORE.1.M.C; SIX2.H12CORE.2.SM.B; SIX3.H12CORE.0.SM.B; SIX4.H12CORE.1.M.C; SIX6.H12CORE.0.SM.B
SOX7.H12CORE.1.SM.B	SOX7	SOX-related {4.1.1}	Group B {4.1.1.2}	0.306	0.242	6	SOX14.H12CORE.0.SM.B; SOX17.H12CORE.2.S.C; SOX21.H12CORE.0.S.B; SOX3.H12CORE.1.S.C; SOX7.H12CORE.1.SM.B; SRY.H12CORE.1.S.B
TYY1.H12CORE.0.PSM.A	YY1	More than 3 adjacent zinc fingers {2.3.3}	YY1-like {2.3.3.9}	0.413	0.28	6	TAF1.H12CORE.0.P.B; TYY1.H12CORE.0.PSM.A; TYY1.H12CORE.1.S.B; TYY2.H12CORE.0.PS.A; TYY2.H12CORE.1.SM.B; ZFP42.H12CORE.0.PM.A
BARH2.H12CORE.0.SM.B	BARHL2	NK-related {3.1.2}	BARHL {3.1.2.1}	0.43	0.202	5	BARH1.H12CORE.0.SM.B; BARH1.H12CORE.1.S.B; BARH2.H12CORE.0.SM.B; BARH2.H12CORE.1.S.B; BARH2.H12CORE.2.S.C
COE1.H12CORE.0.P.B	EBF1	EBF-related {6.1.5}	{6.1.5.0}	0.339	0.206	5	COE1.H12CORE.0.P.B; COE2.H12CORE.0.P.B; COE3.H12CORE.0.P.B; PRD16.H12CORE.0.P.B; ZN423.H12CORE.0.P.C
DMRTA.H12CORE.0.SM.B	DMRTA1	DMRT {2.5.1}	{2.5.1.0}	0.431	0.239	5	DMRT1.H12CORE.1.M.C; DMRT3.H12CORE.0.S.C; DMRTA.H12CORE.0.SM.B; DMRTD.H12CORE.0.SM.B; DMTA2.H12CORE.0.SM.B
E2F4.H12CORE.2.S.B	E2F4	E2F {3.3.2}	E2F {3.3.2.1}	0.337	0.183	5	E2F1.H12CORE.1.S.B; E2F2.H12CORE.0.S.B; E2F3.H12CORE.1.SM.B; E2F4.H12CORE.2.S.B; ZN417.H12CORE.0.P.C
ERR1.H12CORE.0.PSM.A	ESRRA	Steroid hormone receptors {2.1.1}	ER-like (NR3A) {2.1.1.2}	0.404	0.162	5	ERR1.H12CORE.0.PSM.A; ERR2.H12CORE.0.PSM.A; ERR3.H12CORE.0.PSM.A; NR4A1.H12CORE.0.PSM.A; NR4A2.H12CORE.0.SM.B
FOXB1.H12CORE.0.SM.B	FOXB1	FOX {3.3.1}	FOXA {3.3.1.1}	0.288	0.22	5	FOXA2.H12CORE.1.SM.B; FOXA3.H12CORE.1.M.C; FOXB1.H12CORE.0.SM.B; FOXD2.H12CORE.0.S.B; FOXD3.H12CORE.1.S.B
HMX1.H12CORE.0.SM.B	HMX1	NK-related {3.1.2}	NK5-HMX {3.1.2.18}	0.386	0.21	5	HMX1.H12CORE.0.SM.B; HMX2.H12CORE.0.SM.B; HMX3.H12CORE.0.S.B; ISL1.H12CORE.0.PSM.A; ISL2.H12CORE.0.SM.B
IRX2.H12CORE.0.S.B	IRX2	TALE-type HD {3.1.4}	IRX {3.1.4.1}	0.538	0.174	5	IRX1.H12CORE.0.S.C; IRX2.H12CORE.0.S.B; IRX3.H12CORE.1.S.B; IRX3.H12CORE.2.S.C; IRX5.H12CORE.1.SM.B
LHX8.H12CORE.1.M.C	LHX8	HD-LIM {3.1.5}	LHX6-like {3.1.5.5}	0.539	0.279	5	LBX2.H12CORE.2.M.C; LHX1.H12CORE.1.M.C; LHX6.H12CORE.2.M.C; LHX8.H12CORE.1.M.C; LHX9.H12CORE.1.M.B
MYBB.H12CORE.1.S.B	MYBL2	Myb/SANT domain {3.5.1}	Myb-like {3.5.1.1}	0.337	0.237	5	MYBA.H12CORE.2.S.B; MYBB.H12CORE.0.S.B; MYBB.H12CORE.1.S.B; OVOL1.H12CORE.0.SM.B; OVOL2.H12CORE.0.PSM.A
SMAD3.H12CORE.1.P.B	SMAD3	SMAD {7.1.1}	R-MAD {7.1.1.1}	0.296	0.117	5	SMAD2.H12CORE.1.P.B; SMAD3.H12CORE.0.S.B; SMAD3.H12CORE.1.P.B; SMAD4.H12CORE.0.P.B; SMAD5.H12CORE.0.M.C
SOX2.H12CORE.3.S.B	SOX2	SOX-related {4.1.1}	Group B {4.1.1.2}	0.278	0.21	5	SOX1.H12CORE.0.S.B; SOX1.H12CORE.1.S.B; SOX2.H12CORE.2.S.B; SOX2.H12CORE.3.S.B; SRY.H12CORE.0.S.B
SPI1.H12CORE.0.P.B	SPI1	Ets-related {3.5.2}	SPI-like {3.5.2.5}	0.333	0.239	5	SPI1.H12CORE.0.P.B; SPI1.H12CORE.1.S.B; SPIB.H12CORE.0.P.B; SPIB.H12CORE.1.S.C; SPIB.H12CORE.2.SM.B
STA5A.H12CORE.0.P.B	STAT5A	STAT {6.2.1}	{6.2.1.0}	0.381	0.175	5	STA5A.H12CORE.0.P.B; STA5B.H12CORE.0.P.B; STAT1.H12CORE.0.P.B; STAT3.H12CORE.0.P.B; STAT4.H12CORE.0.P.B
ZN148.H12CORE.0.P.B	ZNF148	More than 3 adjacent zinc fingers {2.3.3}	Unclassified {2.3.3.0}	0.269	0.115	5	WT1.H12CORE.0.P.B; WT1.H12CORE.1.P.B; ZBT17.H12CORE.0.P.B; ZN148.H12CORE.0.P.B; ZN281.H12CORE.0.P.B
MCR.H12CORE.0.S.B	NR3C2	Steroid hormone receptors {2.1.1}	GR-like (NR3C) {2.1.1.1}	0.318	0.186	4	ANDR.H12CORE.0.P.B; GCR.H12CORE.0.PS.A; MCR.H12CORE.0.S.B; PRGR.H12CORE.0.P.B
ANDR.H12CORE.1.S.C	AR	Steroid hormone receptors {2.1.1}	GR-like (NR3C) {2.1.1.1}	0.496	0.426	4	ANDR.H12CORE.1.S.C; GCR.H12CORE.1.S.B; MCR.H12CORE.1.SM.B; PRGR.H12CORE.1.P.B
AP2A.H12CORE.0.PSM.A	TFAP2A	AP-2 {1.3.1}	{1.3.1.0}	0.488	0.414	4	AP2A.H12CORE.0.PSM.A; AP2B.H12CORE.0.SM.B; AP2C.H12CORE.0.PSM.A; AP2E.H12CORE.0.SM.B
NPAS2.H12CORE.1.M.C	NPAS2	PAS {1.2.5}	PAS-ARNT {1.2.5.2}	0.507	0.245	4	CLOCK.H12CORE.0.M.C; MAX.H12CORE.1.M.C; NPAS2.H12CORE.0.M.B; NPAS2.H12CORE.1.M.C
RARG.H12CORE.0.P.B	RARG	Steroid hormone receptors {2.1.1}	ER-like (NR3A) {2.1.1.2}	0.305	0.159	4	ESR1.H12CORE.0.P.B; ESR2.H12CORE.0.P.B; RARA.H12CORE.2.P.B; RARG.H12CORE.0.P.B
GLIS3.H12CORE.1.S.C	GLIS3	More than 3 adjacent zinc fingers {2.3.3}	GLI-lile {2.3.3.1}	0.287	0.273	4	GLIS1.H12CORE.2.SM.B; GLIS2.H12CORE.0.SM.B; GLIS3.H12CORE.1.S.C; ZN740.H12CORE.0.P.C
GMEB2.H12CORE.0.P.C	GMEB2	GMEB {5.3.3}	GMEB {5.3.3.1}	0.339	0.168	4	GMEB1.H12CORE.0.P.C; GMEB1.H12CORE.1.P.C; GMEB2.H12CORE.0.P.C; GMEB2.H12CORE.1.P.C
GRHL1.H12CORE.1.PS.A	GRHL1	Grainyhead-related {6.7.1}	GRH-like {6.7.1.1}	0.279	0.214	4	GRHL1.H12CORE.1.PS.A; GRHL2.H12CORE.1.P.B; TF2L1.H12CORE.1.P.B; TFCP2.H12CORE.2.S.C
MEF2A.H12CORE.0.P.B	MEF2A	Regulators of differentiation {5.1.1}	MEF2 {5.1.1.1}	0.443	0.26	4	MEF2A.H12CORE.0.P.B; MEF2B.H12CORE.0.PS.A; MEF2C.H12CORE.0.P.B; MEF2D.H12CORE.0.PS.A
NFIC.H12CORE.1.PSM.A	NFIC	NF-1 {7.1.2}	{7.1.2.0}	0.497	0.278	4	NFIA.H12CORE.0.P.B; NFIB.H12CORE.1.PS.A; NFIC.H12CORE.1.PSM.A; NFIX.H12CORE.1.S.B
NFIC.H12CORE.0.PSM.A	NFIC	NF-1 {7.1.2}	{7.1.2.0}	0.385	0.197	4	NFIA.H12CORE.1.PS.A; NFIB.H12CORE.0.PSM.A; NFIC.H12CORE.0.PSM.A; NFIX.H12CORE.0.SM.B
NFKB1.H12CORE.0.PS.A	NFKB1	NFkappaB-related {6.1.1}	NFkappaB p50-like {6.1.1.1}	0.307	0.241	4	NFKB1.H12CORE.0.PS.A; NFKB2.H12CORE.0.PSM.A; RELB.H12CORE.0.P.B; TF65.H12CORE.0.P.B
NR1D1.H12CORE.0.P.B	NR1D1	Thyroid hormone receptor-related {2.1.2}	REVERBA (NR1D) {2.1.2.3}	0.374	0.31	4	NR1D1.H12CORE.0.P.B; NR1D2.H12CORE.0.P.B; RORA.H12CORE.0.P.C; RORG.H12CORE.1.PS.A
THB.H12CORE.0.P.B	THRB	Thyroid hormone receptor-related {2.1.2}	LXR (NR1H) {2.1.2.7}	0.341	0.171	4	NR1H2.H12CORE.1.P.C; NR1H3.H12CORE.0.P.B; THA.H12CORE.0.P.B; THB.H12CORE.0.P.B
STF1.H12CORE.0.PSM.A	NR5A1	FTZF1-related (NR5A) {2.1.5}	{2.1.5.0}	0.386	0.242	4	NR5A2.H12CORE.0.PSM.A; NR6A1.H12CORE.0.P.C; NR6A1.H12CORE.1.P.C; STF1.H12CORE.0.PSM.A
PAX7.H12CORE.2.PM.A	PAX7	PD+HD {3.2.1}	PAX3-like {3.2.1.1}	0.372	0.281	4	PAX3.H12CORE.2.P.C; PAX3.H12CORE.3.S.B; PAX7.H12CORE.1.S.B; PAX7.H12CORE.2.PM.A
PKNX1.H12CORE.1.P.B	PKNOX1	TALE-type HD {3.1.4}	PBX {3.1.4.4}	0.541	0.465	4	PBX1.H12CORE.0.P.B; PBX2.H12CORE.0.P.B; PBX3.H12CORE.1.P.B; PKNX1.H12CORE.1.P.B
SIX1.H12CORE.0.P.B	SIX1	HD-SINE {3.1.6}	SIX1-like {3.1.6.1}	0.494	0.239	4	SIX1.H12CORE.0.P.B; SIX2.H12CORE.0.P.B; SIX4.H12CORE.0.P.B; ZNF32.H12CORE.0.SM.B
SRBP2.H12CORE.0.S.B	SREBF2	bHLH-ZIP {1.2.6}	SREBF {1.2.6.3}	0.339	0.245	4	SRBP1.H12CORE.0.P.B; SRBP1.H12CORE.1.S.C; SRBP2.H12CORE.0.S.B; SRBP2.H12CORE.2.M.C
TF2L1.H12CORE.0.PSM.A	TFCP2L1	CP2-related {6.7.2}	{6.7.2.0}	0.422	0.364	4	TF2L1.H12CORE.0.PSM.A; TFCP2.H12CORE.0.SM.B; TFCP2.H12CORE.1.SM.B; UBIP1.H12CORE.0.SM.B
EGR1.H12CORE.0.PS.A	EGR1	Three-zinc finger Kruppel-related {2.3.1}	EGR {2.3.1.3}	0.494	0.441	3	EGR1.H12CORE.0.PS.A; EGR2.H12CORE.0.PSM.A; EGR3.H12CORE.0.PSM.A
GFI1B.H12CORE.0.PSM.A	GFI1B	More than 3 adjacent zinc fingers {2.3.3}	GFI1 {2.3.3.21}	0.408	0.338	3	GFI1.H12CORE.0.PSM.A; GFI1B.H12CORE.0.PSM.A; GFI1B.H12CORE.1.S.C
GLI2.H12CORE.0.PSM.A	GLI2	More than 3 adjacent zinc fingers {2.3.3}	GLI-lile {2.3.3.1}	0.58	0.417	3	GLI1.H12CORE.0.P.C; GLI2.H12CORE.0.PSM.A; GLI3.H12CORE.0.PS.A
HNF1B.H12CORE.0.PS.A	HNF1B	POU {3.1.10}	HNF1-like {3.1.10.7}	0.415	0.191	3	HNF1A.H12CORE.0.PS.A; HNF1B.H12CORE.0.PS.A; HNF1B.H12CORE.1.P.D
HSF2.H12CORE.0.PSM.A	HSF2	HSF {3.4.1}	{3.4.1.0}	0.595	0.567	3	HSF1.H12CORE.0.PSM.A; HSF2.H12CORE.0.PSM.A; HSF4.H12CORE.0.SM.B
HSF5.H12CORE.1.S.C	HSF5	HSF {3.4.1}	{3.4.1.0}	0.276	0.219	3	HSF5.H12CORE.0.M.C; HSF5.H12CORE.1.S.C; HSFY1.H12CORE.0.S.B
MEF2D.H12CORE.1.M.C	MEF2D	Regulators of differentiation {5.1.1}	MEF2 {5.1.1.1}	0.363	0.217	3	MEF2B.H12CORE.1.SM.B; MEF2C.H12CORE.1.SM.B; MEF2D.H12CORE.1.M.C
MYB.H12CORE.0.P.B	MYB	Myb/SANT domain {3.5.1}	Myb-like {3.5.1.1}	0.496	0.439	3	MYB.H12CORE.0.P.B; MYBA.H12CORE.0.P.B; MYBA.H12CORE.1.PS.A
MYOG.H12CORE.0.PSM.A	MYOG	MyoD-ASC-related {1.2.2}	Myogenic TFs {1.2.2.1}	0.226	0.214	3	MYF6.H12CORE.0.SM.B; MYOG.H12CORE.0.PSM.A; TFAP4.H12CORE.0.PSM.A
NANOG.H12CORE.0.P.B	NANOG	NK-related {3.1.2}	NANOG {3.1.2.12}	0.341	0.255	3	NANOG.H12CORE.0.P.B; PO5F1.H12CORE.0.P.B; SOX2.H12CORE.1.P.B
TBX5.H12CORE.1.P.B	TBX5	NK-related {3.1.2}	NK4 {3.1.2.17}	0.518	0.503	3	NKX25.H12CORE.1.P.B; TBX20.H12CORE.0.P.C; TBX5.H12CORE.1.P.B
NR1D1.H12CORE.1.SM.B	NR1D1	Thyroid hormone receptor-related {2.1.2}	REVERBA (NR1D) {2.1.2.3}	0.387	0.267	3	NR1D1.H12CORE.1.SM.B; NR1D2.H12CORE.1.SM.B; RORG.H12CORE.0.M.C
NR1I3.H12CORE.2.M.C	NR1I3	Thyroid hormone receptor-related {2.1.2}	VDR (NR1I) {2.1.2.4}	0.261	0.258	3	NR1I2.H12CORE.1.S.C; NR1I3.H12CORE.1.PSM.A; NR1I3.H12CORE.2.M.C
OSR1.H12CORE.0.SM.B	OSR1	More than 3 adjacent zinc fingers {2.3.3}	Unclassified {2.3.3.0}	0.357	0.215	3	OSR1.H12CORE.0.SM.B; OSR2.H12CORE.0.PSM.A; OSR2.H12CORE.1.M.C
P73.H12CORE.0.PS.A	TP73	p53-related {6.3.1}	{6.3.1.0}	0.386	0.246	3	P53.H12CORE.0.P.B; P63.H12CORE.0.PS.A; P73.H12CORE.0.PS.A
P63.H12CORE.1.PS.A	TP63	p53-related {6.3.1}	{6.3.1.0}	0.357	0.278	3	P53.H12CORE.1.S.C; P63.H12CORE.1.PS.A; P73.H12CORE.1.P.B
PAX7.H12CORE.0.P.B	PAX7	PD+HD {3.2.1}	PAX3-like {3.2.1.1}	0.329	0.216	3	PAX3.H12CORE.0.PS.A; PAX3.H12CORE.1.SM.B; PAX7.H12CORE.0.P.B
PO3F2.H12CORE.0.P.B	POU3F2	POU {3.1.10}	POU3 {3.1.10.3}	0.344	0.335	3	PO3F1.H12CORE.1.PS.A; PO3F2.H12CORE.0.P.B; PO3F3.H12CORE.1.P.C
PO4F1.H12CORE.1.SM.B	POU4F1	POU {3.1.10}	POU4 {3.1.10.4}	0.311	0.232	3	PO4F1.H12CORE.1.SM.B; PO4F2.H12CORE.0.S.B; PO4F3.H12CORE.0.SM.B
RXRG.H12CORE.2.P.B	RXRG	RXR-related receptors {2.1.3}	RXR (NR2B) {2.1.3.1}	0.286	0.203	3	RARA.H12CORE.3.P.B; RXRA.H12CORE.3.P.B; RXRG.H12CORE.2.P.B
SMAD4.H12CORE.1.P.B	SMAD4	SMAD {7.1.1}	R-MAD {7.1.1.1}	0.492	0.421	3	SMAD2.H12CORE.0.P.B; SMAD3.H12CORE.2.P.C; SMAD4.H12CORE.1.P.B
Z585B.H12CORE.0.P.C	ZNF585B	More than 3 adjacent zinc fingers {2.3.3}	ZNF81-like {2.3.3.68}	0.552	0.515	3	Z585B.H12CORE.0.P.C; ZN586.H12CORE.0.P.C; ZN675.H12CORE.0.P.C
ZBT7B.H12CORE.0.SM.B	ZBTB7B	More than 3 adjacent zinc fingers {2.3.3}	ZBTB7 {2.3.3.8}	0.39	0.289	3	ZBT7A.H12CORE.1.SM.B; ZBT7B.H12CORE.0.SM.B; ZBT7C.H12CORE.0.S.B
ZN580.H12CORE.0.SM.B	ZNF580	Other with up to three adjacent zinc fingers {2.3.2}	Other {2.3.2.4}	0.337	0.164	3	ZN580.H12CORE.0.SM.B; ZN580.H12CORE.1.SM.B; ZN784.H12CORE.0.SM.B
AHR.H12CORE.0.P.B	AHR	PAS {1.2.5}	PAS-AHR {1.2.5.1}	0.359	0.359	2	AHR.H12CORE.0.P.B; AHRR.H12CORE.0.P.C
BARX1.H12CORE.0.P.C	BARX1	NK-related {3.1.2}	BARX {3.1.2.2}	0.193	0.193	2	BARX1.H12CORE.0.P.C; BARX2.H12CORE.0.SM.B
BATF.H12CORE.0.P.B	BATF	B-ATF-related {1.1.4}	{1.1.4.0}	0.547	0.547	2	BATF.H12CORE.0.P.B; BATF3.H12CORE.0.P.B
BCL6.H12CORE.0.PSM.A	BCL6	More than 3 adjacent zinc fingers {2.3.3}	BCL6 {2.3.3.22}	0.36	0.36	2	BCL6.H12CORE.0.PSM.A; BCL6B.H12CORE.0.PSM.A
CPEB1.H12CORE.0.S.B	CPEB1	Unannotated {0.0.9}	{0.0.9.0}	0.362	0.362	2	CPEB1.H12CORE.0.S.B; CPEB1.H12CORE.1.S.B
CTCF.H12CORE.0.P.B	CTCF	More than 3 adjacent zinc fingers {2.3.3}	CTCF-like {2.3.3.50}	0.336	0.336	2	CTCF.H12CORE.0.P.B; CTCFL.H12CORE.0.P.B
DMRT1.H12CORE.0.PS.A	DMRT1	DMRT {2.5.1}	{2.5.1.0}	0.318	0.318	2	DMRT1.H12CORE.0.PS.A; DMRTB.H12CORE.0.P.C
DPF1.H12CORE.0.SM.B	DPF1	Unannotated {0.0.9}	{0.0.9.0}	0.743	0.743	2	DPF1.H12CORE.0.SM.B; ZBT45.H12CORE.0.SM.B
DUX4.H12CORE.0.P.B	DUX4	Paired-related HD {3.1.3}	DUX {3.1.3.7}	0.332	0.332	2	DUX4.H12CORE.0.P.B; DUXA.H12CORE.0.SM.B
ETV7.H12CORE.1.P.C	ETV7	Ets-related {3.5.2}	ETV6-like {3.5.2.6}	0.173	0.173	2	ETV7.H12CORE.1.P.C; LYL1.H12CORE.1.P.C
FOXD2.H12CORE.1.SM.B	FOXD2	FOX {3.3.1}	FOXD {3.3.1.4}	0.274	0.274	2	FOXD2.H12CORE.1.SM.B; FOXE1.H12CORE.0.SM.B
GCM1.H12CORE.0.S.B	GCM1	GCM {7.2.1}	{7.2.1.0}	0.547	0.547	2	GCM1.H12CORE.0.S.B; GCM2.H12CORE.0.SM.B
GLIS1.H12CORE.1.P.B	GLIS1	More than 3 adjacent zinc fingers {2.3.3}	GLI-lile {2.3.3.1}	0.583	0.583	2	GLIS1.H12CORE.1.P.B; GLIS3.H12CORE.0.P.C
GMEB1.H12CORE.2.SM.B	GMEB1	GMEB {5.3.3}	GMEB {5.3.3.1}	0.275	0.275	2	GMEB1.H12CORE.2.SM.B; GMEB2.H12CORE.2.SM.B
HAND1.H12CORE.0.P.B	HAND1	Tal-related {1.2.3}	TWIST {1.2.3.2}	0.575	0.575	2	HAND1.H12CORE.0.P.B; HAND2.H12CORE.0.P.B
HAND1.H12CORE.1.P.B	HAND1	Tal-related {1.2.3}	TWIST {1.2.3.2}	0.399	0.399	2	HAND1.H12CORE.1.P.B; HAND2.H12CORE.1.P.B
HIC1.H12CORE.0.PSM.A	HIC1	Multiple dispersed zinc fingers {2.3.4}	HIC {2.3.4.17}	0.168	0.168	2	HIC1.H12CORE.0.PSM.A; ZBT43.H12CORE.0.S.C
HINFP.H12CORE.1.P.B	HINFP	Multiple dispersed zinc fingers {2.3.4}	HINFP-like {2.3.4.21}	0.213	0.213	2	HINFP.H12CORE.1.P.B; HINFP.H12CORE.2.S.B
HNF4A.H12CORE.0.PSM.A	HNF4A	RXR-related receptors {2.1.3}	HNF4 (NR2A) {2.1.3.2}	0.528	0.528	2	HNF4A.H12CORE.0.PSM.A; HNF4G.H12CORE.0.P.B
HSF1.H12CORE.1.P.B	HSF1	HSF {3.4.1}	{3.4.1.0}	0.247	0.247	2	HSF1.H12CORE.1.P.B; ZBT26.H12CORE.0.PSM.A
HSFY1.H12CORE.1.S.B	HSFY1	HSF {3.4.1}	{3.4.1.0}	0.413	0.413	2	HSFY1.H12CORE.1.S.B; HSFY1.H12CORE.2.M.B
IRF7.H12CORE.0.S.B	IRF7	IRF {3.5.3}	{3.5.3.0}	0.227	0.227	2	IRF7.H12CORE.0.S.B; IRF7.H12CORE.1.SM.B
IRX3.H12CORE.0.M.C	IRX3	TALE-type HD {3.1.4}	IRX {3.1.4.1}	0.429	0.429	2	IRX3.H12CORE.0.M.C; IRX5.H12CORE.0.M.C
KAISO.H12CORE.0.P.B	ZBTB33	Other with up to three adjacent zinc fingers {2.3.2}	BTB-POZ {2.3.2.1}	0.373	0.373	2	KAISO.H12CORE.0.P.B; KAISO.H12CORE.1.P.B
KLF10.H12CORE.1.PSM.A	KLF10	Three-zinc finger Kruppel-related {2.3.1}	Kr-like {2.3.1.2}	0.356	0.356	2	KLF10.H12CORE.1.PSM.A; KLF11.H12CORE.1.SM.B
KLF16.H12CORE.1.P.B	KLF16	Three-zinc finger Kruppel-related {2.3.1}	Kr-like {2.3.1.2}	0.156	0.156	2	KLF16.H12CORE.1.P.B; VEZF1.H12CORE.1.P.B
KLF3.H12CORE.1.M.C	KLF3	Three-zinc finger Kruppel-related {2.3.1}	Kr-like {2.3.1.2}	0.211	0.211	2	KLF3.H12CORE.1.M.C; ZN682.H12CORE.1.P.B
KMT2A.H12CORE.0.P.B	KMT2A	CpG-binding {2.6.1}	{2.6.1.0}	0.152	0.152	2	KMT2A.H12CORE.0.P.B; ZN519.H12CORE.0.P.C
MBNL2.H12CORE.0.S.C	MBNL2	Unannotated {0.0.9}	{0.0.9.0}	0.169	0.169	2	MBNL2.H12CORE.0.S.C; ZN343.H12CORE.0.PSM.A
NANOG.H12CORE.2.M.C	NANOG	NK-related {3.1.2}	NANOG {3.1.2.12}	0.189	0.189	2	NANOG.H12CORE.2.M.C; NKX61.H12CORE.1.P.B
NKX21.H12CORE.0.P.B	NKX2-1	NK-related {3.1.2}	NK2.1 {3.1.2.14}	0.416	0.416	2	NKX21.H12CORE.0.P.B; NKX22.H12CORE.0.P.B
NR1H4.H12CORE.0.P.B	NR1H4	Thyroid hormone receptor-related {2.1.2}	LXR (NR1H) {2.1.2.7}	0.241	0.241	2	NR1H4.H12CORE.0.P.B; NR1H4.H12CORE.1.P.B
OZF.H12CORE.0.P.B	ZNF146	More than 3 adjacent zinc fingers {2.3.3}	ZNF146-like {2.3.3.55}	0.294	0.294	2	OZF.H12CORE.0.P.B; ZN260.H12CORE.0.P.C
PIT1.H12CORE.1.S.B	POU1F1	POU {3.1.10}	POU1 {3.1.10.1}	0.389	0.389	2	PIT1.H12CORE.1.S.B; PO4F1.H12CORE.0.S.B
PO2F2.H12CORE.1.M.C	POU2F2	POU {3.1.10}	POU2 {3.1.10.2}	0.261	0.261	2	PO2F2.H12CORE.1.M.C; PO2F2.H12CORE.2.S.B
PRDM1.H12CORE.0.S.B	PRDM1	More than 3 adjacent zinc fingers {2.3.3}	PRDM1-like {2.3.3.12}	0.365	0.365	2	PRDM1.H12CORE.0.S.B; PRDM1.H12CORE.1.PS.A
RFX1.H12CORE.2.S.C	RFX1	RFX {3.3.3}	{3.3.3.0}	0.257	0.257	2	RFX1.H12CORE.2.S.C; RFX7.H12CORE.0.SM.B
SATB1.H12CORE.0.P.B	SATB1	HD-CUT {3.1.9}	SATB {3.1.9.3}	0.221	0.221	2	SATB1.H12CORE.0.P.B; SATB1.H12CORE.1.P.B
SCRT1.H12CORE.0.PSM.A	SCRT1	More than 3 adjacent zinc fingers {2.3.3}	Snail-like {2.3.3.2}	0.428	0.428	2	SCRT1.H12CORE.0.PSM.A; SCRT2.H12CORE.0.PSM.A
SOX10.H12CORE.2.S.C	SOX10	SOX-related {4.1.1}	Group E {4.1.1.5}	0.5	0.5	2	SOX10.H12CORE.2.S.C; SOX11.H12CORE.1.S.B
SP7.H12CORE.0.P.B	SP7	Three-zinc finger Kruppel-related {2.3.1}	Sp1-like {2.3.1.1}	0.441	0.441	2	SP7.H12CORE.0.P.B; SP9.H12CORE.0.P.B
SPDEF.H12CORE.0.PSM.A	SPDEF	Ets-related {3.5.2}	SPDEF-like {3.5.2.7}	0.329	0.329	2	SPDEF.H12CORE.0.PSM.A; SPDEF.H12CORE.1.SM.B
SUH.H12CORE.0.P.B	RBPJ	CSL-related {6.1.4}	M {6.1.4.1}	0.188	0.188	2	SUH.H12CORE.0.P.B; ZN75A.H12CORE.0.SM.B
TBX19.H12CORE.0.PS.A	TBX19	Brachyury-related {6.5.1}	{6.5.1.0}	0.265	0.265	2	TBX19.H12CORE.0.PS.A; TBXT.H12CORE.0.PS.A
THA.H12CORE.2.S.B	THRA	Thyroid hormone receptor-related {2.1.2}	T3R (NR1A) {2.1.2.2}	0.323	0.323	2	THA.H12CORE.2.S.B; THB.H12CORE.3.S.C
ZFX.H12CORE.0.P.B	ZFX	More than 3 adjacent zinc fingers {2.3.3}	ZFX-ZFY {2.3.3.65}	0.237	0.237	2	ZFX.H12CORE.0.P.B; ZN711.H12CORE.0.P.C
ZN112.H12CORE.0.P.C	ZNF112	Multiple dispersed zinc fingers {2.3.4}	Unclassified {2.3.4.0}	0.367	0.367	2	ZN112.H12CORE.0.P.C; ZN285.H12CORE.0.P.C
ZN134.H12CORE.0.P.C	ZNF134	Multiple dispersed zinc fingers {2.3.4}	ZNF134-like {2.3.4.24}	0.345	0.345	2	ZN134.H12CORE.0.P.C; ZN134.H12CORE.1.P.C
ZN140.H12CORE.0.P.B	ZNF140	More than 3 adjacent zinc fingers {2.3.3}	ZNF302-like {2.3.3.44}	0.214	0.214	2	ZN140.H12CORE.0.P.B; ZN140.H12CORE.1.SM.B
ZN143.H12CORE.0.P.B	ZNF143	More than 3 adjacent zinc fingers {2.3.3}	ZNF76-like {2.3.3.28}	0.316	0.316	2	ZN143.H12CORE.0.P.B; ZNF76.H12CORE.0.P.B
ZN165.H12CORE.0.P.C	ZNF165	More than 3 adjacent zinc fingers {2.3.3}	Unclassified {2.3.3.0}	0.536	0.536	2	ZN165.H12CORE.0.P.C; ZN223.H12CORE.0.P.C
ZN189.H12CORE.0.P.B	ZNF189	More than 3 adjacent zinc fingers {2.3.3}	Unclassified {2.3.3.0}	0.324	0.324	2	ZN189.H12CORE.0.P.B; ZN189.H12CORE.1.P.B
ZN211.H12CORE.0.P.B	ZNF211	Multiple dispersed zinc fingers {2.3.4}	ZNF417-like {2.3.4.1}	0.215	0.215	2	ZN211.H12CORE.0.P.B; ZN211.H12CORE.1.P.C
ZN263.H12CORE.0.PM.A	ZNF263	More than 3 adjacent zinc fingers {2.3.3}	Unclassified {2.3.3.0}	0.204	0.204	2	ZN263.H12CORE.0.PM.A; ZN263.H12CORE.1.P.B
ZN274.H12CORE.0.SM.B	ZNF274	More than 3 adjacent zinc fingers {2.3.3}	Unclassified {2.3.3.0}	0.15	0.15	2	ZN274.H12CORE.0.SM.B; ZN274.H12CORE.1.P.B
ZN341.H12CORE.0.P.B	ZNF341	Multiple dispersed zinc fingers {2.3.4}	Unclassified {2.3.4.0}	0.229	0.229	2	ZN341.H12CORE.0.P.B; ZN341.H12CORE.1.P.B
ZN431.H12CORE.0.P.C	ZNF431	More than 3 adjacent zinc fingers {2.3.3}	ZNF100-like {2.3.3.59}	0.637	0.637	2	ZN431.H12CORE.0.P.C; ZN891.H12CORE.0.P.C
ZN433.H12CORE.0.P.C	ZNF433	More than 3 adjacent zinc fingers {2.3.3}	Unclassified {2.3.3.0}	0.266	0.266	2	ZN433.H12CORE.0.P.C; ZN433.H12CORE.1.P.C
ZN460.H12CORE.0.S.C	ZNF460	More than 3 adjacent zinc fingers {2.3.3}	ZNF460-like {2.3.3.54}	0.168	0.168	2	ZN460.H12CORE.0.S.C; ZN701.H12CORE.1.P.B
ZN534.H12CORE.0.P.C	ZNF534	More than 3 adjacent zinc fingers {2.3.3}	Unclassified {2.3.3.0}	0.159	0.159	2	ZN534.H12CORE.0.P.C; ZN534.H12CORE.1.P.C
ZN554.H12CORE.0.P.C	ZNF554	More than 3 adjacent zinc fingers {2.3.3}	Unclassified {2.3.3.0}	0.161	0.161	2	ZN554.H12CORE.0.P.C; ZN554.H12CORE.1.P.C
ZN610.H12CORE.0.P.B	ZNF610	More than 3 adjacent zinc fingers {2.3.3}	Unclassified {2.3.3.0}	0.215	0.215	2	ZN610.H12CORE.0.P.B; ZN610.H12CORE.1.P.C
ZN664.H12CORE.0.P.C	ZNF664	More than 3 adjacent zinc fingers {2.3.3}	Unclassified {2.3.3.0}	0.241	0.241	2	ZN664.H12CORE.0.P.C; ZN664.H12CORE.1.P.C
ZN669.H12CORE.0.P.B	ZNF669	More than 3 adjacent zinc fingers {2.3.3}	ZNF763-like {2.3.3.33}	0.173	0.173	2	ZN669.H12CORE.0.P.B; ZN669.H12CORE.1.P.C
ZN684.H12CORE.0.P.C	ZNF684	More than 3 adjacent zinc fingers {2.3.3}	Unclassified {2.3.3.0}	0.175	0.175	2	ZN684.H12CORE.0.P.C; ZN684.H12CORE.1.M.C
ZN708.H12CORE.0.P.B	ZNF708	More than 3 adjacent zinc fingers {2.3.3}	Unclassified {2.3.3.0}	0.313	0.313	2	ZN708.H12CORE.0.P.B; ZN708.H12CORE.1.P.B
ZN770.H12CORE.0.P.B	ZNF770	Multiple dispersed zinc fingers {2.3.4}	Unclassified {2.3.4.0}	0.248	0.248	2	ZN770.H12CORE.0.P.B; ZN770.H12CORE.1.P.B
ZN793.H12CORE.0.P.B	ZNF793	More than 3 adjacent zinc fingers {2.3.3}	Unclassified {2.3.3.0}	0.443	0.443	2	ZN793.H12CORE.0.P.B; ZN793.H12CORE.1.P.C
ZN816.H12CORE.0.P.B	ZNF816	More than 3 adjacent zinc fingers {2.3.3}	ZNF816A-like {2.3.3.73}	0.371	0.371	2	ZN816.H12CORE.0.P.B; ZN816.H12CORE.1.P.C
ZNF12.H12CORE.1.M.C	ZNF12	More than 3 adjacent zinc fingers {2.3.3}	ZNF12-like {2.3.3.81}	0.248	0.248	2	ZNF12.H12CORE.1.M.C; ZNF12.H12CORE.2.S.C
ZNF85.H12CORE.0.P.B	ZNF85	More than 3 adjacent zinc fingers {2.3.3}	Unclassified {2.3.3.0}	0.296	0.296	2	ZNF85.H12CORE.0.P.B; ZNF85.H12CORE.1.P.B
ZSC31.H12CORE.0.P.C	ZSCAN31	More than 3 adjacent zinc fingers {2.3.3}	ZNF24-like {2.3.3.10}	0.172	0.172	2	ZSC31.H12CORE.0.P.C; ZSC31.H12CORE.1.SM.B
ZSCA1.H12CORE.0.SM.B	ZSCAN1	Other with up to three adjacent zinc fingers {2.3.2}	SCAN {2.3.2.3}	0.493	0.493	2	ZSCA1.H12CORE.0.SM.B; ZSCA4.H12CORE.0.SM.B
ANDR.H12CORE.2.P.B	AR	Steroid hormone receptors {2.1.1}	GR-like (NR3C) {2.1.1.1}	0	0	1	ANDR.H12CORE.2.P.B
ARNT2.H12CORE.0.P.B	ARNT2	PAS {1.2.5}	PAS-ARNT {1.2.5.2}	0	0	1	ARNT2.H12CORE.0.P.B
ATF1.H12CORE.1.P.B	ATF1	CREB-related {1.1.7}	CREB-like {1.1.7.1}	0	0	1	ATF1.H12CORE.1.P.B
CENPB.H12CORE.0.S.B	CENPB	Unannotated {0.0.9}	{0.0.9.0}	0	0	1	CENPB.H12CORE.0.S.B
CREB5.H12CORE.0.P.B	CREB5	Jun-related {1.1.1}	ATF2 {1.1.1.3}	0	0	1	CREB5.H12CORE.0.P.B
CREM.H12CORE.1.P.C	CREM	CREB-related {1.1.7}	CREB-like {1.1.7.1}	0	0	1	CREM.H12CORE.1.P.C
CUX1.H12CORE.2.P.C	CUX1	HD-CUT {3.1.9}	CUX {3.1.9.2}	0	0	1	CUX1.H12CORE.2.P.C
CUX2.H12CORE.2.S.C	CUX2	HD-CUT {3.1.9}	CUX {3.1.9.2}	0	0	1	CUX2.H12CORE.2.S.C
FER3L.H12CORE.0.SM.B	FERD3L	Tal-related {1.2.3}	Neurogenin-ATO {1.2.3.4}	0	0	1	FER3L.H12CORE.0.SM.B
FEZF1.H12CORE.0.P.B	FEZF1	More than 3 adjacent zinc fingers {2.3.3}	FEZF {2.3.3.20}	0	0	1	FEZF1.H12CORE.0.P.B
FOXE1.H12CORE.1.S.C	FOXE1	FOX {3.3.1}	FOXE {3.3.1.5}	0	0	1	FOXE1.H12CORE.1.S.C
FOXH1.H12CORE.0.P.B	FOXH1	FOX {3.3.1}	FOXH {3.3.1.8}	0	0	1	FOXH1.H12CORE.0.P.B
FOXJ2.H12CORE.1.SM.B	FOXJ2	FOX {3.3.1}	FOXJ {3.3.1.10}	0	0	1	FOXJ2.H12CORE.1.SM.B
FOXR2.H12CORE.0.M.C	FOXR2	FOX {3.3.1}	FOXR {3.3.1.18}	0	0	1	FOXR2.H12CORE.0.M.C
GLI3.H12CORE.1.M.C	GLI3	More than 3 adjacent zinc fingers {2.3.3}	GLI-lile {2.3.3.1}	0	0	1	GLI3.H12CORE.1.M.C
GLI4.H12CORE.0.P.C	GLI4	More than 3 adjacent zinc fingers {2.3.3}	ZNF24-like {2.3.3.10}	0	0	1	GLI4.H12CORE.0.P.C
GLIS1.H12CORE.0.P.B	GLIS1	More than 3 adjacent zinc fingers {2.3.3}	GLI-lile {2.3.3.1}	0	0	1	GLIS1.H12CORE.0.P.B
GRHL1.H12CORE.0.PSM.A	GRHL1	Grainyhead-related {6.7.1}	GRH-like {6.7.1.1}	0	0	1	GRHL1.H12CORE.0.PSM.A
GRHL2.H12CORE.0.P.B	GRHL2	Grainyhead-related {6.7.1}	GRH-like {6.7.1.1}	0	0	1	GRHL2.H12CORE.0.P.B
HIC2.H12CORE.0.P.B	HIC2	Multiple dispersed zinc fingers {2.3.4}	HIC {2.3.4.17}	0	0	1	HIC2.H12CORE.0.P.B
HINFP.H12CORE.0.P.B	HINFP	Multiple dispersed zinc fingers {2.3.4}	HINFP-like {2.3.4.21}	0	0	1	HINFP.H12CORE.0.P.B
HMBX1.H12CORE.0.PSM.A	HMBOX1	POU {3.1.10}	HNF1-like {3.1.10.7}	0	0	1	HMBX1.H12CORE.0.PSM.A
HMGA1.H12CORE.0.P.B	HMGA1	HMGA {8.2.1}	{8.2.1.0}	0	0	1	HMGA1.H12CORE.0.P.B
HOMEZ.H12CORE.0.S.B	HOMEZ	HD-ZF {3.1.8}	ZHX {3.1.8.5}	0	0	1	HOMEZ.H12CORE.0.S.B
HSF1.H12CORE.2.P.B	HSF1	HSF {3.4.1}	{3.4.1.0}	0	0	1	HSF1.H12CORE.2.P.B
IRF3.H12CORE.1.SM.B	IRF3	IRF {3.5.3}	{3.5.3.0}	0	0	1	IRF3.H12CORE.1.SM.B
ITF2.H12CORE.0.S.B	TCF4	E2A {1.2.1}	E2A-like {1.2.1.0}	0	0	1	ITF2.H12CORE.0.S.B
KMT2B.H12CORE.0.P.B	KMT2B	CpG-binding {2.6.1}	{2.6.1.0}	0	0	1	KMT2B.H12CORE.0.P.B
LHX6.H12CORE.0.P.B	LHX6	HD-LIM {3.1.5}	LHX6-like {3.1.5.5}	0	0	1	LHX6.H12CORE.0.P.B
LMX1B.H12CORE.0.P.C	LMX1B	HD-LIM {3.1.5}	LMX {3.1.5.6}	0	0	1	LMX1B.H12CORE.0.P.C
LRRF1.H12CORE.0.P.B	LRRFIP1	LRRFIP {0.3.1}	{0.3.1.0}	0	0	1	LRRF1.H12CORE.0.P.B
MTF1.H12CORE.0.SM.B	MTF1	More than 3 adjacent zinc fingers {2.3.3}	MTF1-like {2.3.3.24}	0	0	1	MTF1.H12CORE.0.SM.B
MYCN.H12CORE.1.M.C	MYCN	bHLH-ZIP {1.2.6}	MYC {1.2.6.5}	0	0	1	MYCN.H12CORE.1.M.C
MYNN.H12CORE.0.P.B	MYNN	More than 3 adjacent zinc fingers {2.3.3}	Unclassified {2.3.3.0}	0	0	1	MYNN.H12CORE.0.P.B
MYT1L.H12CORE.0.P.C	MYT1L	MYT {2.7.1}	{2.7.1.0}	0	0	1	MYT1L.H12CORE.0.P.C
MZF1.H12CORE.0.P.B	MZF1	More than 3 adjacent zinc fingers {2.3.3}	Unclassified {2.3.3.0}	0	0	1	MZF1.H12CORE.0.P.B
NANOG.H12CORE.1.P.B	NANOG	NK-related {3.1.2}	NANOG {3.1.2.12}	0	0	1	NANOG.H12CORE.1.P.B
NKX61.H12CORE.0.PS.A	NKX6-1	NK-related {3.1.2}	NK6 {3.1.2.19}	0	0	1	NKX61.H12CORE.0.PS.A
NPAS4.H12CORE.0.P.B	NPAS4	PAS {1.2.5}	NPAS4 {1.2.5.4}	0	0	1	NPAS4.H12CORE.0.P.B
NR1I2.H12CORE.0.M.C	NR1I2	Thyroid hormone receptor-related {2.1.2}	VDR (NR1I) {2.1.2.4}	0	0	1	NR1I2.H12CORE.0.M.C
NR1I3.H12CORE.0.P.B	NR1I3	Thyroid hormone receptor-related {2.1.2}	VDR (NR1I) {2.1.2.4}	0	0	1	NR1I3.H12CORE.0.P.B
NR2E1.H12CORE.0.SM.B	NR2E1	RXR-related receptors {2.1.3}	TLX (NR2E1) {2.1.3.3}	0	0	1	NR2E1.H12CORE.0.SM.B
NR2E1.H12CORE.1.S.B	NR2E1	RXR-related receptors {2.1.3}	TLX (NR2E1) {2.1.3.3}	0	0	1	NR2E1.H12CORE.1.S.B
NR6A1.H12CORE.2.SM.B	NR6A1	GCNF (NR6) {2.1.6}	{2.1.6.0}	0	0	1	NR6A1.H12CORE.2.SM.B
NRF1.H12CORE.0.PS.A	NRF1	NRF {0.0.6}	{0.0.6.0}	0	0	1	NRF1.H12CORE.0.PS.A
ONEC2.H12CORE.3.P.B	ONECUT2	HD-CUT {3.1.9}	ONECUT {3.1.9.1}	0	0	1	ONEC2.H12CORE.3.P.B
PATZ1.H12CORE.0.P.B	PATZ1	Multiple dispersed zinc fingers {2.3.4}	MAZ-like {2.3.4.8}	0	0	1	PATZ1.H12CORE.0.P.B
PIT1.H12CORE.0.SM.B	POU1F1	POU {3.1.10}	POU1 {3.1.10.1}	0	0	1	PIT1.H12CORE.0.SM.B
PRD13.H12CORE.0.P.B	PRDM13	Multiple dispersed zinc fingers {2.3.4}	Unclassified {2.3.4.0}	0	0	1	PRD13.H12CORE.0.P.B
PRD14.H12CORE.0.P.B	PRDM14	More than 3 adjacent zinc fingers {2.3.3}	Unclassified {2.3.3.0}	0	0	1	PRD14.H12CORE.0.P.B
PRD15.H12CORE.0.P.B	PRDM15	Multiple dispersed zinc fingers {2.3.4}	Unclassified {2.3.4.0}	0	0	1	PRD15.H12CORE.0.P.B
PRDM4.H12CORE.0.PSM.A	PRDM4	Multiple dispersed zinc fingers {2.3.4}	Unclassified {2.3.4.0}	0	0	1	PRDM4.H12CORE.0.PSM.A
PRDM5.H12CORE.0.P.B	PRDM5	More than 3 adjacent zinc fingers {2.3.3}	Unclassified {2.3.3.0}	0	0	1	PRDM5.H12CORE.0.P.B
PRDM5.H12CORE.1.P.B	PRDM5	More than 3 adjacent zinc fingers {2.3.3}	Unclassified {2.3.3.0}	0	0	1	PRDM5.H12CORE.1.P.B
PRDM6.H12CORE.0.P.B	PRDM6	More than 3 adjacent zinc fingers {2.3.3}	Unclassified {2.3.3.0}	0	0	1	PRDM6.H12CORE.0.P.B
PRDM9.H12CORE.0.P.B	PRDM9	Multiple dispersed zinc fingers {2.3.4}	Unclassified {2.3.4.0}	0	0	1	PRDM9.H12CORE.0.P.B
PROX1.H12CORE.0.SM.B	PROX1	HD-PROS {3.1.7}	{3.1.7.0}	0	0	1	PROX1.H12CORE.0.SM.B
RARA.H12CORE.1.P.B	RARA	Thyroid hormone receptor-related {2.1.2}	RAR (NR1B) {2.1.2.1}	0	0	1	RARA.H12CORE.1.P.B
RBAK.H12CORE.0.P.C	RBAK	More than 3 adjacent zinc fingers {2.3.3}	ZNF12-like {2.3.3.81}	0	0	1	RBAK.H12CORE.0.P.C
REL.H12CORE.0.P.B	REL	NFkappaB-related {6.1.1}	NFkappaB p65-like {6.1.1.2}	0	0	1	REL.H12CORE.0.P.B
REST.H12CORE.0.P.B	REST	Multiple dispersed zinc fingers {2.3.4}	Unclassified {2.3.4.0}	0	0	1	REST.H12CORE.0.P.B
RFX3.H12CORE.2.S.B	RFX3	RFX {3.3.3}	{3.3.3.0}	0	0	1	RFX3.H12CORE.2.S.B
SOX30.H12CORE.0.P.C	SOX30	SOX-related {4.1.1}	Group H {4.1.1.8}	0	0	1	SOX30.H12CORE.0.P.C
SOX9.H12CORE.2.S.B	SOX9	SOX-related {4.1.1}	Group E {4.1.1.5}	0	0	1	SOX9.H12CORE.2.S.B
SP5.H12CORE.1.P.B	SP5	Three-zinc finger Kruppel-related {2.3.1}	Sp1-like {2.3.1.1}	0	0	1	SP5.H12CORE.1.P.B
SRBP2.H12CORE.1.P.B	SREBF2	bHLH-ZIP {1.2.6}	SREBF {1.2.6.3}	0	0	1	SRBP2.H12CORE.1.P.B
SRF.H12CORE.0.PSM.A	SRF	Responders to external signals {5.1.2}	{5.1.2.0}	0	0	1	SRF.H12CORE.0.PSM.A
STAT6.H12CORE.0.P.B	STAT6	STAT {6.2.1}	{6.2.1.0}	0	0	1	STAT6.H12CORE.0.P.B
TAL1.H12CORE.1.P.B	TAL1	Tal-related {1.2.3}	TAL-HEN {1.2.3.1}	0	0	1	TAL1.H12CORE.1.P.B
TBP.H12CORE.0.P.B	TBP	TBP-related {8.1.1}	{8.1.1.0}	0	0	1	TBP.H12CORE.0.P.B
TEAD1.H12CORE.2.S.C	TEAD1	TEF1-related {3.6.1}	{3.6.1.0}	0	0	1	TEAD1.H12CORE.2.S.C
TF7L1.H12CORE.2.S.C	TCF7L1	TCF7-related {4.1.3}	{4.1.3.0}	0	0	1	TF7L1.H12CORE.2.S.C
THAP1.H12CORE.0.P.B	THAP1	THAP {2.9.1}	{2.9.1.0}	0	0	1	THAP1.H12CORE.0.P.B
TWST1.H12CORE.0.P.B	TWIST1	Tal-related {1.2.3}	TWIST {1.2.3.2}	0	0	1	TWST1.H12CORE.0.P.B
TZAP.H12CORE.0.P.B	ZBTB48	More than 3 adjacent zinc fingers {2.3.3}	Unclassified {2.3.3.0}	0	0	1	TZAP.H12CORE.0.P.B
VDR.H12CORE.0.PS.A	VDR	Thyroid hormone receptor-related {2.1.2}	VDR (NR1I) {2.1.2.4}	0	0	1	VDR.H12CORE.0.PS.A
YBOX1.H12CORE.0.SM.B	YBX1	Dbp {9.1.1}	B {9.1.1.2}	0	0	1	YBOX1.H12CORE.0.SM.B
Z280A.H12CORE.0.P.B	ZNF280A	More than 3 adjacent zinc fingers {2.3.3}	ZNF280-like {2.3.3.4}	0	0	1	Z280A.H12CORE.0.P.B
Z324A.H12CORE.0.P.B	ZNF324	More than 3 adjacent zinc fingers {2.3.3}	ZNF324 {2.3.3.36}	0	0	1	Z324A.H12CORE.0.P.B
Z354A.H12CORE.0.P.B	ZNF354A	More than 3 adjacent zinc fingers {2.3.3}	ZNF354A-like {2.3.3.64}	0	0	1	Z354A.H12CORE.0.P.B
Z585A.H12CORE.0.P.C	ZNF585A	More than 3 adjacent zinc fingers {2.3.3}	ZNF81-like {2.3.3.68}	0	0	1	Z585A.H12CORE.0.P.C
Z705G.H12CORE.0.P.C	ZNF705G	More than 3 adjacent zinc fingers {2.3.3}	ZNF705 {2.3.3.7}	0	0	1	Z705G.H12CORE.0.P.C
Z780A.H12CORE.0.P.C	ZNF780A	More than 3 adjacent zinc fingers {2.3.3}	ZNF283-like {2.3.3.67}	0	0	1	Z780A.H12CORE.0.P.C
ZBED1.H12CORE.0.S.B	ZBED1	BED zinc finger {2.3.5}	{2.3.5.0}	0	0	1	ZBED1.H12CORE.0.S.B
ZBED5.H12CORE.0.P.C	ZBED5	BED zinc finger {2.3.5}	{2.3.5.0}	0	0	1	ZBED5.H12CORE.0.P.C
ZBT12.H12CORE.0.P.B	ZBTB12	More than 3 adjacent zinc fingers {2.3.3}	ZBTB6-like {2.3.3.11}	0	0	1	ZBT12.H12CORE.0.P.B
ZBT14.H12CORE.0.P.C	ZBTB14	More than 3 adjacent zinc fingers {2.3.3}	Unclassified {2.3.3.0}	0	0	1	ZBT14.H12CORE.0.P.C
ZBT14.H12CORE.1.S.B	ZBTB14	More than 3 adjacent zinc fingers {2.3.3}	Unclassified {2.3.3.0}	0	0	1	ZBT14.H12CORE.1.S.B
ZBT16.H12CORE.0.P.B	ZBTB16	More than 3 adjacent zinc fingers {2.3.3}	Unclassified {2.3.3.0}	0	0	1	ZBT16.H12CORE.0.P.B
ZBT20.H12CORE.0.SM.B	ZBTB20	More than 3 adjacent zinc fingers {2.3.3}	ZBTB20-like {2.3.3.14}	0	0	1	ZBT20.H12CORE.0.SM.B
ZBT22.H12CORE.0.SM.B	ZBTB22	Other with up to three adjacent zinc fingers {2.3.2}	BTB-POZ {2.3.2.1}	0	0	1	ZBT22.H12CORE.0.SM.B
ZBT24.H12CORE.0.P.B	ZBTB24	More than 3 adjacent zinc fingers {2.3.3}	Unclassified {2.3.3.0}	0	0	1	ZBT24.H12CORE.0.P.B
ZBT26.H12CORE.1.SM.B	ZBTB26	More than 3 adjacent zinc fingers {2.3.3}	ZBTB6-like {2.3.3.11}	0	0	1	ZBT26.H12CORE.1.SM.B
ZBT37.H12CORE.0.M.C	ZBTB37	Other with up to three adjacent zinc fingers {2.3.2}	BTB-POZ {2.3.2.1}	0	0	1	ZBT37.H12CORE.0.M.C
ZBT40.H12CORE.0.P.B	ZBTB40	More than 3 adjacent zinc fingers {2.3.3}	Unclassified {2.3.3.0}	0	0	1	ZBT40.H12CORE.0.P.B
ZBT44.H12CORE.0.P.C	ZBTB44	More than 3 adjacent zinc fingers {2.3.3}	Unclassified {2.3.3.0}	0	0	1	ZBT44.H12CORE.0.P.C
ZBT49.H12CORE.0.P.C	ZBTB49	More than 3 adjacent zinc fingers {2.3.3}	Unclassified {2.3.3.0}	0	0	1	ZBT49.H12CORE.0.P.C
ZBT7A.H12CORE.0.P.B	ZBTB7A	More than 3 adjacent zinc fingers {2.3.3}	ZBTB7 {2.3.3.8}	0	0	1	ZBT7A.H12CORE.0.P.B
ZBTB2.H12CORE.0.SM.B	ZBTB2	Multiple dispersed zinc fingers {2.3.4}	ZBTB1-like {2.3.4.6}	0	0	1	ZBTB2.H12CORE.0.SM.B
ZBTB6.H12CORE.0.P.B	ZBTB6	More than 3 adjacent zinc fingers {2.3.3}	ZBTB6-like {2.3.3.11}	0	0	1	ZBTB6.H12CORE.0.P.B
ZF64B.H12CORE.0.P.B	ZFP64	More than 3 adjacent zinc fingers {2.3.3}	Unclassified {2.3.3.0}	0	0	1	ZF64B.H12CORE.0.P.B
ZF64B.H12CORE.1.P.B	ZFP64	More than 3 adjacent zinc fingers {2.3.3}	Unclassified {2.3.3.0}	0	0	1	ZF64B.H12CORE.1.P.B
ZF69B.H12CORE.0.P.C	ZFP69B	More than 3 adjacent zinc fingers {2.3.3}	ZNF642-like {2.3.3.31}	0	0	1	ZF69B.H12CORE.0.P.C
ZFP1.H12CORE.0.PSM.A	ZFP1	More than 3 adjacent zinc fingers {2.3.3}	Unclassified {2.3.3.0}	0	0	1	ZFP1.H12CORE.0.PSM.A
ZFP14.H12CORE.0.P.C	ZFP14	More than 3 adjacent zinc fingers {2.3.3}	ZFP30-like {2.3.3.63}	0	0	1	ZFP14.H12CORE.0.P.C
ZFP28.H12CORE.0.P.B	ZFP28	More than 3 adjacent zinc fingers {2.3.3}	Unclassified {2.3.3.0}	0	0	1	ZFP28.H12CORE.0.P.B
ZFP3.H12CORE.0.P.C	ZFP3	More than 3 adjacent zinc fingers {2.3.3}	Unclassified {2.3.3.0}	0	0	1	ZFP3.H12CORE.0.P.C
ZFP37.H12CORE.0.P.C	ZFP37	More than 3 adjacent zinc fingers {2.3.3}	ZNF25-like {2.3.3.69}	0	0	1	ZFP37.H12CORE.0.P.C
ZFP41.H12CORE.0.SM.B	ZFP41	More than 3 adjacent zinc fingers {2.3.3}	Unclassified {2.3.3.0}	0	0	1	ZFP41.H12CORE.0.SM.B
ZFP57.H12CORE.0.P.B	ZFP57	Multiple dispersed zinc fingers {2.3.4}	Unclassified {2.3.4.0}	0	0	1	ZFP57.H12CORE.0.P.B
ZFP69.H12CORE.0.P.C	ZFP69	More than 3 adjacent zinc fingers {2.3.3}	ZNF642-like {2.3.3.31}	0	0	1	ZFP69.H12CORE.0.P.C
ZFP82.H12CORE.0.P.C	ZFP82	More than 3 adjacent zinc fingers {2.3.3}	ZFP30-like {2.3.3.63}	0	0	1	ZFP82.H12CORE.0.P.C
ZFP90.H12CORE.0.P.C	ZFP90	More than 3 adjacent zinc fingers {2.3.3}	Unclassified {2.3.3.0}	0	0	1	ZFP90.H12CORE.0.P.C
ZFP90.H12CORE.1.P.C	ZFP90	More than 3 adjacent zinc fingers {2.3.3}	Unclassified {2.3.3.0}	0	0	1	ZFP90.H12CORE.1.P.C
ZFP91.H12CORE.0.P.C	ZFP91	More than 3 adjacent zinc fingers {2.3.3}	ZFP91-like {2.3.3.3}	0	0	1	ZFP91.H12CORE.0.P.C
ZIK1.H12CORE.0.P.C	ZIK1	More than 3 adjacent zinc fingers {2.3.3}	ZNF32-like {2.3.3.41}	0	0	1	ZIK1.H12CORE.0.P.C
ZIM3.H12CORE.0.P.B	ZIM3	More than 3 adjacent zinc fingers {2.3.3}	Unclassified {2.3.3.0}	0	0	1	ZIM3.H12CORE.0.P.B
ZKSC1.H12CORE.0.P.B	ZKSCAN1	More than 3 adjacent zinc fingers {2.3.3}	ZNF24-like {2.3.3.10}	0	0	1	ZKSC1.H12CORE.0.P.B
ZKSC5.H12CORE.0.P.C	ZKSCAN5	Multiple dispersed zinc fingers {2.3.4}	Unclassified {2.3.4.0}	0	0	1	ZKSC5.H12CORE.0.P.C
ZKSC8.H12CORE.0.P.B	ZKSCAN8	More than 3 adjacent zinc fingers {2.3.3}	Unclassified {2.3.3.0}	0	0	1	ZKSC8.H12CORE.0.P.B
ZKSC8.H12CORE.1.P.B	ZKSCAN8	More than 3 adjacent zinc fingers {2.3.3}	Unclassified {2.3.3.0}	0	0	1	ZKSC8.H12CORE.1.P.B
ZN100.H12CORE.0.P.B	ZNF100	More than 3 adjacent zinc fingers {2.3.3}	ZNF100-like {2.3.3.59}	0	0	1	ZN100.H12CORE.0.P.B
ZN100.H12CORE.1.P.B	ZNF100	More than 3 adjacent zinc fingers {2.3.3}	ZNF100-like {2.3.3.59}	0	0	1	ZN100.H12CORE.1.P.B
ZN101.H12CORE.0.P.C	ZNF101	Multiple dispersed zinc fingers {2.3.4}	Unclassified {2.3.4.0}	0	0	1	ZN101.H12CORE.0.P.C
ZN121.H12CORE.0.P.B	ZNF121	More than 3 adjacent zinc fingers {2.3.3}	Unclassified {2.3.3.0}	0	0	1	ZN121.H12CORE.0.P.B
ZN124.H12CORE.0.P.C	ZNF124	More than 3 adjacent zinc fingers {2.3.3}	ZNF763-like {2.3.3.33}	0	0	1	ZN124.H12CORE.0.P.C
ZN132.H12CORE.0.P.C	ZNF132	Multiple dispersed zinc fingers {2.3.4}	Unclassified {2.3.4.0}	0	0	1	ZN132.H12CORE.0.P.C
ZN133.H12CORE.0.P.B	ZNF133	More than 3 adjacent zinc fingers {2.3.3}	ZNF343-like {2.3.3.61}	0	0	1	ZN133.H12CORE.0.P.B
ZN135.H12CORE.0.P.C	ZNF135	More than 3 adjacent zinc fingers {2.3.3}	Unclassified {2.3.3.0}	0	0	1	ZN135.H12CORE.0.P.C
ZN136.H12CORE.0.P.B	ZNF136	More than 3 adjacent zinc fingers {2.3.3}	ZNF763-like {2.3.3.33}	0	0	1	ZN136.H12CORE.0.P.B
ZN141.H12CORE.0.P.C	ZNF141	More than 3 adjacent zinc fingers {2.3.3}	Unclassified {2.3.3.0}	0	0	1	ZN141.H12CORE.0.P.C
ZN154.H12CORE.0.P.C	ZNF154	More than 3 adjacent zinc fingers {2.3.3}	Unclassified {2.3.3.0}	0	0	1	ZN154.H12CORE.0.P.C
ZN157.H12CORE.0.P.B	ZNF157	More than 3 adjacent zinc fingers {2.3.3}	ZNF25-like {2.3.3.69}	0	0	1	ZN157.H12CORE.0.P.B
ZN160.H12CORE.0.P.C	ZNF160	More than 3 adjacent zinc fingers {2.3.3}	ZNF665-like {2.3.3.76}	0	0	1	ZN160.H12CORE.0.P.C
ZN174.H12CORE.0.M.C	ZNF174	Other with up to three adjacent zinc fingers {2.3.2}	SCAN {2.3.2.3}	0	0	1	ZN174.H12CORE.0.M.C
ZN177.H12CORE.0.SM.B	ZNF177	More than 3 adjacent zinc fingers {2.3.3}	ZNF177-like {2.3.3.40}	0	0	1	ZN177.H12CORE.0.SM.B
ZN180.H12CORE.0.P.C	ZNF180	More than 3 adjacent zinc fingers {2.3.3}	ZNF180-like {2.3.3.58}	0	0	1	ZN180.H12CORE.0.P.C
ZN184.H12CORE.0.P.B	ZNF184	More than 3 adjacent zinc fingers {2.3.3}	Unclassified {2.3.3.0}	0	0	1	ZN184.H12CORE.0.P.B
ZN197.H12CORE.0.P.C	ZNF197	More than 3 adjacent zinc fingers {2.3.3}	Unclassified {2.3.3.0}	0	0	1	ZN197.H12CORE.0.P.C
ZN205.H12CORE.0.P.C	ZNF205	More than 3 adjacent zinc fingers {2.3.3}	Unclassified {2.3.3.0}	0	0	1	ZN205.H12CORE.0.P.C
ZN213.H12CORE.0.P.C	ZNF213	More than 3 adjacent zinc fingers {2.3.3}	ZNF75-like {2.3.3.6}	0	0	1	ZN213.H12CORE.0.P.C
ZN214.H12CORE.0.P.B	ZNF214	More than 3 adjacent zinc fingers {2.3.3}	ZNF214-like {2.3.3.56}	0	0	1	ZN214.H12CORE.0.P.B
ZN222.H12CORE.0.P.C	ZNF222	More than 3 adjacent zinc fingers {2.3.3}	ZNF222-like {2.3.3.47}	0	0	1	ZN222.H12CORE.0.P.C
ZN224.H12CORE.0.P.B	ZNF224	More than 3 adjacent zinc fingers {2.3.3}	ZNF222-like {2.3.3.47}	0	0	1	ZN224.H12CORE.0.P.B
ZN239.H12CORE.0.P.C	ZNF239	More than 3 adjacent zinc fingers {2.3.3}	Unclassified {2.3.3.0}	0	0	1	ZN239.H12CORE.0.P.C
ZN248.H12CORE.0.P.B	ZNF248	Multiple dispersed zinc fingers {2.3.4}	ZNF37A-like {2.3.4.25}	0	0	1	ZN248.H12CORE.0.P.B
ZN250.H12CORE.0.P.C	ZNF250	More than 3 adjacent zinc fingers {2.3.3}	Unclassified {2.3.3.0}	0	0	1	ZN250.H12CORE.0.P.C
ZN250.H12CORE.1.M.C	ZNF250	More than 3 adjacent zinc fingers {2.3.3}	Unclassified {2.3.3.0}	0	0	1	ZN250.H12CORE.1.M.C
ZN251.H12CORE.0.P.C	ZNF251	Multiple dispersed zinc fingers {2.3.4}	Unclassified {2.3.4.0}	0	0	1	ZN251.H12CORE.0.P.C
ZN254.H12CORE.0.P.C	ZNF254	More than 3 adjacent zinc fingers {2.3.3}	Unclassified {2.3.3.0}	0	0	1	ZN254.H12CORE.0.P.C
ZN257.H12CORE.0.P.B	ZNF257	More than 3 adjacent zinc fingers {2.3.3}	Unclassified {2.3.3.0}	0	0	1	ZN257.H12CORE.0.P.B
ZN264.H12CORE.0.P.B	ZNF264	More than 3 adjacent zinc fingers {2.3.3}	ZNF460-like {2.3.3.54}	0	0	1	ZN264.H12CORE.0.P.B
ZN266.H12CORE.0.P.B	ZNF266	More than 3 adjacent zinc fingers {2.3.3}	Unclassified {2.3.3.0}	0	0	1	ZN266.H12CORE.0.P.B
ZN267.H12CORE.0.P.C	ZNF267	More than 3 adjacent zinc fingers {2.3.3}	Unclassified {2.3.3.0}	0	0	1	ZN267.H12CORE.0.P.C
ZN273.H12CORE.0.P.C	ZNF273	More than 3 adjacent zinc fingers {2.3.3}	Unclassified {2.3.3.0}	0	0	1	ZN273.H12CORE.0.P.C
ZN274.H12CORE.2.P.B	ZNF274	More than 3 adjacent zinc fingers {2.3.3}	Unclassified {2.3.3.0}	0	0	1	ZN274.H12CORE.2.P.B
ZN276.H12CORE.0.SM.B	ZNF276	More than 3 adjacent zinc fingers {2.3.3}	ZFP91-like {2.3.3.3}	0	0	1	ZN276.H12CORE.0.SM.B
ZN281.H12CORE.1.SM.B	ZNF281	More than 3 adjacent zinc fingers {2.3.3}	ZNF148-like {2.3.3.13}	0	0	1	ZN281.H12CORE.1.SM.B
ZN282.H12CORE.0.P.B	ZNF282	More than 3 adjacent zinc fingers {2.3.3}	ZNF282-like {2.3.3.38}	0	0	1	ZN282.H12CORE.0.P.B
ZN283.H12CORE.0.P.C	ZNF283	More than 3 adjacent zinc fingers {2.3.3}	ZNF283-like {2.3.3.67}	0	0	1	ZN283.H12CORE.0.P.C
ZN284.H12CORE.0.P.C	ZNF284	More than 3 adjacent zinc fingers {2.3.3}	ZNF222-like {2.3.3.47}	0	0	1	ZN284.H12CORE.0.P.C
ZN296.H12CORE.0.S.C	ZNF296	Multiple dispersed zinc fingers {2.3.4}	BCL11 {2.3.4.15}	0	0	1	ZN296.H12CORE.0.S.C
ZN302.H12CORE.0.P.B	ZNF302	More than 3 adjacent zinc fingers {2.3.3}	ZNF302-like {2.3.3.44}	0	0	1	ZN302.H12CORE.0.P.B
ZN304.H12CORE.0.P.C	ZNF304	Multiple dispersed zinc fingers {2.3.4}	Unclassified {2.3.4.0}	0	0	1	ZN304.H12CORE.0.P.C
ZN316.H12CORE.0.P.C	ZNF316	Multiple dispersed zinc fingers {2.3.4}	Unclassified {2.3.4.0}	0	0	1	ZN316.H12CORE.0.P.C
ZN317.H12CORE.0.P.B	ZNF317	More than 3 adjacent zinc fingers {2.3.3}	Unclassified {2.3.3.0}	0	0	1	ZN317.H12CORE.0.P.B
ZN317.H12CORE.1.P.B	ZNF317	More than 3 adjacent zinc fingers {2.3.3}	Unclassified {2.3.3.0}	0	0	1	ZN317.H12CORE.1.P.B
ZN320.H12CORE.0.P.B	ZNF320	More than 3 adjacent zinc fingers {2.3.3}	Unclassified {2.3.3.0}	0	0	1	ZN320.H12CORE.0.P.B
ZN320.H12CORE.1.P.B	ZNF320	More than 3 adjacent zinc fingers {2.3.3}	Unclassified {2.3.3.0}	0	0	1	ZN320.H12CORE.1.P.B
ZN322.H12CORE.0.P.C	ZNF322	More than 3 adjacent zinc fingers {2.3.3}	ZNF322-like {2.3.3.52}	0	0	1	ZN322.H12CORE.0.P.C
ZN329.H12CORE.0.P.C	ZNF329	More than 3 adjacent zinc fingers {2.3.3}	Unclassified {2.3.3.0}	0	0	1	ZN329.H12CORE.0.P.C
ZN329.H12CORE.1.P.C	ZNF329	More than 3 adjacent zinc fingers {2.3.3}	Unclassified {2.3.3.0}	0	0	1	ZN329.H12CORE.1.P.C
ZN331.H12CORE.0.P.B	ZNF331	More than 3 adjacent zinc fingers {2.3.3}	Unclassified {2.3.3.0}	0	0	1	ZN331.H12CORE.0.P.B
ZN333.H12CORE.0.P.C	ZNF333	More than 3 adjacent zinc fingers {2.3.3}	ZNF177-like {2.3.3.40}	0	0	1	ZN333.H12CORE.0.P.C
ZN335.H12CORE.0.P.B	ZNF335	Multiple dispersed zinc fingers {2.3.4}	Unclassified {2.3.4.0}	0	0	1	ZN335.H12CORE.0.P.B
ZN335.H12CORE.1.P.D	ZNF335	Multiple dispersed zinc fingers {2.3.4}	Unclassified {2.3.4.0}	0	0	1	ZN335.H12CORE.1.P.D
ZN337.H12CORE.0.P.C	ZNF337	More than 3 adjacent zinc fingers {2.3.3}	Unclassified {2.3.3.0}	0	0	1	ZN337.H12CORE.0.P.C
ZN33B.H12CORE.0.P.C	ZNF33B	More than 3 adjacent zinc fingers {2.3.3}	ZNF25-like {2.3.3.69}	0	0	1	ZN33B.H12CORE.0.P.C
ZN350.H12CORE.0.P.B	ZNF350	More than 3 adjacent zinc fingers {2.3.3}	ZNF350-like {2.3.3.30}	0	0	1	ZN350.H12CORE.0.P.B
ZN362.H12CORE.0.P.C	ZNF362	More than 3 adjacent zinc fingers {2.3.3}	ZNF362-like {2.3.3.37}	0	0	1	ZN362.H12CORE.0.P.C
ZN37A.H12CORE.0.P.B	ZNF37A	Multiple dispersed zinc fingers {2.3.4}	ZNF37A-like {2.3.4.25}	0	0	1	ZN37A.H12CORE.0.P.B
ZN382.H12CORE.0.P.B	ZNF382	Multiple dispersed zinc fingers {2.3.4}	ZNF37A-like {2.3.4.25}	0	0	1	ZN382.H12CORE.0.P.B
ZN383.H12CORE.0.P.C	ZNF383	More than 3 adjacent zinc fingers {2.3.3}	ZNF620-like {2.3.3.35}	0	0	1	ZN383.H12CORE.0.P.C
ZN384.H12CORE.0.PSM.A	ZNF384	More than 3 adjacent zinc fingers {2.3.3}	ZNF362-like {2.3.3.37}	0	0	1	ZN384.H12CORE.0.PSM.A
ZN394.H12CORE.0.P.C	ZNF394	More than 3 adjacent zinc fingers {2.3.3}	Unclassified {2.3.3.0}	0	0	1	ZN394.H12CORE.0.P.C
ZN407.H12CORE.0.P.B	ZNF407	Multiple dispersed zinc fingers {2.3.4}	Unclassified {2.3.4.0}	0	0	1	ZN407.H12CORE.0.P.B
ZN410.H12CORE.0.SM.B	ZNF410	More than 3 adjacent zinc fingers {2.3.3}	MTF1-like {2.3.3.24}	0	0	1	ZN410.H12CORE.0.SM.B
ZN416.H12CORE.0.P.C	ZNF416	More than 3 adjacent zinc fingers {2.3.3}	Unclassified {2.3.3.0}	0	0	1	ZN416.H12CORE.0.P.C
ZN418.H12CORE.0.P.B	ZNF418	Multiple dispersed zinc fingers {2.3.4}	ZNF417-like {2.3.4.1}	0	0	1	ZN418.H12CORE.0.P.B
ZN425.H12CORE.0.P.C	ZNF425	More than 3 adjacent zinc fingers {2.3.3}	Unclassified {2.3.3.0}	0	0	1	ZN425.H12CORE.0.P.C
ZN429.H12CORE.0.P.C	ZNF429	More than 3 adjacent zinc fingers {2.3.3}	Unclassified {2.3.3.0}	0	0	1	ZN429.H12CORE.0.P.C
ZN430.H12CORE.0.P.C	ZNF430	More than 3 adjacent zinc fingers {2.3.3}	ZNF100-like {2.3.3.59}	0	0	1	ZN430.H12CORE.0.P.C
ZN432.H12CORE.0.P.C	ZNF432	More than 3 adjacent zinc fingers {2.3.3}	ZNF432-like {2.3.3.75}	0	0	1	ZN432.H12CORE.0.P.C
ZN436.H12CORE.0.P.C	ZNF436	More than 3 adjacent zinc fingers {2.3.3}	ZNF180-like {2.3.3.58}	0	0	1	ZN436.H12CORE.0.P.C
ZN440.H12CORE.0.P.C	ZNF440	More than 3 adjacent zinc fingers {2.3.3}	ZNF763-like {2.3.3.33}	0	0	1	ZN440.H12CORE.0.P.C
ZN441.H12CORE.0.P.C	ZNF441	More than 3 adjacent zinc fingers {2.3.3}	Unclassified {2.3.3.0}	0	0	1	ZN441.H12CORE.0.P.C
ZN441.H12CORE.1.P.C	ZNF441	More than 3 adjacent zinc fingers {2.3.3}	Unclassified {2.3.3.0}	0	0	1	ZN441.H12CORE.1.P.C
ZN443.H12CORE.0.P.C	ZNF443	More than 3 adjacent zinc fingers {2.3.3}	ZNF442-like {2.3.3.74}	0	0	1	ZN443.H12CORE.0.P.C
ZN449.H12CORE.0.P.B	ZNF449	More than 3 adjacent zinc fingers {2.3.3}	Unclassified {2.3.3.0}	0	0	1	ZN449.H12CORE.0.P.B
ZN449.H12CORE.1.S.C	ZNF449	More than 3 adjacent zinc fingers {2.3.3}	Unclassified {2.3.3.0}	0	0	1	ZN449.H12CORE.1.S.C
ZN454.H12CORE.0.P.B	ZNF454	More than 3 adjacent zinc fingers {2.3.3}	Unclassified {2.3.3.0}	0	0	1	ZN454.H12CORE.0.P.B
ZN454.H12CORE.1.SM.B	ZNF454	More than 3 adjacent zinc fingers {2.3.3}	Unclassified {2.3.3.0}	0	0	1	ZN454.H12CORE.1.SM.B
ZN467.H12CORE.0.P.C	ZNF467	Multiple dispersed zinc fingers {2.3.4}	Unclassified {2.3.4.0}	0	0	1	ZN467.H12CORE.0.P.C
ZN479.H12CORE.0.P.C	ZNF479	More than 3 adjacent zinc fingers {2.3.3}	ZNF479-like {2.3.3.57}	0	0	1	ZN479.H12CORE.0.P.C
ZN480.H12CORE.0.P.C	ZNF480	More than 3 adjacent zinc fingers {2.3.3}	Unclassified {2.3.3.0}	0	0	1	ZN480.H12CORE.0.P.C
ZN480.H12CORE.1.P.C	ZNF480	More than 3 adjacent zinc fingers {2.3.3}	Unclassified {2.3.3.0}	0	0	1	ZN480.H12CORE.1.P.C
ZN483.H12CORE.0.P.C	ZNF483	More than 3 adjacent zinc fingers {2.3.3}	Unclassified {2.3.3.0}	0	0	1	ZN483.H12CORE.0.P.C
ZN484.H12CORE.0.P.C	ZNF484	More than 3 adjacent zinc fingers {2.3.3}	ZNF81-like {2.3.3.68}	0	0	1	ZN484.H12CORE.0.P.C
ZN485.H12CORE.0.P.C	ZNF485	More than 3 adjacent zinc fingers {2.3.3}	Unclassified {2.3.3.0}	0	0	1	ZN485.H12CORE.0.P.C
ZN490.H12CORE.0.P.C	ZNF490	More than 3 adjacent zinc fingers {2.3.3}	ZNF763-like {2.3.3.33}	0	0	1	ZN490.H12CORE.0.P.C
ZN492.H12CORE.0.P.C	ZNF492	More than 3 adjacent zinc fingers {2.3.3}	ZNF98-like {2.3.3.60}	0	0	1	ZN492.H12CORE.0.P.C
ZN502.H12CORE.0.P.C	ZNF502	More than 3 adjacent zinc fingers {2.3.3}	Unclassified {2.3.3.0}	0	0	1	ZN502.H12CORE.0.P.C
ZN506.H12CORE.0.P.C	ZNF506	More than 3 adjacent zinc fingers {2.3.3}	Unclassified {2.3.3.0}	0	0	1	ZN506.H12CORE.0.P.C
ZN510.H12CORE.0.P.C	ZNF510	Multiple dispersed zinc fingers {2.3.4}	ZNF37A-like {2.3.4.25}	0	0	1	ZN510.H12CORE.0.P.C
ZN510.H12CORE.1.P.C	ZNF510	Multiple dispersed zinc fingers {2.3.4}	ZNF37A-like {2.3.4.25}	0	0	1	ZN510.H12CORE.1.P.C
ZN524.H12CORE.0.S.B	ZNF524	More than 3 adjacent zinc fingers {2.3.3}	ZNF524-like {2.3.3.15}	0	0	1	ZN524.H12CORE.0.S.B
ZN527.H12CORE.0.P.C	ZNF527	More than 3 adjacent zinc fingers {2.3.3}	Unclassified {2.3.3.0}	0	0	1	ZN527.H12CORE.0.P.C
ZN528.H12CORE.0.P.B	ZNF528	More than 3 adjacent zinc fingers {2.3.3}	Unclassified {2.3.3.0}	0	0	1	ZN528.H12CORE.0.P.B
ZN529.H12CORE.0.P.B	ZNF529	More than 3 adjacent zinc fingers {2.3.3}	Unclassified {2.3.3.0}	0	0	1	ZN529.H12CORE.0.P.B
ZN530.H12CORE.0.P.B	ZNF530	More than 3 adjacent zinc fingers {2.3.3}	Unclassified {2.3.3.0}	0	0	1	ZN530.H12CORE.0.P.B
ZN540.H12CORE.0.P.C	ZNF540	More than 3 adjacent zinc fingers {2.3.3}	ZNF283-like {2.3.3.67}	0	0	1	ZN540.H12CORE.0.P.C
ZN543.H12CORE.0.P.C	ZNF543	More than 3 adjacent zinc fingers {2.3.3}	ZNF460-like {2.3.3.54}	0	0	1	ZN543.H12CORE.0.P.C
ZN547.H12CORE.0.P.B	ZNF547	More than 3 adjacent zinc fingers {2.3.3}	Unclassified {2.3.3.0}	0	0	1	ZN547.H12CORE.0.P.B
ZN548.H12CORE.0.P.B	ZNF548	More than 3 adjacent zinc fingers {2.3.3}	ZNF548-like {2.3.3.53}	0	0	1	ZN548.H12CORE.0.P.B
ZN549.H12CORE.0.P.B	ZNF549	More than 3 adjacent zinc fingers {2.3.3}	Unclassified {2.3.3.0}	0	0	1	ZN549.H12CORE.0.P.B
ZN550.H12CORE.0.P.C	ZNF550	More than 3 adjacent zinc fingers {2.3.3}	Unclassified {2.3.3.0}	0	0	1	ZN550.H12CORE.0.P.C
ZN557.H12CORE.0.P.C	ZNF557	More than 3 adjacent zinc fingers {2.3.3}	ZNF558-like {2.3.3.43}	0	0	1	ZN557.H12CORE.0.P.C
ZN558.H12CORE.0.P.B	ZNF558	More than 3 adjacent zinc fingers {2.3.3}	ZNF558-like {2.3.3.43}	0	0	1	ZN558.H12CORE.0.P.B
ZN560.H12CORE.0.P.C	ZNF560	More than 3 adjacent zinc fingers {2.3.3}	Unclassified {2.3.3.0}	0	0	1	ZN560.H12CORE.0.P.C
ZN561.H12CORE.0.P.C	ZNF561	More than 3 adjacent zinc fingers {2.3.3}	ZNF562-like {2.3.3.45}	0	0	1	ZN561.H12CORE.0.P.C
ZN562.H12CORE.0.P.C	ZNF562	More than 3 adjacent zinc fingers {2.3.3}	ZNF562-like {2.3.3.45}	0	0	1	ZN562.H12CORE.0.P.C
ZN563.H12CORE.0.P.C	ZNF563	More than 3 adjacent zinc fingers {2.3.3}	ZNF763-like {2.3.3.33}	0	0	1	ZN563.H12CORE.0.P.C
ZN563.H12CORE.1.P.C	ZNF563	More than 3 adjacent zinc fingers {2.3.3}	ZNF763-like {2.3.3.33}	0	0	1	ZN563.H12CORE.1.P.C
ZN564.H12CORE.0.P.C	ZNF564	More than 3 adjacent zinc fingers {2.3.3}	ZNF763-like {2.3.3.33}	0	0	1	ZN564.H12CORE.0.P.C
ZN565.H12CORE.0.P.C	ZNF565	More than 3 adjacent zinc fingers {2.3.3}	Unclassified {2.3.3.0}	0	0	1	ZN565.H12CORE.0.P.C
ZN566.H12CORE.0.P.C	ZNF566	More than 3 adjacent zinc fingers {2.3.3}	ZNF620-like {2.3.3.35}	0	0	1	ZN566.H12CORE.0.P.C
ZN567.H12CORE.0.P.C	ZNF567	More than 3 adjacent zinc fingers {2.3.3}	ZNF25-like {2.3.3.69}	0	0	1	ZN567.H12CORE.0.P.C
ZN570.H12CORE.0.P.C	ZNF570	More than 3 adjacent zinc fingers {2.3.3}	ZNF642-like {2.3.3.31}	0	0	1	ZN570.H12CORE.0.P.C
ZN573.H12CORE.0.P.C	ZNF573	More than 3 adjacent zinc fingers {2.3.3}	ZNF283-like {2.3.3.67}	0	0	1	ZN573.H12CORE.0.P.C
ZN574.H12CORE.0.P.B	ZNF574	Multiple dispersed zinc fingers {2.3.4}	ZNF526-like {2.3.4.22}	0	0	1	ZN574.H12CORE.0.P.B
ZN577.H12CORE.0.P.B	ZNF577	More than 3 adjacent zinc fingers {2.3.3}	ZNF350-like {2.3.3.30}	0	0	1	ZN577.H12CORE.0.P.B
ZN578.H12CORE.0.P.C	ZNF578	More than 3 adjacent zinc fingers {2.3.3}	Unclassified {2.3.3.0}	0	0	1	ZN578.H12CORE.0.P.C
ZN582.H12CORE.0.P.C	ZNF582	More than 3 adjacent zinc fingers {2.3.3}	ZNF620-like {2.3.3.35}	0	0	1	ZN582.H12CORE.0.P.C
ZN584.H12CORE.0.P.B	ZNF584	More than 3 adjacent zinc fingers {2.3.3}	Unclassified {2.3.3.0}	0	0	1	ZN584.H12CORE.0.P.B
ZN584.H12CORE.1.P.C	ZNF584	More than 3 adjacent zinc fingers {2.3.3}	Unclassified {2.3.3.0}	0	0	1	ZN584.H12CORE.1.P.C
ZN587.H12CORE.0.P.C	ZNF587	Multiple dispersed zinc fingers {2.3.4}	ZNF417-like {2.3.4.1}	0	0	1	ZN587.H12CORE.0.P.C
ZN595.H12CORE.0.P.C	ZNF595	More than 3 adjacent zinc fingers {2.3.3}	ZNF595-like {2.3.3.77}	0	0	1	ZN595.H12CORE.0.P.C
ZN605.H12CORE.0.P.C	ZNF605	More than 3 adjacent zinc fingers {2.3.3}	ZNF300-like {2.3.3.71}	0	0	1	ZN605.H12CORE.0.P.C
ZN611.H12CORE.0.P.C	ZNF611	More than 3 adjacent zinc fingers {2.3.3}	ZNF813-like {2.3.3.72}	0	0	1	ZN611.H12CORE.0.P.C
ZN611.H12CORE.1.P.C	ZNF611	More than 3 adjacent zinc fingers {2.3.3}	ZNF813-like {2.3.3.72}	0	0	1	ZN611.H12CORE.1.P.C
ZN613.H12CORE.0.P.C	ZNF613	More than 3 adjacent zinc fingers {2.3.3}	ZNF350-like {2.3.3.30}	0	0	1	ZN613.H12CORE.0.P.C
ZN614.H12CORE.0.P.C	ZNF614	More than 3 adjacent zinc fingers {2.3.3}	ZNF350-like {2.3.3.30}	0	0	1	ZN614.H12CORE.0.P.C
ZN615.H12CORE.0.P.C	ZNF615	More than 3 adjacent zinc fingers {2.3.3}	ZNF432-like {2.3.3.75}	0	0	1	ZN615.H12CORE.0.P.C
ZN616.H12CORE.0.P.C	ZNF616	More than 3 adjacent zinc fingers {2.3.3}	ZNF841-like {2.3.3.79}	0	0	1	ZN616.H12CORE.0.P.C
ZN621.H12CORE.0.P.C	ZNF621	More than 3 adjacent zinc fingers {2.3.3}	ZNF620-like {2.3.3.35}	0	0	1	ZN621.H12CORE.0.P.C
ZN623.H12CORE.0.P.C	ZNF623	More than 3 adjacent zinc fingers {2.3.3}	Unclassified {2.3.3.0}	0	0	1	ZN623.H12CORE.0.P.C
ZN626.H12CORE.0.P.C	ZNF626	More than 3 adjacent zinc fingers {2.3.3}	Unclassified {2.3.3.0}	0	0	1	ZN626.H12CORE.0.P.C
ZN627.H12CORE.0.P.C	ZNF627	More than 3 adjacent zinc fingers {2.3.3}	ZNF763-like {2.3.3.33}	0	0	1	ZN627.H12CORE.0.P.C
ZN649.H12CORE.0.P.C	ZNF649	More than 3 adjacent zinc fingers {2.3.3}	ZNF350-like {2.3.3.30}	0	0	1	ZN649.H12CORE.0.P.C
ZN652.H12CORE.0.PS.A	ZNF652	More than 3 adjacent zinc fingers {2.3.3}	ZNF652-like {2.3.3.29}	0	0	1	ZN652.H12CORE.0.PS.A
ZN660.H12CORE.0.SM.B	ZNF660	More than 3 adjacent zinc fingers {2.3.3}	Unclassified {2.3.3.0}	0	0	1	ZN660.H12CORE.0.SM.B
ZN662.H12CORE.0.P.C	ZNF662	More than 3 adjacent zinc fingers {2.3.3}	Unclassified {2.3.3.0}	0	0	1	ZN662.H12CORE.0.P.C
ZN667.H12CORE.0.P.C	ZNF667	More than 3 adjacent zinc fingers {2.3.3}	Unclassified {2.3.3.0}	0	0	1	ZN667.H12CORE.0.P.C
ZN667.H12CORE.1.P.C	ZNF667	More than 3 adjacent zinc fingers {2.3.3}	Unclassified {2.3.3.0}	0	0	1	ZN667.H12CORE.1.P.C
ZN671.H12CORE.0.P.C	ZNF671	Multiple dispersed zinc fingers {2.3.4}	ZNF134-like {2.3.4.24}	0	0	1	ZN671.H12CORE.0.P.C
ZN674.H12CORE.0.P.C	ZNF674	Multiple dispersed zinc fingers {2.3.4}	Unclassified {2.3.4.0}	0	0	1	ZN674.H12CORE.0.P.C
ZN677.H12CORE.0.P.C	ZNF677	More than 3 adjacent zinc fingers {2.3.3}	Unclassified {2.3.3.0}	0	0	1	ZN677.H12CORE.0.P.C
ZN680.H12CORE.0.P.B	ZNF680	More than 3 adjacent zinc fingers {2.3.3}	Unclassified {2.3.3.0}	0	0	1	ZN680.H12CORE.0.P.B
ZN681.H12CORE.0.P.C	ZNF681	More than 3 adjacent zinc fingers {2.3.3}	Unclassified {2.3.3.0}	0	0	1	ZN681.H12CORE.0.P.C
ZN682.H12CORE.0.P.B	ZNF682	More than 3 adjacent zinc fingers {2.3.3}	Unclassified {2.3.3.0}	0	0	1	ZN682.H12CORE.0.P.B
ZN692.H12CORE.0.P.C	ZNF692	More than 3 adjacent zinc fingers {2.3.3}	ZFP91-like {2.3.3.3}	0	0	1	ZN692.H12CORE.0.P.C
ZN701.H12CORE.0.P.B	ZNF701	More than 3 adjacent zinc fingers {2.3.3}	ZNF525-like {2.3.3.27}	0	0	1	ZN701.H12CORE.0.P.B
ZN704.H12CORE.0.SM.B	ZN704	Unannotated {0.0.9}	{0.0.9.0}	0	0	1	ZN704.H12CORE.0.SM.B
ZN707.H12CORE.0.P.B	ZNF707	More than 3 adjacent zinc fingers {2.3.3}	Unclassified {2.3.3.0}	0	0	1	ZN707.H12CORE.0.P.B
ZN713.H12CORE.0.SM.B	ZNF713	More than 3 adjacent zinc fingers {2.3.3}	Unclassified {2.3.3.0}	0	0	1	ZN713.H12CORE.0.SM.B
ZN714.H12CORE.0.P.C	ZNF714	More than 3 adjacent zinc fingers {2.3.3}	Unclassified {2.3.3.0}	0	0	1	ZN714.H12CORE.0.P.C
ZN716.H12CORE.0.P.C	ZNF716	More than 3 adjacent zinc fingers {2.3.3}	ZNF479-like {2.3.3.57}	0	0	1	ZN716.H12CORE.0.P.C
ZN716.H12CORE.1.P.C	ZNF716	More than 3 adjacent zinc fingers {2.3.3}	ZNF479-like {2.3.3.57}	0	0	1	ZN716.H12CORE.1.P.C
ZN730.H12CORE.0.P.C	ZNF730	More than 3 adjacent zinc fingers {2.3.3}	ZNF100-like {2.3.3.59}	0	0	1	ZN730.H12CORE.0.P.C
ZN736.H12CORE.0.P.C	ZNF736	More than 3 adjacent zinc fingers {2.3.3}	ZNF736-like {2.3.3.48}	0	0	1	ZN736.H12CORE.0.P.C
ZN740.H12CORE.1.S.C	ZNF740	Other with up to three adjacent zinc fingers {2.3.2}	Other {2.3.2.4}	0	0	1	ZN740.H12CORE.1.S.C
ZN749.H12CORE.0.P.C	ZNF749	More than 3 adjacent zinc fingers {2.3.3}	Unclassified {2.3.3.0}	0	0	1	ZN749.H12CORE.0.P.C
ZN749.H12CORE.1.P.C	ZNF749	More than 3 adjacent zinc fingers {2.3.3}	Unclassified {2.3.3.0}	0	0	1	ZN749.H12CORE.1.P.C
ZN75D.H12CORE.0.P.B	ZNF75D	More than 3 adjacent zinc fingers {2.3.3}	ZNF75-like {2.3.3.6}	0	0	1	ZN75D.H12CORE.0.P.B
ZN75D.H12CORE.1.P.B	ZNF75D	More than 3 adjacent zinc fingers {2.3.3}	ZNF75-like {2.3.3.6}	0	0	1	ZN75D.H12CORE.1.P.B
ZN765.H12CORE.0.P.C	ZNF765	More than 3 adjacent zinc fingers {2.3.3}	ZNF525-like {2.3.3.27}	0	0	1	ZN765.H12CORE.0.P.C
ZN766.H12CORE.0.P.B	ZNF766	More than 3 adjacent zinc fingers {2.3.3}	Unclassified {2.3.3.0}	0	0	1	ZN766.H12CORE.0.P.B
ZN766.H12CORE.1.P.B	ZNF766	More than 3 adjacent zinc fingers {2.3.3}	Unclassified {2.3.3.0}	0	0	1	ZN766.H12CORE.1.P.B
ZN768.H12CORE.0.P.B	ZNF768	More than 3 adjacent zinc fingers {2.3.3}	Unclassified {2.3.3.0}	0	0	1	ZN768.H12CORE.0.P.B
ZN768.H12CORE.1.P.B	ZNF768	More than 3 adjacent zinc fingers {2.3.3}	Unclassified {2.3.3.0}	0	0	1	ZN768.H12CORE.1.P.B
ZN771.H12CORE.0.SM.B	ZNF771	More than 3 adjacent zinc fingers {2.3.3}	ZNF764-like {2.3.3.39}	0	0	1	ZN771.H12CORE.0.SM.B
ZN776.H12CORE.0.P.C	ZNF776	More than 3 adjacent zinc fingers {2.3.3}	ZNF548-like {2.3.3.53}	0	0	1	ZN776.H12CORE.0.P.C
ZN778.H12CORE.0.P.C	ZNF778	Multiple dispersed zinc fingers {2.3.4}	Unclassified {2.3.4.0}	0	0	1	ZN778.H12CORE.0.P.C
ZN778.H12CORE.1.P.B	ZNF778	Multiple dispersed zinc fingers {2.3.4}	Unclassified {2.3.4.0}	0	0	1	ZN778.H12CORE.1.P.B
ZN782.H12CORE.0.P.C	ZNF782	More than 3 adjacent zinc fingers {2.3.3}	ZNF25-like {2.3.3.69}	0	0	1	ZN782.H12CORE.0.P.C
ZN787.H12CORE.0.M.C	ZNF787	Multiple dispersed zinc fingers {2.3.4}	Unclassified {2.3.4.0}	0	0	1	ZN787.H12CORE.0.M.C
ZN787.H12CORE.1.S.C	ZNF787	Multiple dispersed zinc fingers {2.3.4}	Unclassified {2.3.4.0}	0	0	1	ZN787.H12CORE.1.S.C
ZN789.H12CORE.0.P.C	ZNF789	More than 3 adjacent zinc fingers {2.3.3}	Unclassified {2.3.3.0}	0	0	1	ZN789.H12CORE.0.P.C
ZN790.H12CORE.0.P.C	ZNF790	More than 3 adjacent zinc fingers {2.3.3}	Unclassified {2.3.3.0}	0	0	1	ZN790.H12CORE.0.P.C
ZN790.H12CORE.1.P.C	ZNF790	More than 3 adjacent zinc fingers {2.3.3}	Unclassified {2.3.3.0}	0	0	1	ZN790.H12CORE.1.P.C
ZN791.H12CORE.0.P.C	ZNF791	More than 3 adjacent zinc fingers {2.3.3}	Unclassified {2.3.3.0}	0	0	1	ZN791.H12CORE.0.P.C
ZN799.H12CORE.0.P.C	ZNF799	More than 3 adjacent zinc fingers {2.3.3}	ZNF442-like {2.3.3.74}	0	0	1	ZN799.H12CORE.0.P.C
ZN805.H12CORE.0.P.C	ZNF805	More than 3 adjacent zinc fingers {2.3.3}	ZNF460-like {2.3.3.54}	0	0	1	ZN805.H12CORE.0.P.C
ZN821.H12CORE.0.SM.B	ZN821	Unannotated {0.0.9}	{0.0.9.0}	0	0	1	ZN821.H12CORE.0.SM.B
ZN823.H12CORE.0.P.C	ZNF823	More than 3 adjacent zinc fingers {2.3.3}	ZNF442-like {2.3.3.74}	0	0	1	ZN823.H12CORE.0.P.C
ZN860.H12CORE.0.P.C	ZNF860	More than 3 adjacent zinc fingers {2.3.3}	ZNF813-like {2.3.3.72}	0	0	1	ZN860.H12CORE.0.P.C
ZN875.H12CORE.0.P.C	ZNF875	More than 3 adjacent zinc fingers {2.3.3}	ZNF343-like {2.3.3.61}	0	0	1	ZN875.H12CORE.0.P.C
ZN879.H12CORE.0.P.C	ZNF879	More than 3 adjacent zinc fingers {2.3.3}	Unclassified {2.3.3.0}	0	0	1	ZN879.H12CORE.0.P.C
ZN880.H12CORE.0.P.C	ZNF880	More than 3 adjacent zinc fingers {2.3.3}	Unclassified {2.3.3.0}	0	0	1	ZN880.H12CORE.0.P.C
ZNF10.H12CORE.0.P.C	ZNF10	More than 3 adjacent zinc fingers {2.3.3}	Unclassified {2.3.3.0}	0	0	1	ZNF10.H12CORE.0.P.C
ZNF12.H12CORE.0.P.C	ZNF12	More than 3 adjacent zinc fingers {2.3.3}	ZNF12-like {2.3.3.81}	0	0	1	ZNF12.H12CORE.0.P.C
ZNF16.H12CORE.0.P.C	ZNF16	More than 3 adjacent zinc fingers {2.3.3}	Unclassified {2.3.3.0}	0	0	1	ZNF16.H12CORE.0.P.C
ZNF18.H12CORE.0.P.B	ZNF18	More than 3 adjacent zinc fingers {2.3.3}	Unclassified {2.3.3.0}	0	0	1	ZNF18.H12CORE.0.P.B
ZNF2.H12CORE.0.P.B	ZNF2	More than 3 adjacent zinc fingers {2.3.3}	ZNF302-like {2.3.3.44}	0	0	1	ZNF2.H12CORE.0.P.B
ZNF23.H12CORE.0.P.C	ZNF23	More than 3 adjacent zinc fingers {2.3.3}	Unclassified {2.3.3.0}	0	0	1	ZNF23.H12CORE.0.P.C
ZNF24.H12CORE.0.P.B	ZNF24	More than 3 adjacent zinc fingers {2.3.3}	ZNF24-like {2.3.3.10}	0	0	1	ZNF24.H12CORE.0.P.B
ZNF26.H12CORE.0.P.B	ZNF26	More than 3 adjacent zinc fingers {2.3.3}	ZNF26-like {2.3.3.70}	0	0	1	ZNF26.H12CORE.0.P.B
ZNF26.H12CORE.1.P.B	ZNF26	More than 3 adjacent zinc fingers {2.3.3}	ZNF26-like {2.3.3.70}	0	0	1	ZNF26.H12CORE.1.P.B
ZNF28.H12CORE.0.P.C	ZNF28	More than 3 adjacent zinc fingers {2.3.3}	ZNF816A-like {2.3.3.73}	0	0	1	ZNF28.H12CORE.0.P.C
ZNF3.H12CORE.0.P.B	ZNF3	More than 3 adjacent zinc fingers {2.3.3}	ZNF3-like {2.3.3.34}	0	0	1	ZNF3.H12CORE.0.P.B
ZNF30.H12CORE.0.P.C	ZNF30	More than 3 adjacent zinc fingers {2.3.3}	ZNF283-like {2.3.3.67}	0	0	1	ZNF30.H12CORE.0.P.C
ZNF34.H12CORE.0.P.C	ZNF34	More than 3 adjacent zinc fingers {2.3.3}	Unclassified {2.3.3.0}	0	0	1	ZNF34.H12CORE.0.P.C
ZNF35.H12CORE.0.P.C	ZNF35	More than 3 adjacent zinc fingers {2.3.3}	Unclassified {2.3.3.0}	0	0	1	ZNF35.H12CORE.0.P.C
ZNF35.H12CORE.1.P.C	ZNF35	More than 3 adjacent zinc fingers {2.3.3}	Unclassified {2.3.3.0}	0	0	1	ZNF35.H12CORE.1.P.C
ZNF41.H12CORE.0.P.C	ZNF41	More than 3 adjacent zinc fingers {2.3.3}	ZNF81-like {2.3.3.68}	0	0	1	ZNF41.H12CORE.0.P.C
ZNF41.H12CORE.1.P.C	ZNF41	More than 3 adjacent zinc fingers {2.3.3}	ZNF81-like {2.3.3.68}	0	0	1	ZNF41.H12CORE.1.P.C
ZNF44.H12CORE.0.P.C	ZNF44	More than 3 adjacent zinc fingers {2.3.3}	ZNF442-like {2.3.3.74}	0	0	1	ZNF44.H12CORE.0.P.C
ZNF7.H12CORE.0.P.B	ZNF7	More than 3 adjacent zinc fingers {2.3.3}	Unclassified {2.3.3.0}	0	0	1	ZNF7.H12CORE.0.P.B
ZNF74.H12CORE.0.P.C	ZNF74	More than 3 adjacent zinc fingers {2.3.3}	Unclassified {2.3.3.0}	0	0	1	ZNF74.H12CORE.0.P.C
ZNF76.H12CORE.1.SM.B	ZNF76	More than 3 adjacent zinc fingers {2.3.3}	ZNF76-like {2.3.3.28}	0	0	1	ZNF76.H12CORE.1.SM.B
ZNF77.H12CORE.0.P.C	ZNF77	More than 3 adjacent zinc fingers {2.3.3}	ZNF763-like {2.3.3.33}	0	0	1	ZNF77.H12CORE.0.P.C
ZNF79.H12CORE.0.P.C	ZNF79	More than 3 adjacent zinc fingers {2.3.3}	Unclassified {2.3.3.0}	0	0	1	ZNF79.H12CORE.0.P.C
ZNF8.H12CORE.0.P.C	ZNF8	Multiple dispersed zinc fingers {2.3.4}	Unclassified {2.3.4.0}	0	0	1	ZNF8.H12CORE.0.P.C
ZNF8.H12CORE.1.P.B	ZNF8	Multiple dispersed zinc fingers {2.3.4}	Unclassified {2.3.4.0}	0	0	1	ZNF8.H12CORE.1.P.B
ZNF81.H12CORE.0.P.C	ZNF81	More than 3 adjacent zinc fingers {2.3.3}	ZNF81-like {2.3.3.68}	0	0	1	ZNF81.H12CORE.0.P.C
ZNF90.H12CORE.0.P.C	ZNF90	More than 3 adjacent zinc fingers {2.3.3}	Unclassified {2.3.3.0}	0	0	1	ZNF90.H12CORE.0.P.C
ZSA5A.H12CORE.0.SM.B	ZSCAN5A	More than 3 adjacent zinc fingers {2.3.3}	ZSCAN5-like {2.3.3.5}	0	0	1	ZSA5A.H12CORE.0.SM.B
ZSA5C.H12CORE.0.P.C	ZSCAN5C	More than 3 adjacent zinc fingers {2.3.3}	ZSCAN5-like {2.3.3.5}	0	0	1	ZSA5C.H12CORE.0.P.C
ZSC16.H12CORE.0.PSM.A	ZSCAN16	More than 3 adjacent zinc fingers {2.3.3}	Unclassified {2.3.3.0}	0	0	1	ZSC16.H12CORE.0.PSM.A
ZSC21.H12CORE.0.P.C	ZSCAN21	More than 3 adjacent zinc fingers {2.3.3}	Unclassified {2.3.3.0}	0	0	1	ZSC21.H12CORE.0.P.C
ZSC22.H12CORE.0.P.C	ZSCAN22	More than 3 adjacent zinc fingers {2.3.3}	Unclassified {2.3.3.0}	0	0	1	ZSC22.H12CORE.0.P.C
ZSC23.H12CORE.0.M.C	ZSCAN23	More than 3 adjacent zinc fingers {2.3.3}	ZNF24-like {2.3.3.10}	0	0	1	ZSC23.H12CORE.0.M.C
ZSC29.H12CORE.0.P.B	ZSCAN29	More than 3 adjacent zinc fingers {2.3.3}	ZNF500-like {2.3.3.19}	0	0	1	ZSC29.H12CORE.0.P.B
ZSC29.H12CORE.1.M.C	ZSCAN29	More than 3 adjacent zinc fingers {2.3.3}	ZNF500-like {2.3.3.19}	0	0	1	ZSC29.H12CORE.1.M.C

## Sheet: Promoter motif enrichment
	HepG2		K562		WTC11
Motif ID	log2(odds ratio)	q-value	log2(odds ratio)	q-value	log2(odds ratio)	q-value
GABPA.H12CORE.0.PSM.A	1.67533	1.58e-16	1.58862	3.56e-15	1.2355	1.09e-09
NFYC.H12CORE.0.P.B	1.38262	1.68e-10	1.84953	1.95e-21	0.14678	1
NRF1.H12CORE.0.PS.A	1.55703	3.37e-10	1.39262	9.39e-09	0.600862	0.226
SPDEF.H12CORE.0.PSM.A	1.67884	2.12e-06	1.46921	2.43e-05	0.805995	0.197
ATF1.H12CORE.1.P.B	1.69692	7.88e-06	1.92925	8.44e-07	1.29612	0.000260072
KAISO.H12CORE.0.P.B	1.76328	4.01e-05	1.9489	6.1e-07	1.53458	0.0062
LHX6.H12CORE.0.P.B	1.23438	0.000274	1.02921	0.00262	-0.0607955	0.8985
ZN263.H12CORE.0.PM.A	-0.592819	0.000710507	-0.604905	0.000129205	-0.396641	0.105986
ZN341.H12CORE.0.P.B	-0.752265	0.00377161	-0.0212059	0.74646	-0.145485	0.780897
ZNF76.H12CORE.1.SM.B	1.05709	0.00628361	0.92406	0.00967	1.13482	0.00026
RFX3.H12CORE.1.PS.A	-0.790661	0.00678	-0.805051	0.00265	-0.437166	0.242
GMEB2.H12CORE.0.P.C	1.30663	0.00689	1.63875	0.000102	0.939574	0.166437
ZN394.H12CORE.0.P.C	-0.484752	0.0107005	-0.506416	0.0049208	-0.198498	0.546269
TYY1.H12CORE.0.PSM.A	0.832197	0.0108735	0.165681	0.992883	0.707287	0.0816034
ZN563.H12CORE.1.P.C	-0.519197	0.0152241	-0.536697	0.00759823	-0.0446866	0.896349
LMX1B.H12CORE.0.P.C	0.930499	0.0152241	0.807429	0.0140803	0.22254	1
ZBT14.H12CORE.1.S.B	1.40401	0.019	1.13481	0.0271	0.17807	1
ZN189.H12CORE.0.P.B	-0.519238	0.0204319	-0.00309797	0.715425	-0.169314	0.64537
CREM.H12CORE.1.P.C	0.826691	0.0219	0.635202	0.074	1.45389	1.08e-10
ZBTB2.H12CORE.0.SM.B	1.3231	0.0219	1.09727	0.0827	0.344202	0.982957
Z280A.H12CORE.0.P.B	-0.440962	0.0219306	-0.639863	0.0001517	-0.12984	0.717209
SP1.H12CORE.2.P.B	0.570791	0.0219306	0.964106	1.84e-08	0.149603	1
ZBT14.H12CORE.0.P.C	0.892873	0.0301	0.211521	0.923	-0.117557	0.868436
ZN879.H12CORE.0.P.C	0.689769	0.0361797	-0.508726	0.00405825	-0.0337089	0.896349
ZFP91.H12CORE.0.P.C	-0.556829	0.0383465	0.168046	0.992362	0.00512053	0.982957
ZBT20.H12CORE.0.SM.B	1.54088	0.0442	1.19351	0.121	0.19999	1
GMEB1.H12CORE.2.SM.B	1.3762	0.0450776	2.00918	1.53e-05	1.07423	0.204235
ZN383.H12CORE.0.P.C	-0.288033	0.0482	-0.0533495	0.424557	-0.220239	0.241925
PRD13.H12CORE.0.P.B	-0.659773	0.0482	-0.588293	0.048	-0.374458	0.546
Z354A.H12CORE.0.P.B	0.670292	0.0482	-0.222726	0.201783	0.0651341	1
ZFP90.H12CORE.1.P.C	-0.465995	0.0482077	-0.394112	0.0827121	-0.145507	0.776533
ZBT44.H12CORE.0.P.C	-0.465213	0.0502999	-0.425268	0.0396134	-0.241246	0.546269
ZFP90.H12CORE.0.P.C	-0.559571	0.0503	-0.314702	0.232	-0.272642	0.618
PRDM5.H12CORE.1.P.B	-0.520163	0.0503	-0.527536	0.0415	0.0166715	1
ZFP14.H12CORE.0.P.C	-0.416645	0.0567961	-0.162174	0.313371	0.368305	0.845531
ZN143.H12CORE.0.P.B	0.745672	0.0712412	0.543314	0.210435	1.19032	1.45e-05
ZN823.H12CORE.0.P.C	-0.257194	0.0747666	-0.400834	0.00262398	-0.0947277	0.64537
ZN770.H12CORE.0.P.B	-0.384082	0.077	-0.599585	0.00262	0.0631597	1
ZN132.H12CORE.0.P.C	-0.233056	0.0855091	-0.151884	0.136777	-0.0925651	0.644244
ZNF79.H12CORE.0.P.C	0.604765	0.0876388	-0.276425	0.0804408	0.137504	1
REL.H12CORE.0.P.B	-0.511208	0.0879871	-0.320445	0.283253	0.205845	1
ZN485.H12CORE.0.P.C	-0.400691	0.0901655	-0.413034	0.045	-0.123669	0.780897
ZN790.H12CORE.1.P.C	-0.493503	0.0901655	-0.424105	0.128192	-0.0416839	0.955721
ZNF26.H12CORE.0.P.B	0.763082	0.0901655	-0.152861	0.464251	0.193989	1
ZN483.H12CORE.0.P.C	-0.400691	0.0901655	-0.189107	0.283253	0.219435	1
HMX1.H12CORE.0.SM.B	1.003	0.0943	0.567879	0.464	0.213302	1
Z585B.H12CORE.0.P.C	-0.343276	0.0967871	-0.146068	0.314168	-0.0350587	0.896349
ZN701.H12CORE.0.P.B	-0.366916	0.0974093	-0.442028	0.0240954	-0.137634	0.776533
ZN778.H12CORE.1.P.B	-0.555918	0.10125	-0.571568	0.0379466	0.057162	1
NR1I3.H12CORE.0.P.B	-0.496044	0.104592	0.184831	0.984691	0.225368	1
TBX5.H12CORE.1.P.B	-0.469256	0.120243	-0.381174	0.126885	-0.195546	0.776533
ZNF41.H12CORE.1.P.C	-0.370888	0.121575	0.0525646	0.905029	0.0631597	1
ZBED5.H12CORE.0.P.C	-0.52419	0.124	0.244359	0.923	0.292497	1
ZN528.H12CORE.0.P.B	-0.396524	0.124152	-0.240798	0.257827	0.237994	1
ZN805.H12CORE.0.P.C	-0.553677	0.124152	0.402437	0.59372	0.21543	1
ZNF44.H12CORE.0.P.C	-0.444234	0.144495	-0.19588	0.446824	0.0350624	1
ZN490.H12CORE.0.P.C	-0.515895	0.144532	-0.442645	0.121016	-0.030543	0.993151
GLIS1.H12CORE.0.P.B	0.878384	0.144532	-0.0570079	0.795	0.137504	1
BARX1.H12CORE.0.P.C	0.705361	0.144532	-0.0393244	0.747032	0.178954	1
ZN213.H12CORE.0.P.C	-0.340499	0.144532	-0.0878617	0.500728	0.191627	1
SOX9.H12CORE.2.S.B	0.647475	0.145	-0.0825727	0.606	0.615509	0.395148
ETV7.H12CORE.1.P.C	-0.40193	0.148016	0.796601	0.00614811	0.0377445	1
ZFP41.H12CORE.0.SM.B	-0.63451	0.158	0.609181	0.378	-0.00909456	1
ZN880.H12CORE.0.P.C	-0.238257	0.158162	-0.136341	0.283253	-0.404474	0.0874564
ZFP3.H12CORE.0.P.C	-0.382983	0.158162	0.00315566	0.794845	-0.28049	0.546269
SMAD3.H12CORE.1.P.B	-0.523646	0.158162	-0.615552	0.0428634	0.334677	0.982957
ANDR.H12CORE.2.P.B	-0.285125	0.158162	-0.49049	0.00714062	0.111356	1
TAL1.H12CORE.1.P.B	-0.296121	0.158162	-0.266085	0.120227	0.151645	1
ONEC2.H12CORE.3.P.B	0.664954	0.160161	0.155646	1	-0.180552	0.786123
DUX4.H12CORE.0.P.B	0.752761	0.161113	0.399373	0.571884	-0.228454	0.742281
ZNF34.H12CORE.0.P.C	-0.365456	0.161113	0.0892974	0.963352	0.0679693	1
FOXR2.H12CORE.0.M.C	0.693429	0.163682	-0.553952	0.0444186	0.0253131	1
ZN791.H12CORE.0.P.C	0.53225	0.163682	-0.524711	0.0049208	0.137504	1
SATB1.H12CORE.0.P.B	0.605542	0.170862	-0.142554	0.4369	0.137504	1
ZN563.H12CORE.0.P.C	-0.383902	0.172049	-0.11118	0.556031	-0.125303	0.868436
ZN441.H12CORE.0.P.C	0.649164	0.177493	0.940717	0.0049208	-0.102298	0.868436
PKNX1.H12CORE.1.P.B	0.643191	0.178689	1.01579	0.00245459	0.173189	1
ZN664.H12CORE.0.P.C	0.574831	0.178689	-0.243827	0.195851	0.18687	1
ZN860.H12CORE.0.P.C	-0.266793	0.183972	-0.19214	0.258895	-0.454302	0.0816034
HOMEZ.H12CORE.0.S.B	1.86215	0.192	0.316354	0.951	0.568942	0.901
ZN222.H12CORE.0.P.C	-0.432617	0.192	-0.26376	0.323	-0.0310681	0.983
TFE2.H12CORE.0.PS.A	-0.442503	0.192487	-0.665568	0.0302022	-0.172761	0.868436
ZN627.H12CORE.0.P.C	0.87785	0.192487	0.285498	0.923	0.471407	0.896349
ZSA5C.H12CORE.0.P.C	-0.306771	0.192487	-0.238206	0.27546	0.0961714	1
REST.H12CORE.0.P.B	-0.464529	0.192487	-0.3822	0.262151	0.162128	1
ZNF18.H12CORE.0.P.B	-0.453288	0.19671	-0.736645	0.0196866	-0.193486	0.868436
ZN681.H12CORE.0.P.C	-0.170466	0.200596	-0.200745	0.0903071	-0.0207485	0.868436
KMT2B.H12CORE.0.P.B	-0.294417	0.200596	-3.32193	1.59e-32
MNX1.H12CORE.0.SM.B	0.889358	0.206964	0.313406	0.895481	0.0302448	1
ZN205.H12CORE.0.P.C	-0.530438	0.208066	0.173888	1	-0.250399	0.780897
ZN793.H12CORE.0.P.B	-0.368209	0.215	-0.239744	0.340023	0.114798	1
RARA.H12CORE.1.P.B	-0.388174	0.21524	-0.0935714	0.648615	0.34697	0.924069
ZN320.H12CORE.0.P.B	-0.368209	0.21524	0.0599956	0.95094	0.313891	0.982957
RBAK.H12CORE.0.P.C	-0.306256	0.21524	0.179973	0.966	0.137504	1
ZN165.H12CORE.0.P.C	-0.285463	0.216142	0.0444902	0.895481	0.121418	1
ALX1.H12CORE.0.SM.B	0.730406	0.221405	0.63291	0.283253	-0.0485873	0.982957
ZN124.H12CORE.0.P.C	-0.16232	0.22336	0.0541839	0.824309	0.137504	1
ZN467.H12CORE.0.P.C	-0.118456	0.227987	-0.114826	0.179595	-0.0741042	0.64537
FEZF1.H12CORE.0.P.B	-0.255112	0.227987	0.0338245	0.809602	-0.0644027	0.868436
ZN557.H12CORE.0.P.C	-0.335129	0.227987	-0.102668	0.586066	-0.0654837	0.906764
ZN714.H12CORE.0.P.C	-0.296705	0.227987	-0.316687	0.169573	-0.0418049	0.925609
ZNF81.H12CORE.0.P.C	0.708071	0.227987	0.250574	0.923	-0.0097527	1
NR1H4.H12CORE.0.P.B	-0.603201	0.227987	0.186632	1	0.0970505	1
ZN484.H12CORE.0.P.C	-0.199848	0.237856	-0.450166	0.0049208	-0.0398382	0.868436
ZN135.H12CORE.0.P.C	-0.369268	0.237856	-0.00973284	0.808314	0.442487	0.868436
PRDM5.H12CORE.0.P.B	-0.283313	0.237856	-0.306178	0.163292	0.264965	0.982957
SOX7.H12CORE.1.SM.B	0.607408	0.24017	0.0662308	0.95094	0.0694842	1
KLF16.H12CORE.0.SM.B	0.67775	0.244	0.853265	0.0647	-0.0529289	0.982957
PRDM9.H12CORE.0.P.B	-0.324516	0.252952	-0.105873	0.584341	0.353965	0.896349
ZN578.H12CORE.0.P.C	-0.389721	0.262501	-0.243836	0.4369	-0.11031	0.91561
TWST1.H12CORE.0.P.B	-0.32616	0.269488	-0.637327	0.0240954	-0.228454	0.742281
ZN136.H12CORE.0.P.B	0.55618	0.269488	0.192003	0.961785	0.191375	1
CPEB1.H12CORE.0.S.B	0.4918	0.269488	0.0597912	0.905029	0.0911533	1
ZN257.H12CORE.0.P.B	-0.313502	0.281599	0.137504	1	0.552668	0.64537
ZN567.H12CORE.0.P.C	0.456247	0.281599	-0.618009	0.000209051	0.0782734	1
E2F1.H12CORE.0.P.B	0.568061	0.295315	1.14435	0.000248625	-0.125303	0.868436
HMBX1.H12CORE.0.PSM.A	0.729986	0.308119	0.100256	1	0.184954	1
ZN548.H12CORE.0.P.B	-0.21329	0.316884	-0.136189	0.461186	-0.229362	0.593282
ZN274.H12CORE.2.P.B	-0.257357	0.323026	-0.477225	0.0254807	0.0838324	1
SNAI1.H12CORE.0.PSM.A	-0.405577	0.329364	-0.551545	0.0949984	0.209451	1
SIX6.H12CORE.0.SM.B	1.39113	0.332	-0.421057	0.5	0.2534	1
ZN362.H12CORE.0.P.C	0.402476	0.334771	-0.438193	0.00207632	0.0236463	0.955721
ZN510.H12CORE.1.P.C	-0.240798	0.336839	-0.268421	0.159442	0.120739	1
HAND1.H12CORE.0.P.B	-0.260052	0.336839	-0.58176	0.0115996	0.0364241	1
NR1I3.H12CORE.2.M.C	-0.465181	0.336956	-0.529764	0.301165	0.801046	0.546269
EGR1.H12CORE.0.PS.A	0.647592	0.336956	0.396152	0.651931	0.223039	1
MAFG.H12CORE.1.PSM.A	-0.417572	0.340023	-0.574234	0.0804408	-0.0952823	0.930135
ZN716.H12CORE.0.P.C	0.430606	0.340221	-0.385055	0.0156013	-0.0700453	0.832115
SOX10.H12CORE.1.PSM.A	0.637774	0.340221	0.866689	0.0625953	0.161725	1
HMGA1.H12CORE.0.P.B	0.455669	0.354604	-0.462352	0.0213014	-0.0127722	0.982957
RARG.H12CORE.0.P.B	-0.39152	0.354604	-0.218421	0.544398	-0.0978814	0.982957
ZN266.H12CORE.0.P.B	-0.303748	0.354604	0.0417736	0.923128	0.163428	1
BARH2.H12CORE.0.SM.B	0.730996	0.355	0.313406	0.895481	-0.188815	0.896
ZN562.H12CORE.0.P.C	-0.320445	0.357121	0.137504	1	0.711104	0.424822
PIT1.H12CORE.0.SM.B	0.643169	0.357121	0.175861	1	0.168383	1
ZN674.H12CORE.0.P.C	-0.379438	0.361331	-0.230742	0.500728	0.0341297	1
ZN281.H12CORE.1.SM.B	-0.108748	0.369151	-0.19498	0.0986857	-0.241147	0.227677
ZNF35.H12CORE.1.P.C	-0.148276	0.369151	-0.210842	0.15452	-0.178216	0.546269
TF2L1.H12CORE.0.PSM.A	0.869448	0.376	0.731963	0.29439	0.260002	1
STAT6.H12CORE.0.P.B	0.511714	0.380659	-0.0320897	0.702	-0.0726567	0.896349
ANDR.H12CORE.1.S.C	-0.389336	0.383	-0.63703	0.13961	-0.0698689	0.995861
THAP1.H12CORE.0.P.B	0.499347	0.384627	0.429563	0.446824	0.851916	0.105986
ZN211.H12CORE.0.P.B	0.7143	0.384627	0.492666	0.612551	-0.441613	0.753
ZN239.H12CORE.0.P.C	-0.260344	0.384627	-0.139211	0.457724	-0.180552	0.786123
ZN197.H12CORE.0.P.C	-0.121976	0.384627	-0.0747279	0.436895	0.176993	1
ZN680.H12CORE.0.P.B	-0.166929	0.384627	-0.0899056	0.443314	0.233118	1
ZN337.H12CORE.0.P.C	-0.416844	0.384627	0.304282	0.821883	-0.0387551	1
ZN416.H12CORE.0.P.C	-0.291332	0.397069	-0.443425	0.183005	-0.251789	0.776533
HSF1.H12CORE.1.P.B	-0.291332	0.397069	0.337622	0.7	0.392002	0.888858
ZN771.H12CORE.0.SM.B	0.808825	0.397069	0.919285	0.17	0.319132	1
GATA1.H12CORE.1.PSM.A	-0.326833	0.397069	-0.558252	0.100262	0.0659136	1
ZN768.H12CORE.1.P.B	-0.331157	0.428064	-0.192106	0.535	0.137504	1
ZN140.H12CORE.0.P.B	0.527465	0.428922	0.216249	0.923128	0.422869	0.780897
ZN776.H12CORE.0.P.C	-0.26376	0.431562	0.334677	0.794845	0.454614	0.868436
ZN527.H12CORE.0.P.C	-0.208102	0.445471	0.0638642	0.923128	-0.117557	0.868436
SPI1.H12CORE.0.P.B	0.376054	0.44599	0.202746	0.895481	0.561719	0.196922
ZN662.H12CORE.0.P.C	-0.183357	0.451376	-0.0708589	0.577977	-0.11028	0.868436
ZBTB6.H12CORE.0.P.B	-0.20017	0.452087	-0.374038	0.111642	-0.217377	0.702439
HIC1.H12CORE.0.PSM.A	0.79024	0.458	-0.0187579	0.958275	0.651203	0.896349
RFX1.H12CORE.2.S.C	-0.325417	0.464908	0.0778469	0.980694	-0.165424	0.888945
MYNN.H12CORE.0.P.B	0.452736	0.465653	-0.164723	0.335767	0.120187	1
NF2L2.H12CORE.1.P.B	-0.277001	0.479817	-0.30504	0.283253	0.246349	1
ZNF12.H12CORE.0.P.C	-0.178617	0.480162	0.0902458	0.963	-0.10722	0.868436
ZN577.H12CORE.0.P.B	0.593934	0.480162	0.109654	1	0.0452364	1
ZN432.H12CORE.0.P.C	0.440878	0.480162	-0.168946	0.373942	0.0564241	1
ZN560.H12CORE.0.P.C	-0.269236	0.480498	-0.59528	0.0526296	0.887486	0.226398
PO2F2.H12CORE.1.M.C	-0.382025	0.486437	0.463014	0.673483	-0.36998	0.707644
ZN333.H12CORE.0.P.C	-0.209014	0.487063	-0.385563	0.132505	-0.135188	0.868436
THA.H12CORE.2.S.B	-0.330804	0.487156	0.275687	0.923128	0.441199	0.955721
ZKSC5.H12CORE.0.P.C	-0.0974433	0.487478	-0.0974433	0.374155	0.346064	0.801481
ZN611.H12CORE.0.P.C	-0.286068	0.490907	-0.187048	0.600015	0.91735	0.291582
ZN431.H12CORE.0.P.C	-0.22031	0.498798	-0.018455	0.795564	-0.117513	0.896349
Z705G.H12CORE.0.P.C	0.432398	0.510017	-0.261638	0.163	0.0877916	1
ZN565.H12CORE.0.P.C	-0.234635	0.514831	-0.107067	0.660276	-0.141953	0.896349
DPF1.H12CORE.0.SM.B	0.813928	0.518	0.769398	0.388583	0.745817	0.779244
ZN329.H12CORE.0.P.C	-0.190938	0.518474	0.0879653	0.984691	-0.589746	0.105986
BATF3.H12CORE.2.SM.B	0.473631	0.518474	0.762423	0.0625953	0.793857	0.114581
ZN543.H12CORE.0.P.C	-0.0794742	0.518474	-0.437958	0.00552773	-0.326042	0.204235
IRF3.H12CORE.1.SM.B	-0.175586	0.518474	-0.0418049	0.694861	-0.296312	0.531975
ZN692.H12CORE.0.P.C	-0.238696	0.518474	-0.444156	0.201783	0.609181	0.732291
HINFP.H12CORE.0.P.B	-0.195466	0.518474	-0.327696	0.163292	-0.139549	0.868436
ZSA5A.H12CORE.0.SM.B	0.53133	0.518474	0.665052	0.206756	0.0650706	1
FOXJ2.H12CORE.1.SM.B	0.473631	0.518474	0.232334	0.923	0.197408	1
FOXB1.H12CORE.0.SM.B	0.446299	0.518474	0.240678	0.905029	0.030727	1
ZN677.H12CORE.0.P.C	-0.151434	0.518474	-0.122915	0.439461	0.04266	1
ZN37A.H12CORE.0.P.B	-0.164797	0.518474	0.062978	0.923	0.174025	1
FER3L.H12CORE.0.SM.B	-0.312135	0.518474	-0.503112	0.173564	0.0676731	1
NR1I2.H12CORE.0.M.C	-0.441613	0.518474	-0.0362777	0.895481	0.0504209	1
ZNF35.H12CORE.0.P.C	0.345787	0.536517	-0.344804	0.0184111	-0.0354574	0.868436
ZKSC8.H12CORE.1.P.B	-0.225302	0.536517	-0.461902	0.101622	-0.0139583	0.982957
ZN454.H12CORE.1.SM.B	0.537661	0.536517	0.234548	0.938	0.215393	1
ZNF74.H12CORE.0.P.C	-0.195546	0.536517	-0.153146	0.539229	0.178954	1
ZSC23.H12CORE.0.M.C	-0.289374	0.536517	0.354743	0.787998	0.098181	1
ZN331.H12CORE.0.P.B	-0.185944	0.542737	-0.452448	0.0827121	-0.172613	0.779244
HAND1.H12CORE.1.P.B	-0.243836	0.542737	-0.164874	0.500728	0.406821	0.896349
MYCN.H12CORE.1.M.C	0.991553	0.545	1.90202	0.0191427	-0.35103	0.909
ZN322.H12CORE.0.P.C	-0.23622	0.545073	-0.233583	0.468554	-0.311503	0.685566
ZNF3.H12CORE.0.P.B	0.402722	0.545073	-0.311071	0.132505	-0.0935816	0.896349
TBX19.H12CORE.0.PS.A	0.60739	0.545073	0.386777	0.762	0.044622	1
ZN573.H12CORE.0.P.C	-0.201349	0.545744	0.184831	0.984691	0.259076	1
PAX7.H12CORE.0.P.B	-0.268906	0.545744	0.0659136	0.980694	-0.019379	1
ZBT26.H12CORE.1.SM.B	0.473273	0.55118	-0.0283727	0.794	0.671741	0.546269
SP5.H12CORE.1.P.B	-0.0193607	0.55118	0.21752	0.778138	-0.050564	0.714343
ZN174.H12CORE.0.M.C	0.71681	0.55118	1.22709	0.0742776	0.659714	0.732291
ZN121.H12CORE.0.P.B	-0.259425	0.55118	0.173888	1	0.609181	0.732291
ZN410.H12CORE.0.SM.B	0.545737	0.55118	-0.164026	0.612551	0.401394	0.8985
STA5A.H12CORE.0.P.B	0.406121	0.55118	0.215094	0.923128	0.266246	0.982957
ZN667.H12CORE.0.P.C	-0.164369	0.55118	-0.211861	0.313371	0.15608	1
ZN101.H12CORE.0.P.C	-0.21519	0.55118	-0.153188	0.59372	0.223039	1
ZNF28.H12CORE.0.P.C	-0.208727	0.559273	-0.996707	0.00170809	-0.0615262	0.982957
ZN329.H12CORE.1.P.C	-0.280318	0.561812	-0.162641	0.649207	-0.401512	0.64537
ZBT12.H12CORE.0.P.B	0.47949	0.566781	0.320152	0.781	0.691356	0.546269
ZN160.H12CORE.0.P.C	0.359057	0.566781	-0.469122	0.0115996	-0.218804	0.546269
ZSC22.H12CORE.0.P.C	-0.046679	0.566781	-0.16616	0.180733	-0.161703	0.546269
RXRG.H12CORE.2.P.B	-0.145706	0.566781	-0.357992	0.147107	0.328009	0.91561
GLI4.H12CORE.0.P.C	-0.145706	0.566781	0.433043	0.444798	0.137504	1
ZIM3.H12CORE.0.P.B	0.368147	0.568728	-0.439107	0.0148899	0.0280781	0.982957
DMRT1.H12CORE.0.PS.A	-0.190767	0.568728	0.137504	1	0.0813167	1
RUNX1.H12CORE.0.P.B	-0.218237	0.57361	-0.209682	0.551704	-0.0862867	0.939547
ZN529.H12CORE.0.P.B	-0.114417	0.578795	0.0444902	0.895481	0.227645	1
ZN284.H12CORE.0.P.C	0.62464	0.594832	0.606137	0.514	0.570075	0.845531
FOSL2.H12CORE.0.P.B	-0.230742	0.594832	-0.321107	0.324787	0.386303	0.900651
ZN621.H12CORE.0.P.C	-0.100465	0.594832	-0.202345	0.283253	0.137504	1
ZN605.H12CORE.0.P.C	-0.120577	0.594832	0.0709074	0.926064	0.0571259	1
ZN561.H12CORE.0.P.C	-0.164874	0.594832	-0.0213823	0.826537	0.186391	1
ZFX.H12CORE.0.P.B	-0.197575	0.594832	0.356278	0.706642	0.0765873	1
ZFP69.H12CORE.0.P.C	0.361097	0.597484	0.0315355	0.829248	0.152554	1
NANOG.H12CORE.1.P.B	0.506526	0.601258	0.244359	0.923	0.0490103	1
ZN616.H12CORE.0.P.C	-0.173678	0.621618	0.0673518	0.95094	0.106015	1
ZN610.H12CORE.0.P.B	-0.116057	0.630189	-0.132497	0.493609	0.0549446	1
TEAD1.H12CORE.0.PSM.A	-0.199136	0.630189	-0.0878811	0.780907	0.201396	1
ZN510.H12CORE.0.P.C	0.342307	0.631534	-0.520601	0.00432021	0.0051437	0.982957
ZN749.H12CORE.0.P.C	-0.0630672	0.632494	0.187272	0.946943	-0.207112	0.546269
GRHL2.H12CORE.0.P.B	-0.18538	0.640033	0.285608	0.905029	-0.431165	0.546269
MEF2A.H12CORE.0.P.B	0.363137	0.640033	-0.146666	0.374	-0.0680592	0.896349
GLI3.H12CORE.1.M.C	-0.271415	0.640033	0.465278	0.705136	-0.106157	0.982957
KLF3.H12CORE.1.M.C	0.363137	0.640033	0.271676	0.794845	0.116092	1
ZBT40.H12CORE.0.P.B	0.334237	0.640033	-0.124306	0.398242	0.152416	1
SRF.H12CORE.0.PSM.A	-0.139549	0.645918	0.0714819	0.95094	0.364835	0.909054
PROX1.H12CORE.0.SM.B	-0.325603	0.645918	0.825527	0.283253	-0.159908	0.955721
ZFP82.H12CORE.0.P.C	0.302089	0.645918	-0.233792	0.0783953	0.0283878	0.982957
SRBP2.H12CORE.0.S.B	0.544692	0.645918	0.402534	0.747032	0.102974	1
ZF64B.H12CORE.1.P.B	-0.114324	0.645918	-0.277763	0.283253	0.0937792	1
ZN407.H12CORE.0.P.B	-0.139549	0.645918	0.248419	0.923128	0.280036	1
ZBT49.H12CORE.0.P.C	-0.166835	0.645918	0.235466	0.923128	0.137504	1
ZIC1.H12CORE.1.M.B	0.484579	0.647186	-0.224175	0.571884	-0.17131	0.896349
PRDM1.H12CORE.0.S.B	-0.0875185	0.650691	0.20717	0.923128	-0.0517231	0.896349
ZNF90.H12CORE.0.P.C	-0.155675	0.652005	0.0314337	0.923128	-0.269236	0.717209
TF2LY.H12CORE.0.SM.B	-0.155675	0.652005	0.212773	0.95094	0.323464	0.982957
ZN649.H12CORE.0.P.C	0.4763	0.652005	0.545737	0.447127	0.100256	1
ITF2.H12CORE.0.S.B	-0.1788	0.662654	-0.508578	0.187923	-0.401512	0.64537
SUH.H12CORE.0.P.B	-0.119685	0.662654	0.386749	0.537343	0.467888	0.714343
FOXK1.H12CORE.0.PS.A	-0.0599179	0.662654	-0.410185	0.0426539	-0.0983076	0.861866
ZNF41.H12CORE.0.P.C	-0.05839	0.662654	-0.326637	0.0642677	0.173899	1
ZNF12.H12CORE.1.M.C	-0.273457	0.667	0.402534	0.747	0.330559	1
Z324A.H12CORE.0.P.B	-0.131241	0.676493	-0.0566223	0.736246	-0.178937	0.868436
COE1.H12CORE.0.P.B	-0.131241	0.676493	-0.326833	0.305043	0.364827	0.939547
NFIC.H12CORE.1.PSM.A	0.487918	0.676493	0.416544	0.699509	0.103791	1
ZN584.H12CORE.0.P.B	0.35753	0.681057	0.171271	0.991075	0.323388	0.906764
ZN566.H12CORE.0.P.C	-0.0372316	0.692933	0.137504	1	-0.183857	0.644244
ZNF16.H12CORE.0.P.C	-0.0644175	0.692933	-0.20867	0.283253	-0.198408	0.64537
SOX2.H12CORE.3.S.B	0.382624	0.692933	0.240603	0.923128	-0.228454	0.742281
ZN554.H12CORE.0.P.C	-0.103513	0.692933	-0.025768	0.794845	-0.12725	0.868436
ZSC31.H12CORE.0.P.C	-0.136673	0.692933	-0.431689	0.162251	0.396152	0.8985
E2F4.H12CORE.2.S.B	0.583866	0.692933	0.77597	0.301009	0.463014	0.906764
FOXH1.H12CORE.0.P.B	0.469557	0.692933	0.25617	0.923128	0.386777	0.982957
GRHL1.H12CORE.1.PS.A	0.461109	0.692933	0.0932144	1	-0.0978814	0.982957
ZN335.H12CORE.0.P.B	0.398203	0.692933	0.027435	0.923	-0.0446577	0.982957
ZN875.H12CORE.0.P.C	-0.0825727	0.692933	0.463967	0.322624	0.279231	0.982957
CR3L4.H12CORE.1.S.C	0.504389	0.692933	0.753883	0.305043	-0.0829575	0.993151
ZN418.H12CORE.0.P.B	-0.0605967	0.692933	0.0321413	0.895481	0.0798361	1
ZN549.H12CORE.0.P.B	-0.131601	0.692933	0.314454	0.809602	0.211515	1
PO4F1.H12CORE.1.SM.B	0.346043	0.693935	-0.251352	0.33	-0.292248	0.681385
ZN790.H12CORE.0.P.C	-0.0517231	0.693935	0.00745863	0.780907	-0.151464	0.740035
ZNF10.H12CORE.0.P.C	-0.0703297	0.693935	-0.237271	0.301009	-0.105142	0.868436
ZN449.H12CORE.0.P.B	-0.0902575	0.693935	-0.0106959	0.838613	-0.0901438	0.906764
ZN75D.H12CORE.1.P.B	0.375562	0.693935	-0.0721938	0.690775	-0.0132216	1
ZN684.H12CORE.0.P.C	0.368926	0.693935	0.156538	1	0.0364241	1
GFI1B.H12CORE.0.PSM.A	0.346043	0.693935	0.154652	1	0.176817	1
ZN296.H12CORE.0.S.C	-0.164026	0.693935	-0.669875	0.119229	0.280419	1
ZNF8.H12CORE.1.P.B	-0.209085	0.693935	-0.179576	0.63598	0.18339	1
USF2.H12CORE.0.PSM.A	0.384071	0.707025	-0.144184	0.627935	-0.435415	0.291582
CREB5.H12CORE.0.P.B	-0.0757524	0.707025	-0.0528407	0.684097	0.492592	0.722745
TEAD1.H12CORE.2.S.C	0.380026	0.707025	0.556126	0.369272	0.41134	0.868436
ZN623.H12CORE.0.P.C	-0.104911	0.707025	0.506155	0.448051	0.439212	0.868436
NR6A1.H12CORE.2.SM.B	-0.138166	0.707025	0.384244	0.690775	0.342146	0.982957
ZN382.H12CORE.0.P.B	0.384071	0.707025	-0.151334	0.515045	0.254309	1
ZN768.H12CORE.0.P.B	0.333143	0.707025	-0.0194358	0.747032	0.0580378	1
ZN584.H12CORE.1.P.C	0.327337	0.709568	0.153447	1	0.0538607	1
YBOX1.H12CORE.0.SM.B	-0.170866	0.709568	0.401586	0.705136	0.0315623	1
HXD10.H12CORE.0.SM.B	0.452635	0.71	0.529007	0.634	0.461109	0.896349
ERR1.H12CORE.0.PSM.A	0.435936	0.729233	0.492666	0.612551	-0.00898668	1
GLIS1.H12CORE.1.P.B	-0.0801098	0.731657	-0.398577	0.136777	0.66179	0.456324
ZN580.H12CORE.0.SM.B	-0.203168	0.731657	0.263251	0.923128	-0.237363	0.868436
TBX21.H12CORE.0.PSM.A	-0.14749	0.731657	-0.157093	0.616032	-0.121522	0.909054
ZNF30.H12CORE.0.P.C	-0.107067	0.731657	-0.179307	0.515045	0.0956003	1
ZNF24.H12CORE.0.P.B	0.327461	0.732538	-0.15007	0.496977	-0.231791	0.682705
ZN799.H12CORE.0.P.C	0.307525	0.732538	-0.234261	0.202975	-0.0364334	0.896349
ZN460.H12CORE.0.S.C	0.474313	0.732538	0.662346	0.524605	-0.158561	0.982957
ZN180.H12CORE.0.P.C	0.00837598	0.732538	-0.000963987	0.616898	0.156282	1
IRX3.H12CORE.0.M.C	-0.389679	0.732538	1.26625	0.125737	0.360884	1
TF7L1.H12CORE.0.PM.A	-0.0460127	0.734231	0.310497	0.66199	-0.244674	0.546269
CTCF.H12CORE.0.P.B	-0.0941372	0.736543	-0.442503	0.131002	-0.361192	0.456324
ZN613.H12CORE.0.P.C	0.264155	0.736543	-0.423618	0.00410418	0.185066	1
ZN440.H12CORE.0.P.C	0.315797	0.743373	-0.0422263	0.673483	0.154652	1
ZN441.H12CORE.1.P.C	-0.121522	0.744114	0.0693445	0.980694	-0.0940552	0.982957
ARNT.H12CORE.0.P.B	0.643336	0.745334	1.08434	0.283253	1.37568	0.233622
ZN317.H12CORE.1.P.B	0.00730607	0.745334	-0.266436	0.072	-0.0872829	0.776533
ZSC16.H12CORE.0.PSM.A	-0.115786	0.745609	0.137504	1	-0.187048	0.896349
ZN669.H12CORE.0.P.B	0.509834	0.752965	0.254769	0.966473	0.0104012	1
KMT2A.H12CORE.0.P.B	0.251697	0.756356	-0.418609	0.00262	-0.19347	0.352768
ZN821.H12CORE.0.SM.B	-0.105078	0.756356	0.0709345	0.980694	-0.395638	0.546269
ZNF8.H12CORE.0.P.C	0.826519	0.756356	0.866284	0.606146	0.793465	0.896349
ZN316.H12CORE.0.P.C	-0.0658326	0.758167	-0.0598729	0.699509	0.386328	0.896349
MTF1.H12CORE.0.SM.B	0.424705	0.758167	0.478861	0.699509	-0.159908	0.955721
ZFP28.H12CORE.0.P.B	0.257338	0.759232	-0.383798	0.00665919	-0.0894	0.739769
ZNF2.H12CORE.0.P.B	-0.0339385	0.763691	-0.53697	0.0396134	-0.461096	0.2249
ZN524.H12CORE.0.S.B	-0.195928	0.763691	0.272048	0.963352	-0.633893	0.546269
NFAC4.H12CORE.1.SM.B	0.337622	0.763691	0.474085	0.387612	0.0571259	1
ZN534.H12CORE.0.P.C	0.303702	0.773059	-0.238206	0.27546	0.5464	0.569614
ZN214.H12CORE.0.P.B	-0.0490158	0.773059	-0.234216	0.34562	-0.0825819	0.909222
SCRT1.H12CORE.0.PSM.A	-0.121819	0.773059	-1.00246	0.00614811	-0.00189034	1
ZNF26.H12CORE.1.P.B	-0.0740917	0.777885	0.244359	0.923128	0.63843	0.64537
SP7.H12CORE.0.P.B	0.321381	0.777885	0.219419	0.923128	-0.0295173	0.982957
ZBT7A.H12CORE.0.P.B	0.441199	0.789612	-0.191589	0.664124	0.00903077	1
PATZ1.H12CORE.0.P.B	0.0440286	0.792875	0.0252953	0.651946	-0.18591	0.241925
GLIS3.H12CORE.1.S.C	-0.240942	0.792875	-0.459766	0.527316	-0.489478	0.896349
ZN133.H12CORE.0.P.B	0.28538	0.798059	-0.23229	0.252771	0.362362	0.888945
IRF9.H12CORE.0.PSM.A	0.303693	0.798877	0.465694	0.334274	0.283173	0.982957
ZN570.H12CORE.0.P.C	0.266959	0.798877	-0.412433	0.0178193	0.112322	1
ZBT37.H12CORE.0.M.C	0.411216	0.809839	1.00829	0.163	-0.23489	0.868436
RXRG.H12CORE.1.SM.B	0.311349	0.823053	0.575463	0.398242	0.778967	0.380249
ZN454.H12CORE.0.P.B	-0.0367574	0.823053	0.0336602	0.905029	-0.228861	0.714343
ZN816.H12CORE.0.P.B	-0.0112032	0.823053	0.230224	0.895481	0.3254	0.906764
ZN302.H12CORE.0.P.B	-0.0642718	0.824946	-0.308828	0.313371	0.114447	1
ZN671.H12CORE.0.P.C	0.0274551	0.825148	0.078469	0.923128	-0.11197	0.722745
ZN264.H12CORE.0.P.B	-0.056557	0.825148	0.442487	0.556918	0.484546	0.779244
MYOG.H12CORE.0.PSM.A	-0.107526	0.825148	-0.162641	0.649207	-0.221915	0.780897
ZN154.H12CORE.0.P.C	0.334214	0.825148	-0.659773	0.0241	-0.0615262	0.983
PRD14.H12CORE.0.P.B	-0.0603349	0.825148	0.265627	0.920633	0.137504	1
ZN736.H12CORE.0.P.C	0.299712	0.825329	0.179529	0.987295	0.578916	0.64537
ZN317.H12CORE.0.P.B	0.299712	0.825329	-0.212226	0.326178	0.269705	0.995861
PIT1.H12CORE.1.S.B	0.297584	0.826965	-0.575447	0.0509	-0.132413	0.896349
TEF.H12CORE.0.SM.B	0.366473	0.826982	1.61024	0.000209051	0.972548	0.326602
ZN134.H12CORE.0.P.C	0.323464	0.826982	-0.0825819	0.681	-0.228919	0.779244
PAX7.H12CORE.2.PM.A	0.366473	0.826982	0.622048	0.320521	-0.0698689	0.995861
GLI2.H12CORE.0.PSM.A	-0.0878811	0.826982	-0.387044	0.313371	0.17807	1
ZN449.H12CORE.1.S.C	0.287795	0.833897	-0.0852157	0.606146	0.00473609	1
ZF69B.H12CORE.0.P.C	0.015939	0.835107	-0.0881555	0.517	-0.300868	0.341
ZBT24.H12CORE.0.P.B	-0.0310681	0.835107	0.0549446	0.923128	-0.100044	0.896349
ZSCA1.H12CORE.0.SM.B	-0.0367508	0.835107	-0.510014	0.0742776	-0.105078	0.921976
OSR1.H12CORE.0.SM.B	0.415304	0.835107	0.137504	1	0.000631867	1
ZN384.H12CORE.0.PSM.A	0.246226	0.835107	-0.196297	0.163292	0.0931975	1
ZNF77.H12CORE.0.P.C	0.0129116	0.835107	-0.0475401	0.606146	0.137504	1
MZF1.H12CORE.0.P.B	-0.0662703	0.837634	-0.0129966	0.905029	0.0183938	1
NANOG.H12CORE.0.P.B	0.253551	0.845874	-0.102307	0.429946	0.165444	1
SOX30.H12CORE.0.P.C	-0.0161711	0.850764	0.460221	0.420596	0.205845	1
MYBB.H12CORE.1.S.B	-0.214899	0.850764	1.42759	0.0598014	0.345103	1
HEY1.H12CORE.0.S.B	0.38536	0.852	-0.662213	0.255	-0.558409	0.644244
ZN789.H12CORE.0.P.C	-0.0118132	0.853903	-0.107092	0.606146	0.0417736	1
FOXD2.H12CORE.1.SM.B	0.260112	0.857547	-0.086326	0.582059	-0.187263	0.740335
ZN480.H12CORE.1.P.C	-0.00771427	0.857547	0.279231	0.793885	-0.0833146	0.8985
ZN547.H12CORE.0.P.B	0.314454	0.860899	-0.387321	0.215422	0.326907	0.982957
PO2F2.H12CORE.0.PSM.A	-0.00200322	0.862582	-0.0755379	0.688148	-0.400653	0.380249
ZN704.H12CORE.0.SM.B	0.361393	0.864478	-0.416844	0.302	-0.826139	0.2249
ZN274.H12CORE.0.SM.B	-0.0273672	0.86777	-0.260892	0.391336	0.627761	0.702439
ZN335.H12CORE.1.P.D	0.354432	0.86777	0.753883	0.305043	0.0164281	1
IRF7.H12CORE.0.S.B	-0.024316	0.869075	0.467577	0.512237	-0.121633	0.8985
ZN251.H12CORE.0.P.C	-0.0213823	0.871336	0.137504	1	0.113322	1
P73.H12CORE.0.PS.A	-0.06391	0.875604	-0.215624	0.651776	0.0555176	1
PRDM4.H12CORE.0.PSM.A	0.259357	0.881446	0.186365	0.963352	-0.23956	0.546269
MEF2D.H12CORE.1.M.C	0.287242	0.881446	0.456629	0.496977	0.27246	1
NKX61.H12CORE.0.PS.A	0.236516	0.883692	-0.278643	0.132505	-0.257135	0.546269
ZN506.H12CORE.0.P.C	0.325417	0.883692	-0.854591	0.0415306	-0.187048	0.896349
ZN660.H12CORE.0.SM.B	-0.0479908	0.883692	0.493293	0.551704	-0.178974	0.896349
ZN267.H12CORE.0.P.C	-0.003633	0.883692	-0.135314	0.556031	0.352254	0.954657
Z780A.H12CORE.0.P.C	0.0285122	0.885258	-0.17295	0.327456	-0.447844	0.2087
ZN350.H12CORE.0.P.B	0.0467807	0.885258	-0.160756	0.255484	-0.110924	0.776533
FOXE1.H12CORE.1.S.C	0.0285122	0.885258	-0.239857	0.283253	-0.0631267	0.8985
ZN787.H12CORE.1.S.C	-0.116037	0.885258	0.241498	0.970033	-0.0978814	0.982957
ZN708.H12CORE.0.P.B	0.275629	0.885258	-0.135314	0.556031	0.114798	1
IRF4.H12CORE.1.S.B	0.00666455	0.887135	0.327957	0.744324	-0.105873	0.888945
NKX21.H12CORE.0.P.B	0.303466	0.888508	0.228412	0.942	0.895208	0.226398
RFX3.H12CORE.2.S.B	0.0344532	0.888508	0.0331459	0.809602	-0.0630586	0.868436
ZN429.H12CORE.0.P.C	0.0103457	0.888508	-0.204942	0.391336	0.137504	1
PO3F2.H12CORE.2.SM.B	0.262268	0.890321	0.267662	0.895481	-0.0901438	0.906764
HINFP.H12CORE.1.P.B	0.523443	0.89224	1.2538	0.108338	0.0259029	1
ZN75D.H12CORE.0.P.B	-0.019379	0.89224	0.137504	1	0.242445	1
ZN33B.H12CORE.0.P.C	0.232753	0.895783	-0.28414	0.136777	0.249515	1
ZN184.H12CORE.0.P.B	0.231233	0.896841	-0.226369	0.177009	0.0149489	0.982957
BATF.H12CORE.0.P.B	0.248695	0.902952	-0.258342	0.27546	0.290574	0.982957
ZN564.H12CORE.0.P.C	-0.00399671	0.903704	0.112921	1	0.473349	0.776533
ZN626.H12CORE.0.P.C	0.275003	0.909093	-0.558252	0.100262	0.200006	1
IRX2.H12CORE.0.S.B	0.325257	0.913171	-0.0143394	0.923128	0.184954	1
HNF6.H12CORE.0.PM.A	-0.0478347	0.913171	0.807655	0.242373	0.190384	1
ZN254.H12CORE.0.P.C	0.0107356	0.916226	-0.131217	0.556918	0.550325	0.681385
CUX1.H12CORE.2.P.C	0.0453758	0.92248	0.10308	0.991075	0.46085	0.681385
ZN282.H12CORE.0.P.B	0.212403	0.92248	0.10416	0.975841	-0.037983	0.896349
ZN141.H12CORE.0.P.C	0.303006	0.922831	-0.273457	0.577977	0.577567	0.868436
ZN250.H12CORE.0.P.C	0.25522	0.922831	-0.155675	0.562073	-0.111726	0.8985
ZN436.H12CORE.0.P.C	0.0487357	0.922831	0.20897	0.923128	0.121578	1
ZN766.H12CORE.0.P.B	0.225224	0.923016	0.00302504	0.747032	0.027171	0.995861
MCR.H12CORE.0.S.B	0.298269	0.923425	0.289592	0.905029	0.407521	0.906764
TF7L1.H12CORE.2.S.C	0.398341	0.929461	0.900017	0.374	0.61611	0.868436
GCM1.H12CORE.0.S.B	0.823763	0.938	0.244194	1	0.314997	1
ZN304.H12CORE.0.P.C	0.0390327	0.938573	0.267638	0.863249	0.0475532	1
OZF.H12CORE.0.P.B	0.234152	0.940381	0.156306	1	0.816013	0.227677
HSF5.H12CORE.1.S.C	0.368636	0.940381	2.17706	0.00665919	0.338885	1
ZN595.H12CORE.0.P.C	0.229543	0.943826	-0.260052	0.258	0.239296	1
ZN177.H12CORE.0.SM.B	-0.0779454	0.944568	0.0885415	1	0.762862	0.714343
NPAS2.H12CORE.1.M.C	-0.0671462	0.94576	1.02016	0.126487	-0.752888	0.531975
ZN502.H12CORE.0.P.C	0.260159	0.94576	-0.591096	0.0937159	0.47949	0.801481
ZN100.H12CORE.0.P.B	0.260159	0.94576	0.10911	1	0.439212	0.868436
ZN250.H12CORE.1.M.C	0.317732	0.950584	0.800483	0.374155	-0.171967	0.982957
THB.H12CORE.0.P.B	0.250574	0.950584	-0.10259	0.66313	0.3554	0.982957
AHR.H12CORE.0.P.B	-0.0485565	0.950584	1.32729	0.0243358	-0.0978814	0.982957
ZN778.H12CORE.0.P.C	0.248419	0.950584	-0.141953	0.606146	0.11371	1
ZN615.H12CORE.0.P.C	0.0617737	0.950584	-0.465213	0.027146	0.137504	1
BCL6.H12CORE.0.PSM.A	0.0314337	0.950584	0.39261	0.624712	0.252819	1
TZAP.H12CORE.0.P.B	0.0253131	0.950584	0.104568	1	-0.0344877	1
ZN682.H12CORE.0.P.B	0.036886	0.954956	-0.375445	0.149571	0.257114	1
ZN652.H12CORE.0.PS.A	0.0432921	0.958834	0.661485	0.283253	-0.304819	0.717209
NR2E1.H12CORE.0.SM.B	0.230847	0.958834	-0.234635	0.391182	-0.0901438	0.906764
CUX2.H12CORE.2.S.C	0.296861	0.958834	1.13669	0.100262	0.214003	1
ZN787.H12CORE.0.M.C	0.229409	0.958834	0.34697	0.693026	0.18409	1
ZNF85.H12CORE.0.P.B	0.228018	0.958834	-0.102668	0.586066	0.230847	1
LRRF1.H12CORE.0.P.B	0.285498	0.960032	-0.0143394	0.923128	0.513677	0.896349
ZKSC8.H12CORE.0.P.B	0.224104	0.960032	-0.443259	0.100262	-0.0542781	0.939547
ZKSC1.H12CORE.0.P.B	0.275687	0.963054	-0.18296	0.705136	-0.115056	0.982957
ZN574.H12CORE.0.P.B	0.0549446	0.963054	0.218332	0.923128	0.274761	0.993151
MBNL2.H12CORE.0.S.C	0.212416	0.971064	0.883343	0.0154276	0.232953	1
ZFP37.H12CORE.0.P.C	0.186505	0.977046	-0.256782	0.088899	-0.0229908	0.896349
DMRTA.H12CORE.0.SM.B	0.246974	0.977312	-0.268906	0.443314	-0.404215	0.593282
AP2A.H12CORE.0.PSM.A	0.0260057	0.977312	0.645156	0.311151	0.555776	0.779244
ZN707.H12CORE.0.P.B	0.0735823	0.977312	-0.0396003	0.652745	0.378909	0.868436
ZNF7.H12CORE.0.P.B	0.205124	0.977312	-0.0403977	0.675	0.154467	1
ZN540.H12CORE.0.P.C	0.199839	0.97826	-0.372414	0.0626	-0.0160237	0.982957
Z585A.H12CORE.0.P.C	0.0976794	0.985643	-0.41093	0.00265012	-0.0651493	0.776533
ZN782.H12CORE.0.P.C	0.226543	0.991122	-0.121522	0.679698	-0.936487	0.0370572
ZN433.H12CORE.0.P.C	0.0586058	0.993389	0.202853	0.980694	-0.0446577	0.982957
CENPB.H12CORE.0.S.B	0.34373	0.993389	0.900017	0.374155	0.0690581	1
ZN558.H12CORE.0.P.B	0.183664	0.993389	-0.570064	0.00262398	0.0962124	1
ZN582.H12CORE.0.P.C	0.0626247	0.993389	-0.204942	0.391336	0.115137	1
NFKB1.H12CORE.0.PS.A	0.0599956	0.993389	0.283281	0.892603	0.137504	1
ZN157.H12CORE.0.P.B	0.057162	0.993389	0.426034	0.572	0.0501715	1
SIX1.H12CORE.0.P.B	0.0684357	0.998265	-0.0130506	0.780907	0.0501715	1
ZN480.H12CORE.0.P.C	0.137504	1	-0.151683	0.373942	-0.390657	0.226398
ARNT2.H12CORE.0.P.B	0.0600323	1	0.202853	0.980694	-0.601468	0.291582
ZN479.H12CORE.0.P.C	0.111161	1	-0.341304	0.283253	-0.388174	0.456324
ZFP1.H12CORE.0.PSM.A	0.155233	1	0.0229328	0.847248	-0.296312	0.531975
HSF2.H12CORE.0.PSM.A	0.104568	1	-0.245797	0.405	0.757108	0.531975
LHX8.H12CORE.1.M.C	0.0885415	1	-0.0331257	0.923128	-0.62087	0.531975
ZN587.H12CORE.0.P.C	0.190384	1	0.638128	0.537343	0.993951	0.546269
HNF1B.H12CORE.0.PS.A	0.184455	1	-0.376991	0.100635	-0.314702	0.546269
P63.H12CORE.1.PS.A	0.173888	1	-0.295469	0.493609	-0.593611	0.546269
PO3F2.H12CORE.0.P.B	0.163428	1	-0.724837	0.015821	-0.350096	0.546269
ZN148.H12CORE.0.P.B	0.112979	1	0.0739479	0.895481	-0.152107	0.546269
VEZF1.H12CORE.0.P.C	0.118503	1	0.194657	0.895481	-0.095023	0.593282
MYT1L.H12CORE.0.P.C	0.194687	1	0.43926	0.420596	0.53744	0.644244
CEBPG.H12CORE.0.P.B	0.169061	1	1.1622	0.00653434	0.607606	0.64537
STF1.H12CORE.0.PSM.A	0.137504	1	0.369373	0.7	0.607606	0.64537
ZN100.H12CORE.1.P.B	0.108387	1	-0.358299	0.0827121	-0.187628	0.64537
ZN276.H12CORE.0.SM.B	0.0778469	1	0.25522	0.897763	-0.306707	0.64537
ZBED1.H12CORE.0.S.B	0.295478	1	2.23178	0.0049208	0.965011	0.649927
ZN749.H12CORE.1.P.C	0.163894	1	0.314454	0.809602	-0.257451	0.682705
ZN713.H12CORE.0.SM.B	0.0530488	1	-0.230742	0.500728	0.597349	0.740035
NR2C1.H12CORE.0.S.C	0.165953	1	0.285608	0.905029	0.577498	0.776533
ZF64B.H12CORE.0.P.B	0.158356	1	-0.326833	0.305043	-0.251789	0.776533
KLF16.H12CORE.1.P.B	0.154222	1	0.377592	0.183273	-0.0245051	0.776533
ZN611.H12CORE.1.P.C	0.116391	1	-0.0208132	0.794845	0.468401	0.7767
PAX8.H12CORE.0.PSM.A	0.137504	1	0.857667	0.493609	-0.524621	0.779244
TBP.H12CORE.0.P.B	0.105709	1	-0.141938	0.311151	-0.0929137	0.801481
ZSC21.H12CORE.0.P.C	0.164883	1	0.0650706	0.951	0.456629	0.84389
ZN273.H12CORE.0.P.C	0.173189	1	0.118951	1	0.378534	0.868436
ZN765.H12CORE.0.P.C	0.158947	1	-0.0475401	0.74646	0.43415	0.868436
ZN614.H12CORE.0.P.C	0.137504	1	0.564719	0.303552	-0.143927	0.868436
MEIS2.H12CORE.0.P.C	0.0879653	1	-0.197575	0.500728	0.467811	0.868436
NFIC.H12CORE.0.PSM.A	0.179277	1	0.0132567	0.921823	-0.214084	0.888945
NR1D1.H12CORE.1.SM.B	0.175861	1	-0.285308	0.534754	-0.243596	0.896349
ZN443.H12CORE.0.P.C	0.16977	1	0.0752705	0.981	-0.138166	0.896349
ZIK1.H12CORE.0.P.C	0.168829	1	-0.385375	0.0213014	0.304183	0.896349
NR1D1.H12CORE.0.P.B	0.137504	1	0.350785	0.747032	-0.170866	0.896349
ZN425.H12CORE.0.P.C	0.137504	1	-0.350096	0.243948	0.412582	0.896349
HNF4A.H12CORE.0.PSM.A	0.0871193	1	0.242445	0.923128	0.402437	0.896349
ZBT22.H12CORE.0.SM.B	0.0690581	1	0.0504209	0.975841	-0.276564	0.896349
ZN716.H12CORE.1.P.C	0.137504	1	0.0770446	0.923128	0.300568	0.8985
MYB.H12CORE.0.P.B	0.0578413	1	0.172115	1	0.401586	0.945547
ZN248.H12CORE.0.P.B	0.166522	1	-0.431302	0.23258	0.376175	0.963191
ZFP57.H12CORE.0.P.B	0.19999	1	0.596003	0.556918	0.430476	0.96338
NANOG.H12CORE.2.M.C	0.158073	1	-0.28444	0.326606	-0.0918791	0.965733
ZN740.H12CORE.1.S.C	0.201936	1	-0.452188	0.0992925	-0.056557	0.982957
SRBP2.H12CORE.1.P.B	0.19331	1	-0.178125	0.420596	-0.0318573	0.982957
PRD15.H12CORE.0.P.B	0.17201	1	0.482376	0.283253	-0.00527665	0.982957
ZN283.H12CORE.0.P.C	0.094405	1	0.0704991	0.95094	-0.0460875	0.982957
OLIG1.H12CORE.0.S.B	0.0117427	1	0.489493	0.892603	-0.214899	0.982957
ZN766.H12CORE.1.P.B	0.116391	1	0.212416	0.923128	0.280259	0.99086
SOX10.H12CORE.2.S.C	0.295478	1	0.383959	0.862256	0.0341297	1
GRHL1.H12CORE.0.PSM.A	0.222456	1	0.892197	0.179586	-0.00898668	1
PITX2.H12CORE.0.SM.B	0.202979	1	-0.209085	0.612551	0.254769	1
ZN112.H12CORE.0.P.C	0.192838	1	0.250574	0.923128	0.137504	1
ZN550.H12CORE.0.P.C	0.191808	1	0.361005	0.680664	0.0556609	1
HSFY1.H12CORE.1.S.B	0.188437	1	1.13975	0.131002	-0.128394	1
ZNF23.H12CORE.0.P.C	0.188064	1	-0.26376	0.322624	0.189865	1
ZBT16.H12CORE.0.P.B	0.181929	1	-0.44822	0.271358	0.137504	1
VDR.H12CORE.0.PS.A	0.176934	1	-0.268906	0.443314	-0.0387551	1
HIC2.H12CORE.0.P.B	0.16977	1	-0.364319	0.305043	0.217608	1
ZN320.H12CORE.1.P.B	0.137504	1	-0.0362777	0.895481	0.0530488	1
ZN730.H12CORE.0.P.C	0.137504	1	-0.268924	0.388583	0.0813167	1
ZSC29.H12CORE.0.P.B	0.137504	1	-0.0779454	0.920633	0.137504	1
SMAD4.H12CORE.1.P.B	0.137504	1	0.012881	0.895481	0.289412	1
ZN430.H12CORE.0.P.C	0.137504	1	0.236792	0.93745	0.292686	1
PRDM6.H12CORE.0.P.B	0.129102	1	-0.353878	0.0115996	0.128276	1
ZN492.H12CORE.0.P.C	0.109314	1	-0.122246	0.314168	0.22289	1
ZN530.H12CORE.0.P.B	0.103529	1	0.212403	0.895481	0.225038	1
KLF10.H12CORE.1.PSM.A	0.100156	1	-0.0295771	0.609976	0.111153	1
ZN667.H12CORE.1.P.C	0.0956003	1	-0.460921	0.0816544	0.04476	1
HSF1.H12CORE.2.P.B	0.0932144	1	0.285498	0.923128	0.346495	1
ZN224.H12CORE.0.P.B	0.0733572	1	-0.374183	0.0978	0.196899	1
NR2E1.H12CORE.1.S.B	0.0504209	1	0.0198055	0.923128	0.205986	1
NKX23.H12CORE.0.SM.B	0.0342532	1	0.676667	0.373942	0.246974	1
ZSC29.H12CORE.1.M.C	0.0160373	1	0.415304	0.791988	-0.116037	1
ZBT7B.H12CORE.0.SM.B	-0.00264688	1	-0.304122	0.649207	0.0042027	1
NPAS4.H12CORE.0.P.B	-0.100831	1	0.965011	0.313371	0.305258	1

## Sheet: Enhancer motif enrichment
	HepG2		K562		WTC11
Motif ID	log2(odds ratio)	q-value	log2(odds ratio)	q-value	log2(odds ratio)	q-value
CTCF.H12CORE.0.P.B	-2.35398	9.52e-59	-2.35447	4.72e-69	-1.90795	2.94e-37
FOSL2.H12CORE.0.P.B	2.45846	4.57e-54	0.907579	0.000383574	1.76907	7.45e-22
HNF1B.H12CORE.0.PS.A	2.18466	1.51e-23	0.580554	0.409965	0.137504	1
HNF4A.H12CORE.0.PSM.A	1.9876	1.13e-20	-0.761306	0.00220584	-0.351379	0.128988
NF2L2.H12CORE.1.P.B	1.58092	3.33e-15	0.714308	0.0325674	1.10543	1.23e-06
RXRG.H12CORE.1.SM.B	1.90702	1.22e-14	-0.152861	0.615795	0.386749	0.683186
FOXB1.H12CORE.0.SM.B	1.85008	5.1e-14	-0.309385	0.295803	0.137504	1
BATF.H12CORE.0.P.B	1.50938	5.96e-11	0.939456	0.01104	1.40953	2.54e-07
TF7L1.H12CORE.0.PM.A	1.44642	7.59e-11	0.314939	0.851543	0.262485	0.913
STF1.H12CORE.0.PSM.A	1.3089	3.09e-09	-0.0268	0.851543	0.243221	0.92417
CREB5.H12CORE.0.P.B	1.51628	5.73e-09	0.381751	0.73014	0.710932	0.129
ERR1.H12CORE.0.PSM.A	1.59729	5.73e-09	0.137504	1	0.388482	0.715988
NANOG.H12CORE.2.M.C	1.88925	1.17e-06	0.5606	0.721	0.682079	0.398477
FOXK1.H12CORE.0.PS.A	1.14251	2.73e-06	0.0192656	0.935538	-0.0250589	0.814245
NR2C1.H12CORE.0.S.C	1.19596	4.03e-06	0.50683	0.341818	0.744388	0.0497061
GABPA.H12CORE.0.PSM.A	1.5161	8.99e-06	1.25077	0.000382087	1.41905	3.37e-05
BATF3.H12CORE.2.SM.B	1.71705	5.95e-05	0.519822	0.715002	0.492666	0.759385
SNAI1.H12CORE.0.PSM.A	-0.930964	5.95e-05	-0.605921	0.0293033	0.0805455	0.998464
ZN860.H12CORE.0.P.C	-0.653328	0.000127867	-0.0562544	0.660812	0.0972911	0.997717
ZSA5C.H12CORE.0.P.C	1.07852	0.000207398	0.491517	0.396434	0.499347	0.392281
ZNF3.H12CORE.0.P.B	1.16411	0.000263803	-0.261807	0.341818	0.221691	0.963603
NR6A1.H12CORE.2.SM.B	1.12453	0.000439674	-0.168259	0.664189	0.030727	0.95222
ZN460.H12CORE.0.S.C	1.6346	0.000549	1.06092	0.0404546	0.820947	0.154408
ZNF23.H12CORE.0.P.C	1.2779	0.000573133	0.218295	1	0.310929	0.892368
P73.H12CORE.0.PS.A	1.18594	0.000739	0.677621	0.180768	0.402437	0.730333
ZN790.H12CORE.1.P.C	-0.682349	0.00109174	-0.105305	0.623557	0.109381	1
CEBPG.H12CORE.0.P.B	1.0958	0.00164542	-0.100074	0.851543	0.207998	0.997717
ZBT40.H12CORE.0.P.B	-0.92952	0.00165	-0.551176	0.0684895	-0.5397	0.0719902
RARG.H12CORE.0.P.B	0.986791	0.00196943	0.0402828	0.984357	0.232953	0.95222
ZN383.H12CORE.0.P.C	-0.491693	0.00223	0.311172	0.664	0.376997	0.453
RXRG.H12CORE.2.P.B	0.890551	0.00241012	0.51278	0.262946	0.189146	0.994441
TFE2.H12CORE.0.PS.A	-0.631834	0.00244776	-0.3528	0.130295	0.222946	0.95222
ZIC1.H12CORE.1.M.B	-0.541997	0.00778697	0.527877	0.19932	0.874586	0.000789229
SPI1.H12CORE.0.P.B	0.781294	0.00837151	0.874315	0.000402494	0.696615	0.0184966
ZN384.H12CORE.0.PSM.A	-0.625801	0.00943	-0.296705	0.207	-0.588313	0.0154
ZN436.H12CORE.0.P.C	-0.498537	0.00943447	0.334237	0.683	0.322027	0.751182
ZNF44.H12CORE.0.P.C	-0.592033	0.00943447	0.101074	1	0.173189	1
ZN362.H12CORE.0.P.C	-0.42527	0.0122761	-0.205795	0.206756	-0.461347	0.00757564
TEF.H12CORE.0.SM.B	1.21555	0.0122761	1.35179	0.0429628	1.27116	0.00825728
TEAD1.H12CORE.0.PSM.A	0.826691	0.0122761	0.776212	0.0155969	0.407976	0.475323
P63.H12CORE.1.PS.A	0.94492	0.0122761	0.762175	0.0910827	0.228018	0.956589
GLIS3.H12CORE.1.S.C	1.28671	0.0131218	0.85584	0.206756	0.80336	0.203976
PRDM9.H12CORE.0.P.B	-0.611275	0.0146853	0.169568	1	-0.249587	0.392281
ZN558.H12CORE.0.P.B	-0.686414	0.0162078	-0.583903	0.0356619	-0.582851	0.0396206
ZNF2.H12CORE.0.P.B	-0.480005	0.0175516	-0.428868	0.0413175	0.208974	0.957
ETV7.H12CORE.1.P.C	0.74371	0.0185329	0.670473	0.0354619	0.967305	0.000161313
Z324A.H12CORE.0.P.B	1.00849	0.0185329	0.963046	0.0307332	0.115784	1
VDR.H12CORE.0.PS.A	0.830191	0.0195976	0.137504	1	0.0775783	0.997717
LMX1B.H12CORE.0.P.C	-0.816952	0.0201634	-0.41951	0.239495	0.398203	0.732554
MEIS2.H12CORE.0.P.C	1.06708	0.0259927	0.556204	0.618344	0.110176	1
ZN577.H12CORE.0.P.B	-0.556365	0.0293413	-0.0349527	0.851543	-0.190938	0.52464
KMT2A.H12CORE.0.P.B	-0.496558	0.0293413	-0.196278	0.345255	0.259113	0.896099
ZN570.H12CORE.0.P.C	-0.497421	0.0375026	-0.292136	0.207	-0.239857	0.365046
HNF6.H12CORE.0.PM.A	1.35179	0.0398	-1.16677	0.121082	-0.22541	0.827728
ZKSC8.H12CORE.0.P.B	0.853114	0.0398791	-0.0820589	0.851543	-0.0862867	0.850895
PAX7.H12CORE.0.P.B	0.896598	0.0410356	0.163894	1	0.866689	0.0751708
ZN543.H12CORE.0.P.C	-0.350997	0.0443039	0.381306	0.41352	0.425011	0.326917
ZNF90.H12CORE.0.P.C	0.924361	0.0466948	0.742292	0.192976	0.165953	1
ZN768.H12CORE.1.P.B	0.689658	0.0511962	0.513996	0.313802	0.350911	0.715675
ZN805.H12CORE.0.P.C	0.763543	0.0555869	0.137504	1	0.137504	1
ZN174.H12CORE.0.M.C	1.2104	0.0574	-0.513855	0.414434	0.296861	0.956589
SP5.H12CORE.1.P.B	-0.254731	0.0590366	0.724653	0.000386044	0.927623	3.5e-07
USF2.H12CORE.0.PSM.A	0.910445	0.0634896	0.104568	1	0.783929	0.199747
ZN778.H12CORE.0.P.C	-0.716559	0.0677	0.0231028	1	-0.319116	0.486
RARA.H12CORE.1.P.B	0.709338	0.0726974	0.683448	0.103923	0.43926	0.533774
ZN141.H12CORE.0.P.C	-0.555918	0.0751708	-0.0139583	0.910178	0.0336602	0.95222
ZIM3.H12CORE.0.P.B	-0.401215	0.0762141	-0.0202935	0.851543	-0.0177089	0.884247
SRBP2.H12CORE.0.S.B	1.35557	0.0822	-0.35103	0.850159	0.218571	1
TBX21.H12CORE.0.PSM.A	-0.633787	0.0906712	0.0452364	1	0.00144183	0.95222
PRDM1.H12CORE.0.S.B	-0.48802	0.0906712	0.0385735	1	0.207998	0.997717
SCRT1.H12CORE.0.PSM.A	-0.589489	0.0936	-0.21519	0.599983	0.21543	0.997717
ZN75D.H12CORE.1.P.B	-0.52419	0.0948386	0.50629	0.424479	-0.160211	0.644941
Z280A.H12CORE.0.P.B	-0.298454	0.0986668	0.276485	0.851543	0.0685349	0.95222
NR1I3.H12CORE.0.P.B	0.60444	0.104305	0.137504	1	-0.273911	0.209539
ZN37A.H12CORE.0.P.B	-0.382655	0.109217	0.247325	0.938741	0.348553	0.780767
ZBT7A.H12CORE.0.P.B	1.0625	0.114499	0.0504209	1	0.899333	0.170105
NR1D1.H12CORE.0.P.B	0.705361	0.114499	0.228465	0.99127	0.17632	1
SRBP2.H12CORE.1.P.B	0.610702	0.115819	0.747012	0.0349001	0.63106	0.084825
NR1D1.H12CORE.1.SM.B	0.752709	0.126944	0.137504	1	0.763302	0.135454
SP1.H12CORE.2.P.B	-0.278366	0.126959	0.695058	0.00823809	0.660627	0.0104199
ZN160.H12CORE.0.P.C	-0.471918	0.127487	-0.518388	0.0544075	-0.434619	0.135454
ZN821.H12CORE.0.SM.B	-0.523646	0.127868	0.283281	0.95229	-0.627438	0.105948
PO4F1.H12CORE.1.SM.B	0.831023	0.127868	0.137504	1	0.171295	1
PO2F2.H12CORE.1.M.C	-1.21991	0.128497	0.209929	1	2.18532	0.0001
PROX1.H12CORE.0.SM.B	-2.25002	0.128497	-0.268178	0.89798	-1.0855	0.241242
SOX30.H12CORE.0.P.C	0.605849	0.128497	0.0284559	0.95229	0.488875	0.365046
THA.H12CORE.2.S.B	0.664954	0.128497	0.688497	0.159869	0.44372	0.606279
GLIS1.H12CORE.0.P.B	-0.324021	0.128497	-0.143802	0.43351	0.245489	0.912974
HMGA1.H12CORE.0.P.B	-0.510584	0.128497	-0.835622	0.00220632	-0.00575481	0.915975
FEZF1.H12CORE.0.P.B	-0.298321	0.129583	0.520073	0.268986	0.382315	0.606279
SPDEF.H12CORE.0.PSM.A	1.46459	0.131	-0.0283202	1	0.218571	1
NPAS2.H12CORE.1.M.C	0.802882	0.13143	1.02162	0.0717116	0.497919	0.715675
IRF9.H12CORE.0.PSM.A	-0.533921	0.146724	0.301161	0.924334	-0.41951	0.249819
ZN502.H12CORE.0.P.C	-0.400653	0.158937	-0.372419	0.19932	-0.588936	0.0338057
ZN467.H12CORE.0.P.C	-0.177575	0.162579	0.8542	1.3e-05	0.884987	2.2e-06
PRD13.H12CORE.0.P.B	-0.311071	0.16545	-0.548005	0.00897895	0.309116	0.850895
NR1I3.H12CORE.2.M.C	0.987436	0.16545	0.930443	0.357871	0.452765	0.867499
ZBED5.H12CORE.0.P.C	-0.398577	0.173901	0.116092	1	-0.0338591	0.892368
HSF1.H12CORE.2.P.B	1.09148	0.177798	-0.240942	0.851543	-0.116037	0.92417
SATB1.H12CORE.0.P.B	-0.530438	0.187259	-0.770719	0.0354619	0.209451	1
ZN213.H12CORE.0.P.C	-0.368209	0.196605	0.137504	1	0.170914	1
NANOG.H12CORE.1.P.B	0.769506	0.204464	0.338097	0.875732	1.22274	0.00172977
SUH.H12CORE.0.P.B	-0.333425	0.206501	0.28776	0.869935	0.155437	1
FER3L.H12CORE.0.SM.B	-0.394277	0.213248	-0.0342695	0.869935	-0.190669	0.542265
ZNF8.H12CORE.0.P.C	1.14477	0.224153	0.137504	1	0.91871	0.592712
MTF1.H12CORE.0.SM.B	0.77175	0.224153	0.484579	0.704459	-0.0765073	0.892368
ZFP90.H12CORE.0.P.C	-0.350618	0.226838	0.118951	1	0.120375	1
ZN770.H12CORE.0.P.B	-0.203784	0.22713	0.214198	0.95706	0.212403	0.95222
ZBTB2.H12CORE.0.SM.B	1.75687	0.229602	2.26865	0.0910827	1.38689	0.515869
HXD10.H12CORE.0.SM.B	-0.865028	0.229602	-0.392263	0.705507	-0.193268	0.915819
ZBTB6.H12CORE.0.P.B	-0.306458	0.230396	-0.45682	0.0505482	-0.533604	0.0137514
ZN180.H12CORE.0.P.C	-0.190487	0.230396	0.385541	0.377527	0.537704	0.0788688
ZN621.H12CORE.0.P.C	0.52533	0.230396	0.307657	0.781003	0.448524	0.392281
ZN483.H12CORE.0.P.C	-0.257504	0.230396	0.113207	1	-0.0974693	0.547136
KMT2B.H12CORE.0.P.B	-0.62087	0.230396	-0.96661	0.0697154	-0.280318	0.592712
ZN197.H12CORE.0.P.C	-0.194152	0.230396	-0.0931612	0.549118	0.056754	0.935696
ZSCA1.H12CORE.0.SM.B	0.601462	0.230396	0.444053	0.567004	0.247382	0.941443
KLF16.H12CORE.0.SM.B	-0.472127	0.230396	0.730406	0.196941	0.108543	1
SOX10.H12CORE.1.PSM.A	0.631105	0.240257	-0.00681411	0.95229	0.521926	0.421498
ZN132.H12CORE.0.P.C	-0.160691	0.240557	0.752312	0.000507945	0.573234	0.0280291
ZN716.H12CORE.1.P.C	0.537619	0.248607	0.0197209	0.908303	0.376504	0.665859
ZN560.H12CORE.0.P.C	0.504149	0.249684	0.137504	1	-0.410051	0.0338057
NR2E1.H12CORE.1.S.B	0.665052	0.249761	0.050778	1	0.429266	0.686312
ZBT12.H12CORE.0.P.B	-0.475139	0.249761	-0.0712576	0.907027	-0.0129966	0.95222
DMRTA.H12CORE.0.SM.B	0.821597	0.249761	0.313406	0.95706	0.137504	1
Z705G.H12CORE.0.P.C	-0.44516	0.272343	-0.601468	0.123192	-0.0818303	0.883174
CUX1.H12CORE.2.P.C	0.584404	0.276596	-0.116074	0.71629	-0.151334	0.653944
SP7.H12CORE.0.P.B	-0.431302	0.28164	-0.121522	0.849623	0.407521	0.814942
TWST1.H12CORE.0.P.B	-0.302059	0.284376	-0.0631267	0.810781	-0.388134	0.166733
ZN250.H12CORE.0.P.C	-0.358863	0.284376	0.482225	0.664189	0.364827	0.850895
ZKSC1.H12CORE.0.P.B	0.67968	0.284376	-0.4312	0.230519	0.330487	0.892368
ZN567.H12CORE.0.P.C	-0.243318	0.284376	-0.0614738	0.71629	0.00859273	0.892368
ZFP1.H12CORE.0.PSM.A	-0.261754	0.284376	0.459143	0.489678	0.155233	1
ZN563.H12CORE.1.P.C	-0.174276	0.301019	0.116361	1	-0.170144	0.249819
ZN425.H12CORE.0.P.C	-0.240798	0.307118	0.18229	1	0.383885	0.654556
ZNF30.H12CORE.0.P.C	0.5464	0.307118	-0.268357	0.313802	0.00489345	0.91902
ZNF74.H12CORE.0.P.C	-0.354996	0.307931	-0.0901438	0.849096	-0.0906907	0.850895
ZN454.H12CORE.1.SM.B	-0.571411	0.30931	-1.1032	0.0145996	-0.417938	0.52868
MBNL2.H12CORE.0.S.C	-0.509711	0.309975	0.533286	0.664189	-0.379218	0.515869
ZN793.H12CORE.0.P.B	-0.318111	0.311636	0.0461796	1	0.075121	0.997717
ZN879.H12CORE.0.P.C	-0.337048	0.311778	-0.480866	0.111696	-1.10155	5.87e-06
ZN251.H12CORE.0.P.C	0.700626	0.311778	-0.286068	0.485231	-0.444156	0.253631
ZN548.H12CORE.0.P.B	-0.171928	0.311778	0.17917	1	0.2909	0.787834
ZN274.H12CORE.0.SM.B	-0.337048	0.311778	0.356278	0.851543	0.307418	0.92417
ITF2.H12CORE.0.S.B	-0.310805	0.311778	0.0242865	0.969279	0.196899	0.997717
FOXJ2.H12CORE.1.SM.B	-0.39152	0.32303	-0.291969	0.599983	0.372348	0.780767
ARNT.H12CORE.0.P.B	1.44418	0.337156	0.524819	0.907027	-0.340965	0.887802
KLF16.H12CORE.1.P.B	-0.111424	0.337726	0.44984	0.148517	0.747431	0.000386171
MNX1.H12CORE.0.SM.B	-0.749161	0.337726	-0.268178	0.89798	0.773791	0.715675
CPEB1.H12CORE.0.S.B	-0.367926	0.340736	0.494852	0.533104	0.970431	0.0137514
ZN136.H12CORE.0.P.B	-0.389336	0.357272	0.374116	0.851543	-0.326833	0.392489
E2F4.H12CORE.2.S.B	-0.820314	0.359679	-1.3961	0.0171132	-1.01049	0.316278
ZNF79.H12CORE.0.P.C	-0.260344	0.359679	-0.166357	0.562214	-0.158116	0.610382
HMBX1.H12CORE.0.PSM.A	0.930443	0.36	0.505081	0.856	0.383959	0.924
ZN250.H12CORE.1.M.C	0.7143	0.364689	0.441199	0.851543	0.354432	0.91902
ZN124.H12CORE.0.P.C	0.404486	0.369123	0.515301	0.101597	0.627673	0.0233492
FOXR2.H12CORE.0.M.C	-0.453265	0.369123	-0.114892	0.869935	-0.396187	0.539671
ZN660.H12CORE.0.SM.B	0.657607	0.369123	0.58398	0.637129	-0.131098	0.883174
ZN716.H12CORE.0.P.C	-0.228357	0.369123	0.255811	0.95229	0.0297156	0.941443
GLI2.H12CORE.0.PSM.A	0.579579	0.370108	0.85716	0.0354619	1.27609	1.87e-05
ZN566.H12CORE.0.P.C	-0.186176	0.370108	0.40807	0.436636	0.14922	1
KAISO.H12CORE.0.P.B	-0.929275	0.370108	2.35617	0.599983	0.137504	1
NFYC.H12CORE.0.P.B	0.607606	0.370616	0.864205	0.0943874	1.6302	7.05e-07
NKX61.H12CORE.0.PS.A	0.607606	0.370616	-0.00129317	0.953847	0.167115	1
ALX1.H12CORE.0.SM.B	-0.644006	0.374917	-0.428307	0.737186	-0.240942	0.870034
NFIC.H12CORE.0.PSM.A	0.495583	0.375551	0.0950117	1	-0.00947068	0.892368
ZN296.H12CORE.0.S.C	-0.373369	0.385297	0.137504	1	-0.172761	0.690016
MYCN.H12CORE.1.M.C	-1.91141	0.387	-3.32193	1	0.137504	1
ZN214.H12CORE.0.P.B	0.611307	0.397816	0.170514	1	0.657607	0.392281
PRDM6.H12CORE.0.P.B	-0.137112	0.402306	-0.439845	0.0115748	-0.233024	0.190959
MAFG.H12CORE.1.PSM.A	0.537199	0.402306	0.0956003	1	0.683297	0.199747
ZN776.H12CORE.0.P.C	-0.245453	0.402306	0.159575	1	-0.1557	0.648158
NKX23.H12CORE.0.SM.B	-0.436121	0.402306	0.0932144	1	-0.220236	0.751
ZN320.H12CORE.0.P.B	0.449026	0.402306	0.137504	1	0.301767	0.79024
Z585A.H12CORE.0.P.C	-0.118444	0.402306	-0.0415561	0.660812	0.051017	0.91902
ANDR.H12CORE.2.P.B	0.433568	0.402306	0.0817817	1	0.137504	1
ZN33B.H12CORE.0.P.C	-0.231791	0.402306	0.284199	0.913126	0.181361	1
ZN613.H12CORE.0.P.C	-0.14594	0.407117	0.00195229	0.851543	-0.252955	0.17222
ZFP28.H12CORE.0.P.B	-0.131599	0.407117	0.00291154	0.851543	-0.161507	0.365046
ZN790.H12CORE.0.P.C	-0.196352	0.407117	0.123495	1	-0.0129292	0.870034
ZN540.H12CORE.0.P.C	-0.212841	0.407912	-0.00128876	0.907027	-0.22572	0.34403
ZN281.H12CORE.1.SM.B	-0.0889957	0.41826	0.775554	0.000246177	1.11624	1.48e-09
GCM1.H12CORE.0.S.B	-0.63264	0.41826	-0.301515	0.880572	-0.544728	0.504387
ZN333.H12CORE.0.P.C	-0.199964	0.41826	0.155646	1	-0.155512	0.558119
PRDM5.H12CORE.1.P.B	-0.16516	0.41826	0.188002	1	0.333041	0.715675
MCR.H12CORE.0.S.B	0.64886	0.41826	-0.188815	0.784611	0.0676731	1
NFAC4.H12CORE.1.SM.B	0.593934	0.423673	0.347906	0.925884	0.62167	0.479394
GRHL2.H12CORE.0.P.B	0.548223	0.426527	0.288383	0.910178	0.487474	0.458939
HAND1.H12CORE.0.P.B	-0.151683	0.426527	-0.0952454	0.637129	-0.0535879	0.780767
Z585B.H12CORE.0.P.C	0.432626	0.426527	0.0907046	1	0.292598	0.850895
ZN787.H12CORE.0.M.C	0.497572	0.426527	0.0138097	0.949347	0.0169478	0.95222
ZN75D.H12CORE.0.P.B	-0.237251	0.426527	0.159256	1	0.228018	0.956589
ZN248.H12CORE.0.P.B	0.62167	0.426577	0.42826	0.824715	0.278258	0.95222
ZN184.H12CORE.0.P.B	-0.165868	0.427011	0.0305772	0.939	0.0932592	1
ZN875.H12CORE.0.P.C	0.459143	0.438162	0.153136	1	-0.00947068	0.892368
NPAS4.H12CORE.0.P.B	1.19032	0.440401	0.95799	0.725651	0.137504	1
ZN766.H12CORE.1.P.B	-0.241044	0.444989	0.498907	0.494076	0.320152	0.892368
ZN121.H12CORE.0.P.B	-0.151464	0.445621	0.196899	1	0.0205168	0.91902
HSF1.H12CORE.1.P.B	-0.209903	0.4477	0.0294736	1	-0.00399671	0.941443
ZN492.H12CORE.0.P.C	-0.116863	0.449455	0.431218	0.424479	-0.0224719	0.815377
THAP1.H12CORE.0.P.B	0.465598	0.449455	0.423052	0.652488	0.297584	0.892368
ZN264.H12CORE.0.P.B	-0.260892	0.449455	-0.462563	0.140762	0.196192	1
ZN768.H12CORE.0.P.B	0.421512	0.455169	0.535219	0.258451	0.345976	0.707
PAX8.H12CORE.0.PSM.A	0.937091	0.463915	0.381205	1	0.435656	0.982816
CUX2.H12CORE.2.S.C	0.937091	0.463915	0.244194	1	0.137504	1
NR1H4.H12CORE.0.P.B	0.494852	0.470995	-0.0132216	0.929818	0.0895696	1
ZN549.H12CORE.0.P.B	0.489202	0.47744	0.159905	1	0.451414	0.632619
ZSC23.H12CORE.0.M.C	-0.396187	0.495189	0.225115	1	1.84087	3.27e-05
ZN649.H12CORE.0.P.C	0.577498	0.495444	0.614787	0.618344	0.179277	1
PIT1.H12CORE.0.SM.B	-0.331397	0.498405	-0.26931	0.618344	0.714278	0.453132
ZN787.H12CORE.1.S.C	0.566349	0.504729	0.394717	0.851543	0.750801	0.368345
GMEB1.H12CORE.2.SM.B	0.991553	0.509	1.2885	0.737186	1.6407	0.458928
ZN823.H12CORE.0.P.C	-0.0801045	0.509247	0.495681	0.13286	0.0830976	0.956589
ZNF35.H12CORE.0.P.C	-0.102933	0.510834	-0.19214	0.303596	-0.261119	0.170105
ZN429.H12CORE.0.P.C	0.414329	0.510834	0.197528	1	0.366756	0.654556
GLIS1.H12CORE.1.P.B	0.362741	0.516983	0.2909	0.810781	0.775276	0.00687423
ZN564.H12CORE.0.P.C	0.441736	0.516983	0.0488832	1	-0.274574	0.308477
ZN320.H12CORE.1.P.B	0.441736	0.516983	0.514528	0.396434	0.39056	0.69999
ZN274.H12CORE.2.P.B	-0.139211	0.516983	0.0819122	1	-0.0799978	0.751182
ZNF12.H12CORE.0.P.C	-0.160424	0.516983	-0.201023	0.386024	0.0153264	0.919
ZN677.H12CORE.0.P.C	-0.164369	0.516983	0.54277	0.341818	0.00666455	0.92417
ZN667.H12CORE.0.P.C	-0.164369	0.516983	0.366523	0.74197	0.234152	0.95222
BCL6.H12CORE.0.PSM.A	-0.291969	0.516983	0.943202	0.0354619	0.110678	1
MYBB.H12CORE.1.S.B	-1.74082	0.516983	1.64637	0.196941	-0.235743	1
ZSA5A.H12CORE.0.SM.B	0.457763	0.518494	0.635074	0.179193	0.934778	0.00759395
ZN554.H12CORE.0.P.C	0.381051	0.518494	0.305624	0.851108	0.61897	0.105948
ZN563.H12CORE.0.P.C	-0.130358	0.518494	0.0844405	1	-0.0680592	0.764336
ZNF35.H12CORE.1.P.C	-0.130358	0.518494	-0.120883	0.687655	0.295516	0.892368
ZNF26.H12CORE.1.P.B	0.485765	0.518494	-0.0504647	0.856023	0.307533	0.91902
ZN337.H12CORE.0.P.C	0.485765	0.518494	0.0871193	1	0.20913	0.997717
GLI3.H12CORE.1.M.C	-0.241795	0.518494	0.137504	1	0.197408	1
ZNF18.H12CORE.0.P.B	-0.171148	0.521678	0.0488832	1	0.178397	1
ZN674.H12CORE.0.P.C	-0.196529	0.522917	-0.341304	0.341818	0.0333198	0.956589
ZN140.H12CORE.0.P.B	0.448251	0.524903	0.137504	1	-0.211166	0.526262
ZN382.H12CORE.0.P.B	-0.249019	0.543806	0.0288581	1	-0.356177	0.458939
HSF2.H12CORE.0.PSM.A	-0.295469	0.543806	0.25617	1	0.000631867	0.964766
TEAD1.H12CORE.2.S.C	-0.174688	0.548854	0.624475	0.196941	0.572772	0.298381
ZN664.H12CORE.0.P.C	-0.204174	0.548854	0.195027	1	0.161725	1
ZN430.H12CORE.0.P.C	-0.230742	0.56138	-0.00681411	0.95229	0.38821	0.867701
ZN671.H12CORE.0.P.C	0.361097	0.565121	0.836093	0.00231197	0.660233	0.0344779
ZN441.H12CORE.0.P.C	-0.393564	0.565327	-0.669875	0.145724	-0.692847	0.167214
HINFP.H12CORE.1.P.B	-0.654699	0.565327	-1.38517	0.159869	-0.519558	0.836535
ZN557.H12CORE.0.P.C	0.412041	0.565327	0.658123	0.151305	0.269705	0.91902
ZNF7.H12CORE.0.P.B	0.412041	0.565327	-0.119058	0.664189	0.0271632	0.941443
ZN480.H12CORE.1.P.C	0.368769	0.571497	0.545145	0.167975	0.412694	0.539671
ZN816.H12CORE.0.P.B	0.369603	0.600013	0.773891	0.0131517	0.525034	0.225132
ARNT2.H12CORE.0.P.B	0.573178	0.600013	0.137504	1	0.673642	0.515869
ZBT14.H12CORE.1.S.B	-0.58214	0.600013	-0.237029	1	-0.0644942	1
ZN880.H12CORE.0.P.C	-0.0476214	0.600135	0.570044	0.0575188	0.547822	0.105948
OZF.H12CORE.0.P.B	-0.201381	0.619583	0.0253131	1	-0.519032	0.167214
ZN485.H12CORE.0.P.C	0.39056	0.619583	0.905647	0.00221	0.531306	0.278827
PRDM4.H12CORE.0.PSM.A	-0.166835	0.619583	0.137504	1	-0.238696	0.526262
ZN528.H12CORE.0.P.B	0.387392	0.619583	0.288113	0.851543	0.367436	0.715675
PITX2.H12CORE.0.SM.B	0.596003	0.619583	0.290963	1	0.360447	0.892368
RBAK.H12CORE.0.P.C	-0.139549	0.619583	0.323422	0.851108	0.256719	0.91902
ANDR.H12CORE.1.S.C	-0.201381	0.619583	0.207674	1	0.296113	0.935
ZF69B.H12CORE.0.P.C	-0.0732199	0.619583	0.366433	0.627139	0.188377	0.994441
ZN799.H12CORE.0.P.C	-0.143927	0.619583	-0.124304	0.683252	0.177329	1
LRRF1.H12CORE.0.P.B	-0.392263	0.619583	-0.142051	0.929818	0.223732	1
ZN605.H12CORE.0.P.C	-0.155675	0.626928	0.263213	0.95706	-0.388174	0.199747
ZSC21.H12CORE.0.P.C	-0.078827	0.630155	0.263711	0.910178	0.587149	0.181263
ZN394.H12CORE.0.P.C	-0.078827	0.630155	-0.360621	0.0569512	0.276642	0.883174
ZN143.H12CORE.0.P.B	0.431305	0.630155	0.159575	1	0.114447	1
ZNF41.H12CORE.1.P.C	0.355014	0.632369	0.773405	0.0354619	0.00729498	0.906586
ZN329.H12CORE.0.P.C	0.388482	0.634086	-0.00575481	0.913289	0.638664	0.244807
ZN341.H12CORE.0.P.B	-0.091366	0.634086	0.198659	1	-0.211741	0.373562
ZN222.H12CORE.0.P.C	-0.0689696	0.634086	0.00456776	0.90856	-0.180154	0.449388
ZN730.H12CORE.0.P.C	-0.109173	0.634086	-0.0460464	0.851108	-0.138928	0.606279
THB.H12CORE.0.P.B	0.352941	0.634086	0.118494	1	0.378909	0.663198
ZFP37.H12CORE.0.P.C	-0.0554157	0.634086	-0.0119225	0.851108	-0.0644027	0.690016
ZN165.H12CORE.0.P.C	-0.0568896	0.634086	0.103312	1	0.236195	0.91902
Z780A.H12CORE.0.P.C	-0.0379536	0.635711	0.533657	0.122254	0.424525	0.345019
ZN454.H12CORE.0.P.B	0.385067	0.635711	0.288383	0.910178	0.564719	0.392281
FOXE1.H12CORE.1.S.C	-0.0815262	0.636524	-0.374183	0.121082	-0.270816	0.241365
ZN224.H12CORE.0.P.B	0.359917	0.636524	-0.128553	0.660812	0.526054	0.323783
ZN765.H12CORE.0.P.C	0.334425	0.637579	0.179613	1	0.756817	0.0280291
PRDM5.H12CORE.0.P.B	0.319273	0.637579	0.300874	0.791482	0.533374	0.176767
REST.H12CORE.0.P.B	-0.0935816	0.637579	0.240171	0.9549	-0.234588	0.398477
MEF2A.H12CORE.0.P.B	-0.147453	0.637579	-0.23622	0.575632	-0.295229	0.479394
ZN416.H12CORE.0.P.C	0.33959	0.637579	0.152695	1	0.410448	0.595881
COE1.H12CORE.0.P.B	-0.0535719	0.637579	0.406791	0.537753	-0.0480578	0.780767
ZN266.H12CORE.0.P.B	0.3694	0.637579	0.114447	1	-0.0682363	0.809952
ZN615.H12CORE.0.P.C	0.434194	0.637579	0.368701	0.810781	0.327957	0.88
ZN611.H12CORE.1.P.C	-0.07695	0.637579	0.0229328	0.937383	0.171636	1
OLIG1.H12CORE.0.S.B	-0.428307	0.637579	0.061408	1	0.0393218	1
GRHL1.H12CORE.0.PSM.A	0.516943	0.64009	0.968495	0.0971115	1.10908	0.0298006
BARX1.H12CORE.0.P.C	0.422498	0.64009	0.171295	1	0.10911	1
ZN282.H12CORE.0.P.B	-0.0461004	0.642934	0.591799	0.0634556	0.66137	0.0241982
ZNF28.H12CORE.0.P.C	0.340309	0.642934	0.331147	0.740809	0.574557	0.190959
ZFP41.H12CORE.0.SM.B	-0.220236	0.642934	0.137504	1	-0.642556	0.252271
BARH2.H12CORE.0.SM.B	-0.390967	0.642934	0.305258	1	0.630218	0.720487
ZN443.H12CORE.0.P.C	0.417008	0.642934	0.137504	1	-0.100044	0.756
ZN432.H12CORE.0.P.C	-0.131601	0.643269	0.0871193	1	0.0599956	0.997717
EGR1.H12CORE.0.PS.A	0.445494	0.643599	0.360466	0.851543	0.646629	0.27749
ZN587.H12CORE.0.P.C	-0.164026	0.643599	-0.1788	0.71629	0.330559	0.91902
ZN627.H12CORE.0.P.C	0.445494	0.643599	0.606137	0.660812	0.137504	1
E2F1.H12CORE.0.P.B	-0.209085	0.64555	0.382038	0.851543	0.289592	0.95222
ZSC29.H12CORE.1.M.C	-0.358359	0.654996	0.137504	1	1.33171	0.453132
GFI1B.H12CORE.0.PSM.A	-0.0871864	0.655665	-0.115786	0.850159	0.251617	0.95222
PIT1.H12CORE.1.S.B	-0.150486	0.655665	0.468426	0.71629	0.102115	1
ZN582.H12CORE.0.P.C	-0.0813066	0.664519	-0.207991	0.396434	0.0407468	0.95222
ZSC29.H12CORE.0.P.B	0.620415	0.668747	0.0568887	1	0.368636	0.95222
CENPB.H12CORE.0.S.B	-0.741802	0.669	0.931506	0.839771	-0.857771	0.558119
GLI4.H12CORE.0.P.C	0.331164	0.671169	0.739411	0.0505482	0.258022	0.91902
ZNF26.H12CORE.0.P.B	0.372348	0.677028	0.114447	1	0.436785	0.706791
NKX21.H12CORE.0.P.B	0.372348	0.677028	0.112073	1	-0.015841	0.91902
ZN510.H12CORE.1.P.C	-0.0679754	0.677028	0.263182	0.904656	0.192648	0.999031
ZN561.H12CORE.0.P.C	-0.0655192	0.679667	0.00268442	0.887507	0.0407468	0.95222
RFX3.H12CORE.2.S.B	0.304227	0.681251	0.530719	0.130295	1.1087	1.88e-06
REL.H12CORE.0.P.B	0.320171	0.681251	0.950497	0.00466757	0.942997	0.00291038
ZNF77.H12CORE.0.P.C	0.316811	0.686326	0.137504	1	0.344251	0.706791
ZFP69.H12CORE.0.P.C	-0.0801098	0.686508	0.30174	0.856023	-0.0528407	0.823325
ZSC16.H12CORE.0.PSM.A	0.386303	0.686508	0.633284	0.293592	0.342146	0.892368
ZN317.H12CORE.1.P.B	-0.0192439	0.686508	0.408802	0.404817	0.207719	0.95222
ZNF24.H12CORE.0.P.B	0.355255	0.686508	-0.380304	0.242507	0.235466	0.956589
ZN449.H12CORE.0.P.B	0.333958	0.686508	0.0892974	1	0.155646	1
ZN304.H12CORE.0.P.C	-0.0520391	0.687048	0.0715994	1	0.137504	1
ZN112.H12CORE.0.P.C	-0.140498	0.689046	-0.00539774	0.983588	0.334214	0.892368
NRF1.H12CORE.0.PS.A	0.547203	0.692274	-0.662213	0.295803	-0.801671	0.216004
HEY1.H12CORE.0.S.B	0.547203	0.692274	-0.544728	0.498783	-0.500655	0.644941
ZN610.H12CORE.0.P.B	-0.0982828	0.692274	-0.306853	0.242507	0.198481	0.997717
ZNF85.H12CORE.0.P.B	0.337971	0.703892	-0.155675	0.714918	0.230847	0.957
KLF10.H12CORE.1.PSM.A	-0.033482	0.71296	0.483014	0.262946	0.677331	0.0607272
PATZ1.H12CORE.0.P.B	0.0119664	0.72044	0.590321	0.0278305	0.566009	0.0338057
ZN692.H12CORE.0.P.C	-0.0418049	0.723705	0.770951	0.0614649	0.707086	0.0497628
IRF7.H12CORE.0.S.B	-0.519558	0.723705	0.0315965	1	-1.74859	0.0614375
ZN574.H12CORE.0.P.B	-0.0658326	0.723705	-0.225302	0.549118	-0.395301	0.16228
RFX1.H12CORE.2.S.C	-0.210027	0.723705	0.854406	0.258451	0.544934	0.721126
HINFP.H12CORE.0.P.B	-0.0689605	0.723705	0.158356	1	0.312049	0.870034
ZN410.H12CORE.0.SM.B	-0.210027	0.723705	0.0827249	1	-0.0263534	0.956589
ZN662.H12CORE.0.P.C	0.293931	0.729901	0.454186	0.295803	0.875447	0.00172977
ZN205.H12CORE.0.P.C	0.337622	0.729901	-0.0934213	0.773047	-0.0866229	0.788565
ZN749.H12CORE.0.P.C	0.263372	0.733529	0.492718	0.134605	0.920266	1.51e-05
ZN133.H12CORE.0.P.B	-0.12882	0.733858	0.679463	0.424	-0.364319	0.392
ZN490.H12CORE.0.P.C	-0.0285219	0.736196	0.182681	1	-0.339619	0.249819
ZNF10.H12CORE.0.P.C	-0.0285219	0.736196	0.50683	0.341818	0.330396	0.823325
STAT6.H12CORE.0.P.B	0.356278	0.740192	1.15949	0.000246177	0.586403	0.373562
PO3F2.H12CORE.0.P.B	0.348384	0.748125	0.270015	0.9549	1.04196	0.0166759
Z354A.H12CORE.0.P.B	-0.0703338	0.748125	-0.270987	0.377527	0.423052	0.633845
ZN749.H12CORE.1.P.C	0.305699	0.748614	0.914469	0.00805985	0.73366	0.0714454
RUNX1.H12CORE.0.P.B	-0.0393771	0.748614	0.782724	0.101597	-0.361192	0.199747
ZN791.H12CORE.0.P.C	-0.0371343	0.748614	-0.476506	0.0634556	-0.296705	0.216004
TBX5.H12CORE.1.P.B	0.00195229	0.748614	0.218772	0.97787	-0.122472	0.533774
ZN714.H12CORE.0.P.C	-0.00887104	0.748614	-0.222726	0.242507	0.304669	0.809952
HSF5.H12CORE.1.S.C	0.526205	0.748614	-0.0187579	1	-0.239628	0.896099
DUX4.H12CORE.0.P.B	0.3706	0.748614	0.271632	0.988659	0.271632	0.95222
HAND1.H12CORE.1.P.B	0.284055	0.748614	0.516723	0.19932	0.204384	0.956589
ZN134.H12CORE.0.P.C	-0.0566223	0.748614	0.301161	0.924334	0.233873	0.956589
ZKSC8.H12CORE.1.P.B	0.290963	0.748614	0.350699	0.739079	0.118951	1
ZN440.H12CORE.0.P.C	-0.0598663	0.748614	-0.131241	0.728326	0.0903308	1
AHR.H12CORE.0.P.B	-0.388396	0.748614	0.643336	0.850159	0.218571	1
IRX3.H12CORE.0.M.C	-0.740588	0.749	2.03986	0.779	-1.51767	0.765
ZN680.H12CORE.0.P.B	-0.0230207	0.749211	0.182705	1	0.680609	0.121828
IRF4.H12CORE.1.S.B	-0.220894	0.749211	0.0827249	1	-0.316009	0.732554
ZN667.H12CORE.1.P.C	0.327957	0.749211	0.000689021	0.9384	0.253388	0.95222
PKNX1.H12CORE.1.P.B	-0.0419744	0.758711	0.211515	1	-0.0494418	0.892368
ZN652.H12CORE.0.PS.A	-0.0726651	0.76168	0.0867488	1	0.336002	0.91902
STA5A.H12CORE.0.P.B	0.313898	0.763503	1.84735	2.31e-13	0.819473	0.0651183
SIX1.H12CORE.0.P.B	0.338097	0.771421	0.137504	1	0.442487	0.704606
HMX1.H12CORE.0.SM.B	0.386777	0.771421	0.234239	1	0.237734	1
ZN276.H12CORE.0.SM.B	0.386777	0.771421	0.401278	0.849623	0.102115	1
ZN257.H12CORE.0.P.B	0.304159	0.771841	0.248695	0.95229	0.04476	0.956589
ZN704.H12CORE.0.SM.B	0.372848	0.782689	0.376175	0.851543	0.633318	0.40051
HIC2.H12CORE.0.P.B	0.0196532	0.783994	0.27004	0.869935	0.240215	0.91902
PO2F2.H12CORE.0.PSM.A	-0.0460875	0.784736	0.860266	0.0522672	2.40713	1.42e-22
ZN707.H12CORE.0.P.B	0.291549	0.785932	0.741646	0.0354619	0.916587	0.00305918
ZN682.H12CORE.0.P.B	-0.00774991	0.79741	0.251806	0.937383	0.216621	0.956589
PO3F2.H12CORE.2.SM.B	-0.0712576	0.801352	0.374116	0.851543	2.62682	4.18e-18
ZN530.H12CORE.0.P.B	0.0308521	0.801418	0.732197	0.00466757	0.656206	0.023361
SOX10.H12CORE.2.S.C	-0.239628	0.804067	0.381205	1	0.461109	0.952139
ZN611.H12CORE.0.P.C	0.302646	0.804626	-0.168259	0.664	0.391126	0.793529
ZN317.H12CORE.0.P.B	-0.0232496	0.806674	0.305311	0.907027	0.137504	1
VEZF1.H12CORE.0.P.C	0.23594	0.808259	0.703864	0.00222846	0.889457	4.5e-06
KLF3.H12CORE.1.M.C	-0.0161711	0.808259	0.911495	0.00466757	0.903457	0.00592832
GRHL1.H12CORE.1.PS.A	-0.115056	0.808259	0.801046	0.258451	0.914019	0.105948
PRD15.H12CORE.0.P.B	-0.018455	0.808259	0.081238	1	0.426403	0.603503
ZN283.H12CORE.0.P.C	0.00861227	0.808259	0.244256	0.929329	0.079325	0.99154
ZN480.H12CORE.0.P.C	0.264965	0.811323	0.525034	0.208105	0.489451	0.292281
ZN331.H12CORE.0.P.B	0.0159289	0.819082	0.308867	0.850878	0.600597	0.17222
ZBT26.H12CORE.1.SM.B	-0.0829575	0.830354	0.219958	1	0.452635	0.780767
ZN441.H12CORE.1.P.C	0.00489345	0.830425	-0.328588	0.328959	-0.88022	0.000401145
ZKSC5.H12CORE.0.P.C	0.0262474	0.830425	0.594688	0.0905425	0.432016	0.419
ZBT22.H12CORE.0.SM.B	0.354432	0.830425	0.0414123	1	-0.149618	0.871608
ZN335.H12CORE.0.P.B	0.271345	0.830425	0.258946	0.950281	0.277645	0.896099
ATF1.H12CORE.1.P.B	0.438401	0.834748	-0.459766	0.664189	-0.471504	0.715675
ZN562.H12CORE.0.P.C	-0.0185593	0.837255	-0.179307	0.660812	0.297579	0.904315
HOMEZ.H12CORE.0.S.B	-0.325747	0.848107	-0.277406	0.938741	1.07592	0.780767
ZN578.H12CORE.0.P.C	0.282354	0.850507	0.166522	1	-0.415307	0.17222
ZFP3.H12CORE.0.P.C	0.282354	0.850507	0.19331	1	-0.132413	0.780767
ZFP14.H12CORE.0.P.C	0.248408	0.860661	0.348637	0.682587	0.387115	0.580659
ZF64B.H12CORE.1.P.B	0.031577	0.864728	0.344326	0.742434	0.447416	0.479394
ZN350.H12CORE.0.P.B	0.00666455	0.864728	-0.195596	0.489678	0.0759641	0.997717
ONEC2.H12CORE.3.P.B	0.307418	0.865381	-0.258437	0.693083	-0.817421	0.0252
ZN681.H12CORE.0.P.C	0.220502	0.869822	0.761288	0.00141261	0.686423	0.00643074
TF7L1.H12CORE.2.S.C	0.523443	0.869822	0.576924	0.851543	0.684921	0.809952
ZN713.H12CORE.0.SM.B	0.296113	0.869822	0.77175	0.206756	-0.0570079	0.904315
ZN524.H12CORE.0.S.B	0.363644	0.869822	1.13802	0.142351	0.317732	0.956589
TBX19.H12CORE.0.PS.A	0.363644	0.869822	-0.171967	0.880572	0.137504	1
MYNN.H12CORE.0.P.B	0.292686	0.871255	0.522311	0.469271	0.435074	0.615739
ZN527.H12CORE.0.P.C	-0.00399671	0.88563	0.269541	0.938741	-0.215023	0.496883
ZN100.H12CORE.1.P.B	-0.00129317	0.887244	0.246349	1	-0.0460875	0.892368
OSR1.H12CORE.0.SM.B	-0.0542313	0.89072	-0.364064	0.71629	-0.508117	0.5248
ZN740.H12CORE.1.S.C	0.232975	0.90219	1.13775	8.45e-06	1.27207	2.43e-08
ZFP57.H12CORE.0.P.B	0.437022	0.90219	-1.22218	0.0905425	-0.301515	0.892368
ZN623.H12CORE.0.P.C	0.231121	0.90219	0.251806	0.937383	0.0240996	0.922513
CREM.H12CORE.1.P.C	0.012881	0.90219	0.228412	1	0.165953	1
NR1I2.H12CORE.0.M.C	0.308042	0.903873	-0.0684985	0.95229	-0.17099	0.867499
ZN701.H12CORE.0.P.B	0.227645	0.904595	0.47817	0.26788	0.191627	0.992883
TZAP.H12CORE.0.P.B	0.0242865	0.907662	0.37853	0.733989	0.703262	0.128988
ZN135.H12CORE.0.P.C	0.0539928	0.910355	-0.297782	0.183462	-0.222159	0.345019
ZN766.H12CORE.0.P.B	0.0276085	0.910355	0.520496	0.341818	0.217276	0.965
ZN449.H12CORE.1.S.C	0.0350624	0.915103	0.689002	0.0634556	0.85555	0.0112555
ZN177.H12CORE.0.SM.B	0.382574	0.915103	-0.11869	0.97787	-0.568614	0.539671
ZN431.H12CORE.0.P.C	0.0364241	0.915103	0.174907	1	0.346043	0.764336
SIX6.H12CORE.0.SM.B	0.823763	0.915103	0.683537	0.856023	-0.0174275	1
ZN573.H12CORE.0.P.C	0.0390327	0.91548	-0.0139583	0.910178	-0.272642	0.353176
ZFP82.H12CORE.0.P.C	0.21277	0.91548	0.415524	0.425338	0.274341	0.870034
GATA1.H12CORE.1.PSM.A	0.23065	0.921623	3.49489	6.56e-75	0.716352	0.0279339
ZN284.H12CORE.0.P.C	0.0183938	0.932661	-0.494589	0.181093	-0.923698	0.00465212
SOX2.H12CORE.3.S.B	0.0183938	0.932661	0.27246	0.9549	0.304282	0.91902
ZN782.H12CORE.0.P.C	0.255161	0.933509	-0.0208132	0.90856	0.310929	0.892368
ZN154.H12CORE.0.P.C	0.246349	0.942619	-0.116578	0.811791	-0.00590599	0.91902
ZNF12.H12CORE.1.M.C	0.317732	0.943842	-0.0201113	1	0.0042027	1
ZSC22.H12CORE.0.P.C	0.0770446	0.968127	0.412381	0.345255	0.26433	0.867701
ZN506.H12CORE.0.P.C	0.221691	0.968127	0.119592	1	-0.0342695	0.892368
TAL1.H12CORE.1.P.B	0.0778705	0.968127	0.877294	0.000246177	0.222399	0.930775
ZF64B.H12CORE.0.P.B	0.0571259	0.970936	0.201936	1	0.229543	0.95222
ZN708.H12CORE.0.P.B	0.215251	0.973041	0.366523	0.74197	0.291549	0.892368
ZN580.H12CORE.0.SM.B	0.00903077	0.973041	0.0945742	1	-0.0143394	0.956589
ZSC31.H12CORE.0.P.C	0.062978	0.973322	-0.295878	0.253948	0.207375	0.976897
TYY1.H12CORE.0.PSM.A	0.0288581	0.978394	-0.222267	0.660812	0.645156	0.396565
ZN407.H12CORE.0.P.B	0.246974	0.978394	-0.00189034	0.984	0.452635	0.780767
ZN418.H12CORE.0.P.B	0.070199	0.978394	0.368769	0.660812	0.312027	0.799737
ZN322.H12CORE.0.P.C	0.205124	0.978394	-0.0177089	0.867188	0.0110842	0.91902
ZNF41.H12CORE.0.P.C	0.074214	0.978394	0.522983	0.25813	0.231233	0.937715
SMAD3.H12CORE.1.P.B	0.074214	0.978394	0.122038	1	0.227415	0.95222
DMRT1.H12CORE.0.PS.A	0.241624	0.979664	0.257605	0.999279	0.583724	0.479394
NR2E1.H12CORE.0.SM.B	0.0365704	0.979958	0.164883	1	-0.412491	0.199747
IRF3.H12CORE.1.SM.B	0.0388935	0.980159	0.968393	0.027435	-0.0338511	0.91902
ZFP91.H12CORE.0.P.C	0.0411073	0.980273	0.275003	0.9549	0.255161	0.956589
ZN263.H12CORE.0.PM.A	0.190353	0.982173	0.259503	0.851543	0.511468	0.212251
ZN616.H12CORE.0.P.C	0.0471648	0.982173	0.339322	0.908303	-0.0529289	0.892368
ZN614.H12CORE.0.P.C	0.0490103	0.982173	0.265627	0.99127	0.137504	1
ZN335.H12CORE.1.P.D	0.214077	0.988944	0.752709	0.122299	0.282354	0.91902
YBOX1.H12CORE.0.SM.B	0.0599956	0.988944	0.645156	0.386462	0.289412	0.937715
ZN254.H12CORE.0.P.C	0.212773	0.988944	0.16096	1	0.232334	0.956589
FOXH1.H12CORE.0.P.B	0.057162	0.988944	0.320553	0.937383	0.137504	1
ZBT7B.H12CORE.0.SM.B	0.329054	0.989391	0.8543	0.498783	1.13975	0.17222
ZN565.H12CORE.0.P.C	0.0684357	0.989391	0.0586058	1	0.540632	0.481372
ZN101.H12CORE.0.P.C	0.0673518	0.989391	0.137504	1	0.228018	0.956589
ZFP90.H12CORE.1.P.C	0.201033	0.994542	0.754778	0.0697154	0.284236	0.892368
SOX9.H12CORE.2.S.B	0.0767829	0.995638	0.181361	1	0.381751	0.721
ZN302.H12CORE.0.P.B	0.0825689	0.999031	0.0501715	1	-0.0704978	0.780767
ZN211.H12CORE.0.P.B	0.286793	0.999031	0.137504	1	0.137504	1
NANOG.H12CORE.0.P.B	0.0850336	0.99906	0.620773	0.159869	2.57572	9.55e-43
ZN684.H12CORE.0.P.C	0.087266	0.99906	0.70561	0.0682467	0.474915	0.392281
SMAD4.H12CORE.1.P.B	0.0861767	0.99906	-0.287673	0.208105	-0.184328	0.479394
ZN148.H12CORE.0.P.B	0.111266	1	0.779204	0.000386044	0.997218	3.5e-07
LHX6.H12CORE.0.P.B	0.165407	1	0.840593	0.112608	1.47362	5.87e-06
LHX8.H12CORE.1.M.C	0.260002	1	0.476072	0.913126	1.612	0.0304313
ZN316.H12CORE.0.P.C	0.137504	1	-0.396002	0.0575188	-0.358299	0.105948
ZBT24.H12CORE.0.P.B	0.137504	1	0.298655	0.851543	0.64371	0.128988
ZN595.H12CORE.0.P.C	0.213302	1	0.137504	1	0.897047	0.135454
ZN534.H12CORE.0.P.C	0.120915	1	0.299275	0.849096	0.61009	0.135454
ZNF34.H12CORE.0.P.C	0.137504	1	0.181884	1	-0.289481	0.199747
MYOG.H12CORE.0.PSM.A	0.108543	1	-0.00399671	0.95229	-0.421188	0.209962
ZBT49.H12CORE.0.P.C	0.137504	1	-0.0784905	0.790739	0.574055	0.253631
ZN547.H12CORE.0.P.B	0.111161	1	-0.367975	0.26788	-0.354099	0.27749
IRX2.H12CORE.0.S.B	0.175861	1	0.319132	0.95706	0.807655	0.302482
ZN550.H12CORE.0.P.C	0.190818	1	0.352254	0.851543	0.624576	0.320067
ZN100.H12CORE.0.P.B	0.175861	1	-0.239648	0.646236	-0.39152	0.351958
NFKB1.H12CORE.0.PS.A	0.157799	1	0.211515	1	0.552668	0.381028
ZN479.H12CORE.0.P.C	0.137504	1	0.303693	0.856023	0.484203	0.396182
ZN584.H12CORE.0.P.B	0.137504	1	0.304282	0.924334	-0.291332	0.396182
DPF1.H12CORE.0.SM.B	0.137504	1	-0.186682	0.871817	-0.747926	0.40051
MZF1.H12CORE.0.P.B	0.113322	1	0.856485	0.0488037	0.519111	0.453132
ZN584.H12CORE.1.P.C	0.0802083	1	-0.421188	0.19932	-0.234635	0.504387
ZN669.H12CORE.0.P.B	0.0693445	1	-0.127539	0.849096	0.555776	0.558119
MYB.H12CORE.0.P.B	0.102974	1	1.67774	0.000129555	0.580256	0.581787
TF2L1.H12CORE.0.PSM.A	0.0160373	1	0.750801	0.341818	0.598849	0.606279
ZN239.H12CORE.0.P.C	0.170914	1	0.189014	1	0.407819	0.683186
SRF.H12CORE.0.PSM.A	0.0738924	1	0.705328	0.151305	0.43415	0.683186
ZBT14.H12CORE.0.P.C	0.236358	1	-1.19031	0.0354619	-0.423932	0.686312
TBP.H12CORE.0.P.B	0.0902084	1	-0.115193	0.851543	-0.258437	0.690016
ZN273.H12CORE.0.P.C	0.150645	1	0.286323	0.851108	0.328191	0.707358
SOX7.H12CORE.1.SM.B	0.161336	1	-0.150486	0.7789	0.453777	0.715675
PRD14.H12CORE.0.P.B	0.100256	1	0.0365704	1	-0.187048	0.733622
ZN789.H12CORE.0.P.C	0.167482	1	-0.0213166	0.851543	-0.0726567	0.759385
ZN329.H12CORE.1.P.C	0.186391	1	-0.018455	0.910178	0.384071	0.780767
ZN433.H12CORE.0.P.C	0.179277	1	0.556204	0.618344	-0.170711	0.819326
ZN157.H12CORE.0.P.B	0.116391	1	0.0924668	1	0.35731	0.823325
ZN484.H12CORE.0.P.C	0.137504	1	0.0347499	0.929818	-0.00416191	0.867499
FOXD2.H12CORE.1.SM.B	0.0813167	1	-0.019379	0.950281	-0.0632284	0.870034
HSFY1.H12CORE.1.S.B	1.07177	1	0.95799	0.725651	-0.388396	0.873878
ZNF76.H12CORE.1.SM.B	0.137504	1	0.307533	0.924334	0.350785	0.888
ZNF16.H12CORE.0.P.C	0.137504	1	0.425565	0.414434	0.257959	0.892368
ZN626.H12CORE.0.P.C	0.0823807	1	0.223039	1	-0.0446577	0.912974
ZFX.H12CORE.0.P.B	0.177329	1	0.237994	0.9549	0.263566	0.91902
ZBT16.H12CORE.0.P.B	0.170514	1	0.354432	0.924334	0.315945	0.92417
ZN529.H12CORE.0.P.B	0.167761	1	0.60535	0.150618	0.0285122	0.92417
ZNF8.H12CORE.1.P.B	0.0917623	1	0.180561	1	0.289592	0.952
ZBT20.H12CORE.0.SM.B	0.264371	1	0.657333	0.71629	-0.136013	0.95222
ZN771.H12CORE.0.SM.B	0.137504	1	0.478861	0.851543	0.319132	0.95222
HIC1.H12CORE.0.PSM.A	0.137504	1	-0.192106	0.673304	-0.0310402	0.95222
PAX7.H12CORE.2.PM.A	0.137504	1	-0.317768	0.851543	-0.103464	0.95222
ZN267.H12CORE.0.P.C	0.122038	1	-0.126141	0.489678	0.0573331	0.95222
ZBT44.H12CORE.0.P.C	0.121254	1	0.211554	1	0.0470911	0.95222
ZN778.H12CORE.1.P.B	0.0924668	1	-0.135671	0.631797	0.231786	0.95222
ZN510.H12CORE.0.P.C	0.156776	1	0.661399	0.159869	0.05724	0.956589
MYT1L.H12CORE.0.P.C	0.137504	1	-0.0972757	0.851543	0.255161	0.956589
MEF2D.H12CORE.1.M.C	0.0530488	1	0.887759	0.147545	0.271268	0.964766
ZNF81.H12CORE.0.P.C	0.137504	1	0.170514	1	0.234548	0.99154
RFX3.H12CORE.1.PS.A	0.137504	1	0.536192	0.599983	0.0432193	0.991547
NFIC.H12CORE.1.PSM.A	0.168939	1	0.118494	1	0.0767829	0.997717
ZBT37.H12CORE.0.M.C	0.0459835	1	-0.340965	0.869935	-0.051533	0.997717
ZBED1.H12CORE.0.S.B	0.434301	1	-0.73817	1	0.137504	1
CR3L4.H12CORE.1.S.C	0.190384	1	0.769398	0.497735	0.197267	1
ZN189.H12CORE.0.P.B	0.168338	1	0.413928	0.527291	0.137504	1
ZN736.H12CORE.0.P.C	0.161725	1	0.0887816	1	0.19391	1
ZIK1.H12CORE.0.P.C	0.150853	1	-0.0432981	0.756973	0.150544	1
AP2A.H12CORE.0.PSM.A	0.094405	1	0.441514	0.660812	0.157799	1
TF2LY.H12CORE.0.SM.B	0.0931334	1	0.54277	0.341818	0.137504	1
GMEB2.H12CORE.0.P.C	0.0225309	1	-0.435156	0.810781	0.137504	1
