# Supplementary material for: Massively parallel characterization of transcriptional regulatory elements
Source: Nature. 2025 Jan 15;639(8054):411–20. doi: 10.1038/s41586-024-08430-9 (PMC11903340; doi:10.1038/s41586-024-08430-9)
Supplement: Supplementary file 5 — Supplementary Tables 1–13. [file 41586_2024_8430_MOESM5_ESM.zip › 2023-03-03628-s5/2023-03-03628C-Table S7 - hyperparams.xlsx]

## Sheet: Sheet1
Supplementary Table 7. Hyperparameters considered when optimizing MPRAnn.
Layers:	Input	Convolution 1; Convolution 2			Max Pooling 1		Dropout 1	Convolution 2; Convolution 3			Max Pooling 2		Dropout 2	Dense 1		Dropout 3	Dense 2
Model		Filter	Kernel size	activation	Pool size	stride		Filter	Kernel size	activation	Pool size	stride		output	activation		output	activation
MPRAnn		250;250	7;8	relu;softmax	2	None	0.1	250;100	3;2	softmax;softmax	1	None	0.1	300	sigmoid	0.3	200	sigmoid
TS_HEK293T	1000	50;250	9;6	relu;softmax	2	2	0.2	200;75	3;3	relu;relu	3	None	0.3	200	sigmoid	0.5	200	sigmoid
TS_K562	1000	100;100	6;10	relu;softmax	-	-	0.2	250;250	4;3	sigmoid;sigmoid	3	None	-	300	sigmoid	0.3	500	sigmoid
TS_HepG2	1000	250;250	8;9	relu;softmax	1	2	0.1	-;250	-;4	-;softmax	3	None	0.3	400	sigmoid	0.4	200	sigmoid
TS_HeLa-S3	1000	150;250	8;10	relu;relu	3	2	0.3	75;100	4;3	relu;softmax	-	-	0.2	100	sigmoid	0.3	200	sigmoid
TS_MCF-7	1000	150;250	6;10	relu;softmax	3	None	0.3	75;100	4;4	sigmoid;relu	-	-	0.2	500	sigmoid	0.3	100	sigmoid
TS_GM23338	1000	150;250	8;7	softmax;softmax	3	None	0.1	150;100	2;2	softmax;relu	-	-	0.3	400	sigmoid	0.4	300	sigmoid
Multitask	300	750;500	8;8	relu;relu	-	-	0.3	250;50	4;3	relu;relu	2	2	0.3	500	sigmoid	-	300	sigmoid
