# Supplementary material for: Massively parallel characterization of transcriptional regulatory elements
Source: Nature. 2025 Jan 15;639(8054):411–20. doi: 10.1038/s41586-024-08430-9 (PMC11903340; doi:10.1038/s41586-024-08430-9)
Supplement: Supplementary file 5 — Supplementary Tables 1–13. [file 41586_2024_8430_MOESM5_ESM.zip › 2023-03-03628-s5/2023-03-03628C-Table S8 - folds and performance.xlsx]

## Sheet: Fold assignment, HepG2
Fold	Sequence ID	Observed log2(RNA/DNA)
2	DNasePeakNoPromoter1	-0.35038
10	DNasePeakNoPromoter10	1.11234
9	DNasePeakNoPromoter100	1.62048
1	DNasePeakNoPromoter1000	1.17268
7	DNasePeakNoPromoter10000	-0.768691
2	DNasePeakNoPromoter10001	0.828435
5	DNasePeakNoPromoter10002	-0.788578
7	DNasePeakNoPromoter10003	-0.941502
3	DNasePeakNoPromoter10004	0.862723
9	DNasePeakNoPromoter10006	2.8857
3	DNasePeakNoPromoter10007	1.26046
9	DNasePeakNoPromoter10008	-0.61851
4	DNasePeakNoPromoter10009	-1.03682
5	DNasePeakNoPromoter10010	-0.853039
8	DNasePeakNoPromoter10011	0.477328
1	DNasePeakNoPromoter10013	-1.31044
8	DNasePeakNoPromoter10014	-0.506732
5	DNasePeakNoPromoter10015	-0.960017
5	DNasePeakNoPromoter10016	0.663168
7	DNasePeakNoPromoter10017	0.856551
9	DNasePeakNoPromoter10018	0.205083
2	DNasePeakNoPromoter10019	-0.922986
5	DNasePeakNoPromoter1002	0.736544
4	DNasePeakNoPromoter10020	-1.24186
9	DNasePeakNoPromoter10023	1.10617
1	DNasePeakNoPromoter10024	0.17971
1	DNasePeakNoPromoter10025	2.48042
3	DNasePeakNoPromoter10027	0.211254
6	DNasePeakNoPromoter10028	-1.20072
10	DNasePeakNoPromoter10029	0.0624453
10	DNasePeakNoPromoter1003	-0.352437
1	DNasePeakNoPromoter10030	0.30726
3	DNasePeakNoPromoter10031	-0.462844
6	DNasePeakNoPromoter10032	-0.625368
4	DNasePeakNoPromoter10033	-0.335979
2	DNasePeakNoPromoter10034	0.111134
3	DNasePeakNoPromoter10036	0.42041
5	DNasePeakNoPromoter10037	-0.519762
8	DNasePeakNoPromoter10038	-0.517704
1	DNasePeakNoPromoter10039	-0.35038
2	DNasePeakNoPromoter1004	0.684426
8	DNasePeakNoPromoter10040	-1.41947
8	DNasePeakNoPromoter10041	1.54231
8	DNasePeakNoPromoter10042	-1.55114
7	DNasePeakNoPromoter10043	0.0734174
9	DNasePeakNoPromoter10044	0.338805
3	DNasePeakNoPromoter10045	0.643967
6	DNasePeakNoPromoter10047	-0.542392
2	DNasePeakNoPromoter10049	0.103591
2	DNasePeakNoPromoter1005	-0.603424
5	DNasePeakNoPromoter10050	1.23989
10	DNasePeakNoPromoter10051	0.16188
3	DNasePeakNoPromoter10052	0.405323
8	DNasePeakNoPromoter10053	0.939527
3	DNasePeakNoPromoter10054	-0.377124
6	DNasePeakNoPromoter10055	-1.09168
2	DNasePeakNoPromoter10057	-0.0534474
2	DNasePeakNoPromoter10059	-0.0815635
1	DNasePeakNoPromoter1006	-0.664456
3	DNasePeakNoPromoter10060	-0.838638
3	DNasePeakNoPromoter10061	0.261315
7	DNasePeakNoPromoter10062	2.06828
4	DNasePeakNoPromoter10063	-0.054819
9	DNasePeakNoPromoter10064	1.80769
10	DNasePeakNoPromoter10065	0.359378
5	DNasePeakNoPromoter10066	-1.46268
9	DNasePeakNoPromoter10068	-0.433356
10	DNasePeakNoPromoter10069	-0.952474
3	DNasePeakNoPromoter1007	0.374464
10	DNasePeakNoPromoter10070	1.01359
2	DNasePeakNoPromoter10071	-1.26586
8	DNasePeakNoPromoter10072	-1.29192
8	DNasePeakNoPromoter10073	2.79313
6	DNasePeakNoPromoter10075	-0.168654
8	DNasePeakNoPromoter10076	-0.36821
9	DNasePeakNoPromoter10077	-0.890756
2	DNasePeakNoPromoter10078	0.449898
10	DNasePeakNoPromoter10079	-0.803665
5	DNasePeakNoPromoter1008	3.31567
5	DNasePeakNoPromoter10080	-0.680914
1	DNasePeakNoPromoter10081	-0.907214
5	DNasePeakNoPromoter10083	-0.813951
1	DNasePeakNoPromoter10084	-0.462158
6	DNasePeakNoPromoter10085	-0.128881
4	DNasePeakNoPromoter10086	-0.0945928
5	DNasePeakNoPromoter10087	-0.200199
4	DNasePeakNoPromoter10088	0.856551
4	DNasePeakNoPromoter10090	-0.977847
10	DNasePeakNoPromoter10091	1.11645
8	DNasePeakNoPromoter10092	0.0418727
5	DNasePeakNoPromoter10093	-2.36513
1	DNasePeakNoPromoter10096	1.9229
8	DNasePeakNoPromoter10098	-0.510161
1	DNasePeakNoPromoter10099	0.76466
2	DNasePeakNoPromoter1010	-0.406612
1	DNasePeakNoPromoter10100	2.42488
7	DNasePeakNoPromoter10101	0.681683
10	DNasePeakNoPromoter10102	-1.02928
10	DNasePeakNoPromoter10103	-0.0301317
4	DNasePeakNoPromoter10104	1.30778
1	DNasePeakNoPromoter10105	-1.05945
2	DNasePeakNoPromoter10106	0.162566
1	DNasePeakNoPromoter10107	-1.53537
7	DNasePeakNoPromoter10108	1.86941
10	DNasePeakNoPromoter10109	0.229084
10	DNasePeakNoPromoter1011	-0.034932
4	DNasePeakNoPromoter10110	-0.146025
9	DNasePeakNoPromoter10111	-1.18769
7	DNasePeakNoPromoter10112	1.32424
7	DNasePeakNoPromoter10114	-1.63137
10	DNasePeakNoPromoter10115	-1.05877
1	DNasePeakNoPromoter10116	1.65957
5	DNasePeakNoPromoter10117	-1.06974
8	DNasePeakNoPromoter10119	-0.188541
4	DNasePeakNoPromoter1012	1.24675
4	DNasePeakNoPromoter10121	0.054902
9	DNasePeakNoPromoter10122	-1.17329
5	DNasePeakNoPromoter10123	-0.373696
8	DNasePeakNoPromoter10124	0.0137566
7	DNasePeakNoPromoter10126	-0.488903
9	DNasePeakNoPromoter10127	-0.452558
8	DNasePeakNoPromoter10128	0.0638168
6	DNasePeakNoPromoter10129	-0.139167
1	DNasePeakNoPromoter1013	-1.39341
10	DNasePeakNoPromoter10130	0.21674
9	DNasePeakNoPromoter10131	0.88741
6	DNasePeakNoPromoter10133	0.416295
4	DNasePeakNoPromoter10134	-0.883898
3	DNasePeakNoPromoter10136	-0.312663
2	DNasePeakNoPromoter10137	-0.936016
8	DNasePeakNoPromoter10138	0.703627
5	DNasePeakNoPromoter10139	0.873009
2	DNasePeakNoPromoter1014	-0.462844
5	DNasePeakNoPromoter10140	-0.0109306
10	DNasePeakNoPromoter10142	-0.379867
9	DNasePeakNoPromoter10144	1.74461
2	DNasePeakNoPromoter10145	2.28772
8	DNasePeakNoPromoter10146	-0.582165
7	DNasePeakNoPromoter10147	-0.696001
4	DNasePeakNoPromoter10148	-1.02379
4	DNasePeakNoPromoter10149	-0.208428
6	DNasePeakNoPromoter1015	-0.589709
2	DNasePeakNoPromoter10150	-0.343522
10	DNasePeakNoPromoter10151	-0.088421
5	DNasePeakNoPromoter10152	-0.410041
10	DNasePeakNoPromoter10153	-0.263975
1	DNasePeakNoPromoter10154	-0.0486472
2	DNasePeakNoPromoter10155	2.73004
1	DNasePeakNoPromoter10158	-0.658284
6	DNasePeakNoPromoter10159	0.743401
10	DNasePeakNoPromoter10160	-0.416898
7	DNasePeakNoPromoter10162	0.906611
3	DNasePeakNoPromoter10163	-0.358609
8	DNasePeakNoPromoter10165	0.104276
10	DNasePeakNoPromoter10166	1.84473
1	DNasePeakNoPromoter10167	1.57385
3	DNasePeakNoPromoter1017	-0.580108
1	DNasePeakNoPromoter10170	-1.16506
4	DNasePeakNoPromoter10171	-0.0150451
10	DNasePeakNoPromoter10172	-0.723431
4	DNasePeakNoPromoter10175	-0.759776
10	DNasePeakNoPromoter10176	-0.651427
7	DNasePeakNoPromoter10177	-0.14191
10	DNasePeakNoPromoter10178	0.528759
2	DNasePeakNoPromoter10179	0.27983
3	DNasePeakNoPromoter1018	-0.508104
7	DNasePeakNoPromoter10180	0.353206
1	DNasePeakNoPromoter10182	-1.02105
10	DNasePeakNoPromoter10183	0.123478
3	DNasePeakNoPromoter10184	1.40927
5	DNasePeakNoPromoter10185	-1.14517
8	DNasePeakNoPromoter10186	-0.229001
2	DNasePeakNoPromoter10187	-1.17397
4	DNasePeakNoPromoter10188	1.38595
4	DNasePeakNoPromoter1019	-0.358609
1	DNasePeakNoPromoter10190	-0.586966
2	DNasePeakNoPromoter10191	-1.4421
8	DNasePeakNoPromoter10192	0.742715
10	DNasePeakNoPromoter10193	0.200968
5	DNasePeakNoPromoter10195	0.0274718
10	DNasePeakNoPromoter10197	0.0158139
9	DNasePeakNoPromoter10198	-1.20895
4	DNasePeakNoPromoter10199	-1.29672
1	DNasePeakNoPromoter102	-1.00391
3	DNasePeakNoPromoter1020	-0.548563
2	DNasePeakNoPromoter10201	-0.590394
8	DNasePeakNoPromoter10202	-0.989505
2	DNasePeakNoPromoter10203	-0.117223
4	DNasePeakNoPromoter10204	3.56186
9	DNasePeakNoPromoter10205	-0.776234
2	DNasePeakNoPromoter10206	-0.864697
6	DNasePeakNoPromoter10207	1.99422
5	DNasePeakNoPromoter10209	-0.670628
6	DNasePeakNoPromoter1021	-0.690515
10	DNasePeakNoPromoter10210	0.421782
10	DNasePeakNoPromoter10212	0.0501017
3	DNasePeakNoPromoter10213	0.105648
8	DNasePeakNoPromoter10215	-0.970989
8	DNasePeakNoPromoter10216	-1.86179
10	DNasePeakNoPromoter10217	-1.07522
9	DNasePeakNoPromoter10218	-0.999105
6	DNasePeakNoPromoter10219	0.146108
4	DNasePeakNoPromoter1022	-0.492331
2	DNasePeakNoPromoter10221	1.38801
9	DNasePeakNoPromoter10222	-0.77212
4	DNasePeakNoPromoter10223	0.32029
3	DNasePeakNoPromoter10224	0.459498
9	DNasePeakNoPromoter10225	-0.665828
9	DNasePeakNoPromoter10226	-0.406612
10	DNasePeakNoPromoter10227	-0.915443
4	DNasePeakNoPromoter10228	-0.222143
7	DNasePeakNoPromoter10229	-0.615082
5	DNasePeakNoPromoter1023	-1.13557
6	DNasePeakNoPromoter10230	-0.562278
2	DNasePeakNoPromoter10231	-0.656913
7	DNasePeakNoPromoter10232	0.688541
3	DNasePeakNoPromoter10235	-0.510161
1	DNasePeakNoPromoter10236	0.142679
9	DNasePeakNoPromoter10237	-1.04985
10	DNasePeakNoPromoter10238	-0.844124
6	DNasePeakNoPromoter10239	0.615165
7	DNasePeakNoPromoter10240	-1.38244
6	DNasePeakNoPromoter10241	1.5039
5	DNasePeakNoPromoter10242	1.03553
9	DNasePeakNoPromoter10243	1.80015
8	DNasePeakNoPromoter10244	2.92891
7	DNasePeakNoPromoter10245	-0.393582
1	DNasePeakNoPromoter10246	0.590478
6	DNasePeakNoPromoter10249	-0.79955
4	DNasePeakNoPromoter1025	0.745458
9	DNasePeakNoPromoter10250	3.22995
1	DNasePeakNoPromoter10252	-0.60411
3	DNasePeakNoPromoter10253	-1.5724
7	DNasePeakNoPromoter10254	-0.918872
4	DNasePeakNoPromoter10255	1.98256
1	DNasePeakNoPromoter10256	0.0247287
2	DNasePeakNoPromoter10257	0.467727
9	DNasePeakNoPromoter10258	0.998502
1	DNasePeakNoPromoter10259	-1.34267
2	DNasePeakNoPromoter10260	-0.42787
9	DNasePeakNoPromoter10261	-0.929158
7	DNasePeakNoPromoter10263	2.09777
2	DNasePeakNoPromoter10264	-0.58628
10	DNasePeakNoPromoter10265	-1.62246
8	DNasePeakNoPromoter10267	-1.04162
9	DNasePeakNoPromoter10268	0.238685
8	DNasePeakNoPromoter1027	1.85021
5	DNasePeakNoPromoter10271	-0.93533
10	DNasePeakNoPromoter10272	0.0459872
4	DNasePeakNoPromoter10273	0.478699
7	DNasePeakNoPromoter10274	-0.335979
5	DNasePeakNoPromoter10275	-1.07522
10	DNasePeakNoPromoter10276	0.786604
8	DNasePeakNoPromoter10277	2.07651
5	DNasePeakNoPromoter10279	0.599392
2	DNasePeakNoPromoter1028	-1.07865
4	DNasePeakNoPromoter10280	-1.21512
9	DNasePeakNoPromoter10281	-1.00048
1	DNasePeakNoPromoter10282	0.421096
4	DNasePeakNoPromoter10283	1.24469
3	DNasePeakNoPromoter10284	-0.16934
3	DNasePeakNoPromoter10285	-0.228315
3	DNasePeakNoPromoter10286	-0.170712
10	DNasePeakNoPromoter10287	3.24298
8	DNasePeakNoPromoter10288	-0.429242
9	DNasePeakNoPromoter10289	0.00347031
5	DNasePeakNoPromoter1029	-0.864697
7	DNasePeakNoPromoter10290	-0.0733344
3	DNasePeakNoPromoter10291	-0.810522
10	DNasePeakNoPromoter10292	0.901125
9	DNasePeakNoPromoter10293	-0.329121
2	DNasePeakNoPromoter10294	-0.442957
1	DNasePeakNoPromoter10295	-0.691201
5	DNasePeakNoPromoter10296	-0.272889
2	DNasePeakNoPromoter10297	0.565105
3	DNasePeakNoPromoter10299	-0.464215
10	DNasePeakNoPromoter103	0.93267
1	DNasePeakNoPromoter10300	-0.777606
1	DNasePeakNoPromoter10301	-0.868811
4	DNasePeakNoPromoter10302	0.623394
4	DNasePeakNoPromoter10303	-0.438842
5	DNasePeakNoPromoter10304	-0.861268
10	DNasePeakNoPromoter10305	0.647395
2	DNasePeakNoPromoter10306	0.0837038
3	DNasePeakNoPromoter10308	-0.399754
1	DNasePeakNoPromoter10309	-0.459415
8	DNasePeakNoPromoter1031	1.40447
6	DNasePeakNoPromoter10310	2.86582
7	DNasePeakNoPromoter10312	0.576077
4	DNasePeakNoPromoter10313	-0.026703
8	DNasePeakNoPromoter10315	-0.961389
3	DNasePeakNoPromoter10316	1.20423
4	DNasePeakNoPromoter10317	-0.995676
8	DNasePeakNoPromoter10318	0.522588
7	DNasePeakNoPromoter1032	-0.824237
1	DNasePeakNoPromoter10320	-0.22763
6	DNasePeakNoPromoter10322	-0.161797
8	DNasePeakNoPromoter10323	0.981359
1	DNasePeakNoPromoter10324	1.19531
3	DNasePeakNoPromoter10327	-0.397697
6	DNasePeakNoPromoter10328	0.517102
5	DNasePeakNoPromoter10329	-1.3029
4	DNasePeakNoPromoter1033	0.285316
8	DNasePeakNoPromoter10330	-0.250259
1	DNasePeakNoPromoter10331	-1.01351
3	DNasePeakNoPromoter10332	-0.746061
8	DNasePeakNoPromoter10333	-1.54702
6	DNasePeakNoPromoter10334	-1.15889
2	DNasePeakNoPromoter10335	-0.663085
5	DNasePeakNoPromoter10336	-0.628111
1	DNasePeakNoPromoter10338	-0.72686
1	DNasePeakNoPromoter10339	-0.331864
7	DNasePeakNoPromoter10340	-0.135738
10	DNasePeakNoPromoter10341	-1.32621
3	DNasePeakNoPromoter10342	-1.02722
4	DNasePeakNoPromoter10343	1.268
4	DNasePeakNoPromoter10344	0.715971
8	DNasePeakNoPromoter10345	-0.913386
2	DNasePeakNoPromoter10346	-0.0733344
9	DNasePeakNoPromoter10347	-0.918186
2	DNasePeakNoPromoter10348	-1.09305
9	DNasePeakNoPromoter10349	1.48265
5	DNasePeakNoPromoter1035	1.94347
9	DNasePeakNoPromoter10350	0.731743
5	DNasePeakNoPromoter10351	2.81301
10	DNasePeakNoPromoter10353	1.09519
1	DNasePeakNoPromoter10355	-0.200885
3	DNasePeakNoPromoter10356	-0.250945
5	DNasePeakNoPromoter10357	0.39778
1	DNasePeakNoPromoter10358	0.829806
8	DNasePeakNoPromoter10359	-0.325007
1	DNasePeakNoPromoter1036	-0.277004
5	DNasePeakNoPromoter10360	-0.533477
5	DNasePeakNoPromoter10361	0.248971
5	DNasePeakNoPromoter10362	-0.19197
5	DNasePeakNoPromoter10363	-0.413469
8	DNasePeakNoPromoter10364	-0.243402
9	DNasePeakNoPromoter10365	0.545218
4	DNasePeakNoPromoter10366	-0.677486
1	DNasePeakNoPromoter10367	-1.01831
8	DNasePeakNoPromoter10368	-1.03408
6	DNasePeakNoPromoter10369	0.248971
10	DNasePeakNoPromoter1037	-0.525933
6	DNasePeakNoPromoter10370	-0.447757
3	DNasePeakNoPromoter10371	-0.0363035
9	DNasePeakNoPromoter10373	-0.63634
9	DNasePeakNoPromoter10375	-0.880469
4	DNasePeakNoPromoter10377	0.54316
3	DNasePeakNoPromoter10378	-0.673371
10	DNasePeakNoPromoter10379	-0.147396
10	DNasePeakNoPromoter1038	0.51573
10	DNasePeakNoPromoter10380	-0.318835
7	DNasePeakNoPromoter10381	-0.28729
3	DNasePeakNoPromoter10382	-0.577365
9	DNasePeakNoPromoter10383	0.0864468
8	DNasePeakNoPromoter10384	0.694712
8	DNasePeakNoPromoter10385	-1.16369
4	DNasePeakNoPromoter10386	0.0357008
7	DNasePeakNoPromoter10387	-0.198142
7	DNasePeakNoPromoter10388	0.988902
5	DNasePeakNoPromoter10389	0.613107
3	DNasePeakNoPromoter10390	-0.798179
10	DNasePeakNoPromoter10391	-0.828352
5	DNasePeakNoPromoter10392	-0.594509
4	DNasePeakNoPromoter10395	0.424525
9	DNasePeakNoPromoter10396	-0.287976
9	DNasePeakNoPromoter10397	-1.10334
7	DNasePeakNoPromoter10398	0.0837038
2	DNasePeakNoPromoter10399	-0.674057
1	DNasePeakNoPromoter1040	-0.413469
10	DNasePeakNoPromoter10400	0.0357008
7	DNasePeakNoPromoter10401	-0.363409
7	DNasePeakNoPromoter10402	0.923069
1	DNasePeakNoPromoter10403	-0.555421
2	DNasePeakNoPromoter10404	0.60625
7	DNasePeakNoPromoter10405	-0.091164
1	DNasePeakNoPromoter10406	-0.961389
2	DNasePeakNoPromoter10407	-0.756347
5	DNasePeakNoPromoter10409	1.04308
7	DNasePeakNoPromoter1041	-0.846867
5	DNasePeakNoPromoter10410	0.0206142
1	DNasePeakNoPromoter10411	0.870952
8	DNasePeakNoPromoter10413	0.258572
3	DNasePeakNoPromoter10414	1.36195
3	DNasePeakNoPromoter10415	-0.292091
3	DNasePeakNoPromoter10416	-1.37284
1	DNasePeakNoPromoter10417	-0.510161
3	DNasePeakNoPromoter10418	-0.558164
1	DNasePeakNoPromoter1042	0.0795892
6	DNasePeakNoPromoter10421	-0.331864
5	DNasePeakNoPromoter10422	-0.693258
2	DNasePeakNoPromoter10423	-0.254374
7	DNasePeakNoPromoter10424	1.59374
7	DNasePeakNoPromoter10425	-0.381239
9	DNasePeakNoPromoter10428	-1.08551
5	DNasePeakNoPromoter10429	-0.780349
9	DNasePeakNoPromoter1043	-0.42307
4	DNasePeakNoPromoter10430	-1.49971
9	DNasePeakNoPromoter10431	-0.338036
6	DNasePeakNoPromoter10432	3.32596
8	DNasePeakNoPromoter10433	0.2572
8	DNasePeakNoPromoter10434	-0.580108
7	DNasePeakNoPromoter10435	0.515044
6	DNasePeakNoPromoter10436	-1.1822
5	DNasePeakNoPromoter10437	0.587735
3	DNasePeakNoPromoter10438	-0.883898
7	DNasePeakNoPromoter10440	-0.349694
8	DNasePeakNoPromoter10441	-0.678171
5	DNasePeakNoPromoter10442	-0.692572
3	DNasePeakNoPromoter10443	0.896325
8	DNasePeakNoPromoter10444	1.69112
5	DNasePeakNoPromoter10445	-0.863325
10	DNasePeakNoPromoter10446	0.767403
4	DNasePeakNoPromoter10447	-0.54102
1	DNasePeakNoPromoter10448	-0.604795
7	DNasePeakNoPromoter1045	1.78232
2	DNasePeakNoPromoter10450	0.611736
6	DNasePeakNoPromoter10451	1.04582
8	DNasePeakNoPromoter10452	-0.803665
4	DNasePeakNoPromoter10453	-0.632226
4	DNasePeakNoPromoter10454	0.393666
2	DNasePeakNoPromoter10456	-0.0129878
2	DNasePeakNoPromoter10457	0.294917
7	DNasePeakNoPromoter10458	0.923069
5	DNasePeakNoPromoter10459	-0.585594
7	DNasePeakNoPromoter1046	0.213312
8	DNasePeakNoPromoter10460	-0.630854
8	DNasePeakNoPromoter10461	-1.38793
2	DNasePeakNoPromoter10462	-1.25215
3	DNasePeakNoPromoter10463	-0.51839
9	DNasePeakNoPromoter10464	0.293545
10	DNasePeakNoPromoter10465	-0.270146
8	DNasePeakNoPromoter10466	0.685798
3	DNasePeakNoPromoter10467	-0.456672
9	DNasePeakNoPromoter10468	-0.117223
9	DNasePeakNoPromoter10469	-0.619196
6	DNasePeakNoPromoter1047	-0.325693
10	DNasePeakNoPromoter10470	-0.621254
2	DNasePeakNoPromoter10471	-1.07522
8	DNasePeakNoPromoter10472	-0.485474
8	DNasePeakNoPromoter10474	-0.796121
7	DNasePeakNoPromoter10475	-0.0973358
8	DNasePeakNoPromoter10477	0.215369
3	DNasePeakNoPromoter10478	-1.16574
2	DNasePeakNoPromoter10479	-0.754976
5	DNasePeakNoPromoter1048	0.235256
10	DNasePeakNoPromoter10480	2.84044
9	DNasePeakNoPromoter10481	-0.446386
7	DNasePeakNoPromoter10482	-1.00939
9	DNasePeakNoPromoter10483	-0.732346
2	DNasePeakNoPromoter10484	-0.755662
9	DNasePeakNoPromoter10485	0.208511
5	DNasePeakNoPromoter10487	-0.653484
10	DNasePeakNoPromoter10488	0.347034
6	DNasePeakNoPromoter1049	3.5022
9	DNasePeakNoPromoter10490	-0.104193
6	DNasePeakNoPromoter10491	0.0665599
6	DNasePeakNoPromoter10492	0.0363866
1	DNasePeakNoPromoter10493	-0.104879
2	DNasePeakNoPromoter10494	-1.27135
1	DNasePeakNoPromoter10495	-1.10677
9	DNasePeakNoPromoter10497	-0.102822
9	DNasePeakNoPromoter10498	-1.14517
4	DNasePeakNoPromoter10499	-0.783778
5	DNasePeakNoPromoter105	-0.304434
3	DNasePeakNoPromoter1050	0.894953
6	DNasePeakNoPromoter10500	1.65546
2	DNasePeakNoPromoter10501	-0.559535
7	DNasePeakNoPromoter10502	-0.0404181
9	DNasePeakNoPromoter10504	0.759859
5	DNasePeakNoPromoter10505	0.18451
8	DNasePeakNoPromoter10506	1.2392
10	DNasePeakNoPromoter10507	1.39967
5	DNasePeakNoPromoter10508	1.42641
10	DNasePeakNoPromoter10509	0.28463
1	DNasePeakNoPromoter1051	-0.140538
1	DNasePeakNoPromoter10510	-0.471073
10	DNasePeakNoPromoter10512	-1.09854
9	DNasePeakNoPromoter10513	0.18451
9	DNasePeakNoPromoter10514	-0.130252
6	DNasePeakNoPromoter10515	-0.982647
6	DNasePeakNoPromoter10516	1.79329
8	DNasePeakNoPromoter10517	0.578134
3	DNasePeakNoPromoter10518	-0.281118
7	DNasePeakNoPromoter10521	-0.93053
6	DNasePeakNoPromoter10522	0.948442
1	DNasePeakNoPromoter10523	0.301774
5	DNasePeakNoPromoter10524	-0.000644229
1	DNasePeakNoPromoter10525	0.430011
7	DNasePeakNoPromoter10526	2.33436
10	DNasePeakNoPromoter10527	-0.736461
3	DNasePeakNoPromoter10528	0.883295
1	DNasePeakNoPromoter1053	1.4847
8	DNasePeakNoPromoter10530	0.432754
2	DNasePeakNoPromoter10531	-0.215286
9	DNasePeakNoPromoter10532	0.56099
5	DNasePeakNoPromoter10534	0.783175
2	DNasePeakNoPromoter10535	1.74049
2	DNasePeakNoPromoter10536	-0.37781
7	DNasePeakNoPromoter10537	0.0864468
10	DNasePeakNoPromoter10538	0.700199
6	DNasePeakNoPromoter10539	-0.364095
6	DNasePeakNoPromoter1054	-0.399069
9	DNasePeakNoPromoter10540	0.620651
1	DNasePeakNoPromoter10542	-0.573251
3	DNasePeakNoPromoter10543	0.346348
1	DNasePeakNoPromoter10544	2.76638
2	DNasePeakNoPromoter10545	-0.0452184
4	DNasePeakNoPromoter10546	-0.550621
2	DNasePeakNoPromoter10548	-0.868126
4	DNasePeakNoPromoter10549	0.246228
2	DNasePeakNoPromoter1055	-0.591766
5	DNasePeakNoPromoter10551	-0.24203
2	DNasePeakNoPromoter10553	-0.50056
4	DNasePeakNoPromoter10554	-0.265346
9	DNasePeakNoPromoter10555	-0.870869
8	DNasePeakNoPromoter10557	-0.665142
9	DNasePeakNoPromoter10558	0.115934
9	DNasePeakNoPromoter10559	-0.9223
3	DNasePeakNoPromoter1056	-0.47313
9	DNasePeakNoPromoter10561	-0.437471
2	DNasePeakNoPromoter10562	0.599392
1	DNasePeakNoPromoter10563	-0.41827
5	DNasePeakNoPromoter10564	0.218112
10	DNasePeakNoPromoter10565	0.359378
2	DNasePeakNoPromoter10566	1.05405
1	DNasePeakNoPromoter10568	0.0693029
9	DNasePeakNoPromoter10569	3.7093
3	DNasePeakNoPromoter1057	0.290116
3	DNasePeakNoPromoter10570	-0.209114
3	DNasePeakNoPromoter10571	2.68546
1	DNasePeakNoPromoter10572	-0.461472
2	DNasePeakNoPromoter10574	-0.231058
10	DNasePeakNoPromoter10575	-0.445014
8	DNasePeakNoPromoter10576	2.25824
7	DNasePeakNoPromoter10577	-0.660342
2	DNasePeakNoPromoter10578	-0.612339
3	DNasePeakNoPromoter10579	2.29527
4	DNasePeakNoPromoter1058	1.12331
1	DNasePeakNoPromoter10580	-0.49576
6	DNasePeakNoPromoter10581	-0.240659
6	DNasePeakNoPromoter10582	0.152965
3	DNasePeakNoPromoter10583	2.46259
7	DNasePeakNoPromoter10585	-0.392211
1	DNasePeakNoPromoter10586	1.61225
2	DNasePeakNoPromoter10587	-1.28027
5	DNasePeakNoPromoter10588	-0.687086
4	DNasePeakNoPromoter10589	-1.18632
9	DNasePeakNoPromoter1059	1.52173
10	DNasePeakNoPromoter10590	1.88793
9	DNasePeakNoPromoter10591	0.434125
6	DNasePeakNoPromoter10592	-0.682972
6	DNasePeakNoPromoter10593	1.27623
5	DNasePeakNoPromoter10594	-0.670628
2	DNasePeakNoPromoter10595	2.03674
5	DNasePeakNoPromoter10597	0.100162
9	DNasePeakNoPromoter10599	-0.41827
3	DNasePeakNoPromoter1060	-0.693258
7	DNasePeakNoPromoter10600	1.41613
5	DNasePeakNoPromoter10601	0.0898756
1	DNasePeakNoPromoter10602	0.44784
6	DNasePeakNoPromoter10603	-0.243402
5	DNasePeakNoPromoter10604	-0.414841
4	DNasePeakNoPromoter10605	-0.311978
5	DNasePeakNoPromoter10606	-0.279747
2	DNasePeakNoPromoter10607	-0.861954
4	DNasePeakNoPromoter10608	-0.742632
7	DNasePeakNoPromoter10609	0.353892
9	DNasePeakNoPromoter1061	0.722143
10	DNasePeakNoPromoter10610	-0.848239
1	DNasePeakNoPromoter10614	-0.135052
10	DNasePeakNoPromoter10615	-0.0616765
6	DNasePeakNoPromoter10616	0.358692
10	DNasePeakNoPromoter10619	0.332633
2	DNasePeakNoPromoter1062	0.0610738
5	DNasePeakNoPromoter10620	2.61552
4	DNasePeakNoPromoter10621	0.677569
9	DNasePeakNoPromoter10625	0.570591
1	DNasePeakNoPromoter10626	-0.560221
9	DNasePeakNoPromoter10627	-0.11448
5	DNasePeakNoPromoter10628	0.434125
9	DNasePeakNoPromoter10629	0.435497
8	DNasePeakNoPromoter10630	-0.392211
3	DNasePeakNoPromoter10631	-0.834524
6	DNasePeakNoPromoter10632	1.64243
3	DNasePeakNoPromoter10633	-0.671314
1	DNasePeakNoPromoter10634	0.811291
5	DNasePeakNoPromoter10635	-0.96756
1	DNasePeakNoPromoter10636	-0.032189
4	DNasePeakNoPromoter10637	2.1252
5	DNasePeakNoPromoter10638	-0.0308175
6	DNasePeakNoPromoter10639	1.51145
6	DNasePeakNoPromoter1064	-0.709716
1	DNasePeakNoPromoter10640	0.850379
7	DNasePeakNoPromoter10641	1.48265
8	DNasePeakNoPromoter10642	0.458812
1	DNasePeakNoPromoter10643	-0.170026
4	DNasePeakNoPromoter10644	-0.304434
6	DNasePeakNoPromoter10645	0.221541
6	DNasePeakNoPromoter10646	-0.458729
5	DNasePeakNoPromoter10647	-0.946302
3	DNasePeakNoPromoter10648	-0.489588
7	DNasePeakNoPromoter10649	-1.41193
10	DNasePeakNoPromoter10651	0.582934
9	DNasePeakNoPromoter10652	-0.778977
6	DNasePeakNoPromoter10653	-0.698058
3	DNasePeakNoPromoter10654	-0.285233
4	DNasePeakNoPromoter10655	0.168738
1	DNasePeakNoPromoter10656	-1.34267
7	DNasePeakNoPromoter10657	-0.709716
4	DNasePeakNoPromoter10658	1.52653
7	DNasePeakNoPromoter10659	1.14183
10	DNasePeakNoPromoter1066	1.24743
3	DNasePeakNoPromoter10660	-0.86264
9	DNasePeakNoPromoter10661	1.1672
1	DNasePeakNoPromoter10663	0.0377581
8	DNasePeakNoPromoter10664	-0.149453
5	DNasePeakNoPromoter10665	1.83718
6	DNasePeakNoPromoter10666	2.58603
7	DNasePeakNoPromoter10667	0.194111
9	DNasePeakNoPromoter10668	-0.765948
9	DNasePeakNoPromoter10669	0.106334
5	DNasePeakNoPromoter1067	-0.979904
3	DNasePeakNoPromoter10670	-0.898299
6	DNasePeakNoPromoter10671	1.12468
3	DNasePeakNoPromoter10672	1.30778
9	DNasePeakNoPromoter10675	0.0158139
6	DNasePeakNoPromoter10676	-0.00681603
5	DNasePeakNoPromoter10677	-1.0958
10	DNasePeakNoPromoter1068	-0.717259
4	DNasePeakNoPromoter10680	1.30504
1	DNasePeakNoPromoter10681	-0.510161
10	DNasePeakNoPromoter10682	0.0432442
5	DNasePeakNoPromoter10683	-0.521133
6	DNasePeakNoPromoter10684	0.548646
5	DNasePeakNoPromoter10685	0.384065
6	DNasePeakNoPromoter10686	-0.650055
3	DNasePeakNoPromoter10688	0.390237
7	DNasePeakNoPromoter10689	0.491729
6	DNasePeakNoPromoter1069	-0.891441
1	DNasePeakNoPromoter10690	-0.623311
8	DNasePeakNoPromoter10691	-0.580108
9	DNasePeakNoPromoter10692	2.82536
2	DNasePeakNoPromoter10694	-0.397011
4	DNasePeakNoPromoter10695	0.885353
8	DNasePeakNoPromoter10697	-0.124766
8	DNasePeakNoPromoter10699	1.56494
6	DNasePeakNoPromoter107	-0.377124
10	DNasePeakNoPromoter10701	1.2296
10	DNasePeakNoPromoter10704	-0.733718
7	DNasePeakNoPromoter10706	0.251028
5	DNasePeakNoPromoter10709	-0.923672
7	DNasePeakNoPromoter1071	-0.854411
1	DNasePeakNoPromoter10710	-0.920243
8	DNasePeakNoPromoter10712	1.02182
10	DNasePeakNoPromoter10713	0.238685
10	DNasePeakNoPromoter10714	0.673454
8	DNasePeakNoPromoter10715	-0.938073
5	DNasePeakNoPromoter10717	-0.180312
1	DNasePeakNoPromoter10718	0.526016
7	DNasePeakNoPromoter1072	-1.19112
1	DNasePeakNoPromoter10720	0.918269
4	DNasePeakNoPromoter10721	-0.113108
9	DNasePeakNoPromoter10723	-0.413469
2	DNasePeakNoPromoter10724	1.06159
2	DNasePeakNoPromoter10725	-0.514961
6	DNasePeakNoPromoter10726	0.0837038
5	DNasePeakNoPromoter10727	-0.453243
8	DNasePeakNoPromoter10728	1.32904
9	DNasePeakNoPromoter10729	0.105648
5	DNasePeakNoPromoter1073	0.405323
6	DNasePeakNoPromoter10730	-0.591766
4	DNasePeakNoPromoter10731	0.578134
6	DNasePeakNoPromoter10732	0.828435
6	DNasePeakNoPromoter10733	-0.316092
6	DNasePeakNoPromoter10734	0.432754
8	DNasePeakNoPromoter10735	3.02903
10	DNasePeakNoPromoter10736	-0.415527
7	DNasePeakNoPromoter10737	0.133764
9	DNasePeakNoPromoter10738	-0.999791
7	DNasePeakNoPromoter10739	0.23937
7	DNasePeakNoPromoter1074	-0.392897
4	DNasePeakNoPromoter10740	1.32629
2	DNasePeakNoPromoter10741	-0.0705914
4	DNasePeakNoPromoter10743	-0.275632
2	DNasePeakNoPromoter10745	0.62408
9	DNasePeakNoPromoter10746	-0.507418
4	DNasePeakNoPromoter10747	1.04033
3	DNasePeakNoPromoter10748	-0.0925355
1	DNasePeakNoPromoter10749	0.398466
8	DNasePeakNoPromoter1075	1.04513
5	DNasePeakNoPromoter10751	-0.30992
10	DNasePeakNoPromoter10752	-0.33255
2	DNasePeakNoPromoter10753	3.94245
4	DNasePeakNoPromoter10755	-0.597252
10	DNasePeakNoPromoter10756	0.13925
6	DNasePeakNoPromoter10757	1.05405
5	DNasePeakNoPromoter10758	0.174224
4	DNasePeakNoPromoter10759	1.54162
6	DNasePeakNoPromoter1076	-0.432671
3	DNasePeakNoPromoter10760	-0.401126
9	DNasePeakNoPromoter10761	2.16292
6	DNasePeakNoPromoter10762	-0.435414
7	DNasePeakNoPromoter10763	0.244856
10	DNasePeakNoPromoter10764	-0.00681603
3	DNasePeakNoPromoter10766	1.08765
7	DNasePeakNoPromoter10767	-0.397011
4	DNasePeakNoPromoter10768	-0.691201
2	DNasePeakNoPromoter10769	-0.95796
9	DNasePeakNoPromoter1077	-0.276318
2	DNasePeakNoPromoter10770	0.0377581
8	DNasePeakNoPromoter10771	0.62888
3	DNasePeakNoPromoter10772	1.22137
7	DNasePeakNoPromoter10773	0.593221
5	DNasePeakNoPromoter10774	-0.24203
3	DNasePeakNoPromoter10775	-0.261232
10	DNasePeakNoPromoter10776	0.517787
10	DNasePeakNoPromoter10778	-0.38261
2	DNasePeakNoPromoter10779	-0.62674
9	DNasePeakNoPromoter10780	0.0116994
9	DNasePeakNoPromoter10781	0.568533
1	DNasePeakNoPromoter10782	-1.38793
6	DNasePeakNoPromoter10783	-0.639769
1	DNasePeakNoPromoter10785	-1.04231
3	DNasePeakNoPromoter10786	-0.388096
7	DNasePeakNoPromoter10788	0.501329
7	DNasePeakNoPromoter10789	0.222912
6	DNasePeakNoPromoter1079	0.307946
6	DNasePeakNoPromoter10790	1.33932
8	DNasePeakNoPromoter10791	-0.2146
2	DNasePeakNoPromoter10792	0.618594
4	DNasePeakNoPromoter10793	-1.78567
10	DNasePeakNoPromoter10794	-1.01693
5	DNasePeakNoPromoter10795	0.103591
7	DNasePeakNoPromoter10796	1.15828
2	DNasePeakNoPromoter10797	-1.17192
6	DNasePeakNoPromoter10798	-1.06699
2	DNasePeakNoPromoter10799	0.750944
8	DNasePeakNoPromoter108	0.569905
3	DNasePeakNoPromoter1080	0.829121
3	DNasePeakNoPromoter10802	-0.245459
6	DNasePeakNoPromoter10804	1.11851
3	DNasePeakNoPromoter10805	-1.35638
6	DNasePeakNoPromoter10806	-0.80435
5	DNasePeakNoPromoter10807	0.500643
2	DNasePeakNoPromoter10808	0.215369
1	DNasePeakNoPromoter10809	-0.569136
10	DNasePeakNoPromoter1081	1.4175
4	DNasePeakNoPromoter10811	0.104276
1	DNasePeakNoPromoter10812	-1.0766
1	DNasePeakNoPromoter10813	-0.313349
2	DNasePeakNoPromoter10814	1.10754
5	DNasePeakNoPromoter10816	2.40979
10	DNasePeakNoPromoter10817	-0.748804
2	DNasePeakNoPromoter10818	-0.647312
4	DNasePeakNoPromoter10819	-0.939444
1	DNasePeakNoPromoter1082	-0.190599
1	DNasePeakNoPromoter10820	-0.529362
7	DNasePeakNoPromoter10822	0.705685
2	DNasePeakNoPromoter10823	-1.03339
3	DNasePeakNoPromoter10824	2.7801
6	DNasePeakNoPromoter10825	-0.519076
9	DNasePeakNoPromoter10827	1.45247
6	DNasePeakNoPromoter1083	1.45042
2	DNasePeakNoPromoter10831	0.304517
7	DNasePeakNoPromoter10833	-1.08825
8	DNasePeakNoPromoter10834	-1.37216
8	DNasePeakNoPromoter10835	1.07325
6	DNasePeakNoPromoter10837	1.4415
6	DNasePeakNoPromoter10838	-0.0692198
5	DNasePeakNoPromoter10839	-0.137795
2	DNasePeakNoPromoter1084	-0.381239
8	DNasePeakNoPromoter10840	0.382008
3	DNasePeakNoPromoter10841	-0.407983
10	DNasePeakNoPromoter10843	-0.085678
4	DNasePeakNoPromoter10844	-0.107622
5	DNasePeakNoPromoter10845	0.732429
10	DNasePeakNoPromoter10846	-0.853039
8	DNasePeakNoPromoter10848	-0.410041
1	DNasePeakNoPromoter1085	0.646024
10	DNasePeakNoPromoter10850	-0.700115
7	DNasePeakNoPromoter10851	0.816091
4	DNasePeakNoPromoter10852	1.8461
6	DNasePeakNoPromoter10853	0.970386
9	DNasePeakNoPromoter10854	0.832549
7	DNasePeakNoPromoter10857	-0.901728
7	DNasePeakNoPromoter10858	-0.835209
2	DNasePeakNoPromoter10859	-0.75909
3	DNasePeakNoPromoter1086	-0.383296
4	DNasePeakNoPromoter10860	-0.934644
3	DNasePeakNoPromoter10861	-0.833152
4	DNasePeakNoPromoter10862	-0.363409
8	DNasePeakNoPromoter10863	-1.16163
4	DNasePeakNoPromoter10864	0.259943
9	DNasePeakNoPromoter10866	-0.180312
8	DNasePeakNoPromoter10867	0.946385
5	DNasePeakNoPromoter10868	-1.17672
5	DNasePeakNoPromoter10869	1.16788
1	DNasePeakNoPromoter1087	2.43722
1	DNasePeakNoPromoter10870	0.902497
5	DNasePeakNoPromoter10871	-0.366152
1	DNasePeakNoPromoter10872	1.23715
8	DNasePeakNoPromoter10873	-1.02859
5	DNasePeakNoPromoter10874	-0.775549
5	DNasePeakNoPromoter10876	1.38047
5	DNasePeakNoPromoter10877	-0.340779
2	DNasePeakNoPromoter10878	2.07651
4	DNasePeakNoPromoter10879	0.52053
1	DNasePeakNoPromoter10880	-0.499189
3	DNasePeakNoPromoter10881	-0.753604
8	DNasePeakNoPromoter10882	-0.411412
6	DNasePeakNoPromoter10883	0.479385
2	DNasePeakNoPromoter10885	-0.609596
6	DNasePeakNoPromoter10887	0.406695
7	DNasePeakNoPromoter10888	-1.16232
10	DNasePeakNoPromoter1089	-0.803665
4	DNasePeakNoPromoter10890	0.70637
10	DNasePeakNoPromoter10891	-0.864011
4	DNasePeakNoPromoter10892	-0.2194
1	DNasePeakNoPromoter10893	0.503387
7	DNasePeakNoPromoter10895	-0.977847
2	DNasePeakNoPromoter10896	-0.0719629
3	DNasePeakNoPromoter10897	1.57865
4	DNasePeakNoPromoter10898	-0.336665
4	DNasePeakNoPromoter109	1.40858
2	DNasePeakNoPromoter1090	-0.938073
7	DNasePeakNoPromoter10900	0.0199285
6	DNasePeakNoPromoter10901	-0.674057
10	DNasePeakNoPromoter10903	0.386808
5	DNasePeakNoPromoter10904	-0.662399
10	DNasePeakNoPromoter10906	-1.48462
10	DNasePeakNoPromoter10907	-0.912014
6	DNasePeakNoPromoter10908	1.74118
7	DNasePeakNoPromoter10909	0.495157
8	DNasePeakNoPromoter1091	1.58208
4	DNasePeakNoPromoter10910	1.08422
9	DNasePeakNoPromoter10911	-0.582851
3	DNasePeakNoPromoter10913	0.0261003
9	DNasePeakNoPromoter10914	-0.286605
10	DNasePeakNoPromoter10915	0.235256
3	DNasePeakNoPromoter10917	0.193425
2	DNasePeakNoPromoter10918	-1.38244
6	DNasePeakNoPromoter1092	-0.805722
9	DNasePeakNoPromoter10920	-0.741947
4	DNasePeakNoPromoter10921	0.504758
9	DNasePeakNoPromoter10922	0.929927
1	DNasePeakNoPromoter10926	-1.48873
4	DNasePeakNoPromoter10927	-0.861954
9	DNasePeakNoPromoter10928	-1.33238
8	DNasePeakNoPromoter10929	-1.07111
7	DNasePeakNoPromoter1093	-0.520447
7	DNasePeakNoPromoter10930	-0.579422
8	DNasePeakNoPromoter10931	-0.706973
3	DNasePeakNoPromoter10933	-0.333922
1	DNasePeakNoPromoter10935	-0.522505
2	DNasePeakNoPromoter10936	1.52791
5	DNasePeakNoPromoter10937	-1.11911
6	DNasePeakNoPromoter10938	-1.47365
4	DNasePeakNoPromoter10940	0.0130709
7	DNasePeakNoPromoter10941	-0.63634
2	DNasePeakNoPromoter10942	-0.364781
10	DNasePeakNoPromoter10943	-0.470387
2	DNasePeakNoPromoter10944	-0.816694
9	DNasePeakNoPromoter10945	-0.270146
1	DNasePeakNoPromoter10946	-0.374381
1	DNasePeakNoPromoter10947	0.312061
7	DNasePeakNoPromoter10948	-0.603424
6	DNasePeakNoPromoter10949	-0.682972
3	DNasePeakNoPromoter1095	0.97793
6	DNasePeakNoPromoter10950	1.11988
9	DNasePeakNoPromoter10951	0.0261003
5	DNasePeakNoPromoter10952	2.02096
8	DNasePeakNoPromoter10953	-0.406612
3	DNasePeakNoPromoter10954	-0.791321
5	DNasePeakNoPromoter10955	1.78438
4	DNasePeakNoPromoter10956	-0.857154
6	DNasePeakNoPromoter10957	-0.467644
8	DNasePeakNoPromoter10958	1.42093
10	DNasePeakNoPromoter10959	-0.732346
2	DNasePeakNoPromoter10961	-1.63823
1	DNasePeakNoPromoter10962	-1.84396
4	DNasePeakNoPromoter10964	0.235256
5	DNasePeakNoPromoter10965	-0.00750179
5	DNasePeakNoPromoter10966	0.803748
3	DNasePeakNoPromoter10967	0.369664
1	DNasePeakNoPromoter10969	0.433439
2	DNasePeakNoPromoter1097	-1.00528
7	DNasePeakNoPromoter10971	-1.01145
6	DNasePeakNoPromoter10972	-0.0520759
7	DNasePeakNoPromoter10973	2.89393
4	DNasePeakNoPromoter10974	-1.23363
2	DNasePeakNoPromoter10975	-0.591766
5	DNasePeakNoPromoter10976	-0.790635
8	DNasePeakNoPromoter10978	-0.0239599
9	DNasePeakNoPromoter10979	0.353206
10	DNasePeakNoPromoter1098	-0.106251
8	DNasePeakNoPromoter10980	-1.08002
4	DNasePeakNoPromoter10982	-0.287976
6	DNasePeakNoPromoter10984	-0.181684
10	DNasePeakNoPromoter10985	0.122792
3	DNasePeakNoPromoter10986	2.05251
8	DNasePeakNoPromoter10987	0.555504
7	DNasePeakNoPromoter10988	-0.508104
3	DNasePeakNoPromoter10989	-0.180998
8	DNasePeakNoPromoter1099	-0.426499
6	DNasePeakNoPromoter10990	-0.152196
2	DNasePeakNoPromoter10992	-0.0712771
9	DNasePeakNoPromoter10993	-1.34267
4	DNasePeakNoPromoter10994	-1.65263
10	DNasePeakNoPromoter10995	1.03005
4	DNasePeakNoPromoter10996	0.502701
3	DNasePeakNoPromoter10997	-0.494389
4	DNasePeakNoPromoter10998	-0.54582
6	DNasePeakNoPromoter10999	1.37361
7	DNasePeakNoPromoter110	0.617908
8	DNasePeakNoPromoter1100	-1.15134
5	DNasePeakNoPromoter11000	-1.11774
5	DNasePeakNoPromoter11002	-1.26106
10	DNasePeakNoPromoter11003	0.448526
2	DNasePeakNoPromoter11004	1.21246
8	DNasePeakNoPromoter11005	-1.14791
6	DNasePeakNoPromoter11006	-0.248202
1	DNasePeakNoPromoter11007	1.41681
3	DNasePeakNoPromoter11008	-1.00802
2	DNasePeakNoPromoter1101	0.281202
3	DNasePeakNoPromoter11010	-0.86264
4	DNasePeakNoPromoter11011	-0.549935
1	DNasePeakNoPromoter11012	0.0809607
9	DNasePeakNoPromoter11013	-1.1246
4	DNasePeakNoPromoter11014	-0.0445326
8	DNasePeakNoPromoter11015	-0.112422
7	DNasePeakNoPromoter11016	3.36985
5	DNasePeakNoPromoter11017	0.0555878
6	DNasePeakNoPromoter11019	0.467041
7	DNasePeakNoPromoter1102	-0.553364
6	DNasePeakNoPromoter11020	0.0720459
9	DNasePeakNoPromoter11021	-0.0534474
1	DNasePeakNoPromoter11022	0.558933
1	DNasePeakNoPromoter11025	-0.905842
6	DNasePeakNoPromoter11026	-1.33033
3	DNasePeakNoPromoter11027	-0.180312
6	DNasePeakNoPromoter11028	-1.08002
3	DNasePeakNoPromoter11029	-1.091
9	DNasePeakNoPromoter1103	-0.901042
4	DNasePeakNoPromoter11032	-1.02516
6	DNasePeakNoPromoter11033	0.326461
6	DNasePeakNoPromoter11034	-0.565707
8	DNasePeakNoPromoter11037	-0.403183
9	DNasePeakNoPromoter11038	0.0898756
8	DNasePeakNoPromoter11039	-0.830409
5	DNasePeakNoPromoter1104	1.54848
2	DNasePeakNoPromoter11040	0.286002
6	DNasePeakNoPromoter11042	-0.0568762
1	DNasePeakNoPromoter11043	1.6918
3	DNasePeakNoPromoter11044	0.675511
4	DNasePeakNoPromoter11045	0.407381
10	DNasePeakNoPromoter11046	-0.212543
8	DNasePeakNoPromoter11047	0.694712
5	DNasePeakNoPromoter11048	1.41819
4	DNasePeakNoPromoter1105	1.98051
1	DNasePeakNoPromoter11050	-0.369581
1	DNasePeakNoPromoter11051	0.42041
10	DNasePeakNoPromoter11052	0.211254
7	DNasePeakNoPromoter11053	1.05473
6	DNasePeakNoPromoter11054	-0.765262
2	DNasePeakNoPromoter11055	-1.01213
7	DNasePeakNoPromoter11057	-1.1822
8	DNasePeakNoPromoter11059	0.473213
10	DNasePeakNoPromoter1106	-0.208428
7	DNasePeakNoPromoter11060	-0.490274
4	DNasePeakNoPromoter11061	2.86376
9	DNasePeakNoPromoter11062	0.765345
10	DNasePeakNoPromoter11063	-0.188541
9	DNasePeakNoPromoter11064	0.654939
8	DNasePeakNoPromoter11065	1.12674
6	DNasePeakNoPromoter11066	-2.73064
3	DNasePeakNoPromoter11067	-1.03682
8	DNasePeakNoPromoter11068	-0.542392
4	DNasePeakNoPromoter11069	-0.129566
4	DNasePeakNoPromoter1107	-0.992248
6	DNasePeakNoPromoter11070	0.777003
6	DNasePeakNoPromoter11071	-0.947673
10	DNasePeakNoPromoter11072	-0.294834
10	DNasePeakNoPromoter11073	-0.034932
7	DNasePeakNoPromoter11075	-0.685029
10	DNasePeakNoPromoter11076	-0.904471
10	DNasePeakNoPromoter11078	-0.576679
8	DNasePeakNoPromoter1108	-0.508104
6	DNasePeakNoPromoter11080	0.523273
4	DNasePeakNoPromoter11081	3.1456
1	DNasePeakNoPromoter11084	-0.388096
1	DNasePeakNoPromoter11085	0.745458
10	DNasePeakNoPromoter11086	-0.619196
8	DNasePeakNoPromoter11087	-0.208428
8	DNasePeakNoPromoter11088	1.65066
3	DNasePeakNoPromoter11089	-0.145339
3	DNasePeakNoPromoter1109	-0.0328748
3	DNasePeakNoPromoter11090	-1.40576
1	DNasePeakNoPromoter11091	-1.02379
5	DNasePeakNoPromoter11092	0.0850753
10	DNasePeakNoPromoter11093	1.62597
4	DNasePeakNoPromoter11095	-0.26466
7	DNasePeakNoPromoter11096	-0.765948
1	DNasePeakNoPromoter11097	0.369664
10	DNasePeakNoPromoter111	1.35921
1	DNasePeakNoPromoter1110	-0.145339
7	DNasePeakNoPromoter11101	-0.901042
6	DNasePeakNoPromoter11102	-0.263975
4	DNasePeakNoPromoter11103	-0.16934
7	DNasePeakNoPromoter11104	-0.72686
4	DNasePeakNoPromoter11105	-1.19112
8	DNasePeakNoPromoter11106	-0.471073
2	DNasePeakNoPromoter11108	0.674826
9	DNasePeakNoPromoter11109	-0.113108
7	DNasePeakNoPromoter1111	2.54077
7	DNasePeakNoPromoter11110	0.626137
1	DNasePeakNoPromoter11112	-0.562278
6	DNasePeakNoPromoter11113	-0.684343
3	DNasePeakNoPromoter11114	-0.0836207
4	DNasePeakNoPromoter11115	0.933356
2	DNasePeakNoPromoter11116	-0.881155
10	DNasePeakNoPromoter11118	0.931298
10	DNasePeakNoPromoter11119	-0.953845
2	DNasePeakNoPromoter1112	-1.04642
2	DNasePeakNoPromoter11121	-0.368895
10	DNasePeakNoPromoter11122	-1.01899
6	DNasePeakNoPromoter11123	-2.05448
3	DNasePeakNoPromoter11124	-0.589023
9	DNasePeakNoPromoter11125	-0.835895
4	DNasePeakNoPromoter11127	-1.1294
5	DNasePeakNoPromoter11128	-0.322264
7	DNasePeakNoPromoter11129	-0.199514
10	DNasePeakNoPromoter1113	0.665225
5	DNasePeakNoPromoter11131	-0.58628
3	DNasePeakNoPromoter11132	-0.250945
3	DNasePeakNoPromoter11133	-0.9175
1	DNasePeakNoPromoter11134	1.73569
4	DNasePeakNoPromoter11135	0.514359
4	DNasePeakNoPromoter11136	-0.481359
4	DNasePeakNoPromoter11137	-0.608224
2	DNasePeakNoPromoter11138	-1.12597
7	DNasePeakNoPromoter11139	-0.51359
10	DNasePeakNoPromoter1114	-0.835895
6	DNasePeakNoPromoter11141	-1.88373
6	DNasePeakNoPromoter11142	0.475956
3	DNasePeakNoPromoter11143	1.91262
2	DNasePeakNoPromoter11145	0.84215
7	DNasePeakNoPromoter11146	1.41887
6	DNasePeakNoPromoter11147	-0.0459041
10	DNasePeakNoPromoter11148	-1.00733
1	DNasePeakNoPromoter11149	-1.13969
2	DNasePeakNoPromoter1115	0.321661
3	DNasePeakNoPromoter11150	-0.378496
7	DNasePeakNoPromoter11151	1.30298
8	DNasePeakNoPromoter11153	-0.265346
9	DNasePeakNoPromoter11154	-0.391525
7	DNasePeakNoPromoter11156	0.244856
7	DNasePeakNoPromoter11157	-1.29535
5	DNasePeakNoPromoter11158	-1.25283
6	DNasePeakNoPromoter11159	0.489671
8	DNasePeakNoPromoter1116	0.0171854
5	DNasePeakNoPromoter11160	0.219483
10	DNasePeakNoPromoter11161	-0.748804
4	DNasePeakNoPromoter11162	-1.16917
3	DNasePeakNoPromoter11163	-1.38587
6	DNasePeakNoPromoter11164	-0.458044
6	DNasePeakNoPromoter11167	-0.549249
4	DNasePeakNoPromoter11168	-0.944245
6	DNasePeakNoPromoter11169	-1.36187
6	DNasePeakNoPromoter11170	0.898382
9	DNasePeakNoPromoter11171	1.14388
3	DNasePeakNoPromoter11172	-1.1486
2	DNasePeakNoPromoter11173	-0.30032
5	DNasePeakNoPromoter11174	0.00964211
2	DNasePeakNoPromoter11175	0.311375
10	DNasePeakNoPromoter11176	-1.0814
1	DNasePeakNoPromoter11177	-1.57308
1	DNasePeakNoPromoter11178	-0.355866
6	DNasePeakNoPromoter11179	-0.234487
3	DNasePeakNoPromoter1118	0.681683
5	DNasePeakNoPromoter11180	-0.521819
5	DNasePeakNoPromoter11182	-0.222143
1	DNasePeakNoPromoter11183	-1.22746
2	DNasePeakNoPromoter11184	2.55174
7	DNasePeakNoPromoter11185	-0.873612
4	DNasePeakNoPromoter11187	0.868895
2	DNasePeakNoPromoter11189	-0.895556
9	DNasePeakNoPromoter11190	-0.993619
8	DNasePeakNoPromoter11191	-0.939444
4	DNasePeakNoPromoter11192	-1.29741
5	DNasePeakNoPromoter11194	1.16926
8	DNasePeakNoPromoter11195	0.171481
9	DNasePeakNoPromoter11196	-0.381239
5	DNasePeakNoPromoter11197	0.315489
8	DNasePeakNoPromoter11198	-0.934644
1	DNasePeakNoPromoter112	0.823635
6	DNasePeakNoPromoter1120	-0.617139
7	DNasePeakNoPromoter11200	-0.0335605
4	DNasePeakNoPromoter11201	-0.978532
3	DNasePeakNoPromoter11202	-0.898985
7	DNasePeakNoPromoter11203	-0.451872
8	DNasePeakNoPromoter11204	-0.912014
8	DNasePeakNoPromoter11205	-1.11363
6	DNasePeakNoPromoter11206	0.419724
10	DNasePeakNoPromoter11207	-1.70201
6	DNasePeakNoPromoter11208	0.157765
8	DNasePeakNoPromoter11209	1.47647
10	DNasePeakNoPromoter1121	-1.49216
4	DNasePeakNoPromoter11210	0.454698
8	DNasePeakNoPromoter11211	0.283259
5	DNasePeakNoPromoter11212	0.162566
5	DNasePeakNoPromoter11213	3.05028
10	DNasePeakNoPromoter11214	-0.898985
1	DNasePeakNoPromoter11215	-0.151511
8	DNasePeakNoPromoter11216	0.272287
8	DNasePeakNoPromoter11218	0.165995
2	DNasePeakNoPromoter11219	0.104962
4	DNasePeakNoPromoter11220	0.291488
4	DNasePeakNoPromoter11221	0.996445
5	DNasePeakNoPromoter11222	-0.934644
2	DNasePeakNoPromoter11223	-0.0225884
3	DNasePeakNoPromoter11226	-0.608224
7	DNasePeakNoPromoter11227	-1.23981
6	DNasePeakNoPromoter11229	-0.881841
8	DNasePeakNoPromoter11230	0.296288
9	DNasePeakNoPromoter11231	0.519159
8	DNasePeakNoPromoter11232	1.68357
6	DNasePeakNoPromoter11233	0.209883
7	DNasePeakNoPromoter11235	-0.569136
4	DNasePeakNoPromoter11236	-1.05808
8	DNasePeakNoPromoter11237	-1.16849
8	DNasePeakNoPromoter11238	-1.33855
10	DNasePeakNoPromoter11239	-0.60411
3	DNasePeakNoPromoter1124	0.355949
10	DNasePeakNoPromoter11240	-0.741947
9	DNasePeakNoPromoter11241	-1.01488
3	DNasePeakNoPromoter11243	-0.409355
3	DNasePeakNoPromoter11244	-0.331179
6	DNasePeakNoPromoter11247	-0.9127
2	DNasePeakNoPromoter11248	-0.952474
7	DNasePeakNoPromoter11249	-0.131624
3	DNasePeakNoPromoter1125	-0.0376751
10	DNasePeakNoPromoter11251	-0.621939
8	DNasePeakNoPromoter11252	0.0583308
8	DNasePeakNoPromoter11253	0.724886
2	DNasePeakNoPromoter11254	-0.746061
1	DNasePeakNoPromoter11255	-0.746061
8	DNasePeakNoPromoter11256	-1.211
4	DNasePeakNoPromoter11258	-0.66377
6	DNasePeakNoPromoter11259	3.08114
1	DNasePeakNoPromoter1126	-0.22763
2	DNasePeakNoPromoter11260	-1.44416
6	DNasePeakNoPromoter11261	-0.909271
3	DNasePeakNoPromoter11263	2.106
3	DNasePeakNoPromoter11264	-0.00750179
3	DNasePeakNoPromoter11265	-0.972361
7	DNasePeakNoPromoter11266	0.482128
3	DNasePeakNoPromoter11268	-1.09443
2	DNasePeakNoPromoter11269	-0.689829
6	DNasePeakNoPromoter1127	3.27864
2	DNasePeakNoPromoter11270	4.07412
10	DNasePeakNoPromoter11271	-1.26792
4	DNasePeakNoPromoter11272	-0.689143
2	DNasePeakNoPromoter11273	-0.159054
6	DNasePeakNoPromoter11274	0.336748
1	DNasePeakNoPromoter11275	-0.773491
9	DNasePeakNoPromoter11278	2.95908
8	DNasePeakNoPromoter11279	-0.661027
1	DNasePeakNoPromoter1128	0.373093
5	DNasePeakNoPromoter11281	0.622022
10	DNasePeakNoPromoter11282	0.227027
8	DNasePeakNoPromoter11284	1.23166
7	DNasePeakNoPromoter11285	0.737229
7	DNasePeakNoPromoter11286	-0.11928
3	DNasePeakNoPromoter11287	0.652881
9	DNasePeakNoPromoter11288	-1.81378
3	DNasePeakNoPromoter11289	-1.54565
7	DNasePeakNoPromoter1129	-0.161111
3	DNasePeakNoPromoter11290	0.0583308
2	DNasePeakNoPromoter11291	-0.81738
5	DNasePeakNoPromoter11292	-0.678857
9	DNasePeakNoPromoter11295	0.294917
9	DNasePeakNoPromoter11296	1.85433
7	DNasePeakNoPromoter11297	0.28463
4	DNasePeakNoPromoter11298	-0.477245
2	DNasePeakNoPromoter113	-0.429928
8	DNasePeakNoPromoter1130	-0.226944
5	DNasePeakNoPromoter11300	0.340862
8	DNasePeakNoPromoter11301	1.78986
2	DNasePeakNoPromoter11302	1.8557
10	DNasePeakNoPromoter11304	-0.567765
5	DNasePeakNoPromoter11305	-0.142596
7	DNasePeakNoPromoter11307	-1.42153
2	DNasePeakNoPromoter11308	1.36264
4	DNasePeakNoPromoter11309	-1.18906
2	DNasePeakNoPromoter1131	1.09245
9	DNasePeakNoPromoter11310	-1.21512
9	DNasePeakNoPromoter11311	-0.199514
3	DNasePeakNoPromoter11312	0.268172
3	DNasePeakNoPromoter11314	-0.70903
9	DNasePeakNoPromoter11315	1.82415
7	DNasePeakNoPromoter11316	0.180395
1	DNasePeakNoPromoter11319	0.55619
10	DNasePeakNoPromoter11320	1.73432
10	DNasePeakNoPromoter11321	1.39556
3	DNasePeakNoPromoter11322	-0.580794
6	DNasePeakNoPromoter11323	0.107019
5	DNasePeakNoPromoter11324	2.3131
5	DNasePeakNoPromoter11325	-1.25489
9	DNasePeakNoPromoter11326	0.0480445
10	DNasePeakNoPromoter11327	-0.411412
7	DNasePeakNoPromoter11328	-0.772806
10	DNasePeakNoPromoter11329	-0.248202
4	DNasePeakNoPromoter1133	1.04171
1	DNasePeakNoPromoter11330	-0.98539
10	DNasePeakNoPromoter11331	0.28463
5	DNasePeakNoPromoter11332	-0.508104
6	DNasePeakNoPromoter11333	1.39761
4	DNasePeakNoPromoter11334	-0.184427
1	DNasePeakNoPromoter11335	-0.630168
9	DNasePeakNoPromoter11336	-0.829038
2	DNasePeakNoPromoter11337	1.35715
3	DNasePeakNoPromoter11339	1.47647
5	DNasePeakNoPromoter1134	-1.00596
1	DNasePeakNoPromoter11342	-0.689143
2	DNasePeakNoPromoter11343	1.96405
8	DNasePeakNoPromoter11344	0.833921
1	DNasePeakNoPromoter11345	-0.329807
3	DNasePeakNoPromoter11346	-0.538963
6	DNasePeakNoPromoter11347	2.1012
2	DNasePeakNoPromoter11348	-0.855096
2	DNasePeakNoPromoter11349	-0.301005
1	DNasePeakNoPromoter1135	-0.921615
9	DNasePeakNoPromoter11350	-0.606167
3	DNasePeakNoPromoter11351	0.245542
5	DNasePeakNoPromoter11353	-0.276318
7	DNasePeakNoPromoter11354	0.105648
7	DNasePeakNoPromoter11355	0.855179
3	DNasePeakNoPromoter11356	-1.42907
3	DNasePeakNoPromoter11357	0.587049
6	DNasePeakNoPromoter11358	0.821577
6	DNasePeakNoPromoter11359	-1.59023
4	DNasePeakNoPromoter11360	0.836664
7	DNasePeakNoPromoter11361	1.12125
3	DNasePeakNoPromoter11362	0.451269
1	DNasePeakNoPromoter11363	-0.82218
10	DNasePeakNoPromoter11364	-0.525933
2	DNasePeakNoPromoter11365	-0.493017
3	DNasePeakNoPromoter11366	-0.178941
7	DNasePeakNoPromoter11367	-1.25832
7	DNasePeakNoPromoter11368	-0.203628
7	DNasePeakNoPromoter11369	0.711171
7	DNasePeakNoPromoter1137	-1.06837
2	DNasePeakNoPromoter11370	-1.02311
4	DNasePeakNoPromoter11371	-1.00322
6	DNasePeakNoPromoter11372	0.132392
8	DNasePeakNoPromoter11373	1.2296
4	DNasePeakNoPromoter11374	-0.485474
4	DNasePeakNoPromoter11375	-0.966189
8	DNasePeakNoPromoter11376	3.22652
9	DNasePeakNoPromoter11377	-1.05945
7	DNasePeakNoPromoter11378	-0.161797
4	DNasePeakNoPromoter11379	-0.147396
9	DNasePeakNoPromoter1138	-0.901728
6	DNasePeakNoPromoter11381	0.65631
5	DNasePeakNoPromoter11382	0.527388
8	DNasePeakNoPromoter11383	-0.728917
1	DNasePeakNoPromoter11384	0.315489
5	DNasePeakNoPromoter11385	0.206454
3	DNasePeakNoPromoter11387	-0.796121
1	DNasePeakNoPromoter11389	-0.933273
5	DNasePeakNoPromoter1139	0.726943
8	DNasePeakNoPromoter11390	-0.884584
1	DNasePeakNoPromoter11391	1.04925
9	DNasePeakNoPromoter11393	-0.478616
7	DNasePeakNoPromoter11394	1.24949
2	DNasePeakNoPromoter11395	-1.40164
5	DNasePeakNoPromoter11397	-0.0424754
7	DNasePeakNoPromoter11398	-1.1534
5	DNasePeakNoPromoter11399	0.763288
10	DNasePeakNoPromoter1140	-0.181684
7	DNasePeakNoPromoter11400	-1.07248
5	DNasePeakNoPromoter11401	-1.09717
9	DNasePeakNoPromoter11403	1.69043
9	DNasePeakNoPromoter11404	-0.760462
9	DNasePeakNoPromoter11405	-0.583537
9	DNasePeakNoPromoter11406	-0.945616
5	DNasePeakNoPromoter11407	0.163251
6	DNasePeakNoPromoter11408	-0.972361
5	DNasePeakNoPromoter11409	-0.78172
4	DNasePeakNoPromoter1141	-0.307863
4	DNasePeakNoPromoter11411	0.504758
2	DNasePeakNoPromoter11412	-0.703544
4	DNasePeakNoPromoter11413	0.7194
3	DNasePeakNoPromoter11415	0.834607
4	DNasePeakNoPromoter11416	0.187939
5	DNasePeakNoPromoter11417	-0.758405
6	DNasePeakNoPromoter11418	-0.547878
2	DNasePeakNoPromoter11419	-0.706287
2	DNasePeakNoPromoter1142	1.29338
9	DNasePeakNoPromoter11420	-0.385353
5	DNasePeakNoPromoter11421	-1.27546
5	DNasePeakNoPromoter11422	1.02936
5	DNasePeakNoPromoter11423	0.268858
1	DNasePeakNoPromoter11424	-0.722745
3	DNasePeakNoPromoter11425	-0.920929
2	DNasePeakNoPromoter11427	-1.07728
9	DNasePeakNoPromoter1143	-0.502618
3	DNasePeakNoPromoter11430	0.209197
1	DNasePeakNoPromoter11431	0.00758484
1	DNasePeakNoPromoter11432	1.14868
9	DNasePeakNoPromoter11434	-1.22266
2	DNasePeakNoPromoter11435	-0.455301
3	DNasePeakNoPromoter11436	-0.378496
2	DNasePeakNoPromoter11437	1.20423
1	DNasePeakNoPromoter11438	1.49636
10	DNasePeakNoPromoter1144	-0.235173
10	DNasePeakNoPromoter11440	-0.00407301
6	DNasePeakNoPromoter11441	-1.00733
5	DNasePeakNoPromoter11442	-0.951788
9	DNasePeakNoPromoter11444	0.870952
9	DNasePeakNoPromoter11445	0.93747
3	DNasePeakNoPromoter11448	-0.239287
5	DNasePeakNoPromoter11449	-0.831095
4	DNasePeakNoPromoter1145	0.317547
7	DNasePeakNoPromoter11450	0.296288
6	DNasePeakNoPromoter11451	-0.514276
4	DNasePeakNoPromoter11452	0.163937
8	DNasePeakNoPromoter11453	-1.4421
8	DNasePeakNoPromoter11454	-1.24186
7	DNasePeakNoPromoter11455	1.83718
6	DNasePeakNoPromoter11456	0.107705
1	DNasePeakNoPromoter11457	1.45864
8	DNasePeakNoPromoter11458	-0.775549
8	DNasePeakNoPromoter11459	1.90987
3	DNasePeakNoPromoter1146	0.0370724
2	DNasePeakNoPromoter11460	-0.443643
1	DNasePeakNoPromoter11462	-0.625368
4	DNasePeakNoPromoter11463	-1.06014
4	DNasePeakNoPromoter11464	1.68357
3	DNasePeakNoPromoter11465	1.30984
1	DNasePeakNoPromoter11466	1.43327
8	DNasePeakNoPromoter11467	0.268172
10	DNasePeakNoPromoter11468	1.40721
4	DNasePeakNoPromoter11469	1.89821
2	DNasePeakNoPromoter11470	-0.362038
4	DNasePeakNoPromoter11471	-0.34558
5	DNasePeakNoPromoter11472	-0.547878
9	DNasePeakNoPromoter11473	-0.462158
7	DNasePeakNoPromoter11474	0.0473587
5	DNasePeakNoPromoter11475	3.00365
6	DNasePeakNoPromoter11476	-0.25986
5	DNasePeakNoPromoter11477	-0.0198454
4	DNasePeakNoPromoter11478	-1.25489
10	DNasePeakNoPromoter1148	-1.65949
4	DNasePeakNoPromoter11481	-0.944245
7	DNasePeakNoPromoter11482	-0.0404181
7	DNasePeakNoPromoter11483	-0.00544452
4	DNasePeakNoPromoter11484	1.77752
2	DNasePeakNoPromoter11485	-0.0637338
3	DNasePeakNoPromoter11486	-0.832466
3	DNasePeakNoPromoter11487	-0.952474
4	DNasePeakNoPromoter1149	0.108391
10	DNasePeakNoPromoter11490	1.46962
1	DNasePeakNoPromoter11491	-0.184427
5	DNasePeakNoPromoter11492	-0.0452184
8	DNasePeakNoPromoter11493	-1.64509
7	DNasePeakNoPromoter11494	0.535617
3	DNasePeakNoPromoter11496	-0.148768
5	DNasePeakNoPromoter11497	1.30778
5	DNasePeakNoPromoter11498	-1.43113
1	DNasePeakNoPromoter11499	-0.447071
9	DNasePeakNoPromoter1150	-0.564336
9	DNasePeakNoPromoter11500	-0.764577
9	DNasePeakNoPromoter11501	-0.465587
9	DNasePeakNoPromoter11502	-1.51685
1	DNasePeakNoPromoter11503	-0.388096
6	DNasePeakNoPromoter11504	-1.61697
3	DNasePeakNoPromoter11505	0.917583
8	DNasePeakNoPromoter11506	0.240742
10	DNasePeakNoPromoter11507	0.612422
9	DNasePeakNoPromoter11509	-1.35021
2	DNasePeakNoPromoter11510	-0.476559
3	DNasePeakNoPromoter11511	1.43876
7	DNasePeakNoPromoter11512	1.14114
5	DNasePeakNoPromoter11514	-0.427185
2	DNasePeakNoPromoter11515	-0.903099
6	DNasePeakNoPromoter11516	-0.447071
7	DNasePeakNoPromoter11518	-0.263975
1	DNasePeakNoPromoter11519	1.56014
7	DNasePeakNoPromoter1152	1.93593
4	DNasePeakNoPromoter11520	-0.922986
2	DNasePeakNoPromoter11521	-1.39959
3	DNasePeakNoPromoter11523	0.178338
3	DNasePeakNoPromoter11524	0.622708
3	DNasePeakNoPromoter11525	-1.60943
4	DNasePeakNoPromoter11527	0.118677
2	DNasePeakNoPromoter11529	-1.87824
5	DNasePeakNoPromoter1153	-0.0925355
7	DNasePeakNoPromoter11530	-0.691886
4	DNasePeakNoPromoter11531	0.331947
2	DNasePeakNoPromoter11532	0.707742
3	DNasePeakNoPromoter11533	-1.03956
3	DNasePeakNoPromoter11535	-0.401126
8	DNasePeakNoPromoter11536	-1.24872
5	DNasePeakNoPromoter11537	-0.251631
10	DNasePeakNoPromoter11538	0.645338
10	DNasePeakNoPromoter11539	0.406695
10	DNasePeakNoPromoter1154	-0.698744
10	DNasePeakNoPromoter11540	-0.512904
5	DNasePeakNoPromoter11541	0.511616
7	DNasePeakNoPromoter11542	2.16154
4	DNasePeakNoPromoter11543	0.349091
2	DNasePeakNoPromoter11544	0.369664
10	DNasePeakNoPromoter11546	-0.995676
6	DNasePeakNoPromoter11547	0.975187
2	DNasePeakNoPromoter11548	-0.752233
6	DNasePeakNoPromoter11549	-0.466273
1	DNasePeakNoPromoter1155	-0.358609
8	DNasePeakNoPromoter11550	-0.473816
2	DNasePeakNoPromoter11551	-1.12803
5	DNasePeakNoPromoter11552	-1.43525
2	DNasePeakNoPromoter11554	0.168738
6	DNasePeakNoPromoter11555	-0.770748
4	DNasePeakNoPromoter11557	0.46567
4	DNasePeakNoPromoter11558	-1.01488
7	DNasePeakNoPromoter11559	1.11782
1	DNasePeakNoPromoter1156	2.16772
7	DNasePeakNoPromoter11560	-0.554049
6	DNasePeakNoPromoter11561	-0.132309
2	DNasePeakNoPromoter11562	-0.356552
5	DNasePeakNoPromoter11563	-1.05534
3	DNasePeakNoPromoter11564	0.0398154
9	DNasePeakNoPromoter11565	-0.451186
2	DNasePeakNoPromoter11566	-0.193342
4	DNasePeakNoPromoter11567	-0.0088733
1	DNasePeakNoPromoter11569	-0.276318
8	DNasePeakNoPromoter1157	-0.357923
7	DNasePeakNoPromoter11571	-1.5436
8	DNasePeakNoPromoter11572	-1.33444
6	DNasePeakNoPromoter11573	-0.292776
7	DNasePeakNoPromoter11574	-0.599309
2	DNasePeakNoPromoter11575	-0.063048
2	DNasePeakNoPromoter11576	-0.333922
10	DNasePeakNoPromoter11578	-0.578737
6	DNasePeakNoPromoter11579	-0.0177881
4	DNasePeakNoPromoter1158	-0.0102448
7	DNasePeakNoPromoter11580	-0.369581
5	DNasePeakNoPromoter11582	1.90164
5	DNasePeakNoPromoter11584	-0.936016
8	DNasePeakNoPromoter11585	-0.86264
4	DNasePeakNoPromoter11586	0.391608
2	DNasePeakNoPromoter11587	-1.17329
3	DNasePeakNoPromoter11588	0.207826
9	DNasePeakNoPromoter11589	-0.654856
7	DNasePeakNoPromoter1159	-0.150139
1	DNasePeakNoPromoter11590	-0.691886
1	DNasePeakNoPromoter11591	1.23989
1	DNasePeakNoPromoter11593	-0.848239
9	DNasePeakNoPromoter11594	-0.506046
7	DNasePeakNoPromoter11596	-0.588337
4	DNasePeakNoPromoter11598	1.69935
7	DNasePeakNoPromoter11599	-0.740575
2	DNasePeakNoPromoter116	-0.698058
7	DNasePeakNoPromoter11600	1.86941
8	DNasePeakNoPromoter11603	-0.0788204
5	DNasePeakNoPromoter11605	-1.38039
6	DNasePeakNoPromoter11608	0.115934
8	DNasePeakNoPromoter11609	0.749573
10	DNasePeakNoPromoter1161	0.508873
2	DNasePeakNoPromoter11610	0.816091
9	DNasePeakNoPromoter11611	-1.13694
4	DNasePeakNoPromoter11612	2.06622
8	DNasePeakNoPromoter11613	-0.632226
5	DNasePeakNoPromoter11615	-1.2014
5	DNasePeakNoPromoter11617	-1.64852
3	DNasePeakNoPromoter11618	-0.115851
10	DNasePeakNoPromoter1162	0.741344
9	DNasePeakNoPromoter11620	-0.589709
3	DNasePeakNoPromoter11622	0.673454
4	DNasePeakNoPromoter11623	-0.815322
6	DNasePeakNoPromoter11624	-0.445014
4	DNasePeakNoPromoter11626	-0.637026
10	DNasePeakNoPromoter11628	-0.813265
9	DNasePeakNoPromoter11629	-0.453929
9	DNasePeakNoPromoter1163	0.128278
7	DNasePeakNoPromoter11630	0.600078
7	DNasePeakNoPromoter11631	1.07805
1	DNasePeakNoPromoter11632	0.108391
9	DNasePeakNoPromoter11633	0.0357008
5	DNasePeakNoPromoter11634	0.521902
3	DNasePeakNoPromoter11635	0.107019
8	DNasePeakNoPromoter11636	0.850379
6	DNasePeakNoPromoter11638	1.33932
3	DNasePeakNoPromoter11639	0.864094
7	DNasePeakNoPromoter1164	-0.0109306
10	DNasePeakNoPromoter11641	-0.575994
2	DNasePeakNoPromoter11642	0.220855
1	DNasePeakNoPromoter11643	1.74186
4	DNasePeakNoPromoter11644	-0.0795062
4	DNasePeakNoPromoter11645	0.942956
1	DNasePeakNoPromoter11646	-0.329121
2	DNasePeakNoPromoter11647	-0.458044
10	DNasePeakNoPromoter11648	-0.956588
2	DNasePeakNoPromoter11649	-0.0534474
7	DNasePeakNoPromoter1165	1.27761
6	DNasePeakNoPromoter11650	-0.459415
1	DNasePeakNoPromoter11651	0.0384439
2	DNasePeakNoPromoter11652	0.126221
1	DNasePeakNoPromoter11653	-0.847553
8	DNasePeakNoPromoter11654	0.332633
1	DNasePeakNoPromoter11655	0.641909
7	DNasePeakNoPromoter11656	0.752316
6	DNasePeakNoPromoter11657	0.990959
7	DNasePeakNoPromoter11658	-0.032189
8	DNasePeakNoPromoter11659	-0.815322
10	DNasePeakNoPromoter1166	0.863408
8	DNasePeakNoPromoter11661	-0.0767632
7	DNasePeakNoPromoter11662	0.77906
1	DNasePeakNoPromoter11663	0.243485
5	DNasePeakNoPromoter11664	-0.807779
4	DNasePeakNoPromoter11665	-0.778292
3	DNasePeakNoPromoter11667	-0.896927
10	DNasePeakNoPromoter11668	-0.0507044
9	DNasePeakNoPromoter11669	-0.86744
1	DNasePeakNoPromoter1167	-0.429242
3	DNasePeakNoPromoter11670	0.225655
7	DNasePeakNoPromoter11671	0.514359
4	DNasePeakNoPromoter11672	0.164623
2	DNasePeakNoPromoter11674	1.06434
8	DNasePeakNoPromoter11676	0.220169
10	DNasePeakNoPromoter11677	-0.743318
6	DNasePeakNoPromoter11678	-0.713831
7	DNasePeakNoPromoter11679	-0.283862
4	DNasePeakNoPromoter1168	-1.94271
3	DNasePeakNoPromoter11680	2.19926
8	DNasePeakNoPromoter11681	2.45848
3	DNasePeakNoPromoter11682	-0.437471
6	DNasePeakNoPromoter11683	-0.800922
3	DNasePeakNoPromoter11684	-1.06562
7	DNasePeakNoPromoter11685	0.692655
9	DNasePeakNoPromoter11686	-1.19112
8	DNasePeakNoPromoter11688	0.104962
5	DNasePeakNoPromoter1169	1.06639
10	DNasePeakNoPromoter11691	-0.263289
7	DNasePeakNoPromoter11692	1.20286
9	DNasePeakNoPromoter11693	1.8989
2	DNasePeakNoPromoter11694	1.15623
2	DNasePeakNoPromoter11695	-0.183055
9	DNasePeakNoPromoter11696	0.0171854
4	DNasePeakNoPromoter11697	0.753687
1	DNasePeakNoPromoter11698	-0.132309
1	DNasePeakNoPromoter11699	-0.421698
2	DNasePeakNoPromoter117	0.318918
6	DNasePeakNoPromoter1170	-0.32295
2	DNasePeakNoPromoter11701	1.66574
6	DNasePeakNoPromoter11702	0.838721
5	DNasePeakNoPromoter11703	-0.370267
7	DNasePeakNoPromoter11704	-0.6816
6	DNasePeakNoPromoter11705	-0.184427
6	DNasePeakNoPromoter11707	1.0177
1	DNasePeakNoPromoter11708	0.262686
5	DNasePeakNoPromoter11709	0.50613
2	DNasePeakNoPromoter1171	-1.70955
8	DNasePeakNoPromoter11710	-0.412784
10	DNasePeakNoPromoter11712	1.32081
6	DNasePeakNoPromoter11714	-0.111051
4	DNasePeakNoPromoter11715	0.0967331
2	DNasePeakNoPromoter11716	2.02988
3	DNasePeakNoPromoter11717	1.4367
8	DNasePeakNoPromoter11718	-0.174141
6	DNasePeakNoPromoter11719	0.676883
5	DNasePeakNoPromoter1172	1.09999
1	DNasePeakNoPromoter11720	-0.0719629
8	DNasePeakNoPromoter11721	0.813348
3	DNasePeakNoPromoter11722	-1.41467
5	DNasePeakNoPromoter11723	1.28446
5	DNasePeakNoPromoter11724	0.502015
6	DNasePeakNoPromoter11725	0.576077
8	DNasePeakNoPromoter11726	0.476642
8	DNasePeakNoPromoter11727	-1.83847
8	DNasePeakNoPromoter11728	-1.00322
4	DNasePeakNoPromoter11729	-0.304434
7	DNasePeakNoPromoter1173	2.73278
3	DNasePeakNoPromoter11730	0.450583
3	DNasePeakNoPromoter11731	1.25017
5	DNasePeakNoPromoter11732	-0.556792
1	DNasePeakNoPromoter11733	0.480757
7	DNasePeakNoPromoter11734	-0.955902
6	DNasePeakNoPromoter11735	-0.736461
4	DNasePeakNoPromoter11736	2.25344
9	DNasePeakNoPromoter11737	0.340862
9	DNasePeakNoPromoter11738	0.532874
7	DNasePeakNoPromoter11739	-0.222829
4	DNasePeakNoPromoter1174	-0.740575
8	DNasePeakNoPromoter11740	-0.848239
1	DNasePeakNoPromoter11741	0.13925
5	DNasePeakNoPromoter11742	-1.17192
4	DNasePeakNoPromoter11743	0.381322
9	DNasePeakNoPromoter11744	0.368978
5	DNasePeakNoPromoter11745	-0.627425
2	DNasePeakNoPromoter11746	0.355949
10	DNasePeakNoPromoter11747	-1.37901
5	DNasePeakNoPromoter11748	-1.50862
2	DNasePeakNoPromoter11749	0.351834
5	DNasePeakNoPromoter1175	2.19446
10	DNasePeakNoPromoter11751	-1.18563
1	DNasePeakNoPromoter11753	-0.549935
4	DNasePeakNoPromoter11754	-0.738518
6	DNasePeakNoPromoter11756	-0.266718
9	DNasePeakNoPromoter11757	1.22617
2	DNasePeakNoPromoter11759	2.6306
6	DNasePeakNoPromoter1176	-0.193342
2	DNasePeakNoPromoter11761	-2.4968
4	DNasePeakNoPromoter11762	-0.271518
8	DNasePeakNoPromoter11763	-0.455986
4	DNasePeakNoPromoter11764	0.446469
3	DNasePeakNoPromoter11765	-1.24118
8	DNasePeakNoPromoter11766	-0.730974
5	DNasePeakNoPromoter11767	-0.602738
10	DNasePeakNoPromoter11769	1.61568
10	DNasePeakNoPromoter11770	-1.13214
10	DNasePeakNoPromoter11771	0.299717
1	DNasePeakNoPromoter11772	-0.564336
4	DNasePeakNoPromoter11774	-0.425813
1	DNasePeakNoPromoter11775	1.12262
1	DNasePeakNoPromoter11776	-0.221458
9	DNasePeakNoPromoter11777	0.602135
1	DNasePeakNoPromoter11778	-0.302377
1	DNasePeakNoPromoter11779	0.077532
2	DNasePeakNoPromoter1178	1.71169
3	DNasePeakNoPromoter11780	-0.0609908
3	DNasePeakNoPromoter11781	0.270915
8	DNasePeakNoPromoter11782	0.310003
10	DNasePeakNoPromoter11783	0.0384439
1	DNasePeakNoPromoter11784	-0.881155
1	DNasePeakNoPromoter11785	-0.234487
9	DNasePeakNoPromoter11786	0.684426
9	DNasePeakNoPromoter11787	-0.803665
1	DNasePeakNoPromoter11788	-0.153568
7	DNasePeakNoPromoter1179	-0.319521
6	DNasePeakNoPromoter11791	-0.6864
7	DNasePeakNoPromoter11792	1.35441
10	DNasePeakNoPromoter11793	0.260629
10	DNasePeakNoPromoter11796	1.08765
9	DNasePeakNoPromoter11797	0.0850753
8	DNasePeakNoPromoter11798	1.37018
8	DNasePeakNoPromoter11799	-0.148768
2	DNasePeakNoPromoter118	0.912783
9	DNasePeakNoPromoter1180	0.973129
8	DNasePeakNoPromoter11800	0.104276
8	DNasePeakNoPromoter11801	0.052159
6	DNasePeakNoPromoter11803	0.584991
2	DNasePeakNoPromoter11804	-0.782406
4	DNasePeakNoPromoter11805	-0.306491
2	DNasePeakNoPromoter11806	0.445783
8	DNasePeakNoPromoter11807	1.04376
8	DNasePeakNoPromoter11808	1.04513
2	DNasePeakNoPromoter11809	0.817463
9	DNasePeakNoPromoter1181	1.4031
5	DNasePeakNoPromoter11810	1.70963
6	DNasePeakNoPromoter11811	-1.27821
6	DNasePeakNoPromoter11812	-0.212543
10	DNasePeakNoPromoter11813	-0.0788204
5	DNasePeakNoPromoter11814	-0.207057
6	DNasePeakNoPromoter11815	-1.68898
5	DNasePeakNoPromoter11816	-0.229001
2	DNasePeakNoPromoter11817	1.82072
1	DNasePeakNoPromoter11818	0.657682
8	DNasePeakNoPromoter11819	-0.770748
10	DNasePeakNoPromoter1182	-0.661027
9	DNasePeakNoPromoter11820	-0.650741
6	DNasePeakNoPromoter11821	-0.163168
10	DNasePeakNoPromoter11822	-0.410041
6	DNasePeakNoPromoter11823	0.867523
1	DNasePeakNoPromoter11824	0.537674
3	DNasePeakNoPromoter11825	0.150908
9	DNasePeakNoPromoter11827	1.19943
8	DNasePeakNoPromoter11828	0.0734174
3	DNasePeakNoPromoter11829	-1.08208
7	DNasePeakNoPromoter11830	-0.535534
4	DNasePeakNoPromoter11831	-0.637026
1	DNasePeakNoPromoter11832	-0.206371
3	DNasePeakNoPromoter11833	-0.168654
9	DNasePeakNoPromoter11834	-0.915443
3	DNasePeakNoPromoter11837	0.129649
10	DNasePeakNoPromoter1184	0.275715
6	DNasePeakNoPromoter11840	0.387494
2	DNasePeakNoPromoter11841	-0.379182
5	DNasePeakNoPromoter11842	0.23457
9	DNasePeakNoPromoter11843	-0.183055
7	DNasePeakNoPromoter11844	0.518473
2	DNasePeakNoPromoter11845	0.103591
2	DNasePeakNoPromoter11846	0.340862
1	DNasePeakNoPromoter11849	-0.343522
7	DNasePeakNoPromoter1185	-0.172083
5	DNasePeakNoPromoter11850	0.41561
3	DNasePeakNoPromoter11851	-1.26106
7	DNasePeakNoPromoter11852	-1.02996
10	DNasePeakNoPromoter11853	1.46893
6	DNasePeakNoPromoter11854	-0.421698
9	DNasePeakNoPromoter11855	-0.456672
4	DNasePeakNoPromoter11857	0.659053
8	DNasePeakNoPromoter11859	0.260629
3	DNasePeakNoPromoter1186	1.16377
8	DNasePeakNoPromoter11860	0.793461
2	DNasePeakNoPromoter11861	0.901811
8	DNasePeakNoPromoter11862	-0.677486
8	DNasePeakNoPromoter11863	-0.946988
10	DNasePeakNoPromoter11864	-0.916814
1	DNasePeakNoPromoter11868	-1.11911
6	DNasePeakNoPromoter11869	1.4895
8	DNasePeakNoPromoter1187	0.91484
10	DNasePeakNoPromoter11870	0.17971
4	DNasePeakNoPromoter11873	1.28446
4	DNasePeakNoPromoter11877	0.233199
7	DNasePeakNoPromoter11878	-0.207743
8	DNasePeakNoPromoter11879	-1.26792
4	DNasePeakNoPromoter1188	2.76364
5	DNasePeakNoPromoter11881	1.67054
3	DNasePeakNoPromoter11883	-0.864011
7	DNasePeakNoPromoter11884	-1.51479
4	DNasePeakNoPromoter11885	0.155708
7	DNasePeakNoPromoter11886	0.615851
5	DNasePeakNoPromoter11887	1.89753
8	DNasePeakNoPromoter11888	-0.931215
10	DNasePeakNoPromoter11890	-0.991562
7	DNasePeakNoPromoter11891	2.47562
9	DNasePeakNoPromoter11892	-0.619882
4	DNasePeakNoPromoter11893	-0.961389
9	DNasePeakNoPromoter11894	2.64089
4	DNasePeakNoPromoter11895	-0.720688
2	DNasePeakNoPromoter11896	1.68974
8	DNasePeakNoPromoter11897	0.898382
4	DNasePeakNoPromoter11898	-0.221458
3	DNasePeakNoPromoter11899	-0.229001
9	DNasePeakNoPromoter119	1.42161
9	DNasePeakNoPromoter1190	0.697455
9	DNasePeakNoPromoter11901	1.71032
6	DNasePeakNoPromoter11902	-0.0891068
7	DNasePeakNoPromoter11903	-0.430613
2	DNasePeakNoPromoter11904	0.0555878
5	DNasePeakNoPromoter11907	-0.94013
4	DNasePeakNoPromoter11908	-0.918186
2	DNasePeakNoPromoter1191	0.245542
9	DNasePeakNoPromoter11910	-0.397011
6	DNasePeakNoPromoter11911	-0.0918498
9	DNasePeakNoPromoter11912	-0.509475
1	DNasePeakNoPromoter11913	2.69986
5	DNasePeakNoPromoter11914	1.36332
5	DNasePeakNoPromoter11916	-0.314721
6	DNasePeakNoPromoter11917	-0.493703
1	DNasePeakNoPromoter11918	-0.556792
7	DNasePeakNoPromoter11919	0.454698
2	DNasePeakNoPromoter1192	1.91193
8	DNasePeakNoPromoter11921	1.03622
6	DNasePeakNoPromoter11922	-0.0541332
5	DNasePeakNoPromoter11923	-0.645255
5	DNasePeakNoPromoter11924	0.0713602
8	DNasePeakNoPromoter11925	0.912783
2	DNasePeakNoPromoter11927	-1.8563
6	DNasePeakNoPromoter11928	-0.957274
3	DNasePeakNoPromoter11929	0.145422
3	DNasePeakNoPromoter11930	0.460184
1	DNasePeakNoPromoter11931	-0.122709
6	DNasePeakNoPromoter11932	0.35732
10	DNasePeakNoPromoter11933	-0.617825
9	DNasePeakNoPromoter11934	1.25703
4	DNasePeakNoPromoter11935	-0.602052
8	DNasePeakNoPromoter11936	-0.309234
9	DNasePeakNoPromoter11937	0.255829
2	DNasePeakNoPromoter11938	-0.325007
10	DNasePeakNoPromoter11939	1.26115
8	DNasePeakNoPromoter1194	1.13565
4	DNasePeakNoPromoter11940	0.692655
7	DNasePeakNoPromoter11941	-0.239287
9	DNasePeakNoPromoter11942	-1.27341
7	DNasePeakNoPromoter11943	0.0699887
1	DNasePeakNoPromoter11946	-0.419641
5	DNasePeakNoPromoter11948	1.27349
9	DNasePeakNoPromoter11949	0.792776
10	DNasePeakNoPromoter1195	1.31464
8	DNasePeakNoPromoter11951	0.336062
7	DNasePeakNoPromoter11952	-1.42427
2	DNasePeakNoPromoter11953	1.28789
1	DNasePeakNoPromoter11955	2.20132
7	DNasePeakNoPromoter11956	-0.645255
2	DNasePeakNoPromoter11958	-0.6864
6	DNasePeakNoPromoter1196	-0.927786
6	DNasePeakNoPromoter11960	-0.772806
8	DNasePeakNoPromoter11961	-1.16163
1	DNasePeakNoPromoter11962	0.930613
10	DNasePeakNoPromoter11963	0.451955
8	DNasePeakNoPromoter11964	0.218112
7	DNasePeakNoPromoter11965	-0.394268
4	DNasePeakNoPromoter11966	-0.49096
2	DNasePeakNoPromoter11967	2.02645
5	DNasePeakNoPromoter11968	1.99833
9	DNasePeakNoPromoter11969	1.72198
1	DNasePeakNoPromoter11970	1.62391
1	DNasePeakNoPromoter11971	1.13565
10	DNasePeakNoPromoter11972	-0.122023
7	DNasePeakNoPromoter11973	-0.0239599
1	DNasePeakNoPromoter11974	-0.874298
7	DNasePeakNoPromoter11975	-0.0760774
4	DNasePeakNoPromoter11976	1.33932
1	DNasePeakNoPromoter11977	-1.01076
4	DNasePeakNoPromoter11978	-0.789264
7	DNasePeakNoPromoter1198	-0.589023
7	DNasePeakNoPromoter11980	0.0487302
4	DNasePeakNoPromoter11981	-0.34558
8	DNasePeakNoPromoter11983	1.05062
3	DNasePeakNoPromoter11984	0.50613
4	DNasePeakNoPromoter11985	-0.366152
7	DNasePeakNoPromoter11986	-0.664456
5	DNasePeakNoPromoter11987	0.23457
10	DNasePeakNoPromoter11988	1.54642
6	DNasePeakNoPromoter11989	-0.137795
10	DNasePeakNoPromoter1199	-0.72686
8	DNasePeakNoPromoter11990	-0.668571
3	DNasePeakNoPromoter11992	-0.417584
1	DNasePeakNoPromoter11993	0.587735
5	DNasePeakNoPromoter11995	0.399152
1	DNasePeakNoPromoter11996	0.998502
10	DNasePeakNoPromoter11997	1.32287
10	DNasePeakNoPromoter11998	1.09657
3	DNasePeakNoPromoter11999	-0.33255
8	DNasePeakNoPromoter12	1.19806
2	DNasePeakNoPromoter120	-0.269461
9	DNasePeakNoPromoter1200	-0.485474
9	DNasePeakNoPromoter12001	-0.672685
10	DNasePeakNoPromoter12002	0.34292
4	DNasePeakNoPromoter12003	0.534931
5	DNasePeakNoPromoter12004	-0.0692198
2	DNasePeakNoPromoter12005	0.805805
3	DNasePeakNoPromoter12006	-1.59983
4	DNasePeakNoPromoter12007	-0.0376751
4	DNasePeakNoPromoter12009	0.954614
4	DNasePeakNoPromoter1201	-1.30564
7	DNasePeakNoPromoter12010	0.482128
7	DNasePeakNoPromoter12011	0.2524
6	DNasePeakNoPromoter12012	-0.494389
9	DNasePeakNoPromoter12013	-0.868126
4	DNasePeakNoPromoter12015	-0.311978
5	DNasePeakNoPromoter12016	-0.30032
8	DNasePeakNoPromoter12017	0.314804
2	DNasePeakNoPromoter12018	-0.61851
1	DNasePeakNoPromoter12019	-0.414155
10	DNasePeakNoPromoter1202	0.632309
3	DNasePeakNoPromoter12020	-0.266032
8	DNasePeakNoPromoter12021	0.21194
4	DNasePeakNoPromoter12022	-1.57103
6	DNasePeakNoPromoter12023	-0.0191596
2	DNasePeakNoPromoter12024	-0.301005
8	DNasePeakNoPromoter12025	0.820206
10	DNasePeakNoPromoter12026	0.555504
3	DNasePeakNoPromoter12027	-0.438842
8	DNasePeakNoPromoter12028	0.083018
5	DNasePeakNoPromoter1203	0.67894
10	DNasePeakNoPromoter12030	-0.373696
4	DNasePeakNoPromoter12031	-0.86744
2	DNasePeakNoPromoter12032	3.86839
7	DNasePeakNoPromoter12033	-0.824923
2	DNasePeakNoPromoter12034	1.70209
1	DNasePeakNoPromoter12035	0.355949
7	DNasePeakNoPromoter12036	-0.588337
6	DNasePeakNoPromoter12037	-0.601367
1	DNasePeakNoPromoter12038	0.0501017
6	DNasePeakNoPromoter12039	-1.2254
6	DNasePeakNoPromoter1204	0.899754
3	DNasePeakNoPromoter12040	-0.53622
6	DNasePeakNoPromoter12041	0.744773
4	DNasePeakNoPromoter12043	-0.685715
9	DNasePeakNoPromoter12044	0.200968
7	DNasePeakNoPromoter12046	-0.371638
4	DNasePeakNoPromoter12047	-0.0465899
2	DNasePeakNoPromoter12048	0.149536
2	DNasePeakNoPromoter12049	-0.148082
8	DNasePeakNoPromoter1205	0.381322
10	DNasePeakNoPromoter12051	-0.368895
9	DNasePeakNoPromoter12052	-1.60531
7	DNasePeakNoPromoter12053	3.016
7	DNasePeakNoPromoter12054	0.00689909
8	DNasePeakNoPromoter12055	-0.30512
3	DNasePeakNoPromoter12057	-0.785835
10	DNasePeakNoPromoter12058	0.128964
10	DNasePeakNoPromoter12059	-1.90225
9	DNasePeakNoPromoter12060	0.997131
5	DNasePeakNoPromoter12061	-0.829038
5	DNasePeakNoPromoter12062	-0.421698
10	DNasePeakNoPromoter12063	0.995759
7	DNasePeakNoPromoter12064	0.709113
1	DNasePeakNoPromoter12065	-1.00528
2	DNasePeakNoPromoter12066	0.290116
2	DNasePeakNoPromoter12067	-0.752919
7	DNasePeakNoPromoter12068	0.00415606
6	DNasePeakNoPromoter1207	-0.483417
10	DNasePeakNoPromoter12071	-0.142596
4	DNasePeakNoPromoter12072	-0.313349
8	DNasePeakNoPromoter12073	-0.701487
10	DNasePeakNoPromoter12074	0.277773
10	DNasePeakNoPromoter12075	0.395723
4	DNasePeakNoPromoter12077	-0.538963
1	DNasePeakNoPromoter12078	0.754373
4	DNasePeakNoPromoter12079	-0.717945
5	DNasePeakNoPromoter1208	0.656996
1	DNasePeakNoPromoter12081	0.292859
10	DNasePeakNoPromoter12082	-1.45993
1	DNasePeakNoPromoter12083	1.57317
9	DNasePeakNoPromoter12084	0.189996
2	DNasePeakNoPromoter12085	1.87558
10	DNasePeakNoPromoter12086	0.193425
9	DNasePeakNoPromoter12087	1.43053
2	DNasePeakNoPromoter12088	-0.210486
10	DNasePeakNoPromoter1209	0.188624
2	DNasePeakNoPromoter12090	-0.18237
7	DNasePeakNoPromoter12092	-1.19729
6	DNasePeakNoPromoter12093	-0.192656
7	DNasePeakNoPromoter12094	-0.14191
2	DNasePeakNoPromoter12095	-1.18769
6	DNasePeakNoPromoter12096	-0.0164166
5	DNasePeakNoPromoter12097	1.6246
1	DNasePeakNoPromoter12099	-0.312663
4	DNasePeakNoPromoter121	0.411495
1	DNasePeakNoPromoter1210	-1.63686
2	DNasePeakNoPromoter12100	-0.290033
10	DNasePeakNoPromoter12102	-0.273575
9	DNasePeakNoPromoter12103	0.183824
5	DNasePeakNoPromoter12104	0.421096
3	DNasePeakNoPromoter12105	-1.30427
9	DNasePeakNoPromoter12106	1.07668
3	DNasePeakNoPromoter12107	-0.669942
5	DNasePeakNoPromoter12109	-0.37301
2	DNasePeakNoPromoter1211	-1.00871
1	DNasePeakNoPromoter12110	-0.277004
6	DNasePeakNoPromoter12111	-0.735775
5	DNasePeakNoPromoter12112	-0.2194
7	DNasePeakNoPromoter12114	0.562362
1	DNasePeakNoPromoter12116	-0.582851
1	DNasePeakNoPromoter12118	1.45864
5	DNasePeakNoPromoter1212	-0.51839
7	DNasePeakNoPromoter12120	-0.478616
4	DNasePeakNoPromoter12121	-0.266032
6	DNasePeakNoPromoter12122	-0.299634
1	DNasePeakNoPromoter12123	-0.304434
2	DNasePeakNoPromoter12124	-0.279061
2	DNasePeakNoPromoter12125	0.594592
3	DNasePeakNoPromoter12126	1.3647
3	DNasePeakNoPromoter12127	1.2056
3	DNasePeakNoPromoter12128	0.108391
7	DNasePeakNoPromoter12129	-0.869497
8	DNasePeakNoPromoter1213	-0.128881
5	DNasePeakNoPromoter12130	-0.476559
6	DNasePeakNoPromoter12131	-0.438842
7	DNasePeakNoPromoter12132	0.909354
3	DNasePeakNoPromoter12133	-1.12803
3	DNasePeakNoPromoter12134	0.527388
9	DNasePeakNoPromoter12135	1.90027
9	DNasePeakNoPromoter12136	1.6726
9	DNasePeakNoPromoter12137	-0.253002
7	DNasePeakNoPromoter12138	0.247599
6	DNasePeakNoPromoter12139	2.19583
6	DNasePeakNoPromoter1214	-0.371638
6	DNasePeakNoPromoter12140	-1.67252
3	DNasePeakNoPromoter12141	0.124163
2	DNasePeakNoPromoter12142	-0.539649
9	DNasePeakNoPromoter12143	-0.74469
8	DNasePeakNoPromoter12144	0.172166
4	DNasePeakNoPromoter12145	0.128964
7	DNasePeakNoPromoter12146	0.222912
4	DNasePeakNoPromoter12147	-0.0177881
4	DNasePeakNoPromoter12149	-0.626054
6	DNasePeakNoPromoter1215	-0.327064
1	DNasePeakNoPromoter12150	0.853122
5	DNasePeakNoPromoter12151	1.16926
9	DNasePeakNoPromoter12152	0.65151
9	DNasePeakNoPromoter12153	0.224284
10	DNasePeakNoPromoter12154	1.58002
2	DNasePeakNoPromoter12155	0.141307
9	DNasePeakNoPromoter12156	0.0020988
5	DNasePeakNoPromoter12157	0.0569593
7	DNasePeakNoPromoter12158	-0.0445326
1	DNasePeakNoPromoter12159	-1.03819
4	DNasePeakNoPromoter1216	0.505444
3	DNasePeakNoPromoter12161	-1.19523
7	DNasePeakNoPromoter12162	0.412181
1	DNasePeakNoPromoter12163	-0.514961
4	DNasePeakNoPromoter12165	-1.72464
4	DNasePeakNoPromoter12166	-0.831095
6	DNasePeakNoPromoter12167	-0.70423
1	DNasePeakNoPromoter12169	-1.33855
2	DNasePeakNoPromoter12170	-0.433356
8	DNasePeakNoPromoter12171	-0.868126
4	DNasePeakNoPromoter12174	-1.78635
5	DNasePeakNoPromoter12176	-0.610281
5	DNasePeakNoPromoter12177	-0.855096
2	DNasePeakNoPromoter12178	-0.753604
7	DNasePeakNoPromoter12179	-1.19112
7	DNasePeakNoPromoter12180	0.318918
[truncated: 59,464 more rows]

## Sheet: Fold assignment, K562
Fold	Sequence ID	Observed log2(RNA/DNA)
1	ENSG00000000003	0.697173
10	ENSG00000000005	-1.33285
4	ENSG00000000419	1.7586
10	ENSG00000000457	1.0613
10	ENSG00000000460	2.21969
2	ENSG00000000938	-1.58763
3	ENSG00000000971	-1.534
6	ENSG00000001036	-0.482881
2	ENSG00000001084	1.33465
10	ENSG00000001167	1.82771
2	ENSG00000001460	1.11081
6	ENSG00000001461	1.96284
7	ENSG00000001497	1.35528
6	ENSG00000001561	0.616715
4	ENSG00000001626	-0.871762
1	ENSG00000001629	0.152533
9	ENSG00000001630	-1.24208
3	ENSG00000001631	-0.484944
4	ENSG00000002016	2.11138
7	ENSG00000002587	-1.01205
5	ENSG00000002726	-1.31428
4	ENSG00000002745	-1.19669
5	ENSG00000002746	-0.538582
5	ENSG00000002822	1.837
8	ENSG00000002919	1.19333
1	ENSG00000002933	0.727087
1	ENSG00000003056	1.82462
3	ENSG00000003096	-1.23795
8	ENSG00000003137	-1.44013
10	ENSG00000003147	-0.504542
6	ENSG00000003393	0.928233
1	ENSG00000003400	-0.865573
9	ENSG00000003402	-0.0269506
3	ENSG00000003436	0.510469
4	ENSG00000003756	2.20319
1	ENSG00000003987	0.0700119
7	ENSG00000004139	0.607432
6	ENSG00000004455	1.54921
8	ENSG00000004468	-0.476691
1	ENSG00000004478	1.34187
8	ENSG00000004487	1.83184
7	ENSG00000004534	1.56468
4	ENSG00000004700	-0.0341712
5	ENSG00000004766	2.0629
9	ENSG00000004776	-1.18741
9	ENSG00000004779	1.19849
2	ENSG00000004799	-1.16265
4	ENSG00000004809	-1.0595
1	ENSG00000004838	-0.206434
4	ENSG00000004848	-0.83669
9	ENSG00000004864	-0.935716
7	ENSG00000004866	-1.63096
2	ENSG00000004897	1.75035
6	ENSG00000004939	-1.37205
2	ENSG00000004948	-0.491133
7	ENSG00000004961	2.43425
1	ENSG00000005001	-2.26121
6	ENSG00000005020	-0.208497
8	ENSG00000005022	1.82256
8	ENSG00000005059	1.35425
3	ENSG00000005073	-0.13526
7	ENSG00000005075	2.22794
2	ENSG00000005100	-1.18122
5	ENSG00000005102	-1.52677
7	ENSG00000005108	-1.83107
5	ENSG00000005156	1.00457
10	ENSG00000005175	2.69212
5	ENSG00000005187	0.256716
8	ENSG00000005238	1.40376
7	ENSG00000005302	-0.29205
5	ENSG00000005379	-0.864541
10	ENSG00000005381	-0.0228246
7	ENSG00000005421	0.310355
4	ENSG00000005436	-0.0919361
10	ENSG00000005469	1.63276
8	ENSG00000005471	-1.74649
1	ENSG00000005700	2.03918
5	ENSG00000005801	2.55081
3	ENSG00000005810	-0.790272
9	ENSG00000005844	-0.437494
1	ENSG00000005882	1.02829
3	ENSG00000005884	0.222676
1	ENSG00000005893	2.00101
3	ENSG00000005961	0.215456
3	ENSG00000005981	-1.13996
3	ENSG00000006007	1.65442
7	ENSG00000006015	1.37797
2	ENSG00000006025	1.36869
5	ENSG00000006059	-0.538582
6	ENSG00000006116	-0.796461
9	ENSG00000006125	1.48628
5	ENSG00000006128	0.477461
4	ENSG00000006194	2.42084
1	ENSG00000006210	-0.190962
1	ENSG00000006282	0.297977
3	ENSG00000006377	1.71941
4	ENSG00000006451	1.63998
6	ENSG00000006468	0.107146
9	ENSG00000006530	-0.120819
2	ENSG00000006534	-0.49629
6	ENSG00000006555	-1.54122
5	ENSG00000006576	1.93602
1	ENSG00000006606	-0.79543
7	ENSG00000006611	-1.16884
9	ENSG00000006625	-1.98167
9	ENSG00000006638	-0.620072
7	ENSG00000006652	2.28983
4	ENSG00000006659	0.744623
10	ENSG00000006695	1.07883
4	ENSG00000006704	2.67253
6	ENSG00000006712	-1.46488
9	ENSG00000006715	1.52754
9	ENSG00000006740	0.293851
9	ENSG00000006744	0.997344
2	ENSG00000006747	0.363994
2	ENSG00000006756	-0.996575
8	ENSG00000006757	2.23104
10	ENSG00000006788	-0.579843
9	ENSG00000006831	2.5735
9	ENSG00000007038	-0.576748
10	ENSG00000007062	0.808577
10	ENSG00000007080	1.84216
3	ENSG00000007129	1.96903
8	ENSG00000007168	0.234023
7	ENSG00000007171	0.126745
4	ENSG00000007174	-0.372508
3	ENSG00000007202	2.69006
2	ENSG00000007216	-1.44735
2	ENSG00000007237	-0.847006
4	ENSG00000007255	0.684795
10	ENSG00000007264	-2.2313
7	ENSG00000007306	0.770411
2	ENSG00000007312	-0.112566
5	ENSG00000007314	-1.99199
10	ENSG00000007350	0.105083
10	ENSG00000007372	-0.370445
3	ENSG00000007392	1.08399
9	ENSG00000007908	-0.730444
4	ENSG00000007933	1.22531
2	ENSG00000007944	-2.18076
3	ENSG00000007952	-0.858352
8	ENSG00000007968	-1.92184
3	ENSG00000008018	1.73488
8	ENSG00000008056	0.623936
7	ENSG00000008086	2.11757
5	ENSG00000008118	0.496028
1	ENSG00000008128	1.52651
1	ENSG00000008196	-1.10282
9	ENSG00000008197	-1.29365
5	ENSG00000008226	0.574423
5	ENSG00000008277	0.301071
6	ENSG00000008300	0.710583
7	ENSG00000008311	-1.08013
6	ENSG00000008324	2.28158
5	ENSG00000008382	1.80708
1	ENSG00000008394	1.28514
2	ENSG00000008405	-0.847006
9	ENSG00000008438	-0.971819
2	ENSG00000008513	-1.26683
10	ENSG00000008516	-1.51749
2	ENSG00000008517	-0.673711
6	ENSG00000008838	1.4378
9	ENSG00000008853	-0.245632
6	ENSG00000008869	0.256716
8	ENSG00000008952	0.999407
2	ENSG00000008988	-0.73457
8	ENSG00000009307	2.09385
1	ENSG00000009335	2.62095
5	ENSG00000009413	-1.66293
7	ENSG00000009694	-0.398296
3	ENSG00000009709	-0.610788
4	ENSG00000009724	-0.888266
1	ENSG00000009765	-0.259042
3	ENSG00000009790	-0.0558331
6	ENSG00000009830	0.0762009
8	ENSG00000009844	1.68537
1	ENSG00000009950	1.4739
6	ENSG00000010030	-0.746949
10	ENSG00000010072	2.36926
3	ENSG00000010165	2.28364
6	ENSG00000010219	1.82875
10	ENSG00000010244	3.31516
7	ENSG00000010256	1.24697
1	ENSG00000010270	0.857058
2	ENSG00000010282	-0.668553
1	ENSG00000010295	1.94221
4	ENSG00000010310	-0.890329
1	ENSG00000010318	1.92777
7	ENSG00000010319	0.253622
6	ENSG00000010327	-0.803682
1	ENSG00000010361	-0.395202
7	ENSG00000010379	-0.0929676
3	ENSG00000010404	1.64101
5	ENSG00000010539	-1.27921
10	ENSG00000010610	0.139123
9	ENSG00000010626	1.93396
7	ENSG00000010671	0.134997
5	ENSG00000010704	-1.11211
8	ENSG00000010810	-0.753138
10	ENSG00000010932	-0.673711
9	ENSG00000011007	2.25064
8	ENSG00000011009	2.05465
8	ENSG00000011021	2.50336
1	ENSG00000011028	0.702331
7	ENSG00000011083	-1.23279
2	ENSG00000011114	1.78026
2	ENSG00000011132	0.444452
8	ENSG00000011143	1.01488
6	ENSG00000011198	1.93912
6	ENSG00000011201	-1.54328
10	ENSG00000011243	0.974651
6	ENSG00000011258	1.22634
3	ENSG00000011260	2.63642
3	ENSG00000011275	1.50588
2	ENSG00000011295	0.461988
10	ENSG00000011304	2.23001
2	ENSG00000011376	1.50176
2	ENSG00000011422	1.56468
8	ENSG00000011465	-0.722192
5	ENSG00000011478	-0.368382
7	ENSG00000011485	2.39402
4	ENSG00000011523	2.32284
5	ENSG00000011590	-0.783052
3	ENSG00000011600	0.723993
6	ENSG00000011638	2.1578
5	ENSG00000011677	-0.547866
4	ENSG00000012048	0.0452555
1	ENSG00000012061	0.136029
3	ENSG00000012124	-0.627293
2	ENSG00000012171	-0.0310767
6	ENSG00000012174	1.58221
1	ENSG00000012211	-1.57216
9	ENSG00000012223	-0.791304
5	ENSG00000012504	-0.624198
2	ENSG00000012660	1.21706
1	ENSG00000012817	-0.397265
8	ENSG00000012822	0.27941
9	ENSG00000013016	-1.92494
1	ENSG00000013275	2.58278
1	ENSG00000013293	-1.27302
4	ENSG00000013364	0.975683
8	ENSG00000013374	2.41465
1	ENSG00000013441	0.762159
10	ENSG00000013503	1.43471
5	ENSG00000013523	2.52708
9	ENSG00000013561	0.363994
6	ENSG00000013563	1.49969
3	ENSG00000013573	2.44869
6	ENSG00000013588	0.0999258
9	ENSG00000013619	1.3656
5	ENSG00000013725	-0.100188
3	ENSG00000013810	1.79264
5	ENSG00000014123	1.87929
9	ENSG00000014138	3.05109
9	ENSG00000014164	1.38004
1	ENSG00000014216	0.87872
3	ENSG00000014257	1.15826
5	ENSG00000014641	0.356773
5	ENSG00000014824	2.34863
8	ENSG00000014914	-0.410674
10	ENSG00000015285	-1.38133
2	ENSG00000015413	-0.809871
6	ENSG00000015479	1.86485
9	ENSG00000015520	1.05408
6	ENSG00000015568	-0.585001
8	ENSG00000015592	-0.201277
10	ENSG00000015676	2.12066
10	ENSG00000016082	1.13969
2	ENSG00000016391	-1.45869
8	ENSG00000016490	-1.22763
9	ENSG00000016602	-0.966661
1	ENSG00000016864	-1.52574
9	ENSG00000017260	2.01029
6	ENSG00000017427	-0.857321
1	ENSG00000017483	-1.09147
2	ENSG00000018236	1.1954
10	ENSG00000018280	-0.507637
1	ENSG00000018408	-0.647923
1	ENSG00000018510	2.05981
4	ENSG00000018610	1.98141
6	ENSG00000018625	-1.03268
7	ENSG00000018699	1.30474
10	ENSG00000018869	2.55493
2	ENSG00000019102	-2.95336
2	ENSG00000019169	-0.10844
1	ENSG00000019186	-0.458124
4	ENSG00000019505	-1.99405
3	ENSG00000019549	-0.886203
7	ENSG00000019582	0.827144
9	ENSG00000019995	-0.82947
4	ENSG00000020129	1.75448
8	ENSG00000020256	0.741529
2	ENSG00000020426	1.27585
5	ENSG00000020577	0.818892
5	ENSG00000020922	0.318607
10	ENSG00000021300	-0.0713058
7	ENSG00000021355	-0.083684
10	ENSG00000021461	1.33568
9	ENSG00000021488	-0.79543
9	ENSG00000021645	0.873563
4	ENSG00000021776	-0.706719
3	ENSG00000021826	1.32846
2	ENSG00000021852	-0.600473
9	ENSG00000022277	0.762159
1	ENSG00000022355	-1.1513
2	ENSG00000022556	-0.109472
6	ENSG00000022567	-0.663396
5	ENSG00000022840	1.09637
1	ENSG00000022976	1.31093
3	ENSG00000023041	-0.42821
3	ENSG00000023171	-0.96563
1	ENSG00000023191	1.65545
5	ENSG00000023228	-0.996575
6	ENSG00000023287	-1.72792
8	ENSG00000023318	0.645598
9	ENSG00000023330	2.02577
8	ENSG00000023445	1.5719
7	ENSG00000023516	0.25259
1	ENSG00000023608	1.86072
6	ENSG00000023697	1.62244
7	ENSG00000023734	2.15471
8	ENSG00000023839	-1.20082
5	ENSG00000023892	1.30267
5	ENSG00000023902	0.315513
3	ENSG00000024422	-0.451935
7	ENSG00000024526	0.83127
7	ENSG00000024862	1.53889
9	ENSG00000025423	-0.222939
8	ENSG00000025434	1.29648
3	ENSG00000025772	2.08456
10	ENSG00000025796	-0.857321
6	ENSG00000025800	0.828176
10	ENSG00000026025	1.15413
8	ENSG00000026036	-0.916117
3	ENSG00000026103	0.128808
9	ENSG00000026297	-1.51852
7	ENSG00000026508	0.589896
8	ENSG00000026652	-1.14924
6	ENSG00000026751	-0.0651167
9	ENSG00000026950	0.261874
4	ENSG00000027001	1.32846
9	ENSG00000027075	-0.325059
9	ENSG00000027644	-0.73457
4	ENSG00000027697	1.26451
7	ENSG00000027869	-0.824312
6	ENSG00000028116	-0.343626
7	ENSG00000028137	-1.95176
3	ENSG00000028203	2.24548
10	ENSG00000028277	1.61935
10	ENSG00000028528	1.49144
8	ENSG00000028839	2.93763
10	ENSG00000029363	2.81694
7	ENSG00000029364	0.465082
8	ENSG00000029534	-1.44219
7	ENSG00000029559	-1.04299
5	ENSG00000029639	2.17637
4	ENSG00000029725	1.40067
3	ENSG00000029993	2.66737
4	ENSG00000030066	1.60078
7	ENSG00000030110	2.18049
3	ENSG00000030304	-0.514858
2	ENSG00000030582	1.706
6	ENSG00000031003	1.05614
3	ENSG00000031081	-1.35451
9	ENSG00000031691	3.1986
8	ENSG00000031698	2.86851
9	ENSG00000031823	1.69774
5	ENSG00000032219	-0.589127
1	ENSG00000032389	2.10313
1	ENSG00000032444	0.425885
6	ENSG00000032742	0.900382
4	ENSG00000033030	0.281473
8	ENSG00000033050	1.01179
1	ENSG00000033100	1.4739
3	ENSG00000033122	-1.88987
9	ENSG00000033170	1.20881
9	ENSG00000033178	0.830239
1	ENSG00000033627	3.12742
7	ENSG00000033867	-1.1709
4	ENSG00000034152	2.21041
4	ENSG00000034239	0.212361
1	ENSG00000034510	1.80915
10	ENSG00000034533	-0.193025
2	ENSG00000034677	-1.49377
7	ENSG00000034713	1.52651
2	ENSG00000034971	-0.214686
1	ENSG00000035141	0.917918
2	ENSG00000035403	0.0720749
4	ENSG00000035499	1.59872
7	ENSG00000035664	-0.0135409
3	ENSG00000035681	-1.25239
1	ENSG00000035687	0.631156
7	ENSG00000035862	2.57556
8	ENSG00000035928	1.29958
8	ENSG00000036054	1.38416
6	ENSG00000036257	-0.143512
5	ENSG00000036448	0.971557
2	ENSG00000036473	-0.843911
7	ENSG00000036549	1.45946
10	ENSG00000036565	-0.432336
9	ENSG00000036672	-0.951189
4	ENSG00000036828	-1.37927
5	ENSG00000037042	1.34084
5	ENSG00000037241	1.65648
9	ENSG00000037280	-0.719098
2	ENSG00000037474	1.44915
5	ENSG00000037749	1.31918
7	ENSG00000037757	2.2919
9	ENSG00000037897	1.84112
2	ENSG00000038002	1.85763
9	ENSG00000038219	1.94221
3	ENSG00000038274	1.82462
7	ENSG00000038295	-2.57583
10	ENSG00000038358	1.76479
7	ENSG00000038427	0.45683
5	ENSG00000038532	2.3115
1	ENSG00000038945	-0.571591
9	ENSG00000039068	0.152533
5	ENSG00000039139	-0.353941
3	ENSG00000039319	1.79471
3	ENSG00000039537	-1.16987
6	ENSG00000039600	-0.498353
4	ENSG00000039650	1.59769
9	ENSG00000039987	0.888004
3	ENSG00000040275	2.35895
4	ENSG00000040341	-0.375603
8	ENSG00000040531	2.50645
6	ENSG00000040633	1.49969
10	ENSG00000040731	-0.463282
7	ENSG00000041353	-0.452967
5	ENSG00000041357	1.92983
7	ENSG00000041515	-0.701562
9	ENSG00000041802	1.09121
5	ENSG00000041880	-1.8744
9	ENSG00000042062	-0.859384
5	ENSG00000042088	2.23619
6	ENSG00000042286	0.604337
7	ENSG00000042304	-0.923338
6	ENSG00000042317	0.868405
5	ENSG00000042429	2.95413
4	ENSG00000042445	0.127777
6	ENSG00000042493	0.937517
4	ENSG00000042753	2.1021
2	ENSG00000042781	-1.04712
2	ENSG00000042832	-0.44162
8	ENSG00000042980	0.645598
6	ENSG00000043462	-1.19463
7	ENSG00000043514	1.87826
7	ENSG00000044012	-1.62786
6	ENSG00000044090	3.00364
1	ENSG00000044446	-1.4917
6	ENSG00000044459	1.59356
9	ENSG00000044524	0.451673
7	ENSG00000044574	1.02107
10	ENSG00000046604	-0.314743
8	ENSG00000046647	-0.263168
7	ENSG00000046774	0.404223
7	ENSG00000046889	-1.81354
1	ENSG00000047056	2.2888
1	ENSG00000047188	1.53889
1	ENSG00000047230	-0.255947
10	ENSG00000047249	1.07265
4	ENSG00000047315	1.95562
5	ENSG00000047346	-0.709814
3	ENSG00000047410	-1.25136
7	ENSG00000047457	-0.268325
5	ENSG00000047578	1.85969
3	ENSG00000047579	-0.187867
4	ENSG00000047617	-1.25136
9	ENSG00000047621	-0.961504
7	ENSG00000047648	-1.35039
9	ENSG00000047662	-1.8909
6	ENSG00000047849	-0.743854
3	ENSG00000047932	-1.38546
6	ENSG00000047936	-0.531362
3	ENSG00000048052	0.563076
1	ENSG00000048140	1.96078
9	ENSG00000048342	-0.384887
6	ENSG00000048392	0.450641
5	ENSG00000048405	-0.673711
7	ENSG00000048462	-0.425116
4	ENSG00000048540	-1.40093
4	ENSG00000048544	2.24651
2	ENSG00000048545	-1.30087
7	ENSG00000048649	0.768348
3	ENSG00000048740	-0.40758
1	ENSG00000048991	1.44193
3	ENSG00000049089	-1.15955
1	ENSG00000049130	1.2511
5	ENSG00000049192	-1.55463
6	ENSG00000049247	0.35471
2	ENSG00000049249	0.275283
8	ENSG00000049283	-0.859384
9	ENSG00000049323	-0.981103
5	ENSG00000049449	0.649724
8	ENSG00000049540	-1.5309
5	ENSG00000049541	0.630125
1	ENSG00000049618	0.0359718
5	ENSG00000049759	1.80399
4	ENSG00000049768	-1.3803
5	ENSG00000049860	1.65236
4	ENSG00000050426	1.59872
8	ENSG00000050438	-1.17709
8	ENSG00000050628	1.80812
4	ENSG00000050730	-0.771705
5	ENSG00000050767	-0.636576
7	ENSG00000051009	-0.985229
2	ENSG00000051108	-0.234285
3	ENSG00000051180	2.08456
8	ENSG00000051341	2.2723
5	ENSG00000051523	2.21144
4	ENSG00000051596	2.12273
7	ENSG00000051620	2.30015
5	ENSG00000051825	2.54359
6	ENSG00000052344	-1.44219
9	ENSG00000052723	2.44147
8	ENSG00000052749	-0.232222
4	ENSG00000052802	0.397002
4	ENSG00000052841	1.8535
8	ENSG00000052850	-0.276577
4	ENSG00000053108	-1.4752
1	ENSG00000053438	2.16915
1	ENSG00000053501	1.57912
10	ENSG00000053524	0.809609
10	ENSG00000053702	-0.980071
2	ENSG00000053747	-0.784083
1	ENSG00000054116	0.694079
5	ENSG00000054118	1.08296
10	ENSG00000054148	1.86485
2	ENSG00000054267	-1.91566
9	ENSG00000054282	1.9288
1	ENSG00000054356	0.281473
1	ENSG00000054611	2.8778
8	ENSG00000054654	1.52135
10	ENSG00000054796	0.931327
6	ENSG00000054803	-1.25755
2	ENSG00000054938	-1.25755
2	ENSG00000054965	-1.71554
2	ENSG00000054983	-1.08529
8	ENSG00000055044	2.6292
4	ENSG00000055070	1.83803
5	ENSG00000055130	0.30726
8	ENSG00000055147	-0.458124
8	ENSG00000055208	-0.377666
6	ENSG00000055332	-0.567465
1	ENSG00000055483	3.22232
3	ENSG00000055732	-0.153827
8	ENSG00000055813	-0.311649
4	ENSG00000055917	-0.612852
10	ENSG00000055950	1.53786
4	ENSG00000055955	-0.235317
8	ENSG00000055957	-1.27715
3	ENSG00000056050	2.06703
3	ENSG00000056097	1.31299
1	ENSG00000056277	1.29442
3	ENSG00000056291	-0.275546
6	ENSG00000056558	-0.0104464
3	ENSG00000056586	-0.661333
9	ENSG00000056736	0.501185
4	ENSG00000056972	0.497059
1	ENSG00000056998	-0.903739
3	ENSG00000057252	1.63895
9	ENSG00000057468	0.723993
3	ENSG00000057593	-1.174
5	ENSG00000057657	0.32067
8	ENSG00000057663	0.675512
4	ENSG00000057704	-0.860415
5	ENSG00000057757	2.18668
4	ENSG00000058085	-0.492164
8	ENSG00000058091	-0.0568646
1	ENSG00000058272	0.389782
8	ENSG00000058335	-0.0609906
9	ENSG00000058404	-1.99715
7	ENSG00000058453	-1.06672
5	ENSG00000058600	1.48938
3	ENSG00000058668	0.586801
3	ENSG00000058673	-0.0981252
8	ENSG00000058729	1.13763
3	ENSG00000058799	0.625999
9	ENSG00000058804	-2.3262
3	ENSG00000058866	-0.973882
7	ENSG00000059122	1.67299
7	ENSG00000059378	-0.191993
5	ENSG00000059573	0.965367
5	ENSG00000059728	1.04892
8	ENSG00000059758	-1.92288
1	ENSG00000059769	1.85763
7	ENSG00000059804	1.20777
1	ENSG00000059915	-1.36379
2	ENSG00000060069	1.72869
3	ENSG00000060138	-1.77228
4	ENSG00000060140	-0.0785264
9	ENSG00000060237	1.82153
1	ENSG00000060339	1.19333
5	ENSG00000060558	-0.79543
4	ENSG00000060566	0.275283
1	ENSG00000060642	1.84938
3	ENSG00000060709	-1.18844
7	ENSG00000060718	-1.66087
7	ENSG00000060762	-1.35657
3	ENSG00000060971	2.21247
2	ENSG00000060982	-1.64849
5	ENSG00000061492	1.20055
10	ENSG00000061656	0.55173
4	ENSG00000061794	1.33568
10	ENSG00000061918	0.993218
2	ENSG00000061936	1.16548
2	ENSG00000061987	2.1413
3	ENSG00000062038	-0.882077
6	ENSG00000062096	-0.174457
2	ENSG00000062194	2.43115
6	ENSG00000062282	-0.104314
7	ENSG00000062485	1.32433
2	ENSG00000062524	1.08709
4	ENSG00000062582	0.981872
1	ENSG00000062598	0.431042
5	ENSG00000062650	2.77671
7	ENSG00000062725	-0.20334
3	ENSG00000062822	2.15264
7	ENSG00000063015	-1.80322
9	ENSG00000063046	2.66737
9	ENSG00000063127	0.287662
6	ENSG00000063169	-0.335374
2	ENSG00000063176	0.545541
3	ENSG00000063177	2.73029
2	ENSG00000063180	-0.374571
8	ENSG00000063241	-0.293082
4	ENSG00000063244	2.2527
10	ENSG00000063245	1.47597
9	ENSG00000063322	2.30221
2	ENSG00000063438	-0.567465
1	ENSG00000063587	2.38267
5	ENSG00000063761	0.584738
7	ENSG00000063978	2.62611
4	ENSG00000064012	1.6276
8	ENSG00000064042	0.33408
5	ENSG00000064102	2.819
3	ENSG00000064195	-0.528267
7	ENSG00000064199	1.71941
10	ENSG00000064201	0.672417
4	ENSG00000064205	-0.587064
9	ENSG00000064218	-1.56288
4	ENSG00000064225	-0.785115
1	ENSG00000064270	0.0535076
2	ENSG00000064313	0.990124
8	ENSG00000064393	-1.79291
6	ENSG00000064419	0.325828
5	ENSG00000064490	2.52811
10	ENSG00000064545	1.48525
7	ENSG00000064547	0.194825
8	ENSG00000064601	0.246401
6	ENSG00000064652	0.793104
5	ENSG00000064655	-1.25652
1	ENSG00000064666	1.01694
5	ENSG00000064687	1.36663
6	ENSG00000064692	-1.4556
5	ENSG00000064703	1.14279
4	ENSG00000064726	-1.58144
3	ENSG00000064763	-1.45973
9	ENSG00000064787	-1.29984
8	ENSG00000064835	-1.35039
6	ENSG00000064886	-0.735602
9	ENSG00000064932	1.95459
6	ENSG00000064989	-0.70053
1	ENSG00000064995	1.90714
2	ENSG00000064999	0.955052
5	ENSG00000065000	1.57706
4	ENSG00000065029	1.56777
9	ENSG00000065135	2.43218
5	ENSG00000065154	2.3445
3	ENSG00000065243	1.32743
9	ENSG00000065268	1.37075
2	ENSG00000065325	-1.08116
9	ENSG00000065328	1.69052
6	ENSG00000065357	1.02623
9	ENSG00000065361	0.611558
7	ENSG00000065371	-0.89755
9	ENSG00000065413	-0.785115
8	ENSG00000065457	2.23826
4	ENSG00000065485	1.21809
9	ENSG00000065518	1.96181
9	ENSG00000065526	0.885941
8	ENSG00000065548	2.15058
1	ENSG00000065559	1.52548
2	ENSG00000065600	1.57706
1	ENSG00000065609	-1.96001
10	ENSG00000065615	1.88342
3	ENSG00000065618	-0.128039
2	ENSG00000065621	-1.1317
5	ENSG00000065717	-1.076
8	ENSG00000065802	2.88708
9	ENSG00000065883	-0.940873
6	ENSG00000065911	1.4409
7	ENSG00000065978	2.01648
2	ENSG00000065989	0.0204991
7	ENSG00000066027	-1.91978
8	ENSG00000066032	-0.48907
3	ENSG00000066084	-1.12242
2	ENSG00000066117	2.54668
8	ENSG00000066135	1.85144
8	ENSG00000066136	2.97682
4	ENSG00000066185	-0.260073
9	ENSG00000066248	-0.777894
8	ENSG00000066279	-0.647923
5	ENSG00000066294	-1.02649
2	ENSG00000066336	-2.2674
5	ENSG00000066379	2.34657
2	ENSG00000066382	-0.982134
10	ENSG00000066405	-0.686089
8	ENSG00000066422	2.11035
1	ENSG00000066455	2.73339
7	ENSG00000066557	1.86588
10	ENSG00000066651	1.96697
10	ENSG00000066654	1.96387
3	ENSG00000066735	-1.33285
7	ENSG00000066739	-1.91359
8	ENSG00000066777	-0.546835
7	ENSG00000066813	-0.787178
7	ENSG00000066827	2.30634
7	ENSG00000066855	1.95356
4	ENSG00000066923	0.825081
9	ENSG00000066926	-1.63199
4	ENSG00000066933	-0.506605
8	ENSG00000067048	3.18622
2	ENSG00000067064	-0.927464
9	ENSG00000067066	1.26141
4	ENSG00000067113	-0.273483
3	ENSG00000067167	-0.385918
4	ENSG00000067177	0.667259
7	ENSG00000067182	2.42703
1	ENSG00000067191	1.6668
2	ENSG00000067208	-0.195088
5	ENSG00000067334	1.67299
9	ENSG00000067365	1.69052
6	ENSG00000067369	-0.844943
8	ENSG00000067445	1.58428
9	ENSG00000067533	2.09488
9	ENSG00000067596	1.59769
7	ENSG00000067646	-0.464313
8	ENSG00000067715	0.501185
2	ENSG00000067798	-0.93159
4	ENSG00000067829	1.30783
10	ENSG00000067836	0.76319
7	ENSG00000067840	-1.92494
3	ENSG00000067900	-1.076
8	ENSG00000068001	0.539351
2	ENSG00000068024	1.05924
5	ENSG00000068028	2.26817
2	ENSG00000068079	0.951958
3	ENSG00000068097	0.350584
1	ENSG00000068120	1.86072
4	ENSG00000068137	-1.55566
3	ENSG00000068305	1.40273
10	ENSG00000068308	1.02313
1	ENSG00000068366	-1.04609
2	ENSG00000068394	1.6276
1	ENSG00000068438	1.58118
5	ENSG00000068489	1.55127
7	ENSG00000068654	0.771443
2	ENSG00000068697	0.342332
2	ENSG00000068745	1.81946
4	ENSG00000068784	2.12789
8	ENSG00000068831	0.783821
6	ENSG00000068903	-1.82695
1	ENSG00000068971	1.0582
6	ENSG00000068976	-1.01205
5	ENSG00000068985	1.1727
6	ENSG00000069018	-1.40196
9	ENSG00000069020	2.57969
9	ENSG00000069122	-1.06569
7	ENSG00000069188	-2.25502
1	ENSG00000069206	-1.27405
5	ENSG00000069248	2.33935
9	ENSG00000069329	2.52089
8	ENSG00000069345	1.63895
2	ENSG00000069424	1.38726
8	ENSG00000069431	-0.824312
6	ENSG00000069493	-1.38133
5	ENSG00000069509	0.128808
5	ENSG00000069667	0.109209
9	ENSG00000069702	-0.891361
5	ENSG00000069712	-0.534456
3	ENSG00000069764	-0.649986
5	ENSG00000069869	1.56158
9	ENSG00000069943	-0.494227
4	ENSG00000069956	1.71528
8	ENSG00000070010	-0.0558331
2	ENSG00000070018	-0.377666
2	ENSG00000070019	-0.760358
3	ENSG00000070047	1.38829
2	ENSG00000070061	-0.130102
8	ENSG00000070081	0.981872
6	ENSG00000070182	-0.356004
3	ENSG00000070190	0.175226
6	ENSG00000070193	-0.185804
6	ENSG00000070214	1.64823
5	ENSG00000070269	-1.53606
4	ENSG00000070366	1.1531
1	ENSG00000070444	-1.78775
1	ENSG00000070495	-1.0368
6	ENSG00000070501	1.50485
1	ENSG00000070526	0.0235936
4	ENSG00000070610	-0.510731
5	ENSG00000070669	4.89544
10	ENSG00000070729	-1.33801
3	ENSG00000070731	-1.69594
6	ENSG00000070748	-2.00127
2	ENSG00000070759	-1.29056
3	ENSG00000070761	-0.692278
5	ENSG00000070778	-0.508668
7	ENSG00000070785	0.326859
9	ENSG00000070808	-1.22454
2	ENSG00000070814	2.2135
6	ENSG00000070831	2.51883
4	ENSG00000070882	-1.86717
5	ENSG00000070915	1.04892
3	ENSG00000070950	2.41671
6	ENSG00000070961	0.319639
2	ENSG00000070985	-1.58557
2	ENSG00000071082	2.94072
9	ENSG00000071127	3.38118
1	ENSG00000071189	0.935453
4	ENSG00000071203	-0.725287
2	ENSG00000071243	1.968
2	ENSG00000071246	-1.17503
1	ENSG00000071282	0.689953
4	ENSG00000071537	1.67505
5	ENSG00000071539	1.49557
5	ENSG00000071553	2.06599
5	ENSG00000071626	2.70038
9	ENSG00000071794	1.27379
5	ENSG00000071889	-2.287
9	ENSG00000071894	1.35012
4	ENSG00000071909	-0.600473
8	ENSG00000071967	1.46978
10	ENSG00000071991	-0.419958
8	ENSG00000071994	1.53786
7	ENSG00000072041	-1.10076
4	ENSG00000072042	0.9468
9	ENSG00000072080	-0.230159
2	ENSG00000072121	1.67092
1	ENSG00000072133	-0.409643
10	ENSG00000072134	-0.627293
6	ENSG00000072135	1.70806
2	ENSG00000072163	1.34703
10	ENSG00000072182	-1.6423
8	ENSG00000072195	-2.42935
4	ENSG00000072201	-0.857321
6	ENSG00000072210	1.02004
8	ENSG00000072274	3.08513
9	ENSG00000072310	0.814766
8	ENSG00000072315	0.853964
8	ENSG00000072364	-0.898581
5	ENSG00000072401	0.568234
1	ENSG00000072415	2.17327
10	ENSG00000072501	2.26301
3	ENSG00000072506	1.30886
7	ENSG00000072518	1.2315
7	ENSG00000072571	1.6111
10	ENSG00000072657	-0.372508
7	ENSG00000072682	1.12835
10	ENSG00000072756	2.75814
1	ENSG00000072778	1.10256
10	ENSG00000072786	-0.917149
5	ENSG00000072818	1.56468
10	ENSG00000072832	-2.58201
3	ENSG00000072840	1.80296
6	ENSG00000072858	-0.335374
3	ENSG00000072952	0.340269
7	ENSG00000072954	0.888004
6	ENSG00000072958	1.97316
9	ENSG00000073008	0.883878
4	ENSG00000073050	0.310355
2	ENSG00000073067	0.18451
7	ENSG00000073111	2.57866
2	ENSG00000073146	2.45797
10	ENSG00000073169	2.12582
10	ENSG00000073282	-1.06878
5	ENSG00000073331	1.58015
5	ENSG00000073417	-0.526204
4	ENSG00000073464	-1.2297
3	ENSG00000073536	0.879752
10	ENSG00000073584	0.309323
3	ENSG00000073598	-0.777894
2	ENSG00000073605	-1.22557
1	ENSG00000073614	2.26714
1	ENSG00000073711	1.36869
6	ENSG00000073734	-1.20597
3	ENSG00000073737	-0.641734
10	ENSG00000073754	-1.17812
9	ENSG00000073756	0.781758
5	ENSG00000073792	0.316544
6	ENSG00000073803	1.44399
7	ENSG00000073849	1.81327
4	ENSG00000073861	-2.56242
10	ENSG00000073910	-0.376634
4	ENSG00000074047	-1.79806
8	ENSG00000074071	2.16915
7	ENSG00000074201	2.71275
9	ENSG00000074211	-0.10122
2	ENSG00000074266	-0.385918
5	ENSG00000074276	-0.793367
4	ENSG00000074319	-1.99096
2	ENSG00000074356	2.15058
10	ENSG00000074416	-1.00792
3	ENSG00000074582	2.31046
2	ENSG00000074590	-1.91875
7	ENSG00000074621	2.02061
3	ENSG00000074660	0.985998
8	ENSG00000074695	2.82313
2	ENSG00000074706	-0.749012
2	ENSG00000074755	0.667259
2	ENSG00000074771	-0.527236
8	ENSG00000074800	1.50279
6	ENSG00000074842	2.64055
9	ENSG00000074855	0.220613
3	ENSG00000074966	-0.374571
8	ENSG00000075035	0.353679
7	ENSG00000075073	-1.25652
9	ENSG00000075089	1.21912
7	ENSG00000075131	2.54359
3	ENSG00000075151	1.60594
1	ENSG00000075213	-0.974914
2	ENSG00000075218	2.36101
1	ENSG00000075223	-0.0248876
9	ENSG00000075234	2.00204
10	ENSG00000075239	1.39138
1	ENSG00000075290	-1.06362
8	ENSG00000075292	0.574423
9	ENSG00000075336	2.61476
5	ENSG00000075340	-1.39577
5	ENSG00000075388	-1.39268
8	ENSG00000075391	0.0256567
10	ENSG00000075407	2.26095
3	ENSG00000075413	1.5162
7	ENSG00000075415	2.55287
4	ENSG00000075420	0.487776
1	ENSG00000075426	1.30474
8	ENSG00000075539	-0.549929
7	ENSG00000075568	-2.03015
4	ENSG00000075618	1.57912
8	ENSG00000075624	2.89533
6	ENSG00000075643	0.21855
9	ENSG00000075651	0.771443
6	ENSG00000075673	-1.27818
8	ENSG00000075702	-0.324027
10	ENSG00000075711	2.02267
6	ENSG00000075785	1.84422
10	ENSG00000075790	-1.2266
8	ENSG00000075826	-1.93113
10	ENSG00000075856	0.454767
5	ENSG00000075884	-1.15233
6	ENSG00000075886	1.21293
9	ENSG00000075891	-0.374571
6	ENSG00000075945	-0.243569
2	ENSG00000076003	2.3476
10	ENSG00000076043	2.12995
7	ENSG00000076053	2.20834
3	ENSG00000076201	0.0204991
7	ENSG00000076242	0.744623
1	ENSG00000076248	2.42806
1	ENSG00000076258	-1.39165
5	ENSG00000076321	1.62244
7	ENSG00000076356	-1.10901
8	ENSG00000076382	1.8927
1	ENSG00000076513	-0.682995
7	ENSG00000076555	1.96903
5	ENSG00000076641	0.895224
6	ENSG00000076650	0.400097
10	ENSG00000076662	0.479524
3	ENSG00000076706	0.842617
9	ENSG00000076716	-1.88058
9	ENSG00000076770	1.65133
7	ENSG00000076864	-0.901676
4	ENSG00000076924	1.59975
4	ENSG00000076944	1.13969
4	ENSG00000077009	-1.21835
9	ENSG00000077063	-0.456061
8	ENSG00000077080	-1.92391
3	ENSG00000077092	-0.719098
7	ENSG00000077097	2.26817
5	ENSG00000077150	2.37132
7	ENSG00000077152	1.73694
6	ENSG00000077157	1.55127
4	ENSG00000077232	-1.34626
8	ENSG00000077235	0.728119
5	ENSG00000077254	2.30737
5	ENSG00000077264	-1.10901
8	ENSG00000077274	0.478492
2	ENSG00000077279	-0.923338
9	ENSG00000077312	2.21453
7	ENSG00000077327	0.571328
4	ENSG00000077348	0.565139
9	ENSG00000077380	1.05511
7	ENSG00000077420	-0.934684
2	ENSG00000077454	1.29029
10	ENSG00000077458	0.465082
2	ENSG00000077463	2.05671
1	ENSG00000077498	-1.00689
3	ENSG00000077514	1.18508
6	ENSG00000077616	0.866342
2	ENSG00000077684	0.548635
9	ENSG00000077721	1.75757
1	ENSG00000077935	1.19643
10	ENSG00000077943	-2.35818
6	ENSG00000077984	-1.927
6	ENSG00000078018	-1.09766
10	ENSG00000078053	-0.187867
10	ENSG00000078061	2.10726
5	ENSG00000078070	-1.63405
8	ENSG00000078081	-1.76815
4	ENSG00000078098	-0.869699
5	ENSG00000078114	-1.00586
7	ENSG00000078140	1.54508
7	ENSG00000078142	2.31975
4	ENSG00000078237	1.25213
9	ENSG00000078269	1.32846
3	ENSG00000078304	2.52915
2	ENSG00000078328	-0.102251
2	ENSG00000078399	-1.66603
5	ENSG00000078401	-0.603568
7	ENSG00000078487	-0.0620222
5	ENSG00000078579	-1.02855
4	ENSG00000078589	0.945769
1	ENSG00000078596	-0.65927
8	ENSG00000078618	0.458893
7	ENSG00000078674	1.99688
6	ENSG00000078687	-0.273483
7	ENSG00000078725	-1.31635
2	ENSG00000078747	2.1382
10	ENSG00000078795	-1.34213
4	ENSG00000078804	0.74256
10	ENSG00000078808	-0.695373
5	ENSG00000078814	-0.957378
2	ENSG00000078898	-1.40093
2	ENSG00000079101	-0.924369
1	ENSG00000079102	-0.935716
3	ENSG00000079112	-1.04093
3	ENSG00000079134	1.87929
10	ENSG00000079150	-0.692278
1	ENSG00000079215	0.786915
5	ENSG00000079246	2.74679
8	ENSG00000079257	1.44709
7	ENSG00000079263	0.798262
8	ENSG00000079277	2.75195
10	ENSG00000079308	-0.771705
9	ENSG00000079332	2.3641
4	ENSG00000079335	1.72663
10	ENSG00000079337	0.108178
7	ENSG00000079385	1.62451
3	ENSG00000079393	-0.366319
1	ENSG00000079435	-0.988323
2	ENSG00000079459	1.48009
5	ENSG00000079462	1.19333
7	ENSG00000079482	1.09121
4	ENSG00000079557	-1.79394
9	ENSG00000079616	2.33316
4	ENSG00000079689	1.25316
3	ENSG00000079691	1.96594
3	ENSG00000079739	0.25259
5	ENSG00000079785	0.685827
3	ENSG00000079805	-1.03784
7	ENSG00000079819	1.10772
10	ENSG00000079931	-1.21835
3	ENSG00000079950	2.81797
7	ENSG00000079974	0.731213
9	ENSG00000079999	-1.30603
9	ENSG00000080007	0.828176
7	ENSG00000080031	-2.025
3	ENSG00000080166	-1.39371
7	ENSG00000080189	2.64364
2	ENSG00000080298	0.226802
1	ENSG00000080345	2.06187
3	ENSG00000080371	1.87516
1	ENSG00000080503	1.90508
10	ENSG00000080511	-0.941905
1	ENSG00000080561	-0.0651167
10	ENSG00000080572	-0.445746
7	ENSG00000080573	-0.349815
5	ENSG00000080603	1.84319
4	ENSG00000080608	1.47184
3	ENSG00000080618	-1.05847
5	ENSG00000080644	-1.18534
8	ENSG00000080709	-1.37927
6	ENSG00000080802	0.99425
3	ENSG00000080815	1.93602
8	ENSG00000080819	0.474366
9	ENSG00000080822	-0.684026
5	ENSG00000080823	-0.398296
8	ENSG00000080824	2.77671
5	ENSG00000080839	2.37339
5	ENSG00000080986	2.24857
7	ENSG00000081014	1.33981
9	ENSG00000081019	1.51001
8	ENSG00000081041	-1.15646
7	ENSG00000081051	-1.207
10	ENSG00000081052	-0.307523
4	ENSG00000081148	-1.05228
2	ENSG00000081154	1.96284
7	ENSG00000081177	1.38107
8	ENSG00000081181	1.16548
10	ENSG00000081237	-1.70626
9	ENSG00000081248	-0.522078
10	ENSG00000081277	-1.21938
5	ENSG00000081320	2.17018
6	ENSG00000081386	1.57809
4	ENSG00000081479	-1.24723
6	ENSG00000081665	2.19597
6	ENSG00000081721	1.37075
7	ENSG00000081791	1.46359
4	ENSG00000081800	-1.35451
3	ENSG00000081803	-1.21319
10	ENSG00000081818	-0.345689
1	ENSG00000081842	0.174195
6	ENSG00000081853	-0.00735182
4	ENSG00000081870	0.332017
3	ENSG00000081923	-0.550961
3	ENSG00000081985	0.0586652
3	ENSG00000082014	-0.790272
5	ENSG00000082068	1.55539
2	ENSG00000082074	-0.688152
3	ENSG00000082126	-0.669585
5	ENSG00000082146	1.26966
10	ENSG00000082153	1.62451
8	ENSG00000082175	-0.709814
4	ENSG00000082196	-0.408611
4	ENSG00000082212	2.20215
5	ENSG00000082258	1.39138
10	ENSG00000082269	-0.21056
3	ENSG00000082293	-0.481849
10	ENSG00000082482	-0.362193
8	ENSG00000082497	-1.76299
6	ENSG00000082515	1.48009
8	ENSG00000082516	2.05362
6	ENSG00000082556	-1.06362
10	ENSG00000082641	1.13866
2	ENSG00000082684	-0.384887
5	ENSG00000082701	0.997344
3	ENSG00000082898	-1.26477
8	ENSG00000082996	0.173163
10	ENSG00000083067	-0.722192
2	ENSG00000083097	0.36812
10	ENSG00000083099	1.41717
8	ENSG00000083123	2.61682
10	ENSG00000083223	-1.52265
8	ENSG00000083307	0.0070894
6	ENSG00000083312	0.269094
9	ENSG00000083444	1.74932
2	ENSG00000083457	0.168006
5	ENSG00000083520	0.132934
5	ENSG00000083535	2.81281
2	ENSG00000083544	0.0339088
4	ENSG00000083642	1.48319
3	ENSG00000083720	0.423822
2	ENSG00000083750	1.98554
9	ENSG00000083799	0.897287
8	ENSG00000083807	1.1758
2	ENSG00000083812	1.34806
5	ENSG00000083814	2.32903
3	ENSG00000083817	1.50691
1	ENSG00000083828	0.423822
10	ENSG00000083838	1.93293
3	ENSG00000083844	1.6111
1	ENSG00000083845	2.06187
5	ENSG00000083857	-1.01102
8	ENSG00000083896	-0.980071
7	ENSG00000083937	1.54095
4	ENSG00000084070	3.20066
7	ENSG00000084072	2.42909
3	ENSG00000084073	2.5539
8	ENSG00000084090	-0.762421
8	ENSG00000084092	1.88238
10	ENSG00000084110	-0.937779
6	ENSG00000084234	2.77052
3	ENSG00000084444	0.493965
8	ENSG00000084453	-0.480818
6	ENSG00000084463	-0.706719
6	ENSG00000084628	-0.745917
6	ENSG00000084636	-1.0007
1	ENSG00000084652	1.98863
10	ENSG00000084676	-0.87073
5	ENSG00000084693	1.72147
7	ENSG00000084731	1.86382
7	ENSG00000084733	1.59666
6	ENSG00000084734	0.04835
8	ENSG00000084754	-0.25079
5	ENSG00000084774	1.01591
3	ENSG00000085063	1.87104
7	ENSG00000085117	1.25213
10	ENSG00000085185	0.28663
8	ENSG00000085224	1.11494
3	ENSG00000085231	-0.499385
6	ENSG00000085265	-0.466376
9	ENSG00000085274	-0.646892
9	ENSG00000085276	-0.799556
1	ENSG00000085382	-1.70626
7	ENSG00000085415	0.987029
5	ENSG00000085433	-0.516921
6	ENSG00000085449	0.426916
10	ENSG00000085491	-1.7599
9	ENSG00000085514	-0.951189
10	ENSG00000085552	0.203077
1	ENSG00000085563	0.656944
8	ENSG00000085644	2.22691
5	ENSG00000085662	-1.25136
2	ENSG00000085721	-0.382824
10	ENSG00000085760	1.25832
10	ENSG00000085840	2.32697
4	ENSG00000085871	1.63792
9	ENSG00000085872	2.74267
10	ENSG00000085978	1.82359
7	ENSG00000085982	1.88135
8	ENSG00000085999	2.54668
6	ENSG00000086061	1.91024
1	ENSG00000086062	-1.68872
5	ENSG00000086065	2.51574
3	ENSG00000086102	2.3868
8	ENSG00000086159	0.08239
4	ENSG00000086189	-1.94866
1	ENSG00000086200	2.39402
8	ENSG00000086205	-1.2266
1	ENSG00000086232	2.18978
7	ENSG00000086288	-0.469471
8	ENSG00000086289	-0.518984
1	ENSG00000086475	1.16136
1	ENSG00000086504	2.37442
6	ENSG00000086544	-0.882077
1	ENSG00000086548	-0.351878
6	ENSG00000086570	-0.579843
9	ENSG00000086589	2.09488
3	ENSG00000086598	2.6323
1	ENSG00000086619	2.21866
1	ENSG00000086666	2.33316
10	ENSG00000086696	-0.608725
2	ENSG00000086712	2.37854
10	ENSG00000086717	-0.854226
8	ENSG00000086758	2.50439
6	ENSG00000086827	1.38726
3	ENSG00000086848	0.448578
10	ENSG00000086967	-1.21319
9	ENSG00000086991	-0.696404
3	ENSG00000087008	0.151502
10	ENSG00000087053	0.649724
10	ENSG00000087074	1.8174
2	ENSG00000087076	-0.105346
1	ENSG00000087077	1.31299
6	ENSG00000087086	2.53637
1	ENSG00000087087	3.16353
2	ENSG00000087088	0.845712
4	ENSG00000087095	-0.303397
6	ENSG00000087111	1.9484
10	ENSG00000087128	-0.274514
5	ENSG00000087157	2.08044
5	ENSG00000087191	1.45327
9	ENSG00000087237	0.47024
8	ENSG00000087245	-0.624198
8	ENSG00000087250	-0.78202
6	ENSG00000087253	1.98657
3	ENSG00000087263	2.47241
9	ENSG00000087274	2.67046
7	ENSG00000087301	2.81797
4	ENSG00000087302	2.37751
7	ENSG00000087303	-1.54431
7	ENSG00000087338	2.08044
6	ENSG00000087365	2.27436
5	ENSG00000087470	1.3068
8	ENSG00000087494	-0.740759
9	ENSG00000087495	-0.920243
8	ENSG00000087502	2.98301
2	ENSG00000087510	1.19127
3	ENSG00000087586	-1.84139
7	ENSG00000087589	-0.0682112
10	ENSG00000087842	2.11448
6	ENSG00000087884	2.00204
8	ENSG00000087995	1.88135
8	ENSG00000088002	-2.04975
1	ENSG00000088035	1.89683
4	ENSG00000088038	-0.555087
3	ENSG00000088053	-0.856289
10	ENSG00000088179	2.15883
7	ENSG00000088205	1.61419
8	ENSG00000088247	1.1923
3	ENSG00000088298	2.00617
9	ENSG00000088320	0.363994
7	ENSG00000088325	1.69568
9	ENSG00000088356	1.52961
7	ENSG00000088386	-0.471534
3	ENSG00000088448	-0.556118
6	ENSG00000088451	2.99023
4	ENSG00000088726	0.641472
8	ENSG00000088727	0.325828
2	ENSG00000088766	1.70703
8	ENSG00000088782	-0.688152
6	ENSG00000088888	2.14955
2	ENSG00000088926	-1.28849
2	ENSG00000088930	1.96284
3	ENSG00000088970	2.40743
4	ENSG00000088986	2.11344
10	ENSG00000089006	-0.856289
1	ENSG00000089009	-0.499385
6	ENSG00000089012	-0.806776
10	ENSG00000089022	1.37797
3	ENSG00000089041	-0.87073
3	ENSG00000089050	0.535225
6	ENSG00000089053	1.22015
2	ENSG00000089060	1.49144
3	ENSG00000089063	0.260842
6	ENSG00000089091	0.586801
10	ENSG00000089094	-0.314743
5	ENSG00000089101	0.3413
1	ENSG00000089116	-0.550961
4	ENSG00000089123	1.82565
4	ENSG00000089127	0.978777
2	ENSG00000089157	3.19963
3	ENSG00000089163	1.26863
7	ENSG00000089169	-0.206434
8	ENSG00000089177	-0.0166355
10	ENSG00000089195	-0.182709
8	ENSG00000089199	1.74622
3	ENSG00000089220	0.770411
7	ENSG00000089225	-1.22351
7	ENSG00000089234	1.38726
4	ENSG00000089248	2.31046
4	ENSG00000089250	-0.0290136
2	ENSG00000089280	2.3445
4	ENSG00000089289	0.851901
6	ENSG00000089327	0.830239
3	ENSG00000089335	2.61167
4	ENSG00000089351	2.14439
8	ENSG00000089356	-0.776863
6	ENSG00000089472	1.12525
6	ENSG00000089486	1.28617
1	ENSG00000089505	-1.79394
10	ENSG00000089558	-0.582938
7	ENSG00000089597	2.69935
2	ENSG00000089639	-1.81354
3	ENSG00000089682	0.324796
1	ENSG00000089685	0.827144
7	ENSG00000089692	-0.434399
2	ENSG00000089693	2.14748
2	ENSG00000089723	2.07218
1	ENSG00000089775	0.683764
8	ENSG00000089818	2.12582
10	ENSG00000089820	-0.424084
5	ENSG00000089847	-1.31738
8	ENSG00000089876	-1.27405
2	ENSG00000089916	3.0872
3	ENSG00000090006	-1.30087
7	ENSG00000090013	-0.495259
10	ENSG00000090020	-1.19463
3	ENSG00000090054	1.93602
10	ENSG00000090060	2.26405
3	ENSG00000090061	1.66267
2	ENSG00000090104	-1.07394
7	ENSG00000090238	0.628062
3	ENSG00000090263	2.31975
7	ENSG00000090266	0.228865
7	ENSG00000090273	2.39711
3	ENSG00000090316	1.75345
6	ENSG00000090339	2.45281
2	ENSG00000090376	-0.400359
2	ENSG00000090382	1.33568
3	ENSG00000090402	-0.98626
5	ENSG00000090432	1.0056
2	ENSG00000090470	1.21603
8	ENSG00000090512	-1.19978
9	ENSG00000090520	0.667259
4	ENSG00000090530	-0.42821
5	ENSG00000090534	1.42542
3	ENSG00000090554	-0.446777
10	ENSG00000090565	0.70852
1	ENSG00000090612	2.09694
6	ENSG00000090615	-0.616978
9	ENSG00000090659	-1.28127
10	ENSG00000090674	1.41511
10	ENSG00000090686	-2.02809
5	ENSG00000090776	2.87161
8	ENSG00000090857	2.29293
2	ENSG00000090861	1.968
6	ENSG00000090863	1.62863
5	ENSG00000090924	2.29396
5	ENSG00000090971	-0.39417
1	ENSG00000090975	-0.303397
3	ENSG00000090989	2.24857
5	ENSG00000091009	1.61006
5	ENSG00000091010	-1.18225
1	ENSG00000091039	-1.48861
9	ENSG00000091073	-1.58041
4	ENSG00000091106	-0.824312
1	ENSG00000091128	-0.805745
9	ENSG00000091129	-1.94454
9	ENSG00000091136	-0.773768
1	ENSG00000091137	-1.54844
2	ENSG00000091138	-1.22867
2	ENSG00000091140	2.34347
2	ENSG00000091157	0.928233
7	ENSG00000091181	0.830239
1	ENSG00000091262	-0.667522
6	ENSG00000091409	1.47184
5	ENSG00000091436	0.230928
9	ENSG00000091482	-0.987292
1	ENSG00000091483	1.06439
2	ENSG00000091513	-1.11004
2	ENSG00000091536	-2.1003
9	ENSG00000091542	-0.790272
6	ENSG00000091583	-0.997607
7	ENSG00000091592	2.06806
5	ENSG00000091640	1.12319
4	ENSG00000091651	1.69774
6	ENSG00000091656	0.13706
9	ENSG00000091664	-0.452967
4	ENSG00000091704	-0.22397
5	ENSG00000091732	1.70703
1	ENSG00000091831	-0.941905
5	ENSG00000091844	-0.779957
7	ENSG00000091879	-0.150732
1	ENSG00000091947	0.748749
3	ENSG00000091972	0.894193
1	ENSG00000091986	-0.681963
10	ENSG00000092009	-0.08781
6	ENSG00000092010	1.66783
4	ENSG00000092020	-0.277609
9	ENSG00000092036	1.6472
5	ENSG00000092051	-0.511763
9	ENSG00000092054	-0.601505
3	ENSG00000092067	0.457862
8	ENSG00000092068	-1.01411
1	ENSG00000092094	-0.714972
6	ENSG00000092096	1.58118
9	ENSG00000092098	2.72101
1	ENSG00000092108	2.90462
3	ENSG00000092140	2.1021
4	ENSG00000092148	-0.930558
6	ENSG00000092199	0.339237
4	ENSG00000092200	-0.520015
3	ENSG00000092201	1.53167
1	ENSG00000092203	2.61786
6	ENSG00000092208	1.95665
5	ENSG00000092295	-0.800587
6	ENSG00000092330	1.60078
6	ENSG00000092377	-1.09147
8	ENSG00000092421	-0.640702
2	ENSG00000092439	-0.0692428
1	ENSG00000092470	1.87413
7	ENSG00000092529	0.0266882
4	ENSG00000092531	-0.896518
3	ENSG00000092607	-2.27772
4	ENSG00000092621	2.1578
3	ENSG00000092841	2.32078
4	ENSG00000092847	1.05614
4	ENSG00000092853	-0.551992
7	ENSG00000092871	-0.202308
4	ENSG00000092929	-0.15589
10	ENSG00000092931	1.00663
9	ENSG00000092964	2.79837
9	ENSG00000092969	-1.61445
8	ENSG00000092978	0.879752
1	ENSG00000093000	2.22072
4	ENSG00000093009	0.940611
5	ENSG00000093010	-0.05377
7	ENSG00000093072	-0.154859
2	ENSG00000093134	-1.41537
10	ENSG00000093144	1.37488
7	ENSG00000093167	-1.18534
5	ENSG00000093183	-0.164142
7	ENSG00000093217	1.12422
3	ENSG00000094631	1.6472
3	ENSG00000094661	-0.750043
6	ENSG00000094755	-1.28231
8	ENSG00000094796	-0.740759
10	ENSG00000094804	3.28525
9	ENSG00000094841	1.87826
4	ENSG00000094880	1.99482
10	ENSG00000094914	1.52961
4	ENSG00000094916	3.16353
3	ENSG00000094963	-1.32563
2	ENSG00000094975	0.541415
8	ENSG00000095002	3.16146
7	ENSG00000095059	2.15367
8	ENSG00000095110	-0.643797
6	ENSG00000095261	2.30531
3	ENSG00000095303	1.37901
6	ENSG00000095321	-2.02396
5	ENSG00000095380	1.92674
7	ENSG00000095383	-1.59279
5	ENSG00000095397	-1.9301
4	ENSG00000095464	-0.13526
7	ENSG00000095485	1.37178
5	ENSG00000095564	2.6519
5	ENSG00000095574	-0.31887
6	ENSG00000095585	-0.273483
2	ENSG00000095587	-0.153827
4	ENSG00000095596	-0.259042
4	ENSG00000095627	1.40582
4	ENSG00000095637	2.00617
8	ENSG00000095777	-0.5097
7	ENSG00000095787	1.19952
5	ENSG00000095906	1.10462
7	ENSG00000095917	0.686858
4	ENSG00000095932	-0.688152
10	ENSG00000095970	-0.661333
1	ENSG00000095981	-2.36437
10	ENSG00000096006	-0.741791
6	ENSG00000096063	2.33316
1	ENSG00000096070	1.14795
8	ENSG00000096080	1.14691
7	ENSG00000096088	-0.743854
2	ENSG00000096092	1.40789
1	ENSG00000096093	0.562045
1	ENSG00000096264	-1.09251
10	ENSG00000096384	1.5915
10	ENSG00000096395	0.0658858
8	ENSG00000096401	2.07218
4	ENSG00000096654	2.95929
7	ENSG00000096696	-0.243569
9	ENSG00000096717	0.949895
8	ENSG00000096872	1.91952
7	ENSG00000096968	1.18302
6	ENSG00000096996	-0.536519
1	ENSG00000097033	0.378435
3	ENSG00000097046	1.7782
3	ENSG00000097096	1.60594
2	ENSG00000099139	2.24238
8	ENSG00000099194	-1.52677
7	ENSG00000099203	0.353679
1	ENSG00000099204	-0.208497
2	ENSG00000099219	0.417633
9	ENSG00000099246	2.37958
3	ENSG00000099250	-0.495259
1	ENSG00000099260	-0.83669
4	ENSG00000099282	1.85557
6	ENSG00000099284	-0.0754319
5	ENSG00000099290	0.23918
8	ENSG00000099326	0.431042
2	ENSG00000099337	-0.410674
2	ENSG00000099338	2.36101
7	ENSG00000099341	1.68949
7	ENSG00000099364	-0.711877
9	ENSG00000099377	1.0974
2	ENSG00000099381	1.27379
5	ENSG00000099399	2.45178
4	ENSG00000099622	3.09132
7	ENSG00000099624	1.5884
4	ENSG00000099721	0.0101839
10	ENSG00000099769	-2.88941
5	ENSG00000099783	1.55333
7	ENSG00000099785	2.74989
1	ENSG00000099795	1.10565
10	ENSG00000099797	2.15471
4	ENSG00000099800	2.49511
8	ENSG00000099817	1.54921
8	ENSG00000099821	2.30531
6	ENSG00000099834	-0.697436
10	ENSG00000099860	2.02061
7	ENSG00000099875	2.42599
1	ENSG00000099899	-0.651018
3	ENSG00000099901	3.21717
10	ENSG00000099917	1.2676
10	ENSG00000099937	-0.957378
8	ENSG00000099942	2.25064
6	ENSG00000099949	1.78542
6	ENSG00000099954	-1.33182
8	ENSG00000099957	-0.875888
1	ENSG00000099958	0.407317
5	ENSG00000099960	1.73385
7	ENSG00000099968	2.05052
4	ENSG00000099974	-0.581906
2	ENSG00000099977	2.18668
8	ENSG00000099984	1.81327
2	ENSG00000099985	-1.32769
4	ENSG00000099991	1.3656
4	ENSG00000099994	1.22737
3	ENSG00000099995	2.328
1	ENSG00000099998	-0.902707
6	ENSG00000100003	0.664165
7	ENSG00000100012	-0.376634
3	ENSG00000100023	1.36456
3	ENSG00000100024	-0.860415
9	ENSG00000100028	1.74829
7	ENSG00000100029	-1.36689
9	ENSG00000100030	2.06703
4	ENSG00000100031	1.10669
3	ENSG00000100036	0.766285
4	ENSG00000100038	-0.217781
3	ENSG00000100053	-0.457093
3	ENSG00000100055	-1.37514
8	ENSG00000100056	1.74004
1	ENSG00000100060	0.885941
5	ENSG00000100078	-1.91256
8	ENSG00000100079	-1.19875
9	ENSG00000100083	1.75963
10	ENSG00000100097	2.55803
4	ENSG00000100100	0.702331
9	ENSG00000100105	-2.08482
2	ENSG00000100109	1.43883
7	ENSG00000100116	0.638377
10	ENSG00000100121	-0.297208
10	ENSG00000100122	-1.11417
2	ENSG00000100124	1.13454
8	ENSG00000100129	2.93763
10	ENSG00000100138	1.78026
9	ENSG00000100147	2.33006
6	ENSG00000100150	3.61017
3	ENSG00000100151	1.42955
2	ENSG00000100154	-0.425116
3	ENSG00000100156	-0.95222
6	ENSG00000100162	1.4574
3	ENSG00000100167	-1.25342
3	ENSG00000100170	-1.35967
7	ENSG00000100191	-1.06362
7	ENSG00000100197	-1.20597
4	ENSG00000100201	0.27322
6	ENSG00000100206	1.65648
1	ENSG00000100207	0.08239
2	ENSG00000100209	1.61213
6	ENSG00000100211	1.40686
2	ENSG00000100216	0.152533
5	ENSG00000100218	-1.10798
5	ENSG00000100219	4.14244
6	ENSG00000100220	1.28307
9	ENSG00000100221	2.05774
8	ENSG00000100225	1.00766
10	ENSG00000100226	0.488807
10	ENSG00000100227	1.36456
3	ENSG00000100228	0.254653
1	ENSG00000100234	2.33728
1	ENSG00000100241	1.74932
9	ENSG00000100242	2.6849
1	ENSG00000100249	-1.04815
1	ENSG00000100253	-0.911991
9	ENSG00000100263	-2.34786
10	ENSG00000100266	-1.07291
2	ENSG00000100271	1.11287
4	ENSG00000100276	-1.77434
10	ENSG00000100280	1.48009
5	ENSG00000100281	1.0613
1	ENSG00000100284	1.55952
10	ENSG00000100285	-2.06935
10	ENSG00000100288	0.565139
1	ENSG00000100290	1.71631
8	ENSG00000100292	-0.739728
8	ENSG00000100294	1.4409
6	ENSG00000100296	0.952989
8	ENSG00000100297	2.56937
10	ENSG00000100298	1.34084
7	ENSG00000100300	-0.265231
5	ENSG00000100302	-1.06466
9	ENSG00000100311	-1.71554
4	ENSG00000100312	-0.916117
10	ENSG00000100316	-1.16781
8	ENSG00000100319	0.446515
4	ENSG00000100320	1.36869
4	ENSG00000100324	1.74107
10	ENSG00000100325	2.8551
2	ENSG00000100335	2.68903
1	ENSG00000100336	0.168006
10	ENSG00000100341	-0.429242
9	ENSG00000100342	0.507374
1	ENSG00000100344	1.03654
5	ENSG00000100345	-1.4556
3	ENSG00000100347	2.18359
5	ENSG00000100348	2.4817
6	ENSG00000100350	2.63436
5	ENSG00000100351	1.11494
4	ENSG00000100353	2.48995
4	ENSG00000100354	2.07631
5	ENSG00000100359	2.16296
1	ENSG00000100360	-0.832564
6	ENSG00000100362	-0.885172
4	ENSG00000100364	-0.695373
5	ENSG00000100365	0.972588
7	ENSG00000100368	0.512532
7	ENSG00000100372	1.91746
5	ENSG00000100380	-1.65262
4	ENSG00000100385	-0.275546
5	ENSG00000100387	2.20628
3	ENSG00000100393	2.38989
5	ENSG00000100395	1.77614
7	ENSG00000100399	-2.3427
2	ENSG00000100401	-1.15233
4	ENSG00000100403	-0.891361
6	ENSG00000100410	2.1743
1	ENSG00000100412	2.09385
7	ENSG00000100413	-1.94144
9	ENSG00000100416	1.47081
2	ENSG00000100417	0.972588
6	ENSG00000100425	-0.750043
5	ENSG00000100427	-1.23795
10	ENSG00000100429	1.71322
6	ENSG00000100433	-0.506605
6	ENSG00000100439	1.68743
7	ENSG00000100441	2.00926
4	ENSG00000100442	2.20834
1	ENSG00000100445	0.371214
1	ENSG00000100448	-0.127008
6	ENSG00000100450	-0.711877
3	ENSG00000100453	-0.279672
10	ENSG00000100461	0.373277
4	ENSG00000100462	0.645598
10	ENSG00000100478	-1.5505
10	ENSG00000100479	2.34657
5	ENSG00000100483	2.20938
3	ENSG00000100490	-0.395202
9	ENSG00000100504	-0.97904
2	ENSG00000100505	1.19127
5	ENSG00000100522	0.257748
1	ENSG00000100523	2.19184
4	ENSG00000100526	3.19447
5	ENSG00000100528	1.47184
8	ENSG00000100532	1.26348
1	ENSG00000100554	-0.216749
8	ENSG00000100557	-1.19463
4	ENSG00000100565	-1.12551
10	ENSG00000100567	2.72204
3	ENSG00000100568	-1.34007
2	ENSG00000100577	1.87001
7	ENSG00000100578	1.73282
9	ENSG00000100591	2.70038
7	ENSG00000100592	2.59104
7	ENSG00000100593	0.526973
8	ENSG00000100596	-0.943968
6	ENSG00000100599	-0.374571
3	ENSG00000100600	1.46462
7	ENSG00000100603	1.4182
3	ENSG00000100604	2.02164
6	ENSG00000100605	-1.27921
10	ENSG00000100612	0.403191
6	ENSG00000100625	1.81018
9	ENSG00000100626	-1.66706
8	ENSG00000100628	-1.10488
10	ENSG00000100629	-0.855258
3	ENSG00000100632	1.99895
1	ENSG00000100644	0.719867
8	ENSG00000100650	3.18313
2	ENSG00000100652	-1.1709
2	ENSG00000100664	1.67092
7	ENSG00000100665	-0.860415
9	ENSG00000100678	-1.22041
5	ENSG00000100714	0.886972
10	ENSG00000100721	-0.813997
9	ENSG00000100722	2.76124
1	ENSG00000100739	-0.914054
10	ENSG00000100749	2.85923
10	ENSG00000100764	1.46978
1	ENSG00000100767	-0.703625
10	ENSG00000100784	-1.20494
4	ENSG00000100796	0.935453
7	ENSG00000100802	1.50176
1	ENSG00000100804	0.503248
7	ENSG00000100813	0.81064
3	ENSG00000100814	1.70187
6	ENSG00000100815	2.01545
1	ENSG00000100823	1.71322
10	ENSG00000100842	-1.14202
8	ENSG00000100852	-0.190962
7	ENSG00000100867	-0.949126
9	ENSG00000100883	1.74932
7	ENSG00000100884	-0.779957
4	ENSG00000100888	2.1774
5	ENSG00000100889	3.47917
1	ENSG00000100897	2.03299
8	ENSG00000100902	2.42084
2	ENSG00000100908	-0.38076
2	ENSG00000100911	1.45534
1	ENSG00000100916	1.74107
7	ENSG00000100918	-0.157953
6	ENSG00000100926	-1.92597
6	ENSG00000100934	-1.59279
2	ENSG00000100938	0.727087
8	ENSG00000100941	2.4982
8	ENSG00000100949	1.60491
10	ENSG00000100968	-0.15589
7	ENSG00000100979	0.19792
10	ENSG00000100982	1.01694
2	ENSG00000100983	1.75138
10	ENSG00000100985	0.890067
9	ENSG00000100987	0.683764
5	ENSG00000100991	1.59459
1	ENSG00000100994	0.655913
7	ENSG00000101000	0.23918
8	ENSG00000101003	2.4982
8	ENSG00000101017	1.29752
10	ENSG00000101019	1.91127
5	ENSG00000101040	1.65648
5	ENSG00000101049	-1.10179
2	ENSG00000101052	1.96387
4	ENSG00000101074	-0.872793
1	ENSG00000101076	-0.402422
8	ENSG00000101082	-0.28483
3	ENSG00000101084	2.20525
4	ENSG00000101096	-2.11886
2	ENSG00000101109	2.75711
8	ENSG00000101115	-0.371477
8	ENSG00000101132	1.50588
4	ENSG00000101134	1.36353
10	ENSG00000101138	1.56262
1	ENSG00000101146	2.20319
4	ENSG00000101150	1.88135
7	ENSG00000101152	1.92055
10	ENSG00000101161	1.13247
7	ENSG00000101162	0.080327
5	ENSG00000101166	0.526973
9	ENSG00000101181	1.90405
6	ENSG00000101187	1.86072
6	ENSG00000101188	-0.955315
3	ENSG00000101191	2.22175
7	ENSG00000101194	1.72972
9	ENSG00000101197	-1.6815
4	ENSG00000101198	-0.369414
9	ENSG00000101199	2.44353
2	ENSG00000101200	-1.65881
4	ENSG00000101203	0.544509
2	ENSG00000101213	0.414538
2	ENSG00000101216	-0.000131211
6	ENSG00000101220	1.35631
6	ENSG00000101222	-0.382824
5	ENSG00000101224	0.998376
8	ENSG00000101230	-0.107409
9	ENSG00000101251	0.261874
5	ENSG00000101255	0.0576337
2	ENSG00000101265	2.53327
10	ENSG00000101266	-0.623167
3	ENSG00000101276	1.42645
6	ENSG00000101280	-0.528267
6	ENSG00000101290	1.52342
9	ENSG00000101298	0.240212
5	ENSG00000101306	-0.769642
6	ENSG00000101307	0.845712
1	ENSG00000101310	2.33419
9	ENSG00000101311	-1.98889
7	ENSG00000101323	-1.29056
7	ENSG00000101327	-0.808839
10	ENSG00000101331	-0.76861
3	ENSG00000101336	0.791041
1	ENSG00000101337	1.36044
7	ENSG00000101342	-0.119787
2	ENSG00000101343	0.652818
3	ENSG00000101347	-0.251821
10	ENSG00000101350	1.6307
5	ENSG00000101353	0.392876
5	ENSG00000101361	2.29293
3	ENSG00000101363	1.60491
10	ENSG00000101365	1.77098
3	ENSG00000101367	1.61419
9	ENSG00000101391	1.64204
4	ENSG00000101405	-0.995544
6	ENSG00000101417	-0.416864
1	ENSG00000101421	1.90095
8	ENSG00000101425	-1.08013
5	ENSG00000101435	-0.0269506
8	ENSG00000101439	0.625999
3	ENSG00000101440	-1.13686
10	ENSG00000101441	-1.6062
1	ENSG00000101442	1.33052
5	ENSG00000101444	2.48376
9	ENSG00000101445	0.803419
4	ENSG00000101446	-0.953252
4	ENSG00000101447	2.76639
3	ENSG00000101448	-0.62523
8	ENSG00000101452	2.83241
10	ENSG00000101460	-0.196119
6	ENSG00000101463	-1.53296
7	ENSG00000101470	-1.03165
1	ENSG00000101473	2.77155
6	ENSG00000101474	2.64158
9	ENSG00000101489	-1.14099
6	ENSG00000101493	-0.264199
1	ENSG00000101574	-0.435431
8	ENSG00000101596	0.453736
7	ENSG00000101605	0.19792
6	ENSG00000101608	1.19436
5	ENSG00000101624	-0.943968
2	ENSG00000101638	-0.275546
7	ENSG00000101639	2.4198
6	ENSG00000101654	1.98347
3	ENSG00000101665	-0.411706
1	ENSG00000101670	1.29133
1	ENSG00000101680	-0.613883
10	ENSG00000101695	-0.636576
9	ENSG00000101745	1.65339
7	ENSG00000101746	-1.32357
6	ENSG00000101751	1.17064
4	ENSG00000101773	1.04273
4	ENSG00000101782	-0.572622
8	ENSG00000101811	2.42806
6	ENSG00000101812	2.24135
8	ENSG00000101825	-2.22202
4	ENSG00000101842	-1.77228
5	ENSG00000101843	1.62966
8	ENSG00000101844	2.61063
10	ENSG00000101846	-1.50924
10	ENSG00000101856	2.51264
7	ENSG00000101868	1.64926
1	ENSG00000101871	-0.379729
1	ENSG00000101882	-2.05904
4	ENSG00000101883	1.07574
4	ENSG00000101888	2.02473
5	ENSG00000101890	-1.13892
3	ENSG00000101892	-0.541677
9	ENSG00000101901	2.58691
8	ENSG00000101916	-0.458124
10	ENSG00000101928	2.34141
10	ENSG00000101935	1.52032
1	ENSG00000101938	-0.712909
3	ENSG00000101940	2.16605
4	ENSG00000101945	2.459
1	ENSG00000101951	0.952989
5	ENSG00000101955	0.574423
5	ENSG00000101958	-0.93159
7	ENSG00000101966	1.19952
4	ENSG00000101977	-0.581906
5	ENSG00000101981	-0.690215
9	ENSG00000101986	-1.42362
1	ENSG00000101997	1.32949
7	ENSG00000102001	0.109209
2	ENSG00000102007	-1.305
5	ENSG00000102010	-0.942937
10	ENSG00000102021	-0.112566
10	ENSG00000102024	1.22015
7	ENSG00000102032	0.0215306
3	ENSG00000102038	-1.58351
9	ENSG00000102043	1.48216
1	ENSG00000102048	-1.17606
2	ENSG00000102053	-0.411706
1	ENSG00000102054	1.47494
5	ENSG00000102057	0.208235
7	ENSG00000102076	-1.58248
8	ENSG00000102078	1.34909
7	ENSG00000102081	1.94428
2	ENSG00000102096	-0.0393288
6	ENSG00000102100	1.45327
4	ENSG00000102104	-0.922306
9	ENSG00000102119	2.11654
1	ENSG00000102125	1.19952
4	ENSG00000102128	0.536257
4	ENSG00000102144	2.41465
3	ENSG00000102145	-0.550961
6	ENSG00000102158	0.670354
1	ENSG00000102172	0.727087
1	ENSG00000102174	-1.02546
4	ENSG00000102189	-2.19829
4	ENSG00000102195	-0.784083
2	ENSG00000102218	1.91952
3	ENSG00000102221	1.19333
1	ENSG00000102225	1.35115
5	ENSG00000102226	1.90714
1	ENSG00000102230	-1.01205
2	ENSG00000102239	0.908634
6	ENSG00000102241	1.95253
2	ENSG00000102243	-0.903739
7	ENSG00000102245	-1.04299
6	ENSG00000102265	0.0153415
3	ENSG00000102271	-0.0785264
10	ENSG00000102287	1.67505
8	ENSG00000102302	-2.00333
8	ENSG00000102309	2.57453
2	ENSG00000102313	-1.30603
7	ENSG00000102316	2.05981
6	ENSG00000102317	2.39195
6	ENSG00000102349	0.603305
4	ENSG00000102359	-1.3772
4	ENSG00000102362	0.133966
3	ENSG00000102383	-1.66706
6	ENSG00000102384	2.74267
7	ENSG00000102387	-0.351878
4	ENSG00000102390	1.69362
4	ENSG00000102393	0.712646
10	ENSG00000102401	1.73075
9	ENSG00000102409	1.00869
4	ENSG00000102445	1.02623
9	ENSG00000102452	-0.898581
3	ENSG00000102466	-0.714972
3	ENSG00000102468	-1.13067
6	ENSG00000102471	-1.23898
4	ENSG00000102524	-1.33904
4	ENSG00000102531	2.26611
6	ENSG00000102543	2.1217
9	ENSG00000102547	1.79161
1	ENSG00000102554	1.02932
10	ENSG00000102575	0.168006
8	ENSG00000102580	1.14073
8	ENSG00000102595	1.30164
7	ENSG00000102606	1.39241
5	ENSG00000102678	-0.332279
2	ENSG00000102683	-1.30912
3	ENSG00000102699	2.09385
5	ENSG00000102710	-1.76299
3	ENSG00000102738	1.76686
2	ENSG00000102755	0.270126
4	ENSG00000102760	0.98084
1	ENSG00000102780	-0.997607
3	ENSG00000102781	1.08399
6	ENSG00000102786	2.45384
7	ENSG00000102794	-1.16574
7	ENSG00000102796	1.92055
3	ENSG00000102802	-2.18901
1	ENSG00000102804	-0.588095
6	ENSG00000102805	1.47803
4	ENSG00000102837	-0.687121
[truncated: 96,333 more rows]

## Sheet: Fold assignment, WTC11
Fold	Sequence ID	Observed log2(RNA/DNA)
4	ENSG00000000003	1.32363
1	ENSG00000000460	2.50139
8	ENSG00000000938	-0.747362
4	ENSG00000001167	2.06178
10	ENSG00000002726	-1.25557
7	ENSG00000002746	-0.375386
3	ENSG00000002933	0.362286
7	ENSG00000004478	-0.852192
2	ENSG00000004487	1.88449
6	ENSG00000004766	2.47482
7	ENSG00000004779	1.78787
5	ENSG00000004809	-0.98504
7	ENSG00000004848	-0.837216
9	ENSG00000004864	-0.664755
5	ENSG00000004897	2.26033
1	ENSG00000004961	2.62892
6	ENSG00000005020	-0.469588
8	ENSG00000005022	1.43957
6	ENSG00000005206	1.9956
8	ENSG00000005238	0.873873
9	ENSG00000005302	-1.45074
3	ENSG00000005469	1.86033
8	ENSG00000005884	-0.640117
2	ENSG00000005893	1.77628
1	ENSG00000005961	-0.42756
2	ENSG00000006282	0.862762
1	ENSG00000006451	2.14246
10	ENSG00000006534	-1.52996
3	ENSG00000006576	1.87724
9	ENSG00000006606	-1.29373
6	ENSG00000006625	-1.13142
3	ENSG00000006638	-0.914993
4	ENSG00000006659	-0.514032
7	ENSG00000006704	2.18352
5	ENSG00000006712	-1.30533
6	ENSG00000006715	2.05405
8	ENSG00000006747	-0.531423
5	ENSG00000006757	2.21347
5	ENSG00000007202	2.17869
2	ENSG00000007264	-1.05992
7	ENSG00000007312	0.668079
7	ENSG00000007944	-1.34107
7	ENSG00000008056	0.127989
8	ENSG00000008226	0.981118
8	ENSG00000008300	1.29561
2	ENSG00000008952	2.21975
5	ENSG00000009307	2.1782
2	ENSG00000010030	-0.758956
2	ENSG00000010256	2.04391
3	ENSG00000010310	-0.734802
9	ENSG00000010319	-0.256064
9	ENSG00000010327	-0.841081
8	ENSG00000011007	2.78399
7	ENSG00000011009	1.99367
6	ENSG00000011021	3.28689
3	ENSG00000011028	0.887883
5	ENSG00000011114	1.69512
3	ENSG00000011243	0.442961
3	ENSG00000011260	2.49173
2	ENSG00000011275	2.2753
3	ENSG00000011295	0.996094
2	ENSG00000011405	2.91491
10	ENSG00000011478	-0.018869
9	ENSG00000011523	2.16613
6	ENSG00000011590	-0.843013
9	ENSG00000011638	2.0212
7	ENSG00000012048	-0.945427
5	ENSG00000012174	1.93763
1	ENSG00000012223	0.0448983
9	ENSG00000013374	3.14534
9	ENSG00000013523	3.24148
7	ENSG00000013561	0.316392
1	ENSG00000013588	0.0159131
5	ENSG00000013810	0.812038
10	ENSG00000014123	1.57531
5	ENSG00000014138	0.350692
8	ENSG00000014216	1.48304
10	ENSG00000014641	1.5101
4	ENSG00000015413	-1.14929
9	ENSG00000015568	-0.258963
2	ENSG00000015592	-1.13673
9	ENSG00000015676	1.35696
2	ENSG00000017260	2.38835
1	ENSG00000018610	2.14197
9	ENSG00000019186	-0.491327
8	ENSG00000020129	2.51153
2	ENSG00000020577	0.86711
8	ENSG00000021355	-1.37682
3	ENSG00000021645	0.985949
9	ENSG00000021776	0.0753327
1	ENSG00000022567	-0.505819
1	ENSG00000023287	-1.4488
8	ENSG00000023318	1.22073
1	ENSG00000023445	-0.0111397
5	ENSG00000023697	1.82072
3	ENSG00000023734	2.39076
9	ENSG00000023892	0.933776
10	ENSG00000024526	0.12654
2	ENSG00000025796	-1.05799
1	ENSG00000026025	0.474845
1	ENSG00000027001	1.87628
1	ENSG00000027075	-0.146887
1	ENSG00000027697	0.491753
2	ENSG00000028277	0.304315
6	ENSG00000028839	3.21104
10	ENSG00000029639	2.30864
8	ENSG00000029725	1.83376
4	ENSG00000029993	2.14052
8	ENSG00000030066	2.05937
6	ENSG00000030110	1.77096
9	ENSG00000031081	-0.496158
1	ENSG00000031691	2.95549
9	ENSG00000031698	3.2265
10	ENSG00000032219	-0.248818
10	ENSG00000032742	0.618804
8	ENSG00000033030	0.884018
4	ENSG00000033050	1.06807
8	ENSG00000033100	2.51153
7	ENSG00000033122	-1.31209
7	ENSG00000033627	3.17916
9	ENSG00000034239	0.153593
1	ENSG00000035499	2.64921
10	ENSG00000036448	-0.707266
3	ENSG00000036549	2.21347
3	ENSG00000036672	0.331851
10	ENSG00000037757	2.58351
1	ENSG00000037897	2.45791
9	ENSG00000038219	2.26033
6	ENSG00000038274	2.12168
3	ENSG00000039650	1.24488
6	ENSG00000039987	0.534747
10	ENSG00000040275	1.90188
6	ENSG00000040531	2.70477
7	ENSG00000041353	-0.0362601
5	ENSG00000042429	2.09028
6	ENSG00000042832	-0.636253
6	ENSG00000042980	1.32846
7	ENSG00000044090	2.65936
4	ENSG00000044459	1.25986
10	ENSG00000044524	-0.441086
7	ENSG00000046604	1.10575
7	ENSG00000046647	-0.196645
6	ENSG00000046889	-1.63093
8	ENSG00000047188	0.293204
9	ENSG00000047230	-1.39325
3	ENSG00000047249	1.30189
3	ENSG00000047621	-0.390845
4	ENSG00000047662	-1.05557
1	ENSG00000048392	0.165187
9	ENSG00000048405	-0.107757
1	ENSG00000048471	2.32796
9	ENSG00000048649	0.942471
9	ENSG00000049167	1.95067
2	ENSG00000049283	-0.319831
4	ENSG00000049449	1.95888
1	ENSG00000049618	0.496583
7	ENSG00000049860	1.28884
4	ENSG00000051108	-0.583113
2	ENSG00000051596	2.34535
7	ENSG00000051620	2.52313
8	ENSG00000051825	1.2159
9	ENSG00000052723	2.7439
8	ENSG00000052802	1.60237
6	ENSG00000052850	-0.585045
4	ENSG00000053438	1.31445
9	ENSG00000053501	1.85937
5	ENSG00000053524	0.867593
3	ENSG00000054118	1.78594
7	ENSG00000054796	-1.14591
2	ENSG00000055044	1.67869
5	ENSG00000055732	0.0333042
8	ENSG00000055917	-0.975862
7	ENSG00000056277	1.32749
6	ENSG00000056291	-0.728522
9	ENSG00000056972	0.320257
3	ENSG00000057593	-0.741082
6	ENSG00000057657	-0.546882
4	ENSG00000057663	0.249244
7	ENSG00000058335	-0.654127
1	ENSG00000058404	-1.07924
10	ENSG00000058453	-1.01789
9	ENSG00000058799	0.489337
7	ENSG00000058804	-1.33576
2	ENSG00000059122	1.80575
2	ENSG00000059758	-1.55846
7	ENSG00000059915	0.115429
6	ENSG00000060140	-0.390362
5	ENSG00000060762	-0.928036
8	ENSG00000061656	-0.0323954
6	ENSG00000061936	0.239582
7	ENSG00000062282	-0.160896
7	ENSG00000062485	1.25551
9	ENSG00000062716	2.28642
6	ENSG00000063046	1.38788
3	ENSG00000063169	0.0468306
8	ENSG00000063176	0.616872
5	ENSG00000063322	1.90864
10	ENSG00000064199	1.68111
5	ENSG00000064205	-0.274904
9	ENSG00000064655	-0.981659
1	ENSG00000064666	2.31492
4	ENSG00000064703	1.85599
7	ENSG00000064726	-0.230461
3	ENSG00000064995	1.97241
10	ENSG00000064999	2.39366
9	ENSG00000065243	2.59511
8	ENSG00000065328	2.02845
5	ENSG00000065457	2.56226
8	ENSG00000065485	1.36372
8	ENSG00000065548	0.767111
5	ENSG00000065600	1.65019
7	ENSG00000065615	1.88062
5	ENSG00000065717	-1.00388
10	ENSG00000065883	-1.39518
3	ENSG00000065978	1.82072
8	ENSG00000065989	-1.20629
8	ENSG00000066027	-0.529974
3	ENSG00000066135	1.41541
5	ENSG00000066185	0.292238
6	ENSG00000066279	-0.107757
6	ENSG00000066294	-0.907747
7	ENSG00000066336	-0.989871
10	ENSG00000066557	2.40284
2	ENSG00000066651	2.39801
10	ENSG00000066654	2.6468
10	ENSG00000067334	2.33279
3	ENSG00000067365	2.48931
1	ENSG00000067445	1.79947
4	ENSG00000067533	0.585954
3	ENSG00000067829	0.256973
10	ENSG00000067836	1.13619
4	ENSG00000068079	1.09271
3	ENSG00000068137	-0.247852
8	ENSG00000068308	1.25116
7	ENSG00000068438	1.45358
1	ENSG00000068697	0.169534
5	ENSG00000068745	2.64873
8	ENSG00000068885	2.22651
1	ENSG00000068912	1.66324
8	ENSG00000069020	-0.478767
3	ENSG00000069248	3.12312
1	ENSG00000069493	-0.410652
7	ENSG00000069702	-0.493742
2	ENSG00000069956	2.32844
2	ENSG00000070010	-0.769101
10	ENSG00000070061	-1.06861
4	ENSG00000070081	1.35696
4	ENSG00000070269	-0.986973
6	ENSG00000070526	-0.871032
6	ENSG00000070761	-0.186017
7	ENSG00000070785	-0.681663
6	ENSG00000070831	1.63618
5	ENSG00000070915	-0.500989
10	ENSG00000071539	1.74246
8	ENSG00000071553	2.65936
5	ENSG00000071967	-0.462825
6	ENSG00000072135	1.09368
10	ENSG00000072163	-0.433357
1	ENSG00000072310	0.857448
6	ENSG00000072364	-1.22513
3	ENSG00000072401	1.81251
4	ENSG00000072506	1.01204
10	ENSG00000072518	1.36904
9	ENSG00000072571	0.533781
10	ENSG00000072756	2.82699
10	ENSG00000072778	2.10574
10	ENSG00000072832	-1.68358
5	ENSG00000072858	-1.13721
7	ENSG00000073067	-0.568621
7	ENSG00000073146	2.641
9	ENSG00000073169	2.81974
4	ENSG00000073417	-0.209205
2	ENSG00000073464	0.207215
4	ENSG00000073536	2.04777
5	ENSG00000073756	-0.0256322
5	ENSG00000073792	0.00818376
9	ENSG00000073910	0.624118
2	ENSG00000074047	-1.24301
4	ENSG00000074071	2.69317
8	ENSG00000074201	2.21395
10	ENSG00000074211	-0.443501
7	ENSG00000074266	-0.946877
8	ENSG00000074276	-0.661373
1	ENSG00000074582	2.40381
10	ENSG00000074660	0.317359
2	ENSG00000074800	0.832328
4	ENSG00000074842	3.10911
2	ENSG00000074855	-0.00485955
2	ENSG00000075073	-0.453163
3	ENSG00000075213	-1.26571
4	ENSG00000075239	1.30044
7	ENSG00000075303	0.550206
8	ENSG00000075336	2.92795
1	ENSG00000075340	-1.16765
10	ENSG00000075407	2.25502
2	ENSG00000075413	2.27386
8	ENSG00000075618	1.54778
4	ENSG00000075673	0.799961
2	ENSG00000075790	-0.786975
5	ENSG00000075856	1.14054
8	ENSG00000076043	2.32023
10	ENSG00000076321	2.94679
8	ENSG00000076716	-1.03093
5	ENSG00000076770	0.864212
2	ENSG00000076864	0.40528
9	ENSG00000077080	-0.891805
10	ENSG00000077092	-0.493259
4	ENSG00000077157	2.00671
1	ENSG00000077232	-0.597123
7	ENSG00000077235	0.864212
1	ENSG00000077254	2.07821
1	ENSG00000077312	1.62604
10	ENSG00000077420	-2.02319
4	ENSG00000077721	1.27049
5	ENSG00000077943	-1.01499
10	ENSG00000078018	-0.950258
5	ENSG00000078304	2.06226
8	ENSG00000078328	-0.298576
8	ENSG00000078399	-1.6459
4	ENSG00000078618	0.511076
6	ENSG00000078674	1.92797
2	ENSG00000078725	-0.888423
2	ENSG00000078804	1.75792
1	ENSG00000078808	-0.00196104
9	ENSG00000078898	-0.542534
9	ENSG00000079112	-0.525626
3	ENSG00000079134	2.49414
4	ENSG00000079263	-0.437704
9	ENSG00000079277	2.71588
3	ENSG00000079308	-0.0913319
1	ENSG00000079332	2.76998
3	ENSG00000079459	1.58304
10	ENSG00000079462	0.54151
8	ENSG00000079482	-0.146404
6	ENSG00000079691	1.42604
2	ENSG00000079785	1.04344
4	ENSG00000079950	1.93811
7	ENSG00000080371	2.28787
5	ENSG00000080573	-0.411135
2	ENSG00000080608	1.62217
2	ENSG00000080709	-0.423212
5	ENSG00000080815	2.44197
6	ENSG00000080823	-0.910162
4	ENSG00000080986	1.84101
6	ENSG00000081019	2.52313
7	ENSG00000081041	-1.1517
8	ENSG00000081052	-0.158481
7	ENSG00000081307	-0.382149
7	ENSG00000081386	1.19947
1	ENSG00000081665	0.184027
3	ENSG00000081721	2.16999
10	ENSG00000081791	1.26904
1	ENSG00000081853	-0.018386
6	ENSG00000081870	-0.521278
10	ENSG00000082212	2.31202
9	ENSG00000082213	2.40332
9	ENSG00000082258	2.01202
9	ENSG00000082269	0.915902
10	ENSG00000082556	-0.410168
4	ENSG00000082684	-0.455579
7	ENSG00000083223	-1.59421
8	ENSG00000083535	1.91396
6	ENSG00000083635	1.83908
6	ENSG00000083750	2.05405
7	ENSG00000083799	2.26806
1	ENSG00000083814	1.81976
8	ENSG00000083857	-0.770067
1	ENSG00000083937	2.20381
1	ENSG00000084073	2.89655
3	ENSG00000084444	1.68642
10	ENSG00000084463	-0.530457
10	ENSG00000084733	0.491269
9	ENSG00000084754	-0.655093
1	ENSG00000084774	0.562283
6	ENSG00000085185	0.0956223
9	ENSG00000085224	1.38305
3	ENSG00000085231	-0.342053
5	ENSG00000085433	-0.540118
4	ENSG00000085449	1.83087
6	ENSG00000085491	-0.62176
3	ENSG00000085552	1.00624
3	ENSG00000085563	-0.0154874
4	ENSG00000085721	-0.372971
5	ENSG00000085871	-0.613548
3	ENSG00000085978	2.54583
7	ENSG00000085982	2.36709
1	ENSG00000085999	1.50237
10	ENSG00000086061	0.657451
2	ENSG00000086159	-0.0570328
8	ENSG00000086189	-1.74397
9	ENSG00000086200	2.15598
6	ENSG00000086289	-0.226113
9	ENSG00000086475	1.64246
3	ENSG00000086544	-0.689392
3	ENSG00000086619	2.6183
10	ENSG00000086712	3.00718
10	ENSG00000087008	1.09368
10	ENSG00000087086	2.25308
8	ENSG00000087087	3.17868
10	ENSG00000087088	0.743923
10	ENSG00000087237	-0.255098
9	ENSG00000087250	-0.172007
1	ENSG00000087263	2.63037
9	ENSG00000087299	0.772908
4	ENSG00000087302	2.80622
2	ENSG00000087470	2.17289
1	ENSG00000087510	1.10189
5	ENSG00000087842	2.43376
3	ENSG00000087884	1.86903
4	ENSG00000087995	1.18401
3	ENSG00000088320	1.08112
2	ENSG00000088325	2.87481
7	ENSG00000088448	0.15939
10	ENSG00000088726	-0.913061
1	ENSG00000088832	-0.406787
8	ENSG00000088926	0.343445
6	ENSG00000088930	2.41202
4	ENSG00000089009	-0.553645
4	ENSG00000089050	1.35165
8	ENSG00000089060	1.34102
2	ENSG00000089091	0.731846
7	ENSG00000089101	1.6014
6	ENSG00000089123	2.31782
3	ENSG00000089157	1.15358
7	ENSG00000089169	-0.727556
10	ENSG00000089177	-0.105824
6	ENSG00000089220	-0.161862
7	ENSG00000089225	-0.846395
7	ENSG00000089250	-0.521278
9	ENSG00000089289	0.722667
5	ENSG00000089327	-0.572002
10	ENSG00000089486	-0.317416
4	ENSG00000089639	-0.226596
8	ENSG00000089682	1.10575
2	ENSG00000089693	2.13183
2	ENSG00000089723	2.53182
10	ENSG00000089737	2.46033
7	ENSG00000089916	3.08061
5	ENSG00000090054	2.96225
8	ENSG00000090060	2.8009
7	ENSG00000090061	3.02312
9	ENSG00000090316	2.61926
10	ENSG00000090339	1.28836
6	ENSG00000090376	-1.4145
8	ENSG00000090470	1.113
6	ENSG00000090512	-0.880211
8	ENSG00000090520	0.420739
6	ENSG00000090534	0.907689
6	ENSG00000090565	0.927013
9	ENSG00000090674	2.0869
8	ENSG00000090686	-0.878278
8	ENSG00000090861	1.2159
8	ENSG00000090863	1.61734
1	ENSG00000090975	-0.0700761
5	ENSG00000091009	1.984
10	ENSG00000091010	-0.517413
3	ENSG00000091073	-1.01161
8	ENSG00000091137	-1.14832
3	ENSG00000091140	1.62942
8	ENSG00000091157	0.578708
3	ENSG00000091436	-0.529491
10	ENSG00000091483	0.268567
1	ENSG00000091513	-0.956538
8	ENSG00000091542	-0.439154
10	ENSG00000091651	1.25648
10	ENSG00000091732	2.20719
3	ENSG00000091947	1.95115
9	ENSG00000092010	2.26854
7	ENSG00000092108	3.63278
6	ENSG00000092140	1.81782
9	ENSG00000092199	0.665663
9	ENSG00000092203	2.59704
10	ENSG00000092529	-0.139157
3	ENSG00000092841	2.03135
1	ENSG00000092847	1.56372
3	ENSG00000092929	-0.698088
3	ENSG00000092964	1.65889
6	ENSG00000093010	0.689818
8	ENSG00000094914	1.77579
5	ENSG00000094963	-0.673933
1	ENSG00000095059	2.36033
2	ENSG00000095319	2.26999
6	ENSG00000095397	-0.573451
10	ENSG00000095564	2.04681
4	ENSG00000095587	-0.0744239
2	ENSG00000095637	1.78063
1	ENSG00000095777	-0.533838
5	ENSG00000095906	0.839574
2	ENSG00000095917	1.19706
5	ENSG00000095932	-1.45315
9	ENSG00000095981	-1.32996
1	ENSG00000096063	2.13376
3	ENSG00000096088	-0.676832
5	ENSG00000096093	1.56662
2	ENSG00000096264	-0.466206
8	ENSG00000096696	-0.31017
1	ENSG00000096968	0.403348
2	ENSG00000097033	0.031855
7	ENSG00000097046	0.945853
3	ENSG00000099219	0.656968
10	ENSG00000099282	2.7724
9	ENSG00000099284	0.0125315
4	ENSG00000099290	1.56952
4	ENSG00000099338	1.93714
1	ENSG00000099341	2.52989
10	ENSG00000099364	-0.8691
3	ENSG00000099381	0.698513
3	ENSG00000099624	2.23038
10	ENSG00000099769	-1.90725
5	ENSG00000099783	1.38981
5	ENSG00000099785	2.10767
5	ENSG00000099800	2.71685
8	ENSG00000099875	2.11057
2	ENSG00000099949	2.33521
2	ENSG00000099960	0.570979
3	ENSG00000099968	0.498999
1	ENSG00000099974	-0.85654
4	ENSG00000099977	2.09705
7	ENSG00000099984	0.488371
10	ENSG00000100023	1.58884
10	ENSG00000100030	2.42216
6	ENSG00000100031	1.44633
1	ENSG00000100053	-0.437221
2	ENSG00000100056	1.64391
3	ENSG00000100079	-0.633354
5	ENSG00000100100	1.3473
1	ENSG00000100104	2.67965
7	ENSG00000100109	1.62797
10	ENSG00000100121	0.149245
9	ENSG00000100124	0.241031
8	ENSG00000100129	2.24535
2	ENSG00000100138	1.33619
6	ENSG00000100191	-0.532872
10	ENSG00000100211	1.79125
5	ENSG00000100219	1.74391
3	ENSG00000100227	1.26807
1	ENSG00000100228	0.61349
5	ENSG00000100234	2.33956
10	ENSG00000100263	-1.29856
1	ENSG00000100294	1.83473
7	ENSG00000100302	-1.01934
6	ENSG00000100312	-0.674416
3	ENSG00000100319	-0.597606
1	ENSG00000100324	3.04969
1	ENSG00000100325	2.88109
8	ENSG00000100344	1.57242
10	ENSG00000100387	2.38835
5	ENSG00000100399	-1.14204
3	ENSG00000100401	-0.629489
4	ENSG00000100433	-0.625142
10	ENSG00000100439	1.4159
4	ENSG00000100448	-0.847844
9	ENSG00000100453	-0.800019
6	ENSG00000100478	-0.75171
3	ENSG00000100479	1.87289
10	ENSG00000100505	1.67869
4	ENSG00000100522	-0.58263
10	ENSG00000100526	2.33569
10	ENSG00000100528	1.7985
9	ENSG00000100565	-0.514998
2	ENSG00000100567	2.44535
7	ENSG00000100568	-0.9662
2	ENSG00000100580	1.46952
5	ENSG00000100591	1.45986
7	ENSG00000100592	1.78739
5	ENSG00000100596	-0.836733
6	ENSG00000100604	1.31155
7	ENSG00000100628	-0.741082
4	ENSG00000100644	0.048763
3	ENSG00000100650	1.94439
3	ENSG00000100664	0.347793
3	ENSG00000100722	2.56177
8	ENSG00000100802	1.35744
2	ENSG00000100813	1.72749
3	ENSG00000100815	2.26419
7	ENSG00000100865	2.08159
5	ENSG00000100867	0.332817
9	ENSG00000100884	-0.177321
4	ENSG00000100897	2.18207
5	ENSG00000100916	2.11395
10	ENSG00000100968	-0.237707
8	ENSG00000100983	1.85309
6	ENSG00000100987	-0.790357
9	ENSG00000101049	-1.10146
5	ENSG00000101076	-0.838182
1	ENSG00000101096	-1.73962
3	ENSG00000101138	-1.11161
10	ENSG00000101146	1.21976
1	ENSG00000101150	1.36614
2	ENSG00000101152	1.63908
8	ENSG00000101161	1.64053
10	ENSG00000101162	0.169534
5	ENSG00000101181	1.9956
1	ENSG00000101187	2.0811
9	ENSG00000101197	-1.27682
2	ENSG00000101198	-0.359928
2	ENSG00000101199	2.76032
6	ENSG00000101203	-0.00292721
5	ENSG00000101213	-1.22513
5	ENSG00000101216	-0.375869
4	ENSG00000101222	0.88112
4	ENSG00000101230	1.16083
9	ENSG00000101251	0.783053
5	ENSG00000101255	-0.227079
8	ENSG00000101266	-0.024183
8	ENSG00000101276	0.162771
1	ENSG00000101306	-0.736734
10	ENSG00000101310	2.28014
2	ENSG00000101327	-0.239156
3	ENSG00000101342	-0.665721
6	ENSG00000101350	2.17627
4	ENSG00000101363	2.05888
7	ENSG00000101365	2.10719
7	ENSG00000101367	2.21685
2	ENSG00000101405	-1.03045
2	ENSG00000101417	-0.662822
5	ENSG00000101421	2.484
4	ENSG00000101439	-0.97876
7	ENSG00000101445	1.29802
10	ENSG00000101446	-0.730937
10	ENSG00000101447	0.560834
8	ENSG00000101460	-0.222731
8	ENSG00000101670	2.24777
8	ENSG00000101695	-0.698088
8	ENSG00000101751	1.20575
9	ENSG00000101773	1.02025
10	ENSG00000101811	1.86903
7	ENSG00000101843	0.560351
3	ENSG00000101844	2.5869
5	ENSG00000101846	-0.747845
2	ENSG00000101868	0.219292
1	ENSG00000101882	-1.66233
9	ENSG00000101888	1.98159
5	ENSG00000101901	2.14535
4	ENSG00000101935	1.42942
5	ENSG00000101940	1.81541
10	ENSG00000101945	2.92699
8	ENSG00000101966	0.367116
9	ENSG00000101986	-1.07634
6	ENSG00000101997	1.61203
2	ENSG00000102032	-0.623692
10	ENSG00000102043	2.34487
9	ENSG00000102078	1.77193
2	ENSG00000102081	2.45695
3	ENSG00000102096	-0.256064
9	ENSG00000102100	2.18835
10	ENSG00000102119	0.977737
6	ENSG00000102125	2.20333
2	ENSG00000102158	0.458903
10	ENSG00000102195	-0.463308
9	ENSG00000102225	0.383541
8	ENSG00000102226	0.345378
10	ENSG00000102271	0.73716
4	ENSG00000102287	1.21638
2	ENSG00000102309	3.0096
9	ENSG00000102317	0.277262
7	ENSG00000102383	-1.39518
6	ENSG00000102390	1.80719
6	ENSG00000102401	1.93666
2	ENSG00000102409	0.722184
7	ENSG00000102531	1.88449
2	ENSG00000102547	1.40478
1	ENSG00000102580	0.894163
3	ENSG00000102683	-0.599538
5	ENSG00000102699	1.48015
6	ENSG00000102805	0.722667
7	ENSG00000102837	-0.318865
4	ENSG00000102854	-1.25025
5	ENSG00000102879	0.843922
6	ENSG00000102886	-0.328527
2	ENSG00000102904	-1.11886
10	ENSG00000102970	-0.82369
10	ENSG00000102978	1.75502
9	ENSG00000103005	1.33812
4	ENSG00000103021	1.46034
8	ENSG00000103035	0.581606
8	ENSG00000103043	0.549723
3	ENSG00000103061	1.64295
6	ENSG00000103067	-0.179253
2	ENSG00000103121	-1.69324
1	ENSG00000103174	1.73087
2	ENSG00000103184	0.306248
5	ENSG00000103197	2.20381
8	ENSG00000103199	1.07387
6	ENSG00000103245	2.82989
9	ENSG00000103342	-0.866201
10	ENSG00000103343	2.43327
10	ENSG00000103353	2.50332
6	ENSG00000103355	-0.704851
2	ENSG00000103356	0.0647048
3	ENSG00000103365	1.24875
9	ENSG00000103381	1.99705
6	ENSG00000103496	1.34681
5	ENSG00000103507	2.2241
6	ENSG00000103512	1.55164
7	ENSG00000103522	3.05066
9	ENSG00000103544	0.813005
2	ENSG00000103546	-0.487462
10	ENSG00000103657	-0.635769
2	ENSG00000103671	1.56372
4	ENSG00000103769	2.68883
6	ENSG00000103932	2.01975
3	ENSG00000103966	1.09561
8	ENSG00000103995	-0.907747
9	ENSG00000104044	-0.253166
3	ENSG00000104055	-0.58263
10	ENSG00000104093	-0.840598
3	ENSG00000104140	0.656485
5	ENSG00000104147	2.11637
3	ENSG00000104164	1.22556
2	ENSG00000104218	1.53232
1	ENSG00000104299	1.13136
4	ENSG00000104312	1.66662
5	ENSG00000104321	-0.431907
6	ENSG00000104365	1.40044
1	ENSG00000104368	-0.184084
1	ENSG00000104371	-0.727073
7	ENSG00000104375	-0.70002
4	ENSG00000104381	-0.127563
1	ENSG00000104413	0.892714
5	ENSG00000104415	-0.27732
1	ENSG00000104427	1.78207
4	ENSG00000104442	-0.649296
3	ENSG00000104472	2.85936
10	ENSG00000104499	-1.08407
2	ENSG00000104517	-0.314034
6	ENSG00000104518	1.2502
10	ENSG00000104522	0.0980377
9	ENSG00000104660	0.662765
9	ENSG00000104689	0.54151
3	ENSG00000104765	2.05453
6	ENSG00000104808	1.05358
7	ENSG00000104824	2.53955
9	ENSG00000104827	-1.24784
7	ENSG00000104835	2.80573
5	ENSG00000104852	1.65454
4	ENSG00000104856	1.5444
5	ENSG00000104866	2.33279
7	ENSG00000104886	-0.720309
6	ENSG00000104889	2.13424
9	ENSG00000104894	-0.710165
8	ENSG00000104901	0.335233
7	ENSG00000104918	-0.28988
8	ENSG00000104951	-0.578765
5	ENSG00000104983	1.24826
1	ENSG00000105011	0.444893
1	ENSG00000105048	-1.19808
4	ENSG00000105072	1.69125
6	ENSG00000105127	1.95888
1	ENSG00000105141	-0.872965
2	ENSG00000105146	1.23522
8	ENSG00000105193	1.013
5	ENSG00000105223	1.95067
6	ENSG00000105248	2.66371
2	ENSG00000105258	-0.180703
7	ENSG00000105261	-1.10001
1	ENSG00000105270	-1.08745
2	ENSG00000105298	1.37532
7	ENSG00000105341	2.31685
6	ENSG00000105357	1.61589
4	ENSG00000105369	-1.05509
8	ENSG00000105370	-0.976828
9	ENSG00000105372	2.341
10	ENSG00000105376	-0.668619
5	ENSG00000105401	1.77676
7	ENSG00000105402	1.33812
1	ENSG00000105438	1.03281
9	ENSG00000105447	0.982568
8	ENSG00000105483	0.201901
7	ENSG00000105486	0.559868
6	ENSG00000105499	-0.276354
2	ENSG00000105507	0.160356
10	ENSG00000105509	-0.146404
6	ENSG00000105516	-1.16668
8	ENSG00000105518	-0.570553
4	ENSG00000105519	-1.5232
4	ENSG00000105568	0.172916
5	ENSG00000105618	2.36999
10	ENSG00000105639	-0.752193
2	ENSG00000105641	-1.21451
5	ENSG00000105642	-0.641083
10	ENSG00000105643	-0.0584821
5	ENSG00000105668	-0.594224
5	ENSG00000105679	-0.658958
3	ENSG00000105695	-0.935766
9	ENSG00000105697	-1.02127
2	ENSG00000105700	2.39656
5	ENSG00000105707	2.01685
9	ENSG00000105726	1.83908
9	ENSG00000105732	1.31493
1	ENSG00000105737	-0.801951
3	ENSG00000105755	1.51638
10	ENSG00000105784	-0.160413
6	ENSG00000105825	0.101902
1	ENSG00000105835	1.50044
6	ENSG00000105879	2.08255
2	ENSG00000105880	-0.181669
10	ENSG00000105953	2.53134
3	ENSG00000105997	-0.843496
3	ENSG00000106013	1.19657
9	ENSG00000106069	-0.215968
4	ENSG00000106113	0.427985
5	ENSG00000106144	3.03375
4	ENSG00000106268	1.93521
4	ENSG00000106299	-2.07826
4	ENSG00000106305	-1.17876
5	ENSG00000106330	1.40382
5	ENSG00000106333	-0.783594
2	ENSG00000106351	0.499965
9	ENSG00000106384	-1.38842
8	ENSG00000106397	-0.779246
3	ENSG00000106399	-1.1546
7	ENSG00000106400	1.57676
2	ENSG00000106415	0.419773
7	ENSG00000106443	0.727981
3	ENSG00000106459	1.09658
5	ENSG00000106477	0.315909
9	ENSG00000106479	2.85356
3	ENSG00000106484	0.0400674
3	ENSG00000106526	1.89463
6	ENSG00000106541	-0.67973
7	ENSG00000106565	-0.405338
4	ENSG00000106771	1.48256
10	ENSG00000106852	-0.67345
2	ENSG00000106853	-0.404371
1	ENSG00000106927	-0.478767
9	ENSG00000106948	-0.693257
7	ENSG00000107021	0.0477968
2	ENSG00000107147	-0.0145213
7	ENSG00000107175	2.16951
2	ENSG00000107290	-0.333358
10	ENSG00000107338	-0.756058
6	ENSG00000107362	-1.23286
10	ENSG00000107371	1.63183
7	ENSG00000107443	2.27772
5	ENSG00000107537	1.86372
9	ENSG00000107581	1.49754
9	ENSG00000107651	2.17724
9	ENSG00000107669	-1.50677
9	ENSG00000107736	0.690784
9	ENSG00000107745	0.383541
7	ENSG00000107798	-1.82513
3	ENSG00000107807	-0.695672
9	ENSG00000107821	-0.590359
7	ENSG00000107833	2.69849
3	ENSG00000107862	0.4647
1	ENSG00000107890	1.35261
10	ENSG00000107938	2.58641
7	ENSG00000107959	0.904791
1	ENSG00000107960	2.55405
10	ENSG00000107968	2.07482
4	ENSG00000107984	-0.85654
4	ENSG00000108010	2.56322
2	ENSG00000108018	-1.18552
1	ENSG00000108055	2.43859
4	ENSG00000108064	-1.04929
8	ENSG00000108100	-1.9058
9	ENSG00000108179	0.999476
9	ENSG00000108309	-0.171524
4	ENSG00000108344	1.47048
8	ENSG00000108375	-1.08069
2	ENSG00000108379	-0.912094
5	ENSG00000108405	-0.840115
6	ENSG00000108439	0.498516
2	ENSG00000108465	1.68014
4	ENSG00000108468	-1.3918
5	ENSG00000108509	1.07532
1	ENSG00000108518	2.10912
10	ENSG00000108523	0.122675
9	ENSG00000108582	2.54487
7	ENSG00000108587	1.85309
4	ENSG00000108588	-0.97248
7	ENSG00000108592	2.0584
7	ENSG00000108604	0.587404
8	ENSG00000108622	-1.57972
6	ENSG00000108641	0.851651
8	ENSG00000108684	-1.39325
3	ENSG00000108700	-1.00098
2	ENSG00000108702	-0.632871
4	ENSG00000108759	-0.517413
3	ENSG00000108784	0.449241
7	ENSG00000108788	2.38545
9	ENSG00000108813	1.32556
9	ENSG00000108821	-1.33431
10	ENSG00000108825	-0.371039
4	ENSG00000108828	-0.480699
4	ENSG00000108848	2.34487
9	ENSG00000108852	0.12654
4	ENSG00000109016	1.41493
2	ENSG00000109047	-0.787458
10	ENSG00000109062	-0.0256322
5	ENSG00000109063	-0.457511
2	ENSG00000109079	2.23811
5	ENSG00000109089	1.98835
10	ENSG00000109099	-0.550263
8	ENSG00000109132	-1.17441
1	ENSG00000109180	1.62555
5	ENSG00000109220	-0.314034
3	ENSG00000109255	-0.588427
5	ENSG00000109321	-1.07876
4	ENSG00000109381	-0.109689
7	ENSG00000109445	2.48883
1	ENSG00000109472	-0.968132
5	ENSG00000109534	2.06178
6	ENSG00000109572	1.51879
10	ENSG00000109576	0.0444152
8	ENSG00000109625	1.80091
10	ENSG00000109654	1.87821
4	ENSG00000109736	2.65308
1	ENSG00000109743	-0.859921
4	ENSG00000109775	1.23184
4	ENSG00000109814	-0.443501
10	ENSG00000109819	-0.489878
9	ENSG00000109854	-0.641566
6	ENSG00000109881	1.3328
4	ENSG00000109911	2.09222
10	ENSG00000109917	2.25598
9	ENSG00000109956	-0.4464
2	ENSG00000109971	-0.170075
5	ENSG00000109991	-0.898085
9	ENSG00000110011	1.66613
6	ENSG00000110046	0.977737
4	ENSG00000110047	0.436681
9	ENSG00000110074	1.56275
8	ENSG00000110075	2.5497
3	ENSG00000110079	-0.909196
9	ENSG00000110169	-1.24542
1	ENSG00000110200	2.83134
1	ENSG00000110245	-1.01596
7	ENSG00000110315	1.91541
7	ENSG00000110330	2.27386
1	ENSG00000110375	-0.965717
10	ENSG00000110436	-0.529491
5	ENSG00000110442	0.343445
6	ENSG00000110536	-0.100511
2	ENSG00000110628	-0.704368
5	ENSG00000110660	1.01059
1	ENSG00000110665	0.748754
1	ENSG00000110696	3.40814
6	ENSG00000110717	2.09753
3	ENSG00000110719	1.34005
2	ENSG00000110768	2.77965
4	ENSG00000110786	-0.722725
8	ENSG00000110841	1.81637
1	ENSG00000110848	0.784986
7	ENSG00000110955	0.144897
7	ENSG00000110987	-0.708715
9	ENSG00000111049	-0.0666945
6	ENSG00000111181	-0.091815
9	ENSG00000111196	2.93134
9	ENSG00000111203	2.94196
1	ENSG00000111229	2.13328
9	ENSG00000111241	-1.57537
2	ENSG00000111247	0.383058
10	ENSG00000111291	-1.26185
8	ENSG00000111300	0.496583
1	ENSG00000111325	1.8241
10	ENSG00000111339	-0.55606
5	ENSG00000111348	-0.8691
9	ENSG00000111364	1.82797
2	ENSG00000111405	-0.589876
3	ENSG00000111424	0.509144
6	ENSG00000111481	1.28015
4	ENSG00000111540	1.12315
6	ENSG00000111581	2.65453
5	ENSG00000111605	3.05694
7	ENSG00000111641	2.07821
6	ENSG00000111653	1.84632
6	ENSG00000111679	1.6072
3	ENSG00000111696	1.63425
8	ENSG00000111716	-0.58891
9	ENSG00000111726	2.59511
8	ENSG00000111732	-0.711614
7	ENSG00000111802	2.03425
8	ENSG00000111832	0.896095
9	ENSG00000111834	1.2816
3	ENSG00000111837	-0.312585
1	ENSG00000111879	-0.705817
5	ENSG00000111886	-0.766686
1	ENSG00000111906	1.5386
6	ENSG00000111961	0.505762
7	ENSG00000111981	-0.531423
1	ENSG00000112029	2.82844
6	ENSG00000112038	-0.426593
8	ENSG00000112039	1.81976
4	ENSG00000112041	-0.844946
9	ENSG00000112081	1.99705
1	ENSG00000112130	2.00864
8	ENSG00000112139	-0.837699
5	ENSG00000112149	-0.750744
2	ENSG00000112200	2.67192
2	ENSG00000112210	-1.5831
7	ENSG00000112218	1.14344
6	ENSG00000112242	0.249727
4	ENSG00000112293	-0.557026
7	ENSG00000112303	-1.00726
4	ENSG00000112304	-0.489394
8	ENSG00000112333	-1.04446
4	ENSG00000112339	-0.798569
9	ENSG00000112394	1.14633
3	ENSG00000112414	-0.822724
9	ENSG00000112473	1.87193
4	ENSG00000112494	-1.20098
2	ENSG00000112499	-1.04784
3	ENSG00000112530	-0.493259
3	ENSG00000112539	0.718803
8	ENSG00000112559	1.66034
10	ENSG00000112592	2.46033
3	ENSG00000112619	-0.477317
3	ENSG00000112659	1.62314
5	ENSG00000112685	-0.90195
3	ENSG00000112697	2.14246
7	ENSG00000112763	1.81637
2	ENSG00000112796	-0.767652
4	ENSG00000112812	-0.671035
8	ENSG00000112837	-0.571519
2	ENSG00000112855	2.33038
10	ENSG00000112972	-0.940597
8	ENSG00000113108	1.04102
1	ENSG00000113163	-1.03528
4	ENSG00000113328	0.441512
7	ENSG00000113356	1.77869
8	ENSG00000113369	1.87917
8	ENSG00000113384	-1.54687
8	ENSG00000113396	-0.421763
7	ENSG00000113448	-0.969099
5	ENSG00000113492	-0.742048
6	ENSG00000113643	1.87966
5	ENSG00000113645	1.03861
6	ENSG00000113649	1.6101
7	ENSG00000113734	1.28015
6	ENSG00000113742	2.14342
10	ENSG00000113761	2.67723
4	ENSG00000113838	0.357938
8	ENSG00000113845	3.01829
10	ENSG00000113905	-0.610166
3	ENSG00000114026	2.50912
5	ENSG00000114054	2.30864
6	ENSG00000114107	1.30382
10	ENSG00000114120	1.20817
5	ENSG00000114209	-0.691324
9	ENSG00000114315	-1.17248
3	ENSG00000114316	0.0791974
10	ENSG00000114354	1.27628
4	ENSG00000114395	1.01059
7	ENSG00000114423	-1.9145
5	ENSG00000114439	1.54729
3	ENSG00000114529	0.780638
5	ENSG00000114648	1.09368
10	ENSG00000114656	-0.0517189
4	ENSG00000114670	1.2188
4	ENSG00000114686	-1.72416
10	ENSG00000114770	2.68061
7	ENSG00000114784	2.73182
9	ENSG00000114812	-0.495192
4	ENSG00000114850	1.70671
5	ENSG00000114853	-1.4145
4	ENSG00000114854	-0.857506
3	ENSG00000114904	2.30574
5	ENSG00000114933	-1.02755
7	ENSG00000114942	2.11734
7	ENSG00000115020	1.70092
5	ENSG00000115137	2.19801
7	ENSG00000115145	-1.01258
1	ENSG00000115183	1.71251
3	ENSG00000115204	2.22845
9	ENSG00000115216	2.21347
8	ENSG00000115233	0.449241
5	ENSG00000115234	2.36129
1	ENSG00000115257	1.39078
1	ENSG00000115271	1.97144
1	ENSG00000115286	1.31735
5	ENSG00000115289	3.19413
6	ENSG00000115297	-0.424178
6	ENSG00000115318	-0.611132
6	ENSG00000115339	-0.475385
2	ENSG00000115353	-0.00534264
1	ENSG00000115363	-0.670069
8	ENSG00000115364	1.8555
2	ENSG00000115423	0.877255
9	ENSG00000115459	2.18883
1	ENSG00000115461	0.289823
3	ENSG00000115486	3.41394
7	ENSG00000115540	1.46614
3	ENSG00000115541	0.573877
7	ENSG00000115548	0.506728
7	ENSG00000115568	0.110115
6	ENSG00000115594	-0.257513
4	ENSG00000115598	-0.539635
7	ENSG00000115616	-0.896636
2	ENSG00000115648	0.142482
10	ENSG00000115649	-1.18794
5	ENSG00000115685	-0.35558
9	ENSG00000115750	1.36034
8	ENSG00000115762	2.57095
1	ENSG00000115806	2.55791
5	ENSG00000115827	2.59221
1	ENSG00000115844	-0.619828
2	ENSG00000115875	0.784986
9	ENSG00000115884	-0.643016
8	ENSG00000115896	-1.23286
9	ENSG00000115942	2.50236
10	ENSG00000115946	1.64005
4	ENSG00000115947	1.15503
10	ENSG00000115956	-0.018869
10	ENSG00000115977	-1.01934
8	ENSG00000116014	0.406246
9	ENSG00000116031	-1.15847
10	ENSG00000116120	-0.00244412
7	ENSG00000116128	0.533298
7	ENSG00000116138	0.773391
8	ENSG00000116151	0.678707
2	ENSG00000116161	0.156491
4	ENSG00000116171	1.34102
1	ENSG00000116176	-1.26571
2	ENSG00000116209	1.61589
8	ENSG00000116213	2.68496
7	ENSG00000116251	2.83907
2	ENSG00000116266	1.91202
7	ENSG00000116285	0.876289
4	ENSG00000116288	1.72507
1	ENSG00000116353	0.357938
2	ENSG00000116455	-0.194712
7	ENSG00000116473	2.35018
6	ENSG00000116560	1.29078
7	ENSG00000116574	-1.68745
5	ENSG00000116586	2.76902
2	ENSG00000116663	-1.0918
8	ENSG00000116668	2.29946
8	ENSG00000116670	1.33474
4	ENSG00000116679	-0.267658
9	ENSG00000116685	2.56322
1	ENSG00000116688	0.278712
1	ENSG00000116704	-1.50387
9	ENSG00000116717	2.14149
10	ENSG00000116731	2.59173
8	ENSG00000116750	1.80478
9	ENSG00000116754	2.0299
7	ENSG00000116809	2.36468
3	ENSG00000116815	1.34633
7	ENSG00000116830	1.69367
10	ENSG00000116863	2.07627
1	ENSG00000116871	-0.526109
6	ENSG00000116874	2.37192
6	ENSG00000116898	0.554554
6	ENSG00000116903	2.38835
1	ENSG00000116922	3.17723
9	ENSG00000116962	-0.13964
5	ENSG00000116984	2.35163
8	ENSG00000117000	2.5782
1	ENSG00000117010	1.97627
8	ENSG00000117054	0.423637
4	ENSG00000117069	0.0589078
4	ENSG00000117118	0.303349
8	ENSG00000117139	-1.78117
4	ENSG00000117152	0.229437
5	ENSG00000117153	-1.05074
4	ENSG00000117155	-1.08939
7	ENSG00000117174	-0.369106
6	ENSG00000117245	-2.88985
3	ENSG00000117308	2.87578
7	ENSG00000117322	-0.77683
7	ENSG00000117335	1.68932
4	ENSG00000117360	1.01493
10	ENSG00000117385	1.4985
3	ENSG00000117395	-0.787941
7	ENSG00000117399	2.94003
7	ENSG00000117407	-0.138191
3	ENSG00000117408	-0.699054
2	ENSG00000117410	2.63424
10	ENSG00000117448	1.09174
10	ENSG00000117450	2.49559
10	ENSG00000117479	-0.292779
6	ENSG00000117480	-0.0787717
8	ENSG00000117505	1.72604
1	ENSG00000117519	-1.19035
3	ENSG00000117523	2.05985
2	ENSG00000117543	3.01732
1	ENSG00000117593	1.68739
4	ENSG00000117597	1.89801
7	ENSG00000117616	0.643925
4	ENSG00000117620	1.46855
6	ENSG00000117643	-0.998084
9	ENSG00000117682	3.02022
10	ENSG00000117697	2.61588
5	ENSG00000117724	0.48354
9	ENSG00000117748	1.56807
7	ENSG00000117751	2.46564
8	ENSG00000117758	2.11782
2	ENSG00000117868	1.36034
7	ENSG00000117906	2.62409
8	ENSG00000118004	-1.37392
9	ENSG00000118096	-0.528524
4	ENSG00000118137	-0.69229
2	ENSG00000118162	2.21975
4	ENSG00000118193	-1.08069
10	ENSG00000118197	-1.04156
1	ENSG00000118217	-0.343986
9	ENSG00000118257	0.58692
5	ENSG00000118496	0.363735
4	ENSG00000118523	-0.671035
10	ENSG00000118526	-0.652677
3	ENSG00000118564	0.0260579
6	ENSG00000118579	1.82893
4	ENSG00000118600	1.71879
6	ENSG00000118620	1.87386
9	ENSG00000118655	2.10574
2	ENSG00000118680	1.80575
6	ENSG00000118690	2.07917
10	ENSG00000118922	-0.717411
9	ENSG00000118965	0.57436
7	ENSG00000118972	-0.51693
3	ENSG00000119013	2.04487
8	ENSG00000119041	1.73473
3	ENSG00000119185	0.0144639
10	ENSG00000119203	2.94824
1	ENSG00000119283	-0.752676
8	ENSG00000119285	1.60092
7	ENSG00000119314	-1.38262
4	ENSG00000119328	2.25212
2	ENSG00000119396	-0.151235
1	ENSG00000119402	2.87143
7	ENSG00000119431	2.61105
8	ENSG00000119446	0.512525
1	ENSG00000119487	1.14778
8	ENSG00000119509	2.70912
10	ENSG00000119541	-0.644948
3	ENSG00000119559	2.00623
9	ENSG00000119630	0.610592
2	ENSG00000119640	2.62747
3	ENSG00000119650	1.34295
5	ENSG00000119673	-0.456545
4	ENSG00000119684	0.693682
2	ENSG00000119703	1.88884
8	ENSG00000119707	3.11249
3	ENSG00000119760	-0.613064
10	ENSG00000119777	2.19076
7	ENSG00000119820	0.661799
7	ENSG00000119844	2.52023
6	ENSG00000119862	1.38691
9	ENSG00000119888	1.81203
1	ENSG00000119912	0.156008
9	ENSG00000119938	-0.95992
10	ENSG00000120049	-0.45268
5	ENSG00000120051	0.984983
3	ENSG00000120093	-0.402439
10	ENSG00000120333	2.29608
7	ENSG00000120334	-0.610649
2	ENSG00000120337	0.0101161
3	ENSG00000120440	-0.584562
1	ENSG00000120549	-0.68601
1	ENSG00000120563	-0.290363
7	ENSG00000120616	-1.11064
2	ENSG00000120656	2.17434
6	ENSG00000120675	-1.09953
1	ENSG00000120686	-0.234808
6	ENSG00000120688	2.2898
10	ENSG00000120696	-0.496641
3	ENSG00000120708	0.434265
6	ENSG00000120837	1.09319
8	ENSG00000120875	-0.00679189
6	ENSG00000120899	2.59221
10	ENSG00000120907	-2.23382
10	ENSG00000120925	0.0506953
4	ENSG00000120942	2.66805
7	ENSG00000121005	0.260838
9	ENSG00000121039	-1.33914
3	ENSG00000121058	1.13522
4	ENSG00000121101	-0.947843
4	ENSG00000121207	-0.234325
1	ENSG00000121310	-0.324179
2	ENSG00000121316	-0.516447
4	ENSG00000121335	-0.605335
1	ENSG00000121410	-1.00485
7	ENSG00000121413	0.402865
9	ENSG00000121417	2.3898
2	ENSG00000121579	-0.484081
5	ENSG00000121671	2.21299
7	ENSG00000121680	2.31057
7	ENSG00000121690	0.513008
9	ENSG00000121742	-0.869583
1	ENSG00000121774	2.39946
1	ENSG00000121775	3.08882
8	ENSG00000121858	0.122675
2	ENSG00000121879	2.08932
10	ENSG00000121957	2.3782
9	ENSG00000122035	1.01252
1	ENSG00000122126	1.08498
5	ENSG00000122133	0.842956
5	ENSG00000122254	-1.55073
3	ENSG00000122375	-0.933833
10	ENSG00000122386	2.41202
5	ENSG00000122406	2.12362
8	ENSG00000122483	0.44441
3	ENSG00000122512	0.89368
10	ENSG00000122674	1.88787
9	ENSG00000122705	1.38981
9	ENSG00000122779	-1.25074
6	ENSG00000122824	-0.979243
5	ENSG00000122859	-0.990354
1	ENSG00000122873	-0.871032
4	ENSG00000122877	-0.346401
5	ENSG00000122884	2.61975
2	ENSG00000122912	-0.466689
2	ENSG00000122986	-1.14446
10	ENSG00000123066	-0.292779
9	ENSG00000123091	2.52361
8	ENSG00000123200	-0.610649
9	ENSG00000123219	2.12072
1	ENSG00000123342	-0.944944
1	ENSG00000123349	2.85018
8	ENSG00000123405	-0.847844
6	ENSG00000123427	-1.02272
2	ENSG00000123444	2.68013
2	ENSG00000123453	-1.16088
4	ENSG00000123505	2.97964
5	ENSG00000123575	-1.38069
10	ENSG00000123600	0.913003
7	ENSG00000123689	-0.625142
3	ENSG00000123739	-0.365725
4	ENSG00000123983	3.46659
7	ENSG00000124019	-0.320798
10	ENSG00000124092	-0.885042
4	ENSG00000124103	-0.386014
5	ENSG00000124120	2.33762
8	ENSG00000124134	-0.617895
10	ENSG00000124143	-1.17055
9	ENSG00000124160	1.86613
7	ENSG00000124171	0.560351
4	ENSG00000124215	0.0448983
10	ENSG00000124232	-1.70532
10	ENSG00000124237	-0.190364
1	ENSG00000124256	-0.780212
8	ENSG00000124333	0.409628
9	ENSG00000124334	-0.330459
8	ENSG00000124356	1.93376
6	ENSG00000124357	1.80864
3	ENSG00000124374	0.20335
5	ENSG00000124383	0.697064
8	ENSG00000124391	-1.27296
10	ENSG00000124444	2.70187
1	ENSG00000124459	2.31105
2	ENSG00000124486	0.181612
7	ENSG00000124493	-0.687943
9	ENSG00000124541	0.559868
8	ENSG00000124562	2.37289
2	ENSG00000124570	-1.4773
7	ENSG00000124593	-0.723208
10	ENSG00000124596	-1.43141
4	ENSG00000124608	2.13714
3	ENSG00000124613	-0.228528
5	ENSG00000124641	2.7352
4	ENSG00000124688	2.28159
8	ENSG00000124721	-1.73092
3	ENSG00000124766	0.722184
5	ENSG00000124780	-0.0323954
10	ENSG00000124784	1.58401
8	ENSG00000124818	-0.620311
4	ENSG00000124839	-0.57635
8	ENSG00000124882	-0.89567
8	ENSG00000125089	0.0762988
8	ENSG00000125144	0.15166
8	ENSG00000125337	-1.03963
3	ENSG00000125347	2.01106
1	ENSG00000125351	0.00045439
9	ENSG00000125354	0.717354
9	ENSG00000125378	-0.386014
10	ENSG00000125447	2.39753
1	ENSG00000125449	2.19946
6	ENSG00000125482	1.49126
10	ENSG00000125484	-1.52465
1	ENSG00000125531	-0.900017
8	ENSG00000125618	-0.294228
7	ENSG00000125650	-1.14687
3	ENSG00000125651	1.23329
10	ENSG00000125703	2.0584
1	ENSG00000125726	0.659866
1	ENSG00000125731	-0.456545
4	ENSG00000125735	-0.108723
10	ENSG00000125740	0.122192
10	ENSG00000125744	-0.494225
7	ENSG00000125755	1.54874
6	ENSG00000125775	-0.293262
2	ENSG00000125779	0.949235
5	ENSG00000125787	0.312528
5	ENSG00000125818	1.81106
1	ENSG00000125834	-0.435289
10	ENSG00000125846	1.68497
8	ENSG00000125848	-0.689392
1	ENSG00000125868	1.38063
6	ENSG00000125901	2.85211
9	ENSG00000125912	2.08449
5	ENSG00000125944	0.110115
4	ENSG00000125945	-0.507752
10	ENSG00000125962	2.18448
6	ENSG00000125965	1.87048
3	ENSG00000125968	1.11059
7	ENSG00000125971	1.83087
1	ENSG00000125975	-0.752193
1	ENSG00000125998	-1.3662
10	ENSG00000125999	-0.685527
6	ENSG00000126012	1.38546
8	ENSG00000126067	1.41493
5	ENSG00000126070	1.48981
3	ENSG00000126088	2.16033
1	ENSG00000126106	1.69125
8	ENSG00000126107	-1.33238
7	ENSG00000126216	0.613973
6	ENSG00000126231	-0.753159
3	ENSG00000126233	-0.536737
5	ENSG00000126246	-0.507269
6	ENSG00000126247	-0.385531
9	ENSG00000126259	1.11059
2	ENSG00000126267	2.01492
9	ENSG00000126337	-0.600987
10	ENSG00000126353	-0.28988
6	ENSG00000126432	1.77193
8	ENSG00000126456	-0.550746
1	ENSG00000126460	0.387406
10	ENSG00000126522	2.16468
5	ENSG00000126524	1.71831
4	ENSG00000126561	-0.662822
6	ENSG00000126581	1.3985
6	ENSG00000126653	1.38643
3	ENSG00000126698	1.89801
6	ENSG00000126756	2.42313
10	ENSG00000126767	1.84294
1	ENSG00000126773	1.65019
7	ENSG00000126787	2.04391
7	ENSG00000126822	0.764213
3	ENSG00000126878	1.49367
2	ENSG00000126947	-0.953157
9	ENSG00000126953	1.22653
3	ENSG00000127022	0.111564
5	ENSG00000127054	0.864695
2	ENSG00000127184	2.09463
1	ENSG00000127241	-0.465723
7	ENSG00000127418	-1.05799
2	ENSG00000127452	1.2217
7	ENSG00000127481	2.15888
2	ENSG00000127533	-1.08456
4	ENSG00000127564	-1.71305
7	ENSG00000127580	2.58448
5	ENSG00000127585	0.627983
8	ENSG00000127666	0.548757
5	ENSG00000127774	3.32602
4	ENSG00000127903	1.63908
5	ENSG00000127914	0.425087
9	ENSG00000127928	-0.322247
1	ENSG00000127952	-0.927553
4	ENSG00000127954	-0.0169367
5	ENSG00000127980	-1.4918
6	ENSG00000128052	0.838608
1	ENSG00000128165	1.49899
5	ENSG00000128185	2.67578
9	ENSG00000128271	-0.115003
1	ENSG00000128340	-1.26523
1	ENSG00000128422	-0.415482
3	ENSG00000128463	1.9985
4	ENSG00000128519	-0.327561
9	ENSG00000128534	2.0956
8	ENSG00000128564	0.34103
5	ENSG00000128590	0.404797
1	ENSG00000128655	0.326537
3	ENSG00000128708	2.25212
9	ENSG00000128789	-1.06137
7	ENSG00000128881	-1.00968
2	ENSG00000128915	2.26806
8	ENSG00000128918	-0.30244
10	ENSG00000128928	1.34875
4	ENSG00000128965	0.014947
9	ENSG00000129028	0.0120484
8	ENSG00000129038	1.32459
6	ENSG00000129083	2.03135
6	ENSG00000129103	1.18063
7	ENSG00000129116	1.60961
2	ENSG00000129151	-1.02755
5	ENSG00000129214	-0.787941
7	ENSG00000129221	-0.342536
8	ENSG00000129295	0.871458
10	ENSG00000129317	1.7555
1	ENSG00000129351	2.9352
9	ENSG00000129437	-0.77055
7	ENSG00000129455	-0.597606
4	ENSG00000129460	3.21056
5	ENSG00000129467	-0.735285
9	ENSG00000129472	-0.470071
1	ENSG00000129521	-0.686977
2	ENSG00000129636	1.88497
2	ENSG00000129654	-0.150268
10	ENSG00000129744	0.0333042
6	ENSG00000129932	0.0130146
9	ENSG00000129988	-0.621277
9	ENSG00000129993	-0.971031
2	ENSG00000130038	-0.508718
8	ENSG00000130045	0.612041
8	ENSG00000130150	0.0627724
5	ENSG00000130159	2.0497
1	ENSG00000130164	3.16805
3	ENSG00000130173	-0.76427
6	ENSG00000130175	1.87289
1	ENSG00000130176	0.603345
6	ENSG00000130182	-1.04977
6	ENSG00000130201	-0.714512
6	ENSG00000130222	0.233785
7	ENSG00000130244	0.822183
10	ENSG00000130254	2.37096
2	ENSG00000130305	1.89898
5	ENSG00000130307	0.404797
1	ENSG00000130312	0.368083
3	ENSG00000130313	1.87048
4	ENSG00000130338	-0.910162
5	ENSG00000130383	-0.429492
10	ENSG00000130427	-0.401956
6	ENSG00000130489	1.84729
8	ENSG00000130513	1.06469
4	ENSG00000130529	2.64003
4	ENSG00000130559	-0.611615
1	ENSG00000130592	-0.47152
3	ENSG00000130595	-0.552679
2	ENSG00000130638	2.22458
6	ENSG00000130720	-0.321764
6	ENSG00000130726	2.91781
2	ENSG00000130741	-0.712097
7	ENSG00000130748	1.71106
3	ENSG00000130755	0.478226
2	ENSG00000130764	2.78593
5	ENSG00000130818	2.61105
7	ENSG00000130826	2.10912
5	ENSG00000130921	1.34247
7	ENSG00000130950	-0.546882
3	ENSG00000130985	2.76612
6	ENSG00000130988	-0.799052
7	ENSG00000131042	-0.690841
1	ENSG00000131044	-1.21499
7	ENSG00000131050	-0.403405
8	ENSG00000131051	-0.0406079
10	ENSG00000131055	-2.07005
8	ENSG00000131061	0.623152
8	ENSG00000131067	1.52701
3	ENSG00000131100	0.591268
9	ENSG00000131127	1.14633
4	ENSG00000131142	-0.469588
7	ENSG00000131148	0.617355
8	ENSG00000131153	0.0173624
8	ENSG00000131174	1.9642
3	ENSG00000131236	-0.720793
5	ENSG00000131238	2.04342
6	ENSG00000131378	0.721701
1	ENSG00000131409	-1.46861
6	ENSG00000131437	0.913003
2	ENSG00000131446	-0.554611
1	ENSG00000131462	0.518322
4	ENSG00000131469	2.1613
1	ENSG00000131475	2.12845
5	ENSG00000131480	-0.877795
10	ENSG00000131626	2.59752
9	ENSG00000131650	1.52604
8	ENSG00000131668	-0.655576
8	ENSG00000131730	0.855999
9	ENSG00000131738	-0.675382
3	ENSG00000131759	2.56081
5	ENSG00000131788	0.344411
6	ENSG00000131791	0.569046
8	ENSG00000131844	1.29367
8	ENSG00000131845	2.70863
8	ENSG00000131849	1.72507
9	ENSG00000131931	-0.171041
6	ENSG00000131981	-0.529491
6	ENSG00000132004	1.65937
3	ENSG00000132128	0.421222
4	ENSG00000132207	-0.973446
6	ENSG00000132256	1.20817
3	ENSG00000132305	2.04294
4	ENSG00000132432	1.93231
9	ENSG00000132463	2.35501
6	ENSG00000132471	2.3811
10	ENSG00000132475	1.00237
10	ENSG00000132478	2.32651
10	ENSG00000132485	-0.420796
10	ENSG00000132507	2.55356
9	ENSG00000132535	-0.509201
4	ENSG00000132541	2.20477
8	ENSG00000132561	-0.290363
9	ENSG00000132570	-1.35991
4	ENSG00000132603	-1.38938
8	ENSG00000132623	1.12556
2	ENSG00000132640	2.23473
7	ENSG00000132664	2.07289
6	ENSG00000132670	2.4241
7	ENSG00000132676	1.13184
10	ENSG00000132677	1.19706
1	ENSG00000132698	1.12556
6	ENSG00000132716	3.15162
2	ENSG00000132744	-1.41933
9	ENSG00000132746	-1.386
2	ENSG00000132780	1.14972
9	ENSG00000132792	3.12409
6	ENSG00000132793	-1.58358
3	ENSG00000133026	1.48401
3	ENSG00000133027	-1.01016
7	ENSG00000133028	2.42796
5	ENSG00000133056	-0.963785
10	ENSG00000133059	0.216394
9	ENSG00000133111	1.7985
9	ENSG00000133131	-0.965717
9	ENSG00000133134	0.909139
2	ENSG00000133135	1.11155
9	ENSG00000133138	1.87145
9	ENSG00000133142	0.0502122
6	ENSG00000133169	-0.260412
8	ENSG00000133195	-0.758956
9	ENSG00000133226	0.628949
6	ENSG00000133250	2.74631
10	ENSG00000133265	2.20767
1	ENSG00000133313	3.00235
5	ENSG00000133317	-0.126597
3	ENSG00000133321	-0.734802
5	ENSG00000133393	1.86951
9	ENSG00000133454	-0.223214
2	ENSG00000133606	1.04247
8	ENSG00000133706	-1.3575
8	ENSG00000133789	1.5328
2	ENSG00000133800	-1.77247
1	ENSG00000133805	-0.528524
3	ENSG00000133835	1.90333
1	ENSG00000133872	-0.484081
10	ENSG00000133878	-2.18986
4	ENSG00000133884	1.97386
1	ENSG00000133895	1.89995
5	ENSG00000133935	-0.832868
5	ENSG00000133937	0.657934
7	ENSG00000133980	0.524602
9	ENSG00000134001	2.13086
6	ENSG00000134013	0.381126
2	ENSG00000134020	-0.786975
2	ENSG00000134057	2.11395
4	ENSG00000134077	0.493202
9	ENSG00000134107	-0.455579
2	ENSG00000134146	0.0477968
1	ENSG00000134153	2.32748
5	ENSG00000134186	2.56274
2	ENSG00000134202	-0.539635
4	ENSG00000134222	0.335233
4	ENSG00000134247	0.886434
9	ENSG00000134249	0.134752
6	ENSG00000134258	0.306731
8	ENSG00000134259	1.09464
9	ENSG00000134265	2.26758
5	ENSG00000134291	0.768078
7	ENSG00000134294	1.94777
7	ENSG00000134308	0.826048
6	ENSG00000134333	0.63378
2	ENSG00000134339	-0.330459
6	ENSG00000134371	1.82507
5	ENSG00000134375	1.46614
10	ENSG00000134419	3.39655
6	ENSG00000134460	-0.567171
6	ENSG00000134516	0.104318
10	ENSG00000134539	-0.892288
3	ENSG00000134571	-0.659924
7	ENSG00000134595	-0.495192
7	ENSG00000134602	1.68497
5	ENSG00000134644	0.859864
5	ENSG00000134690	2.52216
5	ENSG00000134697	-0.424178
2	ENSG00000134716	0.117361
2	ENSG00000134755	-0.384565
2	ENSG00000134758	2.45405
9	ENSG00000134762	-1.09808
9	ENSG00000134765	-0.521761
9	ENSG00000134780	1.39899
4	ENSG00000134802	-0.480216
7	ENSG00000134812	-0.844946
8	ENSG00000134882	2.71153
3	ENSG00000134905	1.413
10	ENSG00000134910	1.42556
1	ENSG00000134940	-0.540118
2	ENSG00000134987	2.49366
9	ENSG00000135070	0.19707
3	ENSG00000135074	-0.334807
6	ENSG00000135093	1.59464
4	ENSG00000135108	2.83858
2	ENSG00000135148	1.78207
9	ENSG00000135185	0.320257
7	ENSG00000135211	0.857931
10	ENSG00000135249	2.10767
5	ENSG00000135334	-0.862337
7	ENSG00000135338	-0.668136
3	ENSG00000135341	-0.792289
6	ENSG00000135365	-0.0753901
9	ENSG00000135378	-0.063796
5	ENSG00000135407	-1.2976
6	ENSG00000135423	0.161322
2	ENSG00000135439	-0.236258
8	ENSG00000135441	1.48304
7	ENSG00000135476	1.09706
9	ENSG00000135480	-1.04398
2	ENSG00000135506	2.49318
3	ENSG00000135517	-0.356546
8	ENSG00000135535	0.244413
2	ENSG00000135549	2.69752
9	ENSG00000135577	-0.783594
9	ENSG00000135604	-0.200026
9	ENSG00000135617	-0.653644
7	ENSG00000135632	1.94729
5	ENSG00000135636	0.179679
7	ENSG00000135655	2.63182
9	ENSG00000135677	-0.515481
7	ENSG00000135702	-0.443501
1	ENSG00000135773	-0.26476
6	ENSG00000135775	2.01685
5	ENSG00000135823	1.63763
1	ENSG00000135829	0.45069
6	ENSG00000135837	1.30575
7	ENSG00000135845	-1.21016
3	ENSG00000135870	2.5154
7	ENSG00000135899	0.884501
9	ENSG00000135929	0.930877
2	ENSG00000135930	2.941
9	ENSG00000135940	2.57047
10	ENSG00000135953	0.996094
5	ENSG00000135956	0.410111
3	ENSG00000135968	2.22506
3	ENSG00000136044	-0.683595
1	ENSG00000136048	-1.23624
6	ENSG00000136051	0.810589
9	ENSG00000136059	-0.523694
1	ENSG00000136098	0.219775
10	ENSG00000136104	0.494651
10	ENSG00000136110	-0.908713
7	ENSG00000136122	0.476777
5	ENSG00000136141	1.49995
7	ENSG00000136146	1.97483
5	ENSG00000136152	0.576293
8	ENSG00000136153	-0.690841
2	ENSG00000136159	-0.136742
9	ENSG00000136160	0.784986
10	ENSG00000136243	2.19028
4	ENSG00000136286	-1.2976
8	ENSG00000136305	-1.11113
3	ENSG00000136371	1.57966
1	ENSG00000136436	2.07386
5	ENSG00000136448	2.47192
2	ENSG00000136457	-0.662339
6	ENSG00000136504	2.22651
7	ENSG00000136518	1.99318
10	ENSG00000136527	1.6584
1	ENSG00000136536	1.23667
8	ENSG00000136574	1.55261
7	ENSG00000136631	-0.580215
8	ENSG00000136698	-0.579248
1	ENSG00000136699	2.19221
6	ENSG00000136758	2.16178
6	ENSG00000136811	2.84921
7	ENSG00000136816	2.66757
9	ENSG00000136828	2.37482
1	ENSG00000136859	0.554071
5	ENSG00000136883	-1.04977
10	ENSG00000136908	2.06758
6	ENSG00000136929	-0.763304
3	ENSG00000136931	0.135718
9	ENSG00000136932	1.80091
7	ENSG00000136935	1.36276
1	ENSG00000136937	1.37435
2	ENSG00000136943	1.64295
6	ENSG00000136982	2.54149
9	ENSG00000137074	2.33376
5	ENSG00000137100	0.62122
7	ENSG00000137101	-0.404855
7	ENSG00000137154	2.08545
3	ENSG00000137168	0.771459
1	ENSG00000137207	-1.69083
9	ENSG00000137225	-0.509684
3	ENSG00000137269	1.3758
8	ENSG00000137310	0.484989
6	ENSG00000137338	1.59657
1	ENSG00000137393	1.90913
1	ENSG00000137411	2.57385
10	ENSG00000137500	-1.07973
5	ENSG00000137504	-1.81546
9	ENSG00000137509	1.40478
4	ENSG00000137513	-0.788908
3	ENSG00000137563	1.66082
3	ENSG00000137571	0.0685695
3	ENSG00000137574	2.84776
6	ENSG00000137628	-0.569587
3	ENSG00000137674	-0.48553
1	ENSG00000137691	-0.656542
7	ENSG00000137693	-0.572002
10	ENSG00000137699	-0.334807
2	ENSG00000137700	-0.0744239
8	ENSG00000137713	1.62555
9	ENSG00000137714	-0.0270815
4	ENSG00000137731	-0.223697
5	ENSG00000137745	-0.768618
3	ENSG00000137760	2.28159
3	ENSG00000137767	-1.33286
4	ENSG00000137770	1.70865
2	ENSG00000137801	1.68932
2	ENSG00000137802	2.18738
8	ENSG00000137806	1.89222
8	ENSG00000137807	1.32411
1	ENSG00000137812	0.732812
9	ENSG00000137818	3.30428
8	ENSG00000137821	1.27435
1	ENSG00000137831	-0.779729
4	ENSG00000137842	1.05793
1	ENSG00000137843	-0.51065
2	ENSG00000137877	-0.612098
5	ENSG00000137941	0.125574
1	ENSG00000137947	0.640543
6	ENSG00000137955	3.33278
9	ENSG00000137960	-0.315967
8	ENSG00000137992	2.54728
8	ENSG00000137996	2.44728
2	ENSG00000138035	0.152626
5	ENSG00000138039	-0.262827
3	ENSG00000138068	0.34103
3	ENSG00000138071	2.79027
4	ENSG00000138073	1.99898
1	ENSG00000138109	-0.48553
9	ENSG00000138119	-0.702435
2	ENSG00000138135	0.293204
10	ENSG00000138138	-0.259446
6	ENSG00000138166	2.21637
10	ENSG00000138182	2.50284
3	ENSG00000138246	3.01153
1	ENSG00000138279	2.88351
9	ENSG00000138303	2.13666
8	ENSG00000138311	-0.778763
10	ENSG00000138326	2.05985
8	ENSG00000138363	0.955515
9	ENSG00000138430	-0.168143
8	ENSG00000138435	-1.1348
4	ENSG00000138443	2.16323
8	ENSG00000138496	-2.02319
6	ENSG00000138604	0.495134
7	ENSG00000138614	2.15163
8	ENSG00000138621	2.46757
3	ENSG00000138629	2.33038
4	ENSG00000138639	-0.203891
1	ENSG00000138658	1.49802
9	ENSG00000138686	-0.0729746
8	ENSG00000138738	-0.352681
2	ENSG00000138757	-0.772966
1	ENSG00000138759	-1.23818
1	ENSG00000138769	-0.856057
6	ENSG00000138794	0.609625
5	ENSG00000138801	1.5043
5	ENSG00000138802	1.95164
4	ENSG00000138835	0.519772
9	ENSG00000138942	2.78544
6	ENSG00000138944	-1.32513
8	ENSG00000138964	-0.500022
7	ENSG00000139053	-0.215485
6	ENSG00000139116	1.16952
8	ENSG00000139131	2.01637
1	ENSG00000139133	1.70478
7	ENSG00000139182	2.5096
3	ENSG00000139190	0.0642217
2	ENSG00000139194	-0.603403
10	ENSG00000139219	-0.428526
5	ENSG00000139233	2.24246
3	ENSG00000139263	-1.06088
8	ENSG00000139291	-0.483114
2	ENSG00000139292	0.418324
1	ENSG00000139352	-0.684078
3	ENSG00000139354	0.734745
5	ENSG00000139410	0.765179
7	ENSG00000139445	-0.938181
9	ENSG00000139508	-1.34107
4	ENSG00000139531	0.525569
5	ENSG00000139537	0.3676
4	ENSG00000139546	1.86372
7	ENSG00000139567	0.148279
5	ENSG00000139597	0.603828
1	ENSG00000139629	1.54536
2	ENSG00000139636	0.824599
10	ENSG00000139641	2.12651
6	ENSG00000139644	2.00091
10	ENSG00000139668	1.81976
8	ENSG00000139714	-0.725623
5	ENSG00000139767	1.22942
5	ENSG00000139826	1.99608
5	ENSG00000139874	-0.874897
10	ENSG00000139899	-0.863303
6	ENSG00000139914	-0.827071
8	ENSG00000139921	2.42796
4	ENSG00000139926	0.426536
2	ENSG00000139977	2.93568
3	ENSG00000140009	0.106733
2	ENSG00000140025	1.84874
7	ENSG00000140157	-0.90823
5	ENSG00000140263	2.09705
7	ENSG00000140274	-0.81596
10	ENSG00000140279	-0.172007
10	ENSG00000140307	0.912037
9	ENSG00000140368	-0.931901
9	ENSG00000140374	1.43474
8	ENSG00000140386	1.81106
8	ENSG00000140395	1.78594
6	ENSG00000140443	-0.880694
4	ENSG00000140459	-1.38504
6	ENSG00000140488	-0.0855349
10	ENSG00000140525	2.07289
1	ENSG00000140526	1.98255
1	ENSG00000140538	-1.10533
3	ENSG00000140563	-0.294711
2	ENSG00000140564	-1.33286
8	ENSG00000140575	1.42266
4	ENSG00000140600	-0.506786
2	ENSG00000140612	1.8014
3	ENSG00000140632	2.41395
10	ENSG00000140675	-0.373454
6	ENSG00000140678	-0.803883
10	ENSG00000140688	2.02072
4	ENSG00000140694	2.11879
6	ENSG00000140740	0.422671
3	ENSG00000140795	-0.589393
2	ENSG00000140853	-0.539152
10	ENSG00000140932	-1.1918
3	ENSG00000140948	-0.840115
7	ENSG00000140950	2.55839
2	ENSG00000140961	1.01204
3	ENSG00000140968	0.593684
7	ENSG00000140986	-1.61015
9	ENSG00000140993	2.24777
8	ENSG00000140995	1.44585
3	ENSG00000141030	0.769044
5	ENSG00000141052	0.613973
8	ENSG00000141086	-0.692774
10	ENSG00000141101	1.64633
5	ENSG00000141179	1.61251
1	ENSG00000141219	2.96902
8	ENSG00000141252	1.18933
4	ENSG00000141349	1.43522
2	ENSG00000141367	1.8898
1	ENSG00000141371	-0.55606
4	ENSG00000141376	2.55066
6	ENSG00000141384	0.427019
4	ENSG00000141404	0.845854
7	ENSG00000141425	-0.375869
9	ENSG00000141431	-2.47101
1	ENSG00000141433	-0.252683
7	ENSG00000141446	0.604795
7	ENSG00000141452	1.54778
5	ENSG00000141458	2.21444
6	ENSG00000141469	-0.427076
3	ENSG00000141506	-1.16282
7	ENSG00000141522	2.21637
3	ENSG00000141551	0.214944
3	ENSG00000141552	-0.0546174
9	ENSG00000141556	1.82024
5	ENSG00000141564	1.76517
7	ENSG00000141569	-0.521278
8	ENSG00000141570	1.98449
1	ENSG00000141627	0.922182
5	ENSG00000141644	0.088376
8	ENSG00000141646	1.77145
7	ENSG00000141664	0.780155
5	ENSG00000141665	0.176298
9	ENSG00000141668	-1.03238
8	ENSG00000141756	0.87967
9	ENSG00000141837	-1.19905
8	ENSG00000141933	1.4816
10	ENSG00000141956	2.541
5	ENSG00000141968	-0.436255
10	ENSG00000142002	3.02409
9	ENSG00000142025	2.02265
7	ENSG00000142039	2.42554
5	ENSG00000142065	1.58159
7	ENSG00000142168	0.306248
2	ENSG00000142182	-0.73287
2	ENSG00000142197	1.95454
2	ENSG00000142233	-0.496158
6	ENSG00000142273	0.47726
5	ENSG00000142319	1.1415
3	ENSG00000142449	-1.67875
5	ENSG00000142507	2.52989
1	ENSG00000142515	-0.852675
10	ENSG00000142538	-1.3174
2	ENSG00000142546	2.10429
10	ENSG00000142583	-0.962818
7	ENSG00000142609	0.747788
5	ENSG00000142632	1.14875
2	ENSG00000142655	2.2468
3	ENSG00000142676	2.24101
1	ENSG00000142684	1.47966
4	ENSG00000142700	-1.4145
1	ENSG00000142731	1.37821
1	ENSG00000142733	-0.107274
10	ENSG00000142765	0.592717
8	ENSG00000142784	-0.0613806
5	ENSG00000142794	1.79753
2	ENSG00000142864	1.37435
8	ENSG00000142871	0.451173
6	ENSG00000142892	2.2212
8	ENSG00000142937	3.09848
[truncated: 21,065 more rows]

## Sheet: Benchmarking results
HepG2
Test fold	Biochemical (cell-type matched)	Biochemical (universal feature set)	MPRAnn	Sei	Enformer	MPRALegNet
1	0.729147	0.734465	0.767811	0.788679	0.832778	0.834086
2	0.734297	0.737471	0.767212	0.794862	0.835216	0.837985
3	0.729032	0.734905	0.759624	0.786566	0.824219	0.825543
4	0.741407	0.745184	0.772823	0.798127	0.83201	0.835334
5	0.730699	0.734507	0.764158	0.793143	0.830959	0.82932
6	0.735301	0.740326	0.774219	0.793648	0.831295	0.840708
7	0.734927	0.739511	0.764663	0.787261	0.827681	0.830065
8	0.733172	0.736845	0.761458	0.788358	0.832064	0.83714
9	0.731806	0.736921	0.758773	0.78727	0.825953	0.825223
10	0.720326	0.724749	0.773776	0.795792	0.833925	0.837714
K562
Test fold	Biochemical (cell-type matched)	Biochemical (universal feature set)	MPRAnn	Sei	Enformer	MPRALegNet
1	0.719977	0.735795	0.802487	0.814819	0.846314	0.86514
2	0.729145	0.746396	0.81195	0.812088	0.849773	0.869415
3	0.722075	0.739821	0.799716	0.810731	0.84915	0.863124
4	0.72156	0.737345	0.808034	0.81405	0.849682	0.86689
5	0.715639	0.733813	0.805518	0.811304	0.846429	0.863654
6	0.719378	0.735747	0.807304	0.813077	0.845454	0.863974
7	0.722908	0.740365	0.809254	0.816493	0.85232	0.86887
8	0.727731	0.744564	0.807191	0.814722	0.847729	0.863322
9	0.730243	0.747632	0.817788	0.825138	0.859081	0.870084
10	0.726042	0.742879	0.812647	0.817443	0.850751	0.870319
WTC11
Test fold	Biochemical (cell-type matched)	Biochemical (universal feature set)	MPRAnn	Sei	Enformer	MPRALegNet
1	0.712596	0.738926	0.76222	0.830258	0.836507	0.794631
2	0.708012	0.744943	0.761384	0.816718	0.843935	0.792858
3	0.70643	0.744099	0.759417	0.820116	0.830017	0.792092
4	0.687553	0.726428	0.748555	0.812619	0.822375	0.78372
5	0.7175	0.748059	0.748735	0.81678	0.83378	0.805063
6	0.724793	0.760633	0.758234	0.826927	0.82233	0.796741
7	0.69198	0.729483	0.755983	0.819834	0.840205	0.795812
8	0.723226	0.752796	0.745145	0.821335	0.834771	0.781672
9	0.719017	0.751349	0.773482	0.831275	0.837504	0.802917
10	0.732952	0.761152	0.758521	0.816016	0.833141	0.800023
