# Supplementary material for: Massively parallel characterization of transcriptional regulatory elements
Source: Nature. 2025 Jan 15;639(8054):411–20. doi: 10.1038/s41586-024-08430-9 (PMC11903340; doi:10.1038/s41586-024-08430-9)
Supplement: Supplementary file 5 — Supplementary Tables 1–13. [file 41586_2024_8430_MOESM5_ESM.zip › 2023-03-03628-s5/2023-03-03628C-Table S9 - variant predictions.xlsx]

## Sheet: Column headers
The following sheets contain the following columns:
chr, start, end	chromosome, start position (0-based), end position (just start + 1)
ref	reference variant
alt	alternative variant
ref_pred	mean prediction for the reference allele
alt_pred	mean prediction for the alternative allele
fdr_comb_pval	p-value of variant effect according to ADASTRA/UDACHA databases
score	log2(fdr)*sign(Ref|Alt), generating negative values for Alt and positive for Ref allelic preference
pred_score	score predicted by the LegNet ensemble
pred_pval	p-value of the model prediction (whether a significant difference is detected)
pref_allele	which allele is preferred according to ADASTRA/UDACHA databases
pred_pref_allele	which allele is preferred according to ensemble prediction
Predictions were tested against ATAC (ATAC-seq chromatin accessibility), DNase (DNase-seq based chromatin accessibility), and ASB (Allele specific binding) tasks in HepG2 and K562 cell types

## Sheet: HepG2_ATAC
chr	start	end	ref	alt	ref_pred	alt_pred	fdr_comb_pval	pred_pval	score	pred_score	pref_allele	pred_pref_allele
chr1	1511944	1511945	G	A	-0.396953	-0.345474	0.342988	0.00278322	-1.54377	-0.0514791	no	alt
chr1	2547071	2547072	T	A	0.406679	0.420206	0.0565928	0.233179	4.14324	-0.0135261	no	no
chr1	7961482	7961483	T	C	-0.854411	-0.863448	0.893624	0.313243	-0.162259	0.00903722	no	no
chr1	7961717	7961718	T	C	0.873546	0.850556	0.893624	0.107839	-0.162259	0.0229906	no	no
chr1	8121166	8121167	G	C	0.0259024	0.147693	0.893624	2.71272e-11	-0.162259	-0.121791	no	alt
chr1	8849018	8849019	T	C	-0.322026	-0.315606	0.893624	0.364771	-0.162259	-0.00642	no	no
chr1	9239887	9239888	T	G	0.120777	0.11962	0.866422	0.47515	-0.206859	0.00115742	no	no
chr1	9725134	9725135	G	A	-0.350638	-0.349496	0.875872	0.475476	0.191208	-0.00114222	no	no
chr1	9910412	9910413	G	A	0.833966	0.823086	0.893624	0.278966	-0.162259	0.01088	no	no
chr1	10668489	10668490	C	T	-0.138958	-0.168369	0.875872	0.0566078	0.191208	0.0294118	no	no
chr1	11749344	11749345	T	G	-0.126214	-0.136417	0.875872	0.291331	0.191208	0.0102038	no	no
chr1	11980145	11980146	A	G	0.845375	0.849053	0.536516	0.4215	-0.898308	-0.00367778	no	no
chr1	11980266	11980267	A	G	0.708907	0.70364	0.580788	0.388325	-0.783916	0.00526783	no	no
chr1	11980421	11980422	T	C	0.627672	0.612259	0.893624	0.203273	-0.162259	0.0154122	no	no
chr1	15190219	15190220	T	A	0.931231	0.904706	0.893624	0.0765868	-0.162259	0.0265244	no	no
chr1	15190255	15190256	T	C	1.09917	1.04167	0.893624	0.000979408	-0.162259	0.0574978	no	ref
chr1	15261683	15261684	T	C	-0.614777	-0.598956	0.660787	0.197105	0.597742	-0.0158211	no	no
chr1	15526780	15526781	T	C	0.635905	0.608778	0.875872	0.0720294	0.191208	0.0271267	no	no
chr1	16613669	16613670	C	G	0.249135	0.313594	0.774632	0.000258994	-0.368417	-0.0644588	no	alt
chr1	16613698	16613699	G	A	0.0980735	0.142245	0.875872	0.00868625	0.191208	-0.0441711	no	alt
chr1	16905191	16905192	C	T	0.0521976	0.0197796	0.204753	0.040423	-2.28805	0.0324181	no	ref
chr1	18650038	18650039	A	C	-0.541104	-0.572191	0.875872	0.0470585	0.191208	0.0310861	no	ref
chr1	20696583	20696584	A	T	-0.438541	-0.439835	0.875872	0.472224	0.191208	0.00129389	no	no
chr1	21334268	21334269	T	A	0.727893	0.631023	0.875872	9.10615e-08	0.191208	0.0968702	no	ref
chr1	21585371	21585372	G	A	-0.56573	-0.529694	0.893624	0.026151	-0.162259	-0.0360361	no	alt
chr1	23868371	23868372	A	C	0.645103	0.585844	0.875872	0.000708293	0.191208	0.0592589	no	ref
chr1	23868407	23868408	C	A	0.600752	0.591352	0.893624	0.306352	-0.162259	0.00940006	no	no
chr1	24724661	24724662	G	A	1.10347	1.03023	0.875872	4.0034e-05	0.191208	0.0732406	no	ref
chr1	25998028	25998029	T	C	-0.193678	-0.20882	0.392772	0.207416	1.34824	0.0151417	no	no
chr1	26233989	26233990	C	A	0.571718	0.508343	0.496947	0.000321372	-1.00884	0.0633749	no	ref
chr1	26302973	26302974	G	C	-0.615295	-0.61275	0.875872	0.445494	0.191208	-0.002545	no	no
chr1	26470430	26470431	G	C	-0.498871	-0.483431	0.706994	0.202858	0.50023	-0.0154394	no	no
chr1	26531462	26531463	T	A	0.381153	0.281057	0.875872	3.51393e-08	0.191208	0.100096	no	ref
chr1	28370166	28370167	C	G	0.29324	0.349447	0.893624	0.00123557	-0.162259	-0.0562062	no	alt
chr1	30757035	30757036	A	G	0.197707	0.223666	0.875872	0.0810604	0.191208	-0.0259593	no	no
chr1	31509308	31509309	G	A	0.118611	0.21262	0.365344	2.06762e-07	1.45267	-0.0940089	no	alt
chr1	31715270	31715271	G	A	0.511729	0.537137	0.865409	0.0856176	0.208546	-0.0254072	no	no
chr1	33080994	33080995	A	G	0.371901	0.360899	0.385116	0.276764	-1.37664	0.0110019	no	no
chr1	33127285	33127286	A	G	0.842388	0.872056	0.875872	0.0550562	0.191208	-0.0296678	no	no
chr1	36088840	36088841	G	C	1.00237	0.993634	0.244629	0.318991	-2.03133	0.00873722	no	no
chr1	36162431	36162432	G	A	-0.118173	-0.437495	0.893624	1.41514e-66	-0.162259	0.319321	no	ref
chr1	36187938	36187939	G	A	-0.22039	-0.216932	0.893624	0.42614	-0.162259	-0.00345777	no	no
chr1	36203770	36203771	G	A	0.345255	0.371078	0.893624	0.0821616	-0.162259	-0.0258238	no	no
chr1	37479446	37479447	G	A	-0.707304	-0.709296	0.893624	0.457305	-0.162259	0.00199111	no	no
chr1	37690670	37690671	G	A	0.991291	0.79654	0.647481	4.91127e-26	0.62709	0.194751	no	ref
chr1	37692274	37692275	C	T	0.776321	0.742992	0.893624	0.0363389	-0.162259	0.0333289	no	ref
chr1	37990218	37990219	G	C	-0.312366	-0.328469	0.0343563	0.192923	4.86328	0.0161028	ref	no
chr1	39501045	39501046	A	C	-0.523342	-0.433396	0.893624	6.36804e-07	-0.162259	-0.089946	no	alt
chr1	42767205	42767206	A	T	1.00223	1.00025	0.893624	0.457352	-0.162259	0.00198889	no	no
chr1	42924453	42924454	C	G	0.676174	0.677755	0.0237281	0.466084	5.39726	-0.00158056	ref	no
chr1	42955852	42955853	C	T	-0.789479	-0.768908	0.875872	0.133972	0.191208	-0.0205711	no	no
chr1	43546065	43546066	G	A	0.447362	0.461388	0.883965	0.225011	0.177939	-0.0140268	no	no
chr1	43548608	43548609	T	C	-0.138712	-0.0450822	0.726646	2.30066e-07	-0.460676	-0.0936302	no	alt
chr1	43783813	43783814	A	G	-0.108772	-0.114547	0.875872	0.377905	0.191208	0.00577478	no	no
chr1	44674190	44674191	G	A	0.668134	0.680903	0.875872	0.245831	0.191208	-0.0127694	no	no
chr1	44674438	44674439	T	G	0.628652	0.636767	0.875872	0.33104	0.191208	-0.00811556	no	no
chr1	44721612	44721613	G	A	-0.87797	-0.853732	0.806651	0.0958957	-0.309983	-0.0242383	no	no
chr1	44721657	44721658	G	A	-0.926937	-0.897933	0.893624	0.059148	-0.162259	-0.0290044	no	no
chr1	44739650	44739651	A	G	0.456061	0.445875	0.893624	0.291664	-0.162259	0.0101858	no	no
chr1	44775440	44775441	T	C	0.766077	0.793626	0.893624	0.0689641	-0.162259	-0.0275483	no	no
chr1	45491366	45491367	G	T	1.22729	1.24623	0.893624	0.153879	-0.162259	-0.0189394	no	no
chr1	45500030	45500031	G	T	0.136343	0.129728	0.893624	0.360837	-0.162259	0.00661477	no	no
chr1	45551014	45551015	T	C	-0.0935892	-0.247457	0.875872	5.84766e-17	0.191208	0.153868	no	ref
chr1	45750902	45750903	T	C	-0.00554994	-0.000559328	0.893624	0.394058	-0.162259	-0.00499062	no	no
chr1	47314278	47314279	G	A	1.04632	1.05783	0.880597	0.267621	0.183447	-0.0115133	no	no
chr1	48228586	48228587	T	C	-0.576209	-0.603968	0.893624	0.0674701	-0.162259	0.0277591	no	no
chr1	53326325	53326326	C	G	0.834903	0.972845	0.893624	5.49091e-14	-0.162259	-0.137942	no	alt
chr1	54250061	54250062	A	C	0.00565395	-0.140198	0.893624	2.00678e-15	-0.162259	0.145852	no	ref
chr1	56494450	56494451	C	T	1.11413	1.07925	0.875872	0.0301904	0.191208	0.034873	no	ref
chr1	58899245	58899246	G	A	1.02595	1.05213	0.203711	0.0792858	-2.29541	-0.0261806	no	no
chr1	62352545	62352546	T	C	-0.3464	-0.283735	0.875872	0.000369559	0.191208	-0.0626644	no	alt
chr1	63367764	63367765	C	G	-0.640622	-0.268605	0.00363426	1.38882e-89	-8.10412	-0.372017	alt	alt
chr1	63367778	63367779	G	T	-0.762378	-0.751498	0.0065175	0.278956	-7.26147	-0.0108806	alt	no
chr1	65420278	65420279	G	T	0.611251	0.601274	0.893624	0.295541	-0.162259	0.00997667	no	no
chr1	65420458	65420459	C	G	0.605508	0.629942	0.875872	0.0941157	0.191208	-0.0244339	no	no
chr1	67686679	67686680	G	A	0.287837	0.219545	0.875872	0.000117669	0.191208	0.0682921	no	ref
chr1	67686704	67686705	T	C	0.800755	0.699027	0.875872	2.14669e-08	0.191208	0.101728	no	ref
chr1	67689009	67689010	T	C	-0.238934	-0.329488	0.875872	5.39655e-07	0.191208	0.0905545	no	ref
chr1	70411074	70411075	G	A	0.573837	0.599234	0.875872	0.0857019	0.191208	-0.0253972	no	no
chr1	74733055	74733056	A	C	0.578456	0.351324	0.778917	1.05289e-34	0.360458	0.227132	no	ref
chr1	85276328	85276329	G	C	0.436018	0.439593	0.875872	0.423667	0.191208	-0.00357494	no	no
chr1	85329135	85329136	A	G	2.07648	1.89839	0.893624	4.37554e-22	-0.162259	0.178091	no	ref
chr1	86704809	86704810	T	G	0.0377322	0.0792353	0.894263	0.0127069	-0.161229	-0.0415032	no	alt
chr1	88175850	88175851	A	T	0.724296	0.638616	0.472219	1.97386e-06	1.08247	0.0856804	no	ref
chr1	88175917	88175918	C	T	1.03062	1.21366	0.893624	3.18667e-23	-0.162259	-0.183042	no	alt
chr1	88176053	88176054	T	C	-0.567142	-0.582199	0.893624	0.208728	-0.162259	0.0150567	no	no
chr1	88993077	88993078	T	C	1.1793	1.13007	0.893624	0.00401144	-0.162259	0.0492289	no	ref
chr1	89763107	89763108	G	A	-0.245199	-0.244512	0.893624	0.485248	-0.162259	-0.0006868	no	no
chr1	89763112	89763113	G	A	-0.270783	-0.273677	0.893624	0.438066	-0.162259	0.00289444	no	no
chr1	90851663	90851664	C	A	0.515673	0.524028	0.893624	0.326377	-0.162259	-0.008355	no	no
chr1	93180649	93180650	T	C	0.495388	0.455811	0.875872	0.0165306	0.191208	0.0395773	no	ref
chr1	93879303	93879304	G	T	0.703086	0.697357	0.875872	0.378846	0.191208	0.00572883	no	no
chr1	109209581	109209582	T	C	-0.793731	-0.84746	0.875872	0.00190504	0.191208	0.0537294	no	ref
chr1	109393152	109393153	A	C	-0.556002	-0.543475	0.875872	0.24997	0.191208	-0.0125265	no	no
chr1	109532985	109532986	G	A	-0.634279	-0.610407	0.893624	0.0992997	-0.162259	-0.0238717	no	no
chr1	109668048	109668049	G	T	0.450015	0.41078	0.875872	0.0173043	0.191208	0.039235	no	ref
chr1	109777078	109777079	G	C	-0.360007	-0.307066	0.875872	0.00217877	0.191208	-0.0529417	no	alt
chr1	109960673	109960674	T	C	0.00591391	-0.0174941	0.875872	0.10373	0.191208	0.023408	no	no
chr1	110338809	110338810	G	C	1.1054	1.10003	0.893624	0.386116	-0.162259	0.005375	no	no
chr1	113390058	113390059	T	C	0.601006	0.5723	0.893624	0.061068	-0.162259	0.0287056	no	no
chr1	113390165	113390166	G	A	-0.104675	-0.129571	0.875872	0.0900086	0.191208	0.0248958	no	no
chr1	117672199	117672200	G	A	-0.245936	-0.249542	0.875872	0.422995	0.191208	0.00360683	no	no
chr1	147242630	147242631	G	C	0.618706	0.643147	0.875872	0.0940504	0.191208	-0.0244411	no	no
chr1	150532470	150532471	G	T	0.789253	0.716543	0.875872	4.50886e-05	0.191208	0.0727097	no	ref
chr1	150667998	150667999	G	A	0.504712	0.663581	0.105057	5.86726e-18	-3.25076	-0.158869	no	alt
chr1	154386702	154386703	T	C	0.23226	0.359133	0.893624	4.17448e-12	-0.162259	-0.126873	no	alt
chr1	154405421	154405422	G	A	-0.538072	-0.547851	0.875872	0.299229	0.191208	0.00977889	no	no
chr1	154627023	154627024	G	C	-0.709869	-0.699039	0.875872	0.279871	0.191208	-0.01083	no	no
chr1	155135810	155135811	G	A	1.02577	1.02408	0.893624	0.463718	-0.162259	0.00169111	no	no
chr1	155227670	155227671	C	T	0.859752	0.829827	0.875872	0.053531	0.191208	0.029925	no	no
chr1	156073123	156073124	G	A	-0.647231	-0.45465	0.893624	1.6797e-25	-0.162259	-0.192581	no	alt
chr1	156282499	156282500	A	G	0.212868	0.246267	0.875872	0.0360385	0.191208	-0.0333991	no	alt
chr1	156291699	156291700	G	C	0.422017	0.390336	0.00851709	0.0439958	6.87542	0.0316807	ref	ref
chr1	156357103	156357104	T	A	0.100877	0.178529	0.875872	1.44627e-05	0.191208	-0.077652	no	alt
chr1	157240918	157240919	A	G	0.375094	0.349731	0.893624	0.0859903	-0.162259	0.0253631	no	no
chr1	157240965	157240966	G	A	-0.435388	-0.409658	0.22047	0.0829293	2.18134	-0.0257301	no	no
chr1	161166433	161166434	C	A	0.427018	0.322648	0.875872	9.51403e-09	0.191208	0.10437	no	ref
chr1	170074762	170074763	G	C	0.694301	0.683656	0.893624	0.283224	-0.162259	0.0106456	no	no
chr1	171781330	171781331	A	G	0.799937	0.76477	0.875872	0.0291246	0.191208	0.0351667	no	ref
chr1	171781416	171781417	T	C	0.986853	0.999359	0.72655	0.250328	-0.460865	-0.0125056	no	no
chr1	171781633	171781634	C	T	0.920732	0.960477	0.662341	0.0161635	-0.594353	-0.0397444	no	alt
chr1	172450388	172450389	G	A	-0.563265	-0.676838	0.893624	4.79178e-10	-0.162259	0.113573	no	ref
chr1	173868167	173868168	T	C	0.779745	0.780219	0.875872	0.489808	0.191208	-0.000474444	no	no
chr1	174953907	174953908	C	G	0.850382	0.810054	0.875872	0.014937	0.191208	0.0403278	no	ref
chr1	178542239	178542240	T	C	1.45463	1.40638	0.875872	0.00468107	0.191208	0.0482528	no	ref
chr1	180560405	180560406	C	T	-0.689247	-0.564669	0.875872	9.80882e-12	0.191208	-0.124578	no	alt
chr1	193121734	193121735	C	A	-0.318349	-0.249084	0.875872	9.56947e-05	0.191208	-0.0692653	no	alt
chr1	198159050	198159051	G	C	0.221713	0.234311	0.893624	0.248747	-0.162259	-0.0125981	no	no
chr1	201461307	201461308	A	G	-0.344999	-0.35607	0.893624	0.275511	-0.162259	0.0110715	no	no
chr1	202958372	202958373	T	C	1.15193	1.16995	0.893624	0.165798	-0.162259	-0.0180289	no	no
chr1	205121976	205121977	G	C	0.0777122	-0.0500653	0.798486	2.96849e-12	0.324661	0.127777	no	ref
chr1	205122298	205122299	T	G	-0.336042	-0.288598	0.875872	0.00530886	0.191208	-0.0474449	no	alt
chr1	205285109	205285110	G	A	-0.206956	-0.246985	0.893624	0.0155533	-0.162259	0.0400297	no	ref
chr1	205493046	205493047	A	G	-0.383051	-0.327453	0.875872	0.00137641	0.191208	-0.0555975	no	alt
chr1	205514944	205514945	G	A	-0.377116	-0.533373	0.875872	1.96729e-17	0.191208	0.156257	no	ref
chr1	207812055	207812056	A	G	-0.393369	-0.379722	0.893624	0.231197	-0.162259	-0.0136467	no	no
chr1	208122737	208122738	A	G	-0.532849	-0.578191	0.875872	0.00730801	0.191208	0.0453414	no	ref
chr1	211515383	211515384	G	T	0.814314	0.841446	0.69026	0.0719924	-0.534787	-0.0271317	no	no
chr1	212285040	212285041	G	A	-0.278342	-0.258589	0.875872	0.143717	0.191208	-0.0197533	no	no
chr1	225777847	225777848	G	A	0.877329	0.831544	0.875872	0.00683838	0.191208	0.045785	no	ref
chr1	225999427	225999428	C	T	1.06826	1.06881	0.893624	0.488054	-0.162259	-0.000556111	no	no
chr1	230714336	230714337	C	T	0.17712	0.156659	0.893624	0.13526	-0.162259	0.0204607	no	no
chr1	234479174	234479175	G	T	0.352694	0.438532	0.875872	1.89462e-06	0.191208	-0.0858383	no	alt
chr1	234602960	234602961	C	T	0.36684	0.415459	0.875872	0.00441892	0.191208	-0.0486191	no	alt
chr1	234619173	234619174	T	C	-0.681581	-0.683463	0.875872	0.459631	0.191208	0.00188222	no	no
chr1	235504678	235504679	G	C	0.726348	0.66794	0.893624	0.000829239	-0.162259	0.0584079	no	ref
chr1	235893054	235893055	G	A	-0.525425	-0.526022	0.875872	0.487179	0.191208	0.000596874	no	no
chr1	236282015	236282016	G	T	0.762452	0.753897	0.893624	0.322514	-0.162259	0.00855444	no	no
chr1	236795082	236795083	A	C	0.736615	0.750954	0.893624	0.220002	-0.162259	-0.0143389	no	no
chr1	241847941	241847942	A	G	0.413604	0.323446	0.875872	6.01102e-07	0.191208	0.0901585	no	ref
chr1	244970359	244970360	G	C	-0.0189193	0.0561621	0.875872	2.63482e-05	0.191208	-0.0750815	no	alt
chr1	245045742	245045743	T	C	0.746727	0.721788	0.872055	0.0896271	0.197508	0.0249394	no	no
chr1	247008033	247008034	C	T	0.590988	0.609109	0.893624	0.164565	-0.162259	-0.0181211	no	no
chr1	247008087	247008088	C	G	0.814954	0.742358	0.875872	4.62453e-05	0.191208	0.0725961	no	ref
chr1	247104365	247104366	G	T	1.01867	1.00472	0.893624	0.226244	-0.162259	0.0139506	no	no
chr1	248826723	248826724	G	C	-0.1914	-0.288662	0.470335	8.1265e-08	1.08824	0.0972611	no	ref
chr1	248829102	248829103	G	T	0.208665	0.217396	0.893624	0.319117	-0.162259	-0.00873065	no	no
chr1	248838070	248838071	A	C	0.665534	0.642479	0.893624	0.107203	-0.162259	0.0230544	no	no
chr1	248839078	248839079	C	A	-0.0414675	-0.111404	0.893624	8.2848e-05	-0.162259	0.0699368	no	ref
chr2	676781	676782	C	A	0.475575	0.460043	0.11785	0.201457	3.08498	0.0155318	no	no
chr2	677212	677213	G	A	0.369022	0.315181	0.0117267	0.001869	6.41405	0.0538407	ref	ref
chr2	3519672	3519673	C	A	-0.0406479	-0.0521619	0.893624	0.267609	-0.162259	0.011514	no	no
chr2	3652304	3652305	G	T	-0.442877	-0.501627	0.875872	0.000778506	0.191208	0.05875	no	ref
chr2	8622781	8622782	T	C	0.217798	0.183908	0.893624	0.0339969	-0.162259	0.0338897	no	ref
chr2	8633830	8633831	G	A	0.860763	0.821627	0.106824	0.0175336	3.2267	0.0391361	no	ref
chr2	9160940	9160941	C	T	-0.481235	-0.465812	0.85617	0.203103	0.224031	-0.0154233	no	no
chr2	9555758	9555759	G	T	0.744669	0.717975	0.786023	0.0752786	-0.347356	0.0266944	no	no
chr2	9555776	9555777	A	G	0.884271	1.10761	0.893624	1.27786e-33	-0.162259	-0.223336	no	alt
chr2	9631070	9631071	C	G	0.926367	0.946712	0.875872	0.13662	0.191208	-0.020345	no	no
chr2	9753324	9753325	T	C	-0.407485	-0.420011	0.893624	0.249982	-0.162259	0.0125258	no	no
chr2	9843687	9843688	G	A	0.243299	0.260925	0.380005	0.171259	1.39591	-0.0176259	no	no
chr2	10057985	10057986	C	A	-0.482504	-0.534226	0.875872	0.00267352	0.191208	0.0517217	no	ref
chr2	10120391	10120392	A	G	0.832099	0.818816	0.365344	0.237199	1.45267	0.0132833	no	no
chr2	10332242	10332243	G	A	0.0191303	-0.000615653	0.875872	0.143806	0.191208	0.019746	no	no
chr2	11071471	11071472	T	C	0.763232	0.735896	0.875872	0.07049	0.191208	0.0273367	no	no
chr2	20185471	20185472	G	A	-0.200098	-0.238681	0.893624	0.0188638	-0.162259	0.0385831	no	ref
chr2	20185939	20185940	T	C	-0.771544	-0.751304	0.893624	0.137855	-0.162259	-0.0202406	no	no
chr2	20186762	20186763	A	T	0.604647	0.573478	0.875872	0.0466204	0.191208	0.0311692	no	ref
chr2	20187502	20187503	G	A	-0.687626	-0.705362	0.534817	0.169747	0.902882	0.0177367	no	no
chr2	20446870	20446871	G	A	0.22201	0.246888	0.800214	0.0901604	-0.321543	-0.0248784	no	no
chr2	20728281	20728282	T	C	-0.332726	-0.315539	0.893624	0.177341	-0.162259	-0.0171866	no	no
chr2	20728290	20728291	T	C	-0.426978	-0.427757	0.875872	0.483269	0.191208	0.000779	no	no
chr2	20917089	20917090	G	A	0.0276466	-0.0713335	0.893624	4.90147e-08	-0.162259	0.0989801	no	ref
chr2	21042268	21042269	C	A	0.218038	0.389177	0.893624	1.53826e-20	-0.162259	-0.171138	no	alt
chr2	25362214	25362215	C	T	0.662371	0.627678	0.726646	0.0308603	-0.460676	0.0346928	no	ref
chr2	25878533	25878534	A	C	1.04859	1.04131	0.875872	0.347534	0.191208	0.00727889	no	no
chr2	25878762	25878763	G	T	0.156869	0.376338	0.0103854	1.55715e-32	-6.58929	-0.219469	alt	alt
chr2	26018291	26018292	G	A	-0.216938	-0.218072	0.875872	0.47565	0.191208	0.00113408	no	no
chr2	26033970	26033971	A	C	0.740436	0.762442	0.720768	0.117992	0.472393	-0.0220061	no	no
chr2	26244797	26244798	G	A	0.124886	0.171661	0.288745	0.00588481	-1.79213	-0.0467754	no	alt
chr2	26455921	26455922	G	A	-0.287991	-0.503152	0.893624	2.39801e-31	-0.162259	0.215161	no	ref
chr2	26612528	26612529	C	A	-0.923429	-0.957573	0.893624	0.0329768	-0.162259	0.0341439	no	ref
chr2	27050702	27050703	T	C	-0.719486	-0.732535	0.875872	0.241116	0.191208	0.0130489	no	no
chr2	27086537	27086538	G	A	-0.274015	-0.306197	0.416095	0.0415412	-1.26502	0.0321818	no	ref
chr2	27118194	27118195	A	T	-0.832501	-0.82586	0.875872	0.360306	0.191208	-0.00664111	no	no
chr2	27371529	27371530	C	T	-0.296115	-0.36156	0.794553	0.000212201	-0.331785	0.0654457	no	ref
chr2	27377007	27377008	T	G	-0.528083	-0.523554	0.515024	0.403657	-0.957289	-0.00452889	no	no
chr2	27428507	27428508	C	T	0.631062	0.649904	0.0440892	0.155131	-4.50343	-0.0188417	alt	no
chr2	28821570	28821571	T	G	-0.515686	-0.502443	0.893624	0.237865	-0.162259	-0.0132433	no	no
chr2	36338306	36338307	C	G	-0.660797	-0.276796	0.893624	2.65253e-95	-0.162259	-0.384001	no	alt
chr2	36360962	36360963	C	T	-0.477509	-0.503645	0.893624	0.0796447	-0.162259	0.0261355	no	no
chr2	37231567	37231568	G	A	0.935928	0.975908	0.441751	0.0156582	1.17869	-0.03998	no	alt
chr2	37343636	37343637	T	C	-0.305297	-0.287652	0.871549	0.170994	0.198347	-0.0176453	no	no
chr2	42060787	42060788	A	G	-0.760915	-0.738607	0.669874	0.114805	-0.578038	-0.0223083	no	no
chr2	42061179	42061180	C	T	0.0343361	0.0360986	0.647976	0.462191	-0.625988	-0.00176252	no	no
chr2	42136929	42136930	C	T	-1.00631	-1.02083	0.899208	0.217257	-0.153274	0.0145117	no	no
chr2	42137670	42137671	A	G	-0.63546	-0.669713	0.893624	0.0325477	-0.162259	0.0342528	no	ref
chr2	42792589	42792590	A	G	0.661374	0.651274	0.875872	0.293251	0.191208	0.0101	no	no
chr2	42794608	42794609	C	T	-0.526469	-0.514756	0.893624	0.264097	-0.162259	-0.0117128	no	no
chr2	42828998	42828999	T	G	-0.441101	-0.461876	0.834298	0.131609	-0.261365	0.0207756	no	no
chr2	42828999	42829000	T	G	-0.451468	-0.463482	0.834298	0.258813	-0.261365	0.0120144	no	no
chr2	42975023	42975024	G	A	0.355396	0.406167	0.294845	0.0031271	-1.76197	-0.0507709	no	alt
chr2	42979781	42979782	A	G	0.805898	0.752993	0.875872	0.0021923	0.191208	0.0529051	no	ref
chr2	42979840	42979841	A	G	1.02251	1.13583	0.477904	5.22651e-10	-1.06521	-0.113315	no	alt
chr2	43131770	43131771	G	T	-0.553936	-0.514155	0.875872	0.0160852	0.191208	-0.0397806	no	alt
chr2	43194204	43194205	A	T	0.289804	0.317659	0.800449	0.0668016	0.321118	-0.0278546	no	no
chr2	43194321	43194322	T	C	1.146	1.20817	0.893624	0.000407003	-0.162259	-0.0621694	no	alt
chr2	43686080	43686081	T	C	-0.835246	-0.856578	0.820342	0.12532	0.285703	0.0213322	no	no
chr2	46969796	46969797	G	A	0.337215	0.204351	0.875872	4.18198e-13	0.191208	0.132864	no	ref
chr2	47034205	47034206	T	C	-0.46271	-0.462146	0.893624	0.487887	-0.162259	-0.000563889	no	no
chr2	47034499	47034500	C	T	-0.561605	-0.586727	0.875872	0.0880508	0.191208	0.0251214	no	no
chr2	47071669	47071670	G	C	-0.152222	-0.210143	0.659384	0.000906628	0.60081	0.0579216	no	ref
chr2	47272439	47272440	C	T	0.169977	0.176334	0.898432	0.366046	-0.154519	-0.00635705	no	no
chr2	48440743	48440744	T	C	1.12378	1.13782	0.693288	0.224815	0.528474	-0.0140389	no	no
chr2	48440787	48440788	G	C	1.02288	1.02799	0.272528	0.391609	1.87552	-0.00510889	no	no
chr2	54115874	54115875	C	A	1.09215	1.08443	0.774632	0.33892	-0.368417	0.00771389	no	no
chr2	54115970	54115971	G	C	1.06017	1.065	0.216843	0.397413	2.20528	-0.00482889	no	no
chr2	58108050	58108051	C	G	-0.23094	-0.197602	0.893624	0.0362983	-0.162259	-0.0333384	no	alt
chr2	62293992	62293993	C	T	-0.289101	-0.308337	0.893624	0.150121	-0.162259	0.0192361	no	no
chr2	62305310	62305311	G	T	-0.0717168	-0.030159	0.764895	0.0126107	-0.386666	-0.0415578	no	alt
chr2	63588666	63588667	A	C	-0.0611435	-0.0935849	0.893624	0.0403142	-0.162259	0.0324413	no	ref
chr2	63934521	63934522	T	C	-0.0741759	-0.0700825	0.885258	0.412765	0.175831	-0.00409335	no	no
chr2	64144480	64144481	C	G	0.874172	0.892419	0.421057	0.162895	1.24791	-0.0182467	no	no
chr2	65499374	65499375	C	G	-0.286998	-0.298215	0.800449	0.272904	0.321118	0.0112168	no	no
chr2	70995027	70995028	C	T	0.246346	0.238238	0.893624	0.331185	-0.162259	0.00810811	no	no
chr2	71331793	71331794	G	T	0.42309	0.419443	0.443529	0.422145	-1.1729	0.00364717	no	no
chr2	71504046	71504047	T	C	0.688601	0.687535	0.893624	0.477108	-0.162259	0.00106611	no	no
chr2	73234354	73234355	C	A	0.627237	0.602559	0.391501	0.0919266	-1.35291	0.0246782	no	no
chr2	73386212	73386213	G	A	0.0293821	-0.0716027	0.875872	2.68963e-08	0.191208	0.100985	no	ref
chr2	73737503	73737504	C	T	1.21022	1.15897	0.893624	0.00288789	-0.162259	0.0512556	no	ref
chr2	73780217	73780218	A	G	0.0755124	0.0988786	0.875872	0.104136	0.191208	-0.0233662	no	no
chr2	73829436	73829437	A	G	-0.163237	-0.0865073	0.875872	1.7972e-05	0.191208	-0.07673	no	alt
chr2	74178927	74178928	G	T	1.10209	1.09081	0.83712	0.271833	-0.256494	0.0112767	no	no
chr2	75710674	75710675	C	T	0.338499	0.445367	0.893624	4.32807e-09	-0.162259	-0.106869	no	alt
chr2	84924254	84924255	T	A	-0.227199	-0.117386	0.0187278	1.67209e-09	-5.73867	-0.109813	alt	alt
chr2	85418421	85418422	A	C	0.529885	0.541493	0.73024	0.265947	-0.453557	-0.0116079	no	no
chr2	85418469	85418470	A	C	0.506101	0.560616	0.303261	0.00166367	-1.72137	-0.0545147	no	alt
chr2	85591149	85591150	G	A	-0.772069	-0.744578	0.720734	0.0693741	-0.472462	-0.0274911	no	no
chr2	86194949	86194950	G	C	0.180934	0.196097	0.893624	0.207082	-0.162259	-0.0151634	no	no
chr2	86195536	86195537	C	T	1.1844	1.1796	0.114609	0.398129	3.12521	0.00479444	no	no
chr2	96266107	96266108	T	C	1.18112	1.15587	0.811192	0.0869642	0.301884	0.0252483	no	no
chr2	96305616	96305617	T	C	1.03272	1.04482	0.263934	0.257179	1.92175	-0.0121083	no	no
chr2	98608534	98608535	C	G	1.19198	1.23514	0.893624	0.0100521	-0.162259	-0.0431622	no	alt
chr2	99490334	99490335	C	A	0.463616	0.482874	0.647976	0.149849	-0.625988	-0.0192578	no	no
chr2	100562878	100562879	A	G	0.803925	0.840038	0.875872	0.0259014	0.191208	-0.0361128	no	alt
chr2	100562879	100562880	G	A	0.795272	0.822413	0.875872	0.0719227	0.191208	-0.0271411	no	no
chr2	101151641	101151642	T	C	0.317212	0.412401	0.893624	1.47848e-07	-0.162259	-0.0951889	no	alt
chr2	101151652	101151653	T	C	0.333108	0.353294	0.875872	0.138504	0.191208	-0.0201859	no	no
chr2	105037947	105037948	C	G	0.747048	0.800654	0.875872	0.00194572	0.191208	-0.0536061	no	alt
chr2	105037987	105037988	A	G	0.814669	0.813574	0.875872	0.476489	0.191208	0.001095	no	no
chr2	111920392	111920393	G	T	0.632683	0.653619	0.462592	0.129764	1.11219	-0.0209369	no	no
chr2	112055264	112055265	T	C	0.357346	0.500598	0.0142198	6.07159e-15	-6.13596	-0.143253	alt	alt
chr2	112056314	112056315	T	C	-0.32038	-0.269731	0.799853	0.00318984	0.322194	-0.0506493	no	alt
chr2	112584336	112584337	C	G	0.56592	0.667243	0.816299	2.42808e-08	-0.292831	-0.101323	no	alt
chr2	113234392	113234393	A	G	-0.346978	-0.394426	0.893624	0.00530642	-0.162259	0.0474479	no	ref
chr2	117937002	117937003	G	T	-0.670864	-0.685434	0.893624	0.216326	-0.162259	0.0145706	no	no
chr2	118088242	118088243	G	A	0.262502	-0.00579024	0.0180884	1.28565e-47	5.78879	0.268292	ref	ref
chr2	120343632	120343633	T	C	-0.0396339	-0.0137394	0.893624	0.0815856	-0.162259	-0.0258945	no	no
chr2	120553127	120553128	C	T	0.0500855	0.0777399	0.875872	0.068209	0.191208	-0.0276544	no	no
chr2	121531056	121531057	A	G	-0.423738	-0.422171	0.664292	0.46637	-0.590112	-0.00156722	no	no
chr2	127701383	127701384	A	G	0.826721	0.807133	0.338292	0.145739	1.56366	0.0195883	no	no
chr2	127701464	127701465	A	G	0.977829	0.978483	0.221526	0.485955	2.17445	-0.000653889	no	no
chr2	128091084	128091085	A	G	1.0754	1.06677	0.120797	0.321206	3.04935	0.00862222	no	no
chr2	130343160	130343161	G	A	-0.372467	-0.27533	0.893624	8.42718e-08	-0.162259	-0.0971365	no	alt
chr2	131493004	131493005	G	C	0.750166	0.762518	0.893624	0.252981	-0.162259	-0.0123511	no	no
chr2	134758886	134758887	C	A	-0.715718	-0.672513	0.875872	0.00999134	0.191208	-0.0432044	no	alt
chr2	135741595	135741596	G	T	0.832717	0.778233	0.437314	0.00167242	-1.19326	0.0544844	no	ref
chr2	135985572	135985573	G	C	0.834827	0.815548	0.449121	0.149574	-1.15482	0.0192797	no	no
chr2	148020702	148020703	A	G	0.78061	0.804414	0.889084	0.0999333	-0.169608	-0.0238044	no	no
chr2	151828598	151828599	A	T	0.868382	0.841802	0.893624	0.0761574	-0.162259	0.02658	no	no
chr2	152335140	152335141	T	G	0.437333	0.478292	0.0949389	0.0136999	3.39686	-0.0409594	no	alt
chr2	158458322	158458323	C	G	-0.349168	-0.339157	0.793465	0.294911	-0.333761	-0.0100106	no	no
chr2	161244749	161244750	G	A	-0.372544	-0.366087	0.807865	0.36402	-0.307814	-0.00645712	no	no
chr2	167292944	167292945	C	A	0.895464	0.911787	0.893624	0.189694	-0.162259	-0.0163228	no	no
chr2	170530348	170530349	G	T	-0.253147	-0.206765	0.893624	0.00624825	-0.162259	-0.0463822	no	alt
chr2	171687402	171687403	G	T	0.749694	0.787986	0.893624	0.0195988	-0.162259	-0.0382917	no	alt
chr2	174248783	174248784	G	A	0.691764	0.732841	0.875872	0.0134803	0.191208	-0.0410767	no	alt
chr2	176002219	176002220	G	A	-0.252077	-0.269088	0.893624	0.17981	-0.162259	0.0170111	no	no
chr2	189661396	189661397	A	T	1.07657	1.08352	0.875872	0.354022	0.191208	-0.00695389	no	no
chr2	189661478	189661479	C	T	0.661008	0.676967	0.893624	0.195052	-0.162259	-0.0159589	no	no
chr2	189674446	189674447	T	A	-0.270941	-0.261797	0.893624	0.311196	-0.162259	-0.00914467	no	no
chr2	190809212	190809213	T	C	-0.361222	-0.316288	0.893624	0.00776503	-0.162259	-0.0449333	no	alt
chr2	191013927	191013928	C	G	-0.115014	-0.126379	0.893624	0.270259	-0.162259	0.0113649	no	no
chr2	191565804	191565805	A	G	0.126053	0.0742728	0.875872	0.00264763	0.191208	0.0517802	no	ref
chr2	191565950	191565951	C	T	-0.0287403	-0.0484591	0.875872	0.144139	0.191208	0.0197188	no	no
chr2	196068434	196068435	G	C	-0.425888	-0.414807	0.875872	0.275348	0.191208	-0.0110806	no	no
chr2	197500318	197500319	C	G	1.00169	0.967088	0.759925	0.03121	-0.396072	0.0346	no	ref
chr2	197670953	197670954	T	C	-0.6654	-0.630347	0.875872	0.0295342	0.191208	-0.0350528	no	alt
chr2	200303130	200303131	C	T	0.928001	0.904572	0.674802	0.103522	-0.567463	0.0234294	no	no
chr2	200405814	200405815	A	G	-0.788856	-0.784102	0.6484	0.39896	-0.625044	-0.00475444	no	no
chr2	200526026	200526027	T	G	0.984148	1.02242	0.820154	0.0196558	-0.286034	-0.0382694	no	alt
chr2	201125816	201125817	T	G	-0.597228	-0.594247	0.893624	0.436228	-0.162259	-0.00298111	no	no
chr2	203551937	203551938	G	C	-0.662717	-0.613063	0.893624	0.00374771	-0.162259	-0.0496539	no	alt
chr2	206765368	206765369	C	A	-0.218453	-0.195046	0.501242	0.103744	-0.996421	-0.0234066	no	no
chr2	208713243	208713244	C	G	-0.660912	-0.773255	0.875872	7.24301e-10	0.191208	0.112343	no	ref
chr2	215312056	215312057	C	T	1.09685	1.12175	0.875872	0.0900493	0.191208	-0.0248911	no	no
chr2	215312083	215312084	T	G	1.09368	1.11535	0.555204	0.121632	0.84891	-0.0216678	no	no
chr2	215417757	215417758	G	A	-0.479389	-0.507302	0.875872	0.0663968	0.191208	0.0279128	no	no
chr2	215619314	215619315	G	A	-0.267655	-0.289752	0.603425	0.117027	-0.728754	0.022097	no	no
chr2	215793853	215793854	C	T	-0.61291	-0.666714	0.893624	0.00188086	-0.162259	0.0538039	no	ref
chr2	215793962	215793963	A	G	-0.242741	-0.22452	0.659356	0.163237	-0.600871	-0.0182209	no	no
chr2	215988772	215988773	G	A	0.299918	0.310559	0.508986	0.283308	0.974302	-0.0106409	no	no
chr2	216287627	216287628	G	A	0.0627758	0.0458711	0.875872	0.181316	0.191208	0.0169047	no	no
chr2	216412328	216412329	C	T	0.565768	0.439394	0.594089	5.03204e-12	0.75125	0.126374	no	ref
chr2	218218594	218218595	G	T	-0.944119	-0.925384	0.893624	0.156504	-0.162259	-0.018735	no	no
chr2	218270204	218270205	A	G	1.1839	1.20035	0.770766	0.187802	0.375635	-0.0164528	no	no
chr2	218270226	218270227	C	T	1.19678	1.19794	0.893624	0.475047	-0.162259	-0.00116222	no	no
chr2	218293235	218293236	T	C	-0.52021	-0.525192	0.875872	0.394232	0.191208	0.00498222	no	no
chr2	218322974	218322975	G	A	0.519477	0.498572	0.875872	0.13013	0.191208	0.0209048	no	no
chr2	218568271	218568272	C	A	-0.268181	-0.256347	0.000254862	0.26197	11.938	-0.0118338	ref	no
chr2	218672500	218672501	G	A	-1.04183	-1.04341	0.893624	0.46606	-0.162259	0.00158167	no	no
chr2	219010329	219010330	C	T	-0.754711	-0.742895	0.893624	0.262281	-0.162259	-0.0118161	no	no
chr2	219160585	219160586	C	T	0.33722	0.274098	0.893624	0.000337806	-0.162259	0.0631221	no	ref
chr2	219177904	219177905	A	C	-0.0710107	0.072812	0.841739	4.77036e-15	-0.248556	-0.143823	no	alt
chr2	219208129	219208130	C	T	-0.686044	-0.68543	0.875872	0.486802	0.191208	-0.000614444	no	no
chr2	219229584	219229585	G	A	0.0608536	0.0765595	0.875872	0.198832	0.191208	-0.0157059	no	no
chr2	219298867	219298868	C	T	-0.135331	-0.193029	0.0483605	0.000944427	-4.37003	0.0576977	alt	ref
chr2	219350814	219350815	G	A	0.0449793	-0.0739932	0.893624	7.42144e-11	-0.162259	0.118972	no	ref
chr2	219498765	219498766	A	G	0.886709	0.940841	0.463765	0.00177752	1.10853	-0.0541322	no	alt
chr2	219543915	219543916	G	A	1.06341	1.0398	0.875872	0.101697	0.191208	0.0236189	no	no
chr2	219552505	219552506	G	T	0.470644	0.472907	0.712535	0.451494	-0.488968	-0.00226333	no	no
chr2	222671708	222671709	G	A	-0.547591	-0.477991	0.859189	8.90641e-05	-0.218952	-0.0696005	no	alt
chr2	222734283	222734284	T	G	-0.327094	-0.310214	0.862109	0.181673	0.214059	-0.0168795	no	no
chr2	222939488	222939489	T	G	-0.668977	-0.673546	0.893624	0.402823	-0.162259	0.00456889	no	no
chr2	227325285	227325286	C	G	0.656336	0.692443	0.730214	0.0259195	-0.453609	-0.0361072	no	alt
chr2	227642955	227642956	C	A	-0.274575	-0.339491	0.121345	0.000236228	3.04282	0.0649161	no	ref
chr2	231181996	231181997	T	G	-0.237515	-0.22329	0.359508	0.221817	-1.47591	-0.0142253	no	no
chr2	231187779	231187780	G	A	-0.44787	-0.472775	0.884526	0.0899278	0.177024	0.024905	no	no
chr2	231523670	231523671	T	A	-0.602483	-0.611482	0.580788	0.313975	-0.783916	0.00899889	no	no
chr2	231648712	231648713	A	G	-0.534228	-0.541663	0.875872	0.344444	0.191208	0.00743444	no	no
chr2	231673516	231673517	C	T	0.58418	0.502732	0.532877	5.76801e-06	-0.908126	0.0814478	no	ref
chr2	231793035	231793036	A	G	-0.580318	-0.502382	0.862109	1.35216e-05	0.214059	-0.0779356	no	alt
chr2	232440721	232440722	G	A	-0.503204	-0.501664	0.77857	0.466964	-0.361101	-0.00153944	no	no
chr2	237085775	237085776	A	G	0.523992	0.522087	0.647976	0.459148	-0.625988	0.00190483	no	no
chr2	238220984	238220985	A	T	0.317745	0.203279	0.164581	3.53986e-10	2.60313	0.114466	no	ref
chr2	238426678	238426679	A	G	0.410396	0.320232	0.19085	6.00191e-07	2.38949	0.0901641	no	ref
chr2	238560356	238560357	C	T	-0.119915	-0.0756753	0.893624	0.0085994	-0.162259	-0.0442398	no	alt
chr2	240561256	240561257	C	G	0.937776	1.02762	0.647629	6.54576e-07	0.626762	-0.0898444	no	alt
chr2	240627011	240627012	C	T	0.315051	0.50248	0.485026	2.94964e-24	-1.04387	-0.187429	no	alt
chr2	240627093	240627094	C	T	-0.0396454	-0.0901009	0.601088	0.00329225	-0.734352	0.0504555	no	ref
chr2	240960985	240960986	T	C	-0.0762344	-0.0339717	0.875872	0.0114243	0.191208	-0.0422627	no	alt
chr3	3179745	3179746	C	T	-0.15445	-0.178893	0.893624	0.0940394	-0.162259	0.0244423	no	no
chr3	4752443	4752444	C	A	1.11394	1.02583	0.820908	1.04338e-06	0.284708	0.0881078	no	ref
chr3	9731154	9731155	G	C	0.703199	0.443746	0.875872	1.15195e-44	0.191208	0.259453	no	ref
chr3	9917082	9917083	A	T	0.259116	0.238748	0.893624	0.136354	-0.162259	0.0203676	no	no
chr3	11770675	11770676	C	T	1.07809	1.10556	0.875872	0.0695658	0.191208	-0.0274644	no	no
chr3	13452007	13452008	C	A	0.776003	0.729912	0.825543	0.00652948	-0.276584	0.0460917	no	ref
chr3	14124893	14124894	T	C	0.798826	0.80038	0.801362	0.466643	-0.319473	-0.00155444	no	no
chr3	14178594	14178595	C	G	0.996502	1.00066	0.279498	0.411426	-1.83909	-0.00415722	no	no
chr3	14431769	14431770	G	A	-0.576903	-0.594062	0.875872	0.177722	0.191208	0.0171594	no	no
chr3	15171302	15171303	C	T	0.966051	0.633837	0.570495	6.97618e-72	0.809715	0.332215	no	ref
chr3	32106420	32106421	G	A	1.07268	1.05744	0.588355	0.205998	-0.765241	0.0152339	no	no
chr3	32106484	32106485	T	G	0.982342	0.991016	0.893624	0.32021	-0.162259	-0.00867389	no	no
chr3	33440883	33440884	A	T	0.617244	0.617593	0.329271	0.492505	1.60265	-0.000348889	no	no
chr3	37893161	37893162	C	A	-0.377984	-0.383516	0.893624	0.382899	-0.162259	0.00553133	no	no
chr3	39384265	39384266	C	T	0.755057	0.789684	0.843857	0.0311049	-0.244929	-0.0346278	no	alt
chr3	39406571	39406572	G	A	0.779622	0.793391	0.188663	0.229198	2.40612	-0.0137689	no	no
chr3	40309516	40309517	C	G	0.0879576	0.117058	0.573472	0.0585408	-0.802205	-0.0291006	no	no
chr3	40309600	40309601	C	T	0.953032	0.963938	0.875872	0.278493	0.191208	-0.0109061	no	no
chr3	40453198	40453199	T	C	0.694178	0.705253	0.875872	0.275448	0.191208	-0.011075	no	no
chr3	41275068	41275069	A	G	0.136418	0.122036	0.893624	0.219315	-0.162259	0.014382	no	no
chr3	41278234	41278235	T	G	-0.0489312	-0.052669	0.875872	0.420236	0.191208	0.00373781	no	no
chr3	41352678	41352679	T	C	-0.32904	-0.324462	0.822822	0.40264	-0.281348	-0.00457766	no	no
chr3	47513446	47513447	A	G	1.08666	1.00478	0.893624	5.19378e-06	-0.162259	0.0818706	no	ref
chr3	48188449	48188450	G	C	0.972796	0.974949	0.875872	0.453841	0.191208	-0.00215333	no	no
chr3	48440236	48440237	A	G	1.1589	1.16397	0.286831	0.392517	-1.80173	-0.005065	no	no
chr3	48717408	48717409	C	G	0.696923	0.712809	0.893624	0.196126	-0.162259	-0.0158867	no	no
chr3	49358323	49358324	G	A	0.957637	1.00919	0.875872	0.00274973	0.191208	-0.0515522	no	alt
chr3	49856596	49856597	T	C	1.07884	1.09687	0.893624	0.165701	-0.162259	-0.0180361	no	no
chr3	49906136	49906137	G	A	0.303649	0.17172	0.893624	6.03015e-13	-0.162259	0.131928	no	ref
chr3	50351175	50351176	C	A	0.469245	0.361687	0.017701	3.4716e-09	5.82003	0.107558	ref	ref
chr3	50612067	50612068	A	T	0.606628	0.618646	0.893624	0.258755	-0.162259	-0.0120178	no	no
chr3	51671935	51671936	C	T	0.613474	0.658982	0.893624	0.00712867	-0.162259	-0.0455078	no	alt
chr3	52686063	52686064	A	C	0.852232	0.854855	0.875872	0.443827	0.191208	-0.00262333	no	no
chr3	52771076	52771077	A	G	-0.395857	-0.492608	0.875872	9.42501e-08	0.191208	0.0967517	no	ref
chr3	53892059	53892060	G	T	0.758893	0.790984	0.893624	0.041977	-0.162259	-0.0320911	no	alt
chr3	58581187	58581188	A	G	-0.591799	-0.668139	0.875872	1.96881e-05	0.191208	0.07634	no	ref
chr3	65954416	65954417	T	C	0.253128	0.260423	0.6484	0.347212	-0.625044	-0.00729507	no	no
chr3	65954504	65954505	G	T	0.329292	0.374042	0.875872	0.00797824	0.191208	-0.0447501	no	alt
chr3	69144961	69144962	T	A	-0.323035	-0.366628	0.875872	0.00944837	0.191208	0.0435923	no	ref
chr3	112562283	112562284	C	T	0.538767	0.486807	0.875872	0.00256936	0.191208	0.0519604	no	ref
chr3	113019777	113019778	C	T	0.844881	0.841387	0.893624	0.425378	-0.162259	0.00349389	no	no
chr3	113830803	113830804	C	T	1.37059	0.89414	0.0662755	1.72138e-145	3.91538	0.476448	no	ref
chr3	119322977	119322978	T	C	0.153181	0.155562	0.893624	0.44898	-0.162259	-0.00238128	no	no
chr3	119498464	119498465	C	T	1.1903	1.16698	0.875872	0.104576	0.191208	0.0233211	no	no
chr3	120094434	120094435	A	G	0.268082	0.310593	0.875872	0.0110292	0.191208	-0.0425116	no	alt
chr3	120742728	120742729	T	C	0.124923	0.19177	0.83712	0.000159191	-0.256494	-0.0668466	no	alt
chr3	121750037	121750038	A	G	0.613212	0.702972	0.893624	6.69715e-07	-0.162259	-0.08976	no	alt
chr3	125915923	125915924	C	T	0.468274	0.44297	0.0055864	0.0864944	7.48387	0.0253036	ref	no
chr3	126528951	126528952	C	T	0.886621	0.672246	0.875872	3.92769e-31	0.191208	0.214375	no	ref
chr3	126982958	126982959	G	A	0.559158	0.597966	0.875872	0.0183134	0.191208	-0.0388078	no	alt
chr3	128680779	128680780	G	C	0.785927	0.792834	0.667877	0.354957	-0.582345	-0.00690722	no	no
chr3	129343854	129343855	T	C	-0.30869	-0.380482	0.689609	5.52783e-05	0.53615	0.0717917	no	ref
chr3	129428771	129428772	C	G	0.916728	0.929824	0.331402	0.240324	1.59335	-0.0130961	no	no
chr3	131381464	131381465	T	C	0.590703	0.561799	0.645292	0.0597922	0.631976	0.0289033	no	no
chr3	132722936	132722937	A	G	0.606039	0.730377	0.893624	1.07162e-11	-0.162259	-0.124338	no	alt
chr3	134106766	134106767	A	G	0.173178	0.206881	0.531991	0.0347637	0.910526	-0.0337027	no	alt
chr3	136862768	136862769	G	A	-0.116239	-0.181067	0.799853	0.000240455	0.322194	0.0648282	no	ref
chr3	139527539	139527540	A	G	-0.667524	-0.640588	0.875872	0.0734525	0.191208	-0.0269356	no	no
chr3	139677983	139677984	A	C	0.453008	0.445302	0.875872	0.339073	0.191208	0.00770611	no	no
chr3	141192488	141192489	A	G	-0.226778	-0.2206	0.875872	0.369684	0.191208	-0.00617778	no	no
chr3	150603227	150603228	G	A	0.856616	0.854957	0.875872	0.464396	0.191208	0.00165944	no	no
chr3	165874745	165874746	C	T	-0.366035	-0.386877	0.893624	0.130844	-0.162259	0.0208422	no	no
chr3	167735202	167735203	T	C	0.755254	0.753338	0.591316	0.458895	-0.757998	0.00191667	no	no
chr3	167735250	167735251	T	C	0.572142	0.5444	0.893624	0.0675901	-0.162259	0.0277421	no	no
chr3	171810562	171810563	G	A	0.258658	0.246495	0.875872	0.256218	0.191208	0.0121637	no	no
chr3	179347699	179347700	C	G	0.902832	0.870368	0.893624	0.040209	-0.162259	0.0324639	no	ref
chr3	186570382	186570383	G	C	0.614801	0.594272	0.875872	0.134464	0.191208	0.0205289	no	no
chr3	188217364	188217365	A	C	-0.358793	-0.368059	0.875872	0.308897	0.191208	0.00926567	no	no
chr3	195443244	195443245	G	A	0.635021	0.656662	0.875872	0.121926	0.191208	-0.0216408	no	no
chr3	195612443	195612444	G	A	-0.0333469	-0.485242	0.893624	4.10383e-131	-0.162259	0.451895	no	ref
chr3	195847418	195847419	A	C	-0.27253	-0.154185	0.246483	9.25464e-11	-2.02044	-0.118346	no	alt
chr3	196082208	196082209	G	C	1.35497	1.3565	0.893624	0.467095	-0.162259	-0.00153333	no	no
chr3	196503692	196503693	G	C	0.719219	0.639254	0.875872	8.29831e-06	0.191208	0.0799656	no	ref
chr3	197590581	197590582	T	C	-0.0644085	0.0124892	0.875872	1.72792e-05	0.191208	-0.0768976	no	alt
chr4	1289819	1289820	G	T	1.36115	1.36023	0.875872	0.480135	0.191208	0.000925	no	no
chr4	1712729	1712730	C	A	0.839286	0.847665	0.880916	0.325914	-0.182923	-0.00837889	no	no
chr4	3485509	3485510	A	G	-0.0657045	-0.103965	0.875872	0.0196786	0.191208	0.0382606	no	ref
chr4	4327632	4327633	T	C	-0.549621	-0.550327	0.893624	0.484833	-0.162259	0.000706111	no	no
chr4	6322919	6322920	G	A	0.896023	0.890886	0.893624	0.391035	-0.162259	0.00513667	no	no
chr4	15150052	15150053	C	T	0.931407	0.956812	0.893624	0.0856363	-0.162259	-0.025405	no	no
chr4	15681694	15681695	C	T	1.14398	1.09633	0.893624	0.0051419	-0.162259	0.0476511	no	ref
chr4	17544414	17544415	A	G	0.469838	0.536263	0.893624	0.000173668	-0.162259	-0.0664251	no	alt
chr4	17810991	17810992	A	C	0.274734	0.206219	0.893624	0.000112252	-0.162259	0.0685151	no	ref
chr4	18022221	18022222	G	A	0.0561918	0.030521	0.893624	0.0834184	-0.162259	0.0256708	no	no
chr4	23631769	23631770	G	A	-0.186544	-0.167173	0.235426	0.148432	-2.08665	-0.019371	no	no
chr4	25914235	25914236	C	A	0.969967	0.98824	0.875872	0.162549	0.191208	-0.0182728	no	no
chr4	25970546	25970547	G	C	-0.43856	-0.477915	0.875872	0.0170315	0.191208	0.0393542	no	ref
chr4	37648139	37648140	C	T	-0.079555	-0.113325	0.875872	0.0344848	0.191208	0.0337703	no	ref
chr4	39527628	39527629	C	G	0.661692	0.667264	0.875872	0.38207	0.191208	-0.00557167	no	no
chr4	40577092	40577093	G	A	1.8351	1.74302	0.875872	3.54959e-07	0.191208	0.0920778	no	ref
chr4	51844746	51844747	A	G	0.272391	0.222011	0.875872	0.00333314	0.191208	0.0503795	no	ref
chr4	67701306	67701307	T	G	0.957514	0.99778	0.856794	0.0150639	0.222979	-0.0402656	no	alt
chr4	69831860	69831861	A	G	-0.0194916	-0.0573077	0.893624	0.0208502	-0.162259	0.0378161	no	ref
chr4	70688528	70688529	T	G	1.1543	1.14052	0.875872	0.229017	0.191208	0.01378	no	no
chr4	75724739	75724740	C	G	0.0821107	0.128255	0.875872	0.00647811	0.191208	-0.0461439	no	alt
chr4	75725258	75725259	C	T	-0.234481	-0.252178	0.875872	0.170288	0.191208	0.017697	no	no
chr4	75941101	75941102	G	A	0.0658044	0.0591679	0.0160606	0.360398	-5.96033	0.00663654	alt	no
chr4	78939512	78939513	G	A	0.520098	0.664246	0.875872	4.15678e-15	0.191208	-0.144147	no	alt
chr4	82430451	82430452	G	T	0.384702	0.370997	0.899208	0.230231	-0.153274	0.0137057	no	no
chr4	82739533	82739534	C	T	-0.434809	-0.480164	0.560596	0.00729385	0.834967	0.0453544	no	ref
chr4	87391351	87391352	C	T	0.333184	0.316856	0.893624	0.189618	-0.162259	0.016328	no	no
chr4	88320887	88320888	G	A	-0.551242	-0.586428	0.660787	0.0290572	0.597742	0.0351856	no	ref
chr4	98995269	98995270	T	G	-0.403909	-0.374733	0.470335	0.0580669	1.08824	-0.0291761	no	no
chr4	99563656	99563657	C	T	0.230912	0.217154	0.893624	0.229381	-0.162259	0.0137576	no	no
chr4	101347710	101347711	C	T	0.578938	0.678804	0.865409	3.76516e-08	0.208546	-0.0998658	no	alt
chr4	107720444	107720445	G	A	0.895493	0.884286	0.893624	0.273075	-0.162259	0.0112072	no	no
chr4	112637445	112637446	A	G	0.828688	0.821145	0.875872	0.342305	0.191208	0.00754244	no	no
chr4	118835123	118835124	C	G	-0.235066	-0.0929599	0.502226	9.83344e-15	-0.993592	-0.142106	no	alt
chr4	121697010	121697011	A	G	0.290314	0.402868	0.875872	6.75007e-10	0.191208	-0.112554	no	alt
chr4	121870445	121870446	G	C	0.630083	0.664013	0.574554	0.0338334	-0.799486	-0.03393	no	alt
chr4	122732420	122732421	G	T	0.0461604	0.0739048	0.893624	0.0675734	-0.162259	-0.0277444	no	no
chr4	122732557	122732558	C	T	0.706383	0.699732	0.829742	0.360104	0.269266	0.00665111	no	no
chr4	139660777	139660778	G	A	1.05047	1.19463	0.805264	4.12453e-15	0.312466	-0.144166	no	alt
chr4	146522418	146522419	G	C	0.302479	0.293777	0.514675	0.319676	-0.958266	0.00870163	no	no
chr4	151099624	151099625	C	T	1.24657	1.22931	0.808269	0.176386	0.307093	0.017255	no	no
chr4	152779977	152779978	C	T	0.809581	0.812466	0.893624	0.438279	-0.162259	-0.00288444	no	no
chr4	156971888	156971889	G	A	0.0304256	-0.0526636	0.893624	3.82826e-06	-0.162259	0.0830892	no	ref
chr4	159103060	159103061	A	G	-0.216332	-0.248656	0.875872	0.0408653	0.191208	0.032324	no	ref
chr4	183504745	183504746	G	A	0.703876	0.723366	0.182104	0.146954	-2.45717	-0.01949	no	no
chr4	184440309	184440310	C	T	-0.459309	-0.456635	0.875872	0.442745	0.191208	-0.00267422	no	no
chr4	186685054	186685055	A	G	-0.454594	-0.509576	0.893624	0.00153372	-0.162259	0.0549815	no	ref
chr4	186765834	186765835	C	T	0.256397	0.224468	0.875872	0.0427644	0.191208	0.0319292	no	ref
chr5	400329	400330	A	G	-0.409428	-0.401084	0.621284	0.326584	-0.686676	-0.00834434	no	no
chr5	6633333	6633334	C	T	0.630252	0.61486	0.893624	0.203577	-0.162259	0.0153922	no	no
chr5	7869121	7869122	T	C	0.862362	0.862872	0.856042	0.489044	0.224246	-0.00051	no	no
chr5	14545657	14545658	C	T	-0.590961	-0.595814	0.893624	0.396906	-0.162259	0.00485333	no	no
chr5	14545788	14545789	C	T	-0.704132	-0.711976	0.875872	0.336361	0.191208	0.00784389	no	no
chr5	28968160	28968161	A	G	0.369909	0.356137	0.893624	0.229145	-0.162259	0.0137721	no	no
chr5	33441296	33441297	A	C	-0.301734	-0.284704	0.893624	0.179542	-0.162259	-0.0170301	no	no
chr5	34466950	34466951	C	G	-0.276848	0.0109879	0.875872	1.71561e-54	0.191208	-0.287836	no	alt
chr5	34480129	34480130	G	A	-0.40302	-0.434719	0.893624	0.0439044	-0.162259	0.0316989	no	ref
chr5	34929262	34929263	T	G	0.678953	0.700173	0.893624	0.126571	-0.162259	-0.02122	no	no
chr5	55535044	55535045	A	G	0.518992	0.488849	0.893624	0.0522629	-0.162259	0.0301433	no	no
chr5	56055976	56055977	C	T	-0.259547	-0.254333	0.875872	0.389437	0.191208	-0.00521397	no	no
chr5	60945158	60945159	A	G	0.643157	0.663638	0.875872	0.135022	0.191208	-0.0204811	no	no
chr5	67215958	67215959	C	G	-0.379756	-0.316808	0.893624	0.000349616	-0.162259	-0.0629473	no	alt
chr5	69093886	69093887	A	G	0.504264	0.511086	0.893624	0.356667	-0.162259	-0.006822	no	no
chr5	74538421	74538422	T	C	-0.312025	-0.266401	0.875872	0.00700559	0.191208	-0.0456241	no	alt
chr5	74538460	74538461	A	G	-0.150427	-0.2543	0.31353	1.11046e-08	1.67332	0.103873	no	ref
chr5	75717530	75717531	G	A	0.749672	0.754141	0.893624	0.404909	-0.162259	-0.00446889	no	no
chr5	80654961	80654962	A	G	0.511719	0.481965	0.00507848	0.0545425	-7.62139	0.0297538	alt	no
chr5	80655039	80655040	G	T	0.697086	0.719507	0.861875	0.113632	-0.21445	-0.0224211	no	no
chr5	81301543	81301544	T	C	1.02172	1.03133	0.875872	0.302521	0.191208	-0.00960333	no	no
chr5	82278362	82278363	C	T	0.0403913	0.0654168	0.875872	0.0888789	0.191208	-0.0250255	no	no
chr5	95858981	95858982	C	T	-0.139402	-0.150725	0.603425	0.271004	-0.728754	0.0113231	no	no
chr5	95961963	95961964	G	C	0.595242	0.606414	0.893624	0.273692	-0.162259	-0.0111728	no	no
chr5	96935933	96935934	A	G	0.349009	0.380687	0.893624	0.0440104	-0.162259	-0.0316778	no	alt
chr5	98773443	98773444	G	C	0.952156	1.00623	0.875872	0.00179491	0.191208	-0.0540758	no	alt
chr5	111512491	111512492	G	A	0.325356	0.276097	0.221667	0.00399232	-2.17353	0.0492588	no	ref
chr5	111758282	111758283	G	A	-0.418266	-0.382658	0.764043	0.0275847	-0.388273	-0.0356072	no	alt
chr5	112921553	112921554	C	T	-0.603905	-0.607867	0.875872	0.41553	0.191208	0.00396161	no	no
chr5	118988602	118988603	A	C	0.361422	0.260868	0.771558	3.06253e-08	-0.374154	0.100554	no	ref
chr5	126595329	126595330	T	G	0.61221	0.664949	0.809518	0.00225477	-0.304864	-0.0527389	no	alt
chr5	132086442	132086443	A	G	-0.742215	-0.770795	0.875872	0.0618889	0.191208	0.02858	no	no
chr5	132294368	132294369	C	G	0.229369	0.224651	0.893624	0.399715	-0.162259	0.00471813	no	no
chr5	134506252	134506253	C	T	-0.235353	-0.168942	0.0044331	0.000174158	-7.81747	-0.0664114	alt	alt
chr5	135134339	135134340	G	A	-0.127865	-0.0923207	0.391501	0.0278001	-1.35291	-0.0355443	no	alt
chr5	136053743	136053744	C	T	0.0414049	-0.0192462	0.480537	0.000544971	-1.05728	0.060651	no	ref
chr5	139969022	139969023	C	T	-0.29495	-0.279461	0.893624	0.202116	-0.162259	-0.0154883	no	no
chr5	140647630	140647631	T	C	0.715555	0.691457	0.64851	0.0971851	0.6248	0.0240983	no	no
chr5	140647718	140647719	T	C	1.04845	1.08448	0.893624	0.0261819	-0.162259	-0.0360267	no	alt
chr5	140664706	140664707	C	A	0.541323	0.536983	0.875872	0.407601	0.191208	0.00434	no	no
chr5	140719010	140719011	T	G	-0.819097	-0.803449	0.532877	0.199705	-0.908126	-0.0156478	no	no
chr5	141924067	141924068	C	A	0.61087	0.579537	0.893624	0.0457649	-0.162259	0.0313333	no	ref
chr5	141924122	141924123	C	T	0.522059	0.523565	0.875872	0.467678	0.191208	-0.00150611	no	no
chr5	142013140	142013141	T	C	0.667218	0.731031	0.613354	0.000294657	0.705209	-0.0638128	no	alt
chr5	142362899	142362900	A	C	0.482927	0.476246	0.428108	0.359498	1.22395	0.00668122	no	no
chr5	144170652	144170653	G	T	0.778931	0.778222	0.855583	0.484786	-0.22502	0.000708333	no	no
chr5	146182579	146182580	G	A	-0.165339	-0.140488	0.893624	0.0904052	-0.162259	-0.0248505	no	no
chr5	146182718	146182719	G	T	1.02883	1.05161	0.875872	0.109995	0.191208	-0.0227761	no	no
chr5	146182787	146182788	A	G	1.08443	1.05089	0.799325	0.0354329	0.323146	0.0335422	no	ref
chr5	146203461	146203462	C	G	0.0911473	0.137228	0.83712	0.00654033	-0.256494	-0.0460807	no	alt
chr5	146447082	146447083	C	A	0.420974	0.581621	0.493189	2.54635e-18	-1.01979	-0.160647	no	alt
chr5	150000594	150000595	C	T	1.06003	1.03886	0.893624	0.127187	-0.162259	0.021165	no	no
chr5	150000595	150000596	G	C	1.07612	1.08458	0.893624	0.324395	-0.162259	-0.00845722	no	no
chr5	150449747	150449748	G	A	1.19952	1.17286	0.893624	0.0755465	-0.162259	0.0266594	no	no
chr5	150758633	150758634	C	A	-0.0938535	-0.321	0.280987	1.04287e-34	-1.83142	0.227147	no	ref
chr5	150759071	150759072	A	G	0.484391	0.489369	0.875872	0.394331	0.191208	-0.00497744	no	no
chr5	157731317	157731318	G	C	0.446082	0.450525	0.893624	0.40546	-0.162259	-0.0044425	no	no
chr5	157731363	157731364	T	C	0.650315	0.695198	0.893624	0.00782331	-0.162259	-0.0448828	no	alt
chr5	157731405	157731406	C	A	0.538462	0.370164	0.875872	6.32992e-20	0.191208	0.168298	no	ref
chr5	168486504	168486505	G	A	0.915254	0.909074	0.893624	0.369639	-0.162259	0.00618	no	no
chr5	168579694	168579695	T	G	0.979477	0.972113	0.893624	0.345844	-0.162259	0.00736389	no	no
chr5	172772588	172772589	T	C	0.0568787	0.10855	0.875872	0.00269578	0.191208	-0.0516717	no	alt
chr5	172777625	172777626	C	T	-0.276688	-0.198946	0.893624	1.41586e-05	-0.162259	-0.0777417	no	alt
chr5	173284036	173284037	C	T	-0.208024	-0.228365	0.875872	0.136661	0.191208	0.0203415	no	no
chr5	176647169	176647170	G	A	0.439729	0.419918	0.380674	0.14302	-1.39337	0.0198106	no	no
chr5	177600403	177600404	T	C	-0.158527	-0.153619	0.875872	0.395769	0.191208	-0.0049081	no	no
chr5	178121083	178121084	C	A	-0.413541	-0.42132	0.875872	0.337629	0.191208	0.00777944	no	no
chr5	178182538	178182539	G	A	0.0683714	-0.0356194	0.883708	1.07064e-08	-0.178359	0.103991	no	ref
chr5	179624272	179624273	G	A	-0.778708	-0.811087	0.875872	0.0406093	0.191208	0.0323783	no	ref
chr5	179668591	179668592	T	C	-0.555547	-0.558909	0.875872	0.428158	0.191208	0.00336222	no	no
chr5	179678521	179678522	C	G	0.626768	0.649669	0.883708	0.108735	-0.178359	-0.0229011	no	no
chr5	179681500	179681501	G	A	-0.414038	-0.685835	0.893624	8.15894e-49	-0.162259	0.271797	no	ref
chr5	179698396	179698397	C	G	0.444906	0.453905	0.893624	0.313989	-0.162259	-0.00899816	no	no
chr5	179698933	179698934	C	A	0.925244	0.929975	0.385116	0.399445	-1.37664	-0.00473111	no	no
chr5	179796643	179796644	A	G	0.508551	0.564237	0.391125	0.00135503	-1.3543	-0.0556861	no	alt
chr5	179827845	179827846	A	G	-0.316425	-0.342151	0.875872	0.0829558	0.191208	0.0257269	no	no
chr5	180810600	180810601	C	T	0.832852	0.819882	0.647629	0.242442	0.626762	0.01297	no	no
chr5	181244188	181244189	G	T	-0.00909719	-0.0206862	0.804981	0.266282	-0.312973	0.011589	no	no
chr6	188936	188937	G	A	-0.526032	-0.498632	0.893624	0.0700307	-0.162259	-0.0274	no	no
chr6	1228077	1228078	C	T	-0.252106	-0.256866	0.500669	0.398844	0.998072	0.00476004	no	no
chr6	1268549	1268550	G	A	0.594089	0.460942	0.532877	3.74043e-13	-0.908126	0.133148	no	ref
chr6	2246383	2246384	G	A	-0.412589	0.0856985	0.875872	6.46799e-159	0.191208	-0.498287	no	alt
chr6	2877732	2877733	C	T	0.239891	0.188091	0.437148	0.00263921	1.19381	0.0517994	no	ref
chr6	2877754	2877755	C	T	-0.224147	-0.237106	0.893624	0.242626	-0.162259	0.0129591	no	no
chr6	3053911	3053912	C	T	0.787459	0.775086	0.339564	0.252598	1.55824	0.0123733	no	no
chr6	5261226	5261227	A	C	0.158253	0.20488	0.518179	0.00601926	-0.948478	-0.0466275	no	alt
chr6	7261355	7261356	G	A	0.322479	0.406613	0.709589	2.93711e-06	-0.494944	-0.0841346	no	alt
chr6	7261386	7261387	G	C	0.396884	0.409287	0.893624	0.252092	-0.162259	-0.0124028	no	no
chr6	7389711	7389712	G	C	1.12304	1.12341	0.584464	0.492159	-0.774813	-0.000365	no	no
chr6	7543234	7543235	A	G	0.307833	0.361075	0.875872	0.0020706	0.191208	-0.0532416	no	alt
chr6	7590174	7590175	C	A	0.914426	0.911237	0.870086	0.431825	-0.20077	0.00318889	no	no
chr6	8435596	8435597	T	C	1.1486	1.15809	0.893624	0.304685	-0.162259	-0.00948833	no	no
chr6	12011430	12011431	A	T	0.824852	0.844376	0.875872	0.146535	0.191208	-0.0195239	no	no
chr6	15245790	15245791	C	A	-0.552325	-0.498795	0.893624	0.00197148	-0.162259	-0.0535292	no	alt
chr6	16128840	16128841	A	G	-0.575673	-0.610005	0.418924	0.0322397	1.25524	0.0343317	no	ref
chr6	24428674	24428675	T	C	-0.613807	-0.592107	0.893624	0.121288	-0.162259	-0.0216994	no	no
chr6	24721438	24721439	A	T	0.683719	0.636101	0.635465	0.00516768	0.654115	0.0476189	no	ref
chr6	24774952	24774953	G	T	0.923273	0.940146	0.875872	0.181777	0.191208	-0.0168722	no	no
chr6	26026370	26026371	G	C	0.0969848	0.0736157	0.708116	0.104108	-0.497942	0.0233691	no	no
chr6	26044140	26044141	A	G	-0.378842	-0.393606	0.844357	0.213288	-0.244075	0.0147637	no	no
chr6	26103769	26103770	G	C	0.0480109	0.133335	0.875872	2.16462e-06	0.191208	-0.0853239	no	alt
chr6	26124014	26124015	G	A	0.584143	0.501376	0.383426	4.15134e-06	-1.38298	0.0827671	no	ref
chr6	27473152	27473153	C	T	0.979006	0.967435	0.738246	0.266608	-0.437826	0.0115706	no	no
chr6	28104823	28104824	G	A	0.700326	0.711127	0.870475	0.280385	0.200125	-0.0108017	no	no
chr6	28124528	28124529	C	G	0.598709	0.597265	0.693922	0.469017	0.527155	0.00144361	no	no
chr6	28136855	28136856	G	T	0.740811	0.698151	0.893624	0.0107985	-0.162259	0.0426606	no	ref
chr6	28137417	28137418	C	T	-0.251183	-0.189463	0.893624	0.000443994	-0.162259	-0.0617204	no	alt
chr6	28924061	28924062	G	A	0.958709	0.976274	0.772974	0.172094	0.371507	-0.017565	no	no
chr6	29753183	29753184	C	G	-0.22484	-0.231665	0.71622	0.356616	-0.481525	0.00682455	no	no
chr6	29753219	29753220	G	A	-0.184365	-0.191749	0.83442	0.345459	0.261154	0.00738328	no	no
chr6	29942498	29942499	T	G	0.218783	0.209353	0.47437	0.305788	1.07592	0.00942992	no	no
chr6	29965087	29965088	G	T	0.498946	0.581081	0.523637	4.8626e-06	0.933362	-0.0821352	no	alt
chr6	29965119	29965120	G	A	0.663162	0.638086	0.365344	0.0884415	1.45267	0.0250761	no	no
chr6	29966103	29966104	T	A	0.419079	0.406827	0.875872	0.254681	0.191208	0.0122526	no	no
chr6	29966302	29966303	C	T	-0.634977	-0.651621	0.893624	0.185034	-0.162259	0.0166444	no	no
chr6	30100832	30100833	G	C	0.291687	0.163189	0.875872	2.25945e-12	0.191208	0.128497	no	ref
chr6	30213497	30213498	A	G	0.706056	0.674629	0.875872	0.0452812	0.191208	0.0314272	no	ref
chr6	30763855	30763856	C	T	-0.0931506	-0.0528048	0.893624	0.0149003	-0.162259	-0.0403459	no	alt
chr6	30769708	30769709	A	C	-0.131844	-0.118048	0.681188	0.228756	-0.553874	-0.013796	no	no
chr6	30886312	30886313	G	T	0.0731644	0.0612286	0.875872	0.260184	0.191208	0.0119359	no	no
chr6	30907961	30907962	G	C	0.237945	0.174733	0.893624	0.000331853	-0.162259	0.0632123	no	ref
chr6	30908121	30908122	A	G	0.432933	0.405436	0.586305	0.069329	-0.770276	0.0274974	no	no
chr6	30908460	30908461	G	A	-0.790829	-0.828013	0.875872	0.0226166	0.191208	0.0371844	no	ref
chr6	31102636	31102637	A	T	-0.620009	-0.625012	0.893624	0.393806	-0.162259	0.00500278	no	no
chr6	31115182	31115183	A	G	-0.389537	-0.405706	0.893624	0.191941	-0.162259	0.0161694	no	no
chr6	31137635	31137636	A	G	-0.264343	-0.242363	0.893624	0.118278	-0.162259	-0.0219793	no	no
chr6	31158215	31158216	C	G	0.994139	0.976329	0.647976	0.168758	-0.625988	0.0178094	no	no
chr6	31198058	31198059	T	C	0.242645	0.240685	0.871943	0.457972	-0.197694	0.00195987	no	no
chr6	31272091	31272092	T	C	0.616529	0.610367	0.875872	0.370001	0.191208	0.00616222	no	no
chr6	31463173	31463174	C	T	0.463195	0.526737	0.359898	0.000310928	-1.47434	-0.0635419	no	alt
chr6	31529470	31529471	G	A	0.688924	0.777776	0.875872	8.55201e-07	0.191208	-0.0888524	no	alt
chr6	31560548	31560549	G	C	0.0183594	0.0750275	0.893624	0.00113764	-0.162259	-0.0566681	no	alt
chr6	31620092	31620093	A	T	0.802416	0.782031	0.875872	0.136149	0.191208	0.020385	no	no
chr6	31620606	31620607	G	T	0.586873	0.570181	0.532877	0.18434	-0.908126	0.0166928	no	no
chr6	31665911	31665912	C	T	1.02192	0.998443	0.254577	0.103081	1.97383	0.023475	no	no
chr6	31730310	31730311	T	G	0.682376	0.709328	0.893624	0.0733234	-0.162259	-0.0269528	no	no
chr6	31827758	31827759	G	A	0.355824	0.394728	0.893624	0.0180805	-0.162259	-0.0389046	no	alt
chr6	32968595	32968596	G	A	0.995841	0.989911	0.893624	0.374732	-0.162259	0.00593	no	no
chr6	33204528	33204529	G	T	1.02877	1.03649	0.963143	0.338832	-0.0541776	-0.00771833	no	no
chr6	33280396	33280397	G	A	-0.406489	-0.372104	0.893624	0.0320365	-0.162259	-0.0343841	no	alt
chr6	33299894	33299895	A	G	-0.287471	-0.313673	0.875872	0.079111	0.191208	0.0262026	no	no
chr6	33323047	33323048	A	G	1.08399	1.09383	0.875872	0.298129	0.191208	-0.00983778	no	no
chr6	33323094	33323095	G	A	0.814744	0.792186	0.00907055	0.112216	-6.78459	0.0225583	alt	no
chr6	33391364	33391365	A	G	0.370883	0.361589	0.05222	0.308359	4.25925	0.009294	no	no
chr6	33702592	33702593	G	A	-0.487328	-0.431036	0.893624	0.00121677	-0.162259	-0.0562922	no	alt
chr6	33711818	33711819	A	C	0.883888	0.898029	0.875872	0.223168	0.191208	-0.0141411	no	no
chr6	33789236	33789237	G	T	1.01321	0.980423	0.875872	0.0387023	0.191208	0.0327922	no	ref
chr6	34391212	34391213	G	C	-0.691849	-0.727687	0.875872	0.0268041	0.191208	0.0358383	no	ref
chr6	34426067	34426068	G	A	0.898768	0.854934	0.893624	0.00912343	-0.162259	0.0438339	no	ref
chr6	37820443	37820444	C	T	0.391459	0.411023	0.92405	0.146042	-0.113958	-0.0195638	no	no
chr6	39725494	39725495	C	G	0.908867	0.833853	0.744008	2.67604e-05	0.42661	0.0750139	no	ref
chr6	41734843	41734844	C	T	0.259409	0.0995639	0.893624	3.7156e-18	-0.162259	0.159845	no	ref
chr6	41740635	41740636	G	A	-0.457854	-0.500822	0.875872	0.010335	0.191208	0.0429683	no	ref
chr6	41786631	41786632	C	T	-0.061751	-0.0394346	0.794553	0.114721	-0.331785	-0.0223164	no	no
chr6	41921088	41921089	C	G	0.227426	0.256848	0.647976	0.0565451	-0.625988	-0.0294221	no	no
chr6	42901649	42901650	G	A	-0.422433	-0.428608	0.893624	0.369729	-0.162259	0.00617556	no	no
chr6	43059510	43059511	C	G	0.922676	0.947397	0.421864	0.0915457	-1.24515	-0.0247211	no	no
chr6	43774789	43774790	G	A	-0.279951	-0.320847	0.893624	0.0138208	-0.162259	0.0408956	no	ref
chr6	43774841	43774842	T	C	-0.0138332	-0.0109042	0.577272	0.437332	-0.792677	-0.00292903	no	no
chr6	43951424	43951425	G	A	-0.502354	-0.505983	0.875872	0.422542	0.191208	0.00362833	no	no
chr6	44112190	44112191	G	A	0.22197	0.226643	0.83712	0.400653	-0.256494	-0.00467309	no	no
chr6	44133806	44133807	C	T	0.0616809	0.129467	0.751149	0.000130878	0.41283	-0.0677864	no	alt
chr6	47111879	47111880	C	A	-0.0647175	-0.128755	0.875872	0.000281758	0.191208	0.0640376	no	ref
chr6	52352386	52352387	C	G	-0.496516	-0.438515	0.81726	0.000893514	-0.291134	-0.0580012	no	alt
chr6	52352576	52352577	T	C	-0.0484719	-0.196843	0.0304533	6.73886e-16	-5.03726	0.148371	alt	ref
chr6	52664247	52664248	C	G	-0.100752	0.0598564	0.277449	2.59405e-18	-1.84971	-0.160608	no	alt
chr6	112043805	112043806	C	T	0.236046	0.233705	0.875872	0.449847	0.191208	0.00234059	no	no
chr6	116254112	116254113	T	G	0.824459	0.87322	0.893624	0.00432125	-0.162259	-0.0487605	no	alt
chr6	116571517	116571518	G	C	-0.136066	-0.160225	0.00363426	0.0966252	-8.10412	0.024159	alt	no
chr6	117481569	117481570	A	G	-0.488778	-0.46227	0.890734	0.0767129	-0.166933	-0.0265082	no	no
chr6	117482414	117482415	C	A	-0.291239	-0.281355	0.233879	0.297251	-2.09617	-0.00988483	no	no
chr6	117482512	117482513	C	G	0.0580248	0.0560054	0.875872	0.456699	0.191208	0.00201946	no	no
chr6	117482585	117482586	C	A	0.250718	0.368093	0.893624	1.29977e-10	-0.162259	-0.117375	no	alt
chr6	117602515	117602516	C	A	0.892944	0.866124	0.875872	0.0743276	0.191208	0.0268194	no	no
chr6	117675467	117675468	T	C	0.777253	0.807669	0.893624	0.050709	-0.162259	-0.0304167	no	no
chr6	118894237	118894238	A	C	0.132897	0.179771	0.875872	0.00579646	0.191208	-0.0468742	no	alt
chr6	118935166	118935167	A	C	0.792802	0.809663	0.372219	0.181935	1.42578	-0.0168611	no	no
chr6	118935182	118935183	T	C	0.811959	0.828746	0.0519342	0.183004	4.26717	-0.0167861	no	no
chr6	118935225	118935226	G	A	0.82097	0.801902	0.318002	0.152239	-1.65289	0.0190683	no	no
chr6	131065395	131065396	T	C	-0.712036	-0.724862	0.875872	0.244871	0.191208	0.0128261	no	no
chr6	135054852	135054853	G	A	1.04437	1.09487	0.893624	0.00326994	-0.162259	-0.0504972	no	alt
chr6	135054919	135054920	T	C	0.954932	0.98649	0.861788	0.0446126	0.214595	-0.0315583	no	alt
chr6	137219382	137219383	A	G	1.04411	1.03422	0.893624	0.297154	-0.162259	0.00989	no	no
chr6	139649917	139649918	T	G	-0.75819	-0.760758	0.573472	0.445009	-0.802205	0.00256778	no	no
chr6	140898462	140898463	T	A	0.822066	0.823949	0.254071	0.459596	-1.9767	-0.00188389	no	no
chr6	140898489	140898490	G	A	0.863	0.875166	0.893624	0.256177	-0.162259	-0.0121661	no	no
chr6	140898493	140898494	A	T	0.867803	0.879968	0.875872	0.256206	0.191208	-0.0121644	no	no
chr6	142232602	142232603	C	T	-0.42868	-0.457863	5.85985e-05	0.0580218	14.0588	0.0291833	ref	no
chr6	143537496	143537497	C	A	-0.496339	-0.469703	0.840327	0.0757213	-0.250978	-0.0266367	no	no
chr6	145814782	145814783	A	G	0.305888	0.33322	0.391778	0.0705292	1.35189	-0.0273313	no	no
chr6	154734184	154734185	A	G	0.370445	0.329692	0.708116	0.0140932	-0.497942	0.0407535	no	ref
chr6	154734188	154734189	C	T	0.384743	0.372913	0.756911	0.262042	-0.401804	0.0118297	no	no
chr6	157531237	157531238	A	G	0.877584	0.880314	0.875872	0.441559	0.191208	-0.00273	no	no
chr6	157531342	157531343	G	A	0.359339	0.533789	0.875872	2.87201e-21	0.191208	-0.17445	no	alt
chr6	158168364	158168365	C	T	0.953819	0.960114	0.870086	0.367293	-0.20077	-0.00629556	no	no
chr6	158168622	158168623	C	G	-0.696684	-0.628002	0.1562	0.000108333	2.67853	-0.0686828	no	alt
chr6	158818780	158818781	G	A	-1.44194	-1.41078	0.893624	0.0467098	-0.162259	-0.0311522	no	alt
chr6	159790408	159790409	T	C	0.613474	0.611142	0.875872	0.450029	0.191208	0.00233206	no	no
chr6	161838667	161838668	G	A	-0.319978	-0.419944	0.875872	3.65443e-08	0.191208	0.0999656	no	ref
chr6	162728022	162728023	A	C	0.364277	0.33623	0.775677	0.0654723	0.366473	0.0280467	no	no
chr6	167683312	167683313	T	G	0.735189	0.820589	0.822957	2.1221e-06	0.28111	-0.0854007	no	alt
chr6	169702170	169702171	A	G	1.28619	1.28656	0.875872	0.49198	0.191208	-0.000373333	no	no
chr6	169790321	169790322	T	G	0.0221221	0.0209358	0.875872	0.47453	0.191208	0.00118632	no	no
chr6	170554284	170554285	T	C	1.15456	1.1564	0.893624	0.460522	-0.162259	-0.00184056	no	no
chr7	319178	319179	C	G	0.289282	0.406855	0.329271	1.21302e-10	1.60265	-0.117573	no	alt
chr7	503689	503690	T	C	0.584238	0.591468	0.893624	0.348507	-0.162259	-0.00723	no	no
chr7	2623441	2623442	T	C	0.167075	0.0678341	0.638858	4.53612e-08	-0.646432	0.099241	no	ref
chr7	2623544	2623545	T	C	-0.282413	-0.197478	0.893624	2.39277e-06	-0.162259	-0.0849351	no	alt
chr7	2844648	2844649	T	G	0.736621	0.746422	0.893624	0.298803	-0.162259	-0.00980167	no	no
chr7	2870764	2870765	T	G	0.36364	0.365614	0.875872	0.457661	0.191208	-0.00197444	no	no
chr7	4745184	4745185	A	G	0.624057	0.505301	0.875872	8.00885e-11	0.191208	0.118757	no	ref
chr7	5513819	5513820	T	G	0.971427	0.968352	0.875872	0.434237	0.191208	0.003075	no	no
chr7	5526721	5526722	C	T	-0.65146	-0.656406	0.875872	0.394992	0.191208	0.00494554	no	no
chr7	5823016	5823017	A	G	0.313724	0.268207	0.875872	0.00711838	0.191208	0.0455174	no	ref
chr7	7182336	7182337	T	G	-0.324026	-0.303386	0.893624	0.13317	-0.162259	-0.0206402	no	no
chr7	7182350	7182351	G	A	0.147818	0.128415	0.893624	0.148026	-0.162259	0.0194037	no	no
chr7	7182562	7182563	C	T	0.883222	0.899075	0.875872	0.196632	0.191208	-0.0158528	no	no
chr7	17940657	17940658	A	C	0.49015	0.476529	0.875872	0.23161	0.191208	0.0136216	no	no
chr7	23014328	23014329	G	C	0.664989	0.798233	0.898023	3.60128e-13	-0.155176	-0.133244	no	alt
chr7	23105675	23105676	T	G	0.815289	0.812466	0.875872	0.439588	0.191208	0.00282278	no	no
chr7	24980327	24980328	A	G	0.88114	0.84284	0.875872	0.0195774	0.191208	0.0383	no	ref
chr7	26101623	26101624	T	C	0.368106	0.293281	0.875872	2.7942e-05	0.191208	0.0748255	no	ref
chr7	26864710	26864711	C	G	0.721036	0.73586	0.893624	0.212338	-0.162259	-0.0148244	no	no
chr7	33062849	33062850	C	T	0.694314	0.627631	0.875872	0.000164679	0.191208	0.0666828	no	ref
chr7	33062901	33062902	G	A	0.601051	0.600618	0.606099	0.490715	-0.722376	0.000432222	no	no
chr7	33063099	33063100	G	C	0.742861	0.681938	0.875872	0.000517471	0.191208	0.0609228	no	ref
chr7	36292172	36292173	C	T	-0.253275	-0.293817	0.235532	0.014507	2.08601	0.0405421	no	ref
chr7	38177999	38178000	C	T	-0.147418	-0.125611	0.877602	0.120123	0.188361	-0.0218071	no	no
chr7	44200807	44200808	C	T	0.606979	0.608288	0.893624	0.471888	-0.162259	-0.00130961	no	no
chr7	44541391	44541392	T	C	0.669701	0.645191	0.875872	0.0934295	0.191208	0.02451	no	no
chr7	47266571	47266572	G	A	-0.401598	-0.444287	0.893624	0.0107551	-0.162259	0.0426888	no	ref
chr7	47571443	47571444	G	A	-0.0783361	-0.0404992	0.893624	0.020794	-0.162259	-0.037837	no	alt
chr7	48088591	48088592	G	A	0.300331	0.373401	0.893624	4.15996e-05	-0.162259	-0.0730696	no	alt
chr7	48088960	48088961	A	T	0.593693	0.460286	0.870086	3.37703e-13	-0.20077	0.133407	no	ref
chr7	48088998	48088999	G	A	0.762608	0.97784	0.875872	2.29357e-31	0.191208	-0.215232	no	alt
chr7	48089059	48089060	T	A	0.690097	0.7084	0.893624	0.162152	-0.162259	-0.0183028	no	no
chr7	48089252	48089253	G	A	-0.402958	-0.325522	0.893624	1.52237e-05	-0.162259	-0.0774353	no	alt
chr7	55280144	55280145	T	C	-0.597141	-0.563872	0.875872	0.0365972	0.191208	-0.0332689	no	alt
chr7	73636533	73636534	G	A	-0.264395	-0.287371	0.875872	0.107988	0.191208	0.0229756	no	no
chr7	73734971	73734972	G	A	0.363826	0.188003	0.528915	1.41905e-21	0.918893	0.175823	no	ref
chr7	73842507	73842508	C	G	0.876204	0.879132	0.893624	0.437359	-0.162259	-0.00292778	no	no
chr7	75907393	75907394	A	G	-0.28838	-0.181203	0.357616	3.92239e-09	-1.48351	-0.107177	no	alt
chr7	75907417	75907418	T	G	-0.616783	-0.625586	0.554423	0.317731	-0.85094	0.00880278	no	no
chr7	76318235	76318236	C	T	0.959322	0.97023	0.893624	0.278453	-0.162259	-0.0109083	no	no
chr7	87876337	87876338	C	A	0.763781	0.747147	0.893624	0.185193	-0.162259	0.0166333	no	no
chr7	87876565	87876566	C	G	0.592255	0.54934	0.875872	0.0104146	0.191208	0.0429146	no	ref
chr7	91940814	91940815	C	T	0.128318	0.147148	0.713437	0.155272	-0.487143	-0.0188307	no	no
chr7	92134813	92134814	C	A	0.24391	0.161187	0.893624	4.1975e-06	-0.162259	0.0827231	no	ref
chr7	92528571	92528572	A	G	0.561741	0.57425	0.647976	0.250262	-0.625988	-0.0125094	no	no
chr7	97016867	97016868	C	G	-0.211655	-0.632499	0.348042	5.12737e-114	1.52266	0.420844	no	ref
chr7	97972316	97972317	A	G	0.761539	0.730766	0.875872	0.048734	0.191208	0.0307739	no	ref
chr7	98249358	98249359	G	A	0.189593	0.186806	0.875872	0.440359	0.191208	0.00278646	no	no
chr7	98401200	98401201	G	A	0.599622	0.559694	0.893624	0.0157684	-0.162259	0.0399281	no	ref
chr7	99616919	99616920	C	G	-0.00735347	0.0383013	0.893624	0.00697339	-0.162259	-0.0456548	no	alt
chr7	100494171	100494172	T	C	-0.322407	-0.398564	0.875872	2.05463e-05	0.191208	0.0761569	no	ref
chr7	101352350	101352351	A	G	-0.621339	-0.57984	0.893624	0.0127135	-0.162259	-0.0414994	no	alt
chr7	103344763	103344764	C	G	0.0960717	0.108748	0.875872	0.247409	0.191208	-0.0126766	no	no
chr7	103660734	103660735	T	G	2.21789	1.83076	0.893624	7.97649e-97	-0.162259	0.387127	no	ref
chr7	104208033	104208034	T	G	0.999546	0.939663	0.875872	0.00063027	0.191208	0.0598822	no	ref
chr7	105012817	105012818	A	G	0.900145	0.782694	0.893624	1.26574e-10	-0.162259	0.117451	no	ref
chr7	106112373	106112374	G	A	0.534114	0.531633	0.875872	0.446842	0.191208	0.00248167	no	no
chr7	106176881	106176882	C	T	-0.453808	-0.448378	0.875872	0.384983	0.191208	-0.00543	no	no
chr7	107743681	107743682	G	A	0.565569	0.561174	0.893624	0.406444	-0.162259	0.00439535	no	no
chr7	107967524	107967525	T	C	0.0327361	0.0492977	0.875872	0.186228	0.191208	-0.0165616	no	no
chr7	108526394	108526395	T	C	1.15498	1.1649	0.893624	0.296482	-0.162259	-0.00992611	no	no
chr7	112450304	112450305	C	T	0.947999	0.916597	0.875872	0.0454124	0.191208	0.0314017	no	ref
chr7	112939864	112939865	A	G	0.853079	0.843239	0.893624	0.298098	-0.162259	0.00983944	no	no
chr7	118184184	118184185	G	C	0.606436	0.581187	0.893624	0.0869608	-0.162259	0.0252487	no	no
chr7	123749038	123749039	G	C	0.528587	0.511267	0.893624	0.175487	-0.162259	0.0173196	no	no
chr7	127392752	127392753	C	G	0.922157	0.937834	0.875872	0.199271	0.191208	-0.0156767	no	no
chr7	127651949	127651950	C	T	0.931376	0.831383	0.269406	3.62477e-08	1.89215	0.0999928	no	ref
chr7	127651966	127651967	G	A	0.921113	0.914146	0.107573	0.353766	3.21661	0.00696667	no	no
chr7	128317548	128317549	A	C	-0.879159	-0.892783	0.893624	0.231571	-0.162259	0.0136239	no	no
chr7	130070295	130070296	T	C	0.409965	0.403291	0.893624	0.359651	-0.162259	0.00667363	no	no
chr7	130350350	130350351	C	T	-0.615597	-0.619768	0.727968	0.411124	0.458053	0.00417167	no	no
chr7	130350386	130350387	T	C	-0.659203	-0.604168	0.338292	0.00151933	1.56366	-0.0550354	no	alt
chr7	130373796	130373797	G	T	-0.537531	-0.453586	0.893624	3.08237e-06	-0.162259	-0.083945	no	alt
chr7	131545008	131545009	T	A	-0.594989	-0.567888	0.893624	0.0722184	-0.162259	-0.0271011	no	no
chr7	134646583	134646584	T	A	-0.106769	-0.0863579	0.893624	0.135845	-0.162259	-0.0204108	no	no
chr7	134646672	134646673	A	G	0.942844	1.02986	0.893624	1.39368e-06	-0.162259	-0.0870133	no	alt
chr7	135170739	135170740	G	A	1.05303	1.06483	0.893624	0.262564	-0.162259	-0.0118	no	no
chr7	135170966	135170967	A	G	0.128942	0.124302	0.893624	0.401342	-0.162259	0.00463998	no	no
chr7	135170971	135170972	T	C	0.117684	0.18405	0.893624	0.000175804	-0.162259	-0.0663658	no	alt
chr7	135170972	135170973	G	C	0.139372	0.162861	0.875872	0.102938	0.191208	-0.0234897	no	no
chr7	138002302	138002303	T	G	0.921042	0.944154	0.729053	0.106629	0.455904	-0.0231122	no	no
chr7	138257741	138257742	G	T	-0.243553	0.00170952	0.450008	3.94405e-40	-1.15198	-0.245262	no	alt
chr7	139359425	139359426	C	A	-0.0210476	-0.0289297	0.893624	0.33561	-0.162259	0.00788213	no	no
chr7	139888376	139888377	T	C	-0.365889	-0.380923	0.875872	0.209084	0.191208	0.0150337	no	no
chr7	151058085	151058086	T	G	0.579803	0.553902	0.893624	0.0815343	-0.162259	0.0259008	no	no
chr7	151058117	151058118	G	C	0.624774	0.719864	0.621284	1.52108e-07	-0.686676	-0.0950894	no	alt
chr7	151350055	151350056	G	A	0.922571	1.14411	0.875872	4.09895e-33	0.191208	-0.221542	no	alt
chr7	151350423	151350424	A	G	-0.390374	-0.405209	0.875872	0.212182	0.191208	0.0148344	no	no
chr7	152464179	152464180	A	G	-0.290756	-0.321445	0.307439	0.0491926	1.70163	0.0306899	no	ref
chr7	155844306	155844307	C	T	0.922099	0.887936	0.875872	0.0328999	0.191208	0.0341633	no	ref
chr7	156893406	156893407	C	T	0.4501	0.467231	0.875872	0.178127	0.191208	-0.0171306	no	no
chr8	731205	731206	G	C	0.750703	0.732607	0.893624	0.164906	-0.162259	0.0180956	no	no
chr8	6465756	6465757	G	A	0.344298	0.322969	0.875872	0.125364	0.191208	0.0213283	no	no
chr8	8296361	8296362	G	A	-0.491126	-0.479466	0.875872	0.265023	0.191208	-0.0116603	no	no
chr8	11802541	11802542	A	G	1.6409	1.69155	0.875872	0.00318661	0.191208	-0.0506556	no	alt
chr8	11802626	11802627	C	T	1.54114	1.49353	0.877057	0.00517615	-0.189257	0.0476083	no	ref
chr8	11808449	11808450	C	T	0.491283	0.471993	0.893624	0.149452	-0.162259	0.0192894	no	no
chr8	22705240	22705241	G	C	-0.371097	-0.395966	0.893624	0.090244	-0.162259	0.0248689	no	no
chr8	25458742	25458743	G	A	0.74434	0.747012	0.481867	0.442799	-1.05329	-0.00267167	no	no
chr8	26291337	26291338	T	C	0.645841	0.615334	0.875872	0.0502024	0.191208	0.0305072	no	no
chr8	26616107	26616108	G	A	0.369019	0.250263	0.875872	8.01114e-11	0.191208	0.118756	no	ref
chr8	27311443	27311444	G	A	1.00449	0.988128	0.6484	0.18907	-0.625044	0.0163656	no	no
chr8	27311612	27311613	A	T	0.769076	0.775248	0.648125	0.369809	0.625657	-0.00617167	no	no
chr8	28093152	28093153	C	T	0.834229	0.816736	0.893624	0.17308	-0.162259	0.0174933	no	no
chr8	28622353	28622354	T	C	0.235864	0.274256	0.893624	0.0193429	-0.162259	-0.038392	no	alt
chr8	28622746	28622747	G	T	0.430253	0.443736	0.893624	0.233894	-0.162259	-0.0134828	no	no
chr8	30601127	30601128	A	G	-0.518042	-0.53253	0.875872	0.217644	0.191208	0.0144872	no	no
chr8	33484976	33484977	T	A	-0.218203	-0.276073	0.875872	0.000915244	0.191208	0.0578698	no	ref
chr8	33513777	33513778	T	C	-0.459734	-0.442547	0.208255	0.177329	-2.26357	-0.0171875	no	no
chr8	37553869	37553870	G	A	-0.315636	-0.408077	0.275052	3.20939e-07	-1.86222	0.0924406	no	ref
chr8	39852804	39852805	A	G	-0.0896317	-0.0855354	0.893624	0.412703	-0.162259	-0.00409632	no	no
chr8	41528891	41528892	G	A	-0.109719	-0.137993	0.875872	0.0639219	0.191208	0.0282746	no	no
chr8	61264738	61264739	A	T	-0.389775	-0.418684	0.893624	0.0597563	-0.162259	0.0289089	no	no
chr8	65645297	65645298	T	C	-0.146134	-0.341885	0.875872	2.77454e-26	0.191208	0.195751	no	ref
chr8	77000371	77000372	A	T	0.708977	0.764483	8.48468e-06	0.00139877	16.8467	-0.0555061	ref	alt
chr8	81606276	81606277	A	G	0.63924	0.69044	0.893624	0.00291466	-0.162259	-0.0511996	no	alt
chr8	86508664	86508665	C	A	0.721399	0.680923	0.555204	0.0146382	0.84891	0.0404761	no	ref
chr8	86514561	86514562	G	A	-0.562141	-0.553487	0.875872	0.320606	0.191208	-0.00865333	no	no
chr8	92965780	92965781	G	A	-0.227877	-0.0403874	0.893624	2.85419e-24	-0.162259	-0.187489	no	alt
chr8	102239256	102239257	A	C	0.533406	0.419263	0.37453	3.95013e-10	1.41685	0.114143	no	ref
chr8	102239277	102239278	A	T	0.706207	0.728282	0.875872	0.117266	0.191208	-0.0220744	no	no
chr8	106657861	106657862	T	G	-0.316992	-0.258842	0.875872	0.00086947	0.191208	-0.0581501	no	alt
chr8	122757211	122757212	G	A	1.08728	1.04052	0.708116	0.00589867	-0.497942	0.04676	no	ref
chr8	125163680	125163681	T	C	-0.873157	-0.886834	0.875872	0.230688	0.191208	0.0136778	no	no
chr8	125427169	125427170	T	C	-0.212223	-0.20123	0.875872	0.276924	0.191208	-0.0109931	no	no
chr8	125430392	125430393	C	G	-0.331946	-0.338513	0.893624	0.36181	-0.162259	0.00656651	no	no
chr8	127735224	127735225	C	T	-0.316243	-0.279375	0.875872	0.023547	0.191208	-0.0368683	no	alt
chr8	128197282	128197283	G	A	-0.268156	-0.27091	0.538443	0.441038	0.893135	0.0027545	no	no
chr8	128658240	128658241	A	C	-0.458939	-0.501428	0.875872	0.0110633	0.191208	0.0424898	no	ref
chr8	134553660	134553661	T	C	-0.186384	-0.15126	0.875872	0.0292767	0.191208	-0.0351242	no	alt
chr8	134554615	134554616	A	G	-0.253745	-0.192641	0.875872	0.000499838	0.191208	-0.0611041	no	alt
chr8	144327016	144327017	G	A	0.766731	0.687228	0.00167825	9.28266e-06	9.21882	0.0795037	ref	ref
chr8	144416617	144416618	C	T	-0.354203	-0.405714	0.893624	0.00276815	-0.162259	0.0515119	no	ref
chr8	144503351	144503352	C	T	0.506584	0.426312	0.875872	7.70208e-06	0.191208	0.0802714	no	ref
chr8	144786874	144786875	G	A	0.349493	0.273794	0.875872	2.28475e-05	0.191208	0.0756996	no	ref
chr8	144787413	144787414	A	G	0.950228	0.93079	0.875872	0.147595	0.191208	0.0194383	no	no
chr9	613830	613831	C	A	-0.606963	-0.613303	0.875872	0.366392	0.191208	0.00634	no	no
chr9	613907	613908	C	T	-0.412859	-0.455218	0.893624	0.011271	-0.162259	0.0423583	no	ref
chr9	613931	613932	G	A	-0.501852	-0.543164	0.47172	0.0130493	-1.084	0.0413117	no	ref
chr9	682969	682970	A	G	-0.199044	-0.179065	0.875872	0.140979	0.191208	-0.0199792	no	no
chr9	704363	704364	T	A	-0.649642	-0.666655	0.854047	0.179778	-0.227612	0.0170133	no	no
chr9	6645910	6645911	C	T	-0.154733	-0.151974	0.893624	0.440955	-0.162259	-0.00275842	no	no
chr9	6757687	6757688	A	G	0.781004	0.727614	0.875872	0.00201891	0.191208	0.05339	no	ref
chr9	19049218	19049219	A	C	-0.184158	-0.177297	0.893624	0.35589	-0.162259	-0.00686071	no	no
chr9	33025114	33025115	A	C	0.513199	0.564907	0.875872	0.00267994	0.191208	-0.0517072	no	alt
chr9	33473894	33473895	T	G	0.502747	0.524763	0.893624	0.117879	-0.162259	-0.0220167	no	no
chr9	34178975	34178976	G	A	0.991903	0.9763	0.893624	0.200376	-0.162259	0.0156033	no	no
chr9	34612179	34612180	A	G	0.837829	0.889213	0.875872	0.00282737	0.191208	-0.0513839	no	alt
chr9	34664490	34664491	A	G	-0.399934	-0.435892	0.875872	0.0264057	0.191208	0.0359585	no	ref
chr9	37999039	37999040	A	G	-0.205513	-0.0217021	0.0396251	2.10852e-23	-4.65744	-0.183811	alt	alt
chr9	75028637	75028638	A	G	0.54246	0.546528	0.875872	0.41329	0.191208	-0.00406833	no	no
chr9	81689742	81689743	G	C	0.783506	0.889701	0.893624	5.36237e-09	-0.162259	-0.106194	no	alt
chr9	92115433	92115434	A	G	0.889818	0.907313	0.875872	0.173057	0.191208	-0.017495	no	no
chr9	93095653	93095654	C	A	0.844804	0.82109	0.875872	0.100786	0.191208	0.0237144	no	no
chr9	93095654	93095655	G	C	0.856233	0.881754	0.875872	0.0846667	0.191208	-0.0255206	no	no
chr9	96419316	96419317	G	A	-0.468175	-0.425503	0.893624	0.0107802	-0.162259	-0.0426724	no	alt
chr9	98255707	98255708	C	G	0.56168	0.524194	0.875872	0.0217579	0.191208	0.0374861	no	ref
chr9	104926760	104926761	C	A	-0.659623	-0.649454	0.875872	0.291976	0.191208	-0.0101689	no	no
chr9	107282975	107282976	T	C	0.533716	0.526653	0.893624	0.351846	-0.162259	0.00706261	no	no
chr9	108869366	108869367	C	T	0.299056	0.125659	0.893624	4.91528e-21	-0.162259	0.173396	no	ref
chr9	108934108	108934109	G	C	0.549176	0.523531	0.588355	0.0836317	-0.765241	0.025645	no	no
chr9	111631116	111631117	G	C	-0.247893	-0.245487	0.893624	0.448454	-0.162259	-0.002406	no	no
chr9	112119550	112119551	C	T	0.37884	0.351472	0.875872	0.0702614	0.191208	0.0273682	no	no
chr9	112175378	112175379	C	G	0.181507	0.226362	0.893624	0.00785532	-0.162259	-0.0448552	no	alt
chr9	113401364	113401365	G	C	0.862255	0.851807	0.670932	0.28683	0.575762	0.0104483	no	no
chr9	114587611	114587612	G	C	0.787671	0.807758	0.573472	0.139689	-0.802205	-0.0200867	no	no
chr9	120714673	120714674	G	A	0.948104	0.968772	0.893624	0.132851	-0.162259	-0.0206678	no	no
chr9	121287004	121287005	C	T	-0.344259	-0.430748	0.893624	1.59897e-06	-0.162259	0.0864893	no	ref
chr9	122139147	122139148	C	T	-0.751998	-0.747319	0.0101155	0.400544	-6.62729	-0.00467833	alt	no
chr9	124223578	124223579	T	C	0.691702	0.667521	0.893624	0.0964289	-0.162259	0.0241803	no	no
chr9	124415456	124415457	G	C	0.973769	0.962723	0.875872	0.275978	0.191208	0.0110456	no	no
chr9	124852952	124852953	T	C	-0.547748	-0.556293	0.893624	0.322688	-0.162259	0.00854544	no	no
chr9	124853161	124853162	G	T	-0.396549	-0.40766	0.875872	0.274809	0.191208	0.0111106	no	no
chr9	127396779	127396780	C	G	0.624153	0.620636	0.893624	0.424885	-0.162259	0.00351722	no	no
chr9	127397053	127397054	T	G	1.14113	1.12414	0.875872	0.180013	0.191208	0.0169967	no	no
chr9	127579079	127579080	A	G	0.648891	0.599972	0.441111	0.00421454	1.18079	0.0489183	no	ref
chr9	127903742	127903743	C	T	0.482434	0.41025	0.893624	5.06743e-05	-0.162259	0.0721848	no	ref
chr9	127903746	127903747	C	T	0.448624	0.455084	0.875872	0.363953	0.191208	-0.00646044	no	no
chr9	128276121	128276122	T	A	1.07923	1.06682	0.751149	0.252015	0.41283	0.0124072	no	no
chr9	128438974	128438975	G	C	-0.370711	-0.317835	0.893624	0.00220298	-0.162259	-0.0528764	no	alt
chr9	129103213	129103214	C	T	-0.334104	-0.359529	0.875872	0.0854693	0.191208	0.0254248	no	no
chr9	129110976	129110977	A	C	0.244683	0.250537	0.875872	0.376289	0.191208	-0.00585379	no	no
chr9	129318557	129318558	A	G	-0.0066028	-0.0659448	0.875872	0.000697409	0.191208	0.059342	no	ref
chr9	130450600	130450601	C	T	0.00456558	-0.0027896	0.875872	0.346017	0.191208	0.00735518	no	no
chr9	131635489	131635490	C	G	0.504004	0.479083	0.875872	0.0897871	0.191208	0.0249211	no	no
chr9	131755707	131755708	A	G	-0.166726	-0.132097	0.877057	0.0311026	-0.189257	-0.0346284	no	alt
chr9	135992853	135992854	T	C	-0.0562268	-0.0315595	0.893624	0.0920235	-0.162259	-0.0246673	no	no
chr9	136791155	136791156	T	C	0.740889	0.742419	0.875872	0.467166	0.191208	-0.00153	no	no
chr9	136791219	136791220	C	T	0.947459	0.968292	0.875872	0.130953	0.191208	-0.0208328	no	no
chr9	136791269	136791270	T	C	0.973444	0.97771	0.613236	0.409158	0.705485	-0.00426556	no	no
chr9	136800116	136800117	A	C	0.0437719	0.0525806	0.893624	0.317617	-0.162259	-0.00880872	no	no
chr9	137218101	137218102	C	T	-0.422121	-0.385239	0.893624	0.0235058	-0.162259	-0.0368821	no	alt
chr9	137223515	137223516	A	G	0.750699	0.706871	0.875872	0.00913153	0.191208	0.0438278	no	ref
chr9	137244570	137244571	A	G	-0.567962	-0.563671	0.893624	0.408623	-0.162259	-0.00429111	no	no
chr9	137578935	137578936	T	G	0.605167	0.594271	0.515194	0.278694	0.956814	0.010895	no	no
chr10	988287	988288	G	A	0.908881	0.902741	0.875872	0.370464	0.191208	0.00613944	no	no
chr10	1048965	1048966	C	T	1.22775	1.22956	0.893624	0.461163	-0.162259	-0.00181056	no	no
chr10	1056769	1056770	C	A	1.30071	1.2984	0.893624	0.450594	-0.162259	0.00230556	no	no
chr10	3172749	3172750	T	C	-0.0346915	0.121997	0.875872	1.61295e-17	0.191208	-0.156688	no	alt
chr10	3172918	3172919	G	C	0.796451	0.777157	0.588355	0.149396	-0.765241	0.0192939	no	no
chr10	3173155	3173156	A	G	0.702803	0.695129	0.73024	0.339708	-0.453557	0.00767389	no	no
chr10	3785345	3785346	G	A	1.10197	1.09502	0.875872	0.354133	0.191208	0.00694833	no	no
chr10	5147310	5147311	G	A	-0.402048	-0.458777	0.875872	0.00112542	0.191208	0.0567283	no	ref
chr10	5412494	5412495	A	G	0.553341	0.526154	0.875872	0.071591	0.191208	0.0271861	no	no
chr10	5446616	5446617	C	G	0.852429	0.842036	0.631888	0.287839	-0.662259	0.0103933	no	no
chr10	5516497	5516498	G	C	-0.474037	-0.339107	0.875872	1.84732e-13	0.191208	-0.134929	no	alt
chr10	5516578	5516579	G	C	-0.689813	-0.702511	0.893624	0.247039	-0.162259	0.0126983	no	no
chr10	5549061	5549062	A	G	0.0488563	0.0786906	0.893624	0.0540652	-0.162259	-0.0298343	no	no
chr10	5630055	5630056	C	T	-0.3949	-0.39185	0.875872	0.434767	0.191208	-0.00305	no	no
chr10	7481192	7481193	C	T	0.281117	0.284899	0.893624	0.419297	-0.162259	-0.00378238	no	no
chr10	7788100	7788101	A	T	1.15616	1.2543	0.893624	6.27985e-08	-0.162259	-0.0981411	no	alt
chr10	14185778	14185779	C	A	-0.855474	-0.871118	0.875872	0.199772	0.191208	0.0156433	no	no
chr10	14185808	14185809	A	G	-0.873018	-0.878833	0.875872	0.377094	0.191208	0.00581444	no	no
chr10	17201406	17201407	C	G	0.498686	0.469185	0.875872	0.0560645	0.191208	0.0295008	no	no
chr10	17201480	17201481	T	A	0.716197	0.65746	0.875872	0.000780349	0.191208	0.0587372	no	ref
chr10	21533781	21533782	C	G	-0.732589	-0.72879	0.0067133	0.418938	-7.21876	-0.00379944	alt	no
chr10	25016441	25016442	G	A	0.884923	0.890689	0.875872	0.378071	0.191208	-0.00576667	no	no
chr10	25016444	25016445	C	A	0.914666	0.898607	0.716002	0.193571	0.481965	0.0160589	no	no
chr10	25016448	25016449	A	G	0.898249	0.864712	0.770766	0.0354562	0.375635	0.0335367	no	ref
chr10	25016472	25016473	G	A	0.988172	0.965636	0.893624	0.112445	-0.162259	0.0225361	no	no
chr10	25016538	25016539	A	C	1.01111	0.98877	0.875872	0.114487	0.191208	0.0223389	no	no
chr10	26779380	26779381	T	C	-0.51665	-0.53923	0.797839	0.111994	0.325831	0.02258	no	no
chr10	29007860	29007861	G	A	0.814591	0.708386	0.875872	5.34446e-09	0.191208	0.106205	no	ref
chr10	31760150	31760151	C	T	0.414322	0.355309	0.810092	0.000741398	-0.303843	0.0590135	no	ref
chr10	37857627	37857628	T	C	1.00599	0.997703	0.875872	0.327694	0.191208	0.00828722	no	no
chr10	43397498	43397499	G	C	-0.0973134	-0.0922339	0.893624	0.392217	-0.162259	-0.00507952	no	no
chr10	44236883	44236884	G	A	0.404174	0.471525	0.893624	0.000143366	-0.162259	-0.0673505	no	alt
chr10	46256199	46256200	T	C	-0.172385	-0.11285	0.875872	0.0006727	0.191208	-0.059535	no	alt
chr10	56361272	56361273	C	A	0.925936	0.923602	0.893624	0.449978	-0.162259	0.00233444	no	no
chr10	62264888	62264889	A	G	0.100127	0.0988521	0.893624	0.472636	-0.162259	0.00127469	no	no
chr10	68407246	68407247	T	C	-0.671854	-0.642342	0.893624	0.0559951	-0.162259	-0.0295122	no	no
chr10	68527594	68527595	G	C	0.695378	0.668524	0.153048	0.0740714	2.70795	0.0268533	no	no
chr10	68901327	68901328	C	T	1.0226	1.00449	0.893624	0.164654	-0.162259	0.0181144	no	no
chr10	70656684	70656685	T	C	0.106133	0.0826657	0.911629	0.103154	-0.133482	0.0234675	no	no
chr10	73785304	73785305	G	C	0.717269	0.639068	0.893624	1.26936e-05	-0.162259	0.078201	no	ref
chr10	73785358	73785359	C	T	0.541055	0.508122	0.476128	0.038073	1.07058	0.0329325	no	ref
chr10	75236145	75236146	T	G	-0.272445	-0.305678	0.660787	0.0367494	0.597742	0.0332337	no	ref
chr10	84328435	84328436	A	G	1.07261	1.07344	0.870526	0.482115	0.200041	-0.000832778	no	no
chr10	91609034	91609035	C	T	0.360918	0.314715	0.498667	0.00642096	-1.00385	0.0462024	no	ref
chr10	91609036	91609037	G	A	0.317056	0.256237	0.498667	0.000527849	-1.00385	0.0608187	no	ref
chr10	92593065	92593066	C	G	0.966228	0.92101	0.893624	0.00744391	-0.162259	0.0452178	no	ref
chr10	93591552	93591553	A	C	-0.446406	-0.425154	0.875872	0.126214	0.191208	-0.0212519	no	no
chr10	97687230	97687231	T	C	0.653146	0.643014	0.660787	0.292654	0.597742	0.0101322	no	no
chr10	97701616	97701617	C	A	-0.200107	-0.226388	0.875872	0.0784877	0.191208	0.0262813	no	no
chr10	100535871	100535872	G	T	0.885323	0.882969	0.893624	0.449564	-0.162259	0.00235389	no	no
chr10	102596601	102596602	T	C	-0.162411	-0.219922	0.875872	0.000976908	0.191208	0.0575118	no	ref
chr10	102600126	102600127	C	T	-0.185882	-0.433738	0.314179	6.10818e-41	-1.67034	0.247856	no	ref
chr10	102626551	102626552	T	A	-0.519621	-0.525198	0.893624	0.381956	-0.162259	0.00557722	no	no
chr10	102743701	102743702	T	A	0.682402	0.651269	0.893624	0.0468092	-0.162259	0.0311333	no	ref
chr10	102743826	102743827	C	T	0.789914	0.814703	0.893624	0.090942	-0.162259	-0.0247894	no	no
chr10	102814305	102814306	G	A	-0.37786	-0.425576	0.865409	0.00509068	0.208546	0.0477156	no	ref
chr10	103918138	103918139	A	C	0.669006	0.663001	0.434308	0.373202	1.20321	0.006005	no	no
chr10	110845837	110845838	T	A	0.0937714	0.106084	0.718999	0.253643	0.475939	-0.0123127	no	no
chr10	110919362	110919363	A	T	0.817694	0.764277	0.128444	0.00200936	-2.96079	0.0534178	no	ref
chr10	112391435	112391436	T	C	-0.727478	-0.724491	0.893624	0.436098	-0.162259	-0.00298722	no	no
chr10	112394702	112394703	A	G	0.275184	0.326636	0.893624	0.00279569	-0.162259	-0.0514521	no	alt
chr10	117005317	117005318	T	G	0.266344	0.295285	0.893624	0.0595479	-0.162259	-0.0289416	no	no
chr10	121928092	121928093	G	A	0.07206	0.089513	0.893624	0.173638	-0.162259	-0.0174529	no	no
chr10	122310485	122310486	G	A	0.276732	0.219794	0.875872	0.00108377	0.191208	0.056938	no	ref
chr10	128212058	128212059	G	A	-0.00232411	-0.00739127	0.893624	0.392473	-0.162259	0.00506717	no	no
chr10	130136363	130136364	T	C	1.05407	1.0206	0.693922	0.0357093	0.527155	0.0334767	no	ref
chr10	132308164	132308165	G	C	0.379083	0.376904	0.893624	0.453291	-0.162259	0.00217911	no	no
chr10	132517157	132517158	C	T	0.185318	0.183557	0.893624	0.462223	-0.162259	0.001761	no	no
chr11	57667823	57667824	G	A	0.907161	0.936851	0.875872	0.0549231	0.191208	-0.02969	no	no
chr11	57712391	57712392	T	C	1.09664	1.11127	0.875872	0.215344	0.191208	-0.0146328	no	no
chr11	59173463	59173464	C	T	-0.584829	-0.576837	0.893624	0.333462	-0.162259	-0.00799167	no	no
chr11	61757034	61757035	T	C	1.4749	1.44219	0.875872	0.0390828	0.191208	0.0327083	no	ref
chr11	62831787	62831788	A	T	1.07405	1.0744	0.875872	0.492576	0.191208	-0.000345556	no	no
chr11	62832259	62832260	C	T	0.642647	0.665705	0.893624	0.107164	-0.162259	-0.0230583	no	no
chr11	62839595	62839596	A	G	0.181924	0.298706	0.833552	1.59759e-10	0.262656	-0.116782	no	alt
chr11	62841380	62841381	G	A	-0.669422	-0.666841	0.0203015	0.444713	5.62227	-0.00258167	ref	no
chr11	62841412	62841413	A	G	-0.70429	-0.713471	0.0055864	0.310513	7.48387	0.00918056	ref	no
chr11	62841445	62841446	G	A	-0.789419	-0.791335	0.865409	0.458907	0.208546	0.00191611	no	no
chr11	62841495	62841496	G	C	-0.799501	-0.810701	0.893624	0.273215	-0.162259	0.0111994	no	no
chr11	62841529	62841530	C	G	-0.793404	-0.778764	0.339052	0.215231	1.56042	-0.01464	no	no
chr11	62841550	62841551	T	G	-0.784469	-0.779523	0.348042	0.394969	1.52266	-0.00494667	no	no
chr11	62841587	62841588	C	T	-0.763388	-0.765549	0.875872	0.453675	0.191208	0.00216111	no	no
chr11	62841611	62841612	C	T	-0.811442	-0.795889	0.190491	0.201131	2.39221	-0.0155533	no	no
chr11	62841631	62841632	T	C	-0.76646	-0.768175	0.893624	0.463207	-0.162259	0.001715	no	no
chr11	64317675	64317676	A	C	1.06651	1.0895	0.875872	0.10785	0.191208	-0.0229894	no	no
chr11	64917517	64917518	C	T	0.687482	0.56386	0.893624	1.3938e-11	-0.162259	0.123622	no	ref
chr11	65117972	65117973	C	A	0.0909994	0.107519	0.150807	0.186833	-2.72923	-0.0165197	no	no
chr11	65135266	65135267	T	C	-0.171337	-0.185471	0.393267	0.223281	-1.34642	0.0141341	no	no
chr11	65418876	65418877	A	G	0.514026	0.655423	0.852011	1.32242e-14	-0.231056	-0.141397	no	alt
chr11	65570242	65570243	G	T	-0.270162	-0.16277	0.858585	3.66107e-09	0.219967	-0.107392	no	alt
chr11	65570243	65570244	A	T	-0.290168	-0.176748	0.858585	5.04621e-10	0.219967	-0.11342	no	alt
chr11	65637828	65637829	G	A	-0.661666	-0.668217	0.743406	0.36211	0.427778	0.00655167	no	no
chr11	66002308	66002309	T	G	0.551943	0.576575	0.441111	0.0923321	1.18079	-0.0246326	no	no
chr11	66052079	66052080	C	T	0.559699	0.534907	0.336238	0.0909224	-1.57244	0.0247917	no	no
chr11	66052189	66052190	C	A	0.867712	0.86548	0.584222	0.45217	0.775412	0.00223167	no	no
chr11	66052211	66052212	A	G	1.03867	1.03755	0.306294	0.476072	-1.70701	0.00111444	no	no
chr11	66480372	66480373	G	A	1.08234	1.05806	0.760936	0.0954332	-0.394153	0.0242889	no	no
chr11	67469275	67469276	C	A	0.851602	0.840596	0.00307879	0.276698	-8.34342	0.0110056	alt	no
chr11	67579815	67579816	G	A	-0.266713	-0.355094	0.665166	9.69927e-07	0.588213	0.0883818	no	ref
chr11	69639166	69639167	C	T	0.157585	0.151535	0.875872	0.372292	0.191208	0.00604964	no	no
chr11	72735912	72735913	A	G	-0.592133	-0.589482	0.893624	0.443236	-0.162259	-0.00265111	no	no
chr11	72793802	72793803	A	T	0.513946	0.528901	0.747031	0.210304	-0.420759	-0.014955	no	no
chr11	74949097	74949098	G	C	0.492311	0.517978	0.875872	0.0834512	0.191208	-0.0256668	no	no
chr11	76768765	76768766	G	A	-0.434577	-0.50216	0.875872	0.000136566	0.191208	0.0675832	no	ref
chr11	76783175	76783176	A	G	-0.0442797	-0.0854098	0.875872	0.0133812	0.191208	0.0411301	no	ref
chr11	76784084	76784085	G	A	0.33103	0.377028	0.305743	0.00662177	-1.70961	-0.0459987	no	alt
chr11	77820843	77820844	C	T	-0.244717	-0.239445	0.875872	0.388237	0.191208	-0.00527211	no	no
chr11	83156938	83156939	C	G	0.809246	0.759941	0.893624	0.00396338	-0.162259	0.0493044	no	ref
chr11	83194636	83194637	C	T	0.875664	0.851267	0.875872	0.0944425	0.191208	0.0243978	no	no
chr11	94128853	94128854	C	T	0.869877	0.862666	0.647976	0.348883	-0.625988	0.00721111	no	no
chr11	94493958	94493959	C	A	1.03305	1.02396	0.875872	0.312078	0.191208	0.00909833	no	no
chr11	94734693	94734694	C	T	0.326044	0.297227	0.875872	0.0603444	0.191208	0.0288173	no	no
chr11	95231522	95231523	C	T	0.553142	0.498652	0.311687	0.00167064	-1.68183	0.0544906	no	ref
chr11	106077385	106077386	G	A	0.657746	0.675298	0.893624	0.172278	-0.162259	-0.0175517	no	no
chr11	107840908	107840909	C	A	0.0483697	0.039793	0.295211	0.322084	1.76018	0.00857675	no	no
chr11	107858888	107858889	G	T	0.266275	0.271811	0.893624	0.3828	-0.162259	-0.00553612	no	no
chr11	108121584	108121585	C	G	0.230669	0.255259	0.875872	0.0927144	0.191208	-0.0245898	no	no
chr11	108121597	108121598	T	A	-0.0126989	0.00104422	0.893624	0.229619	-0.162259	-0.0137431	no	no
chr11	108222480	108222481	A	T	-0.425352	-0.363197	0.893624	0.000408155	-0.162259	-0.0621549	no	alt
chr11	112074176	112074177	C	T	0.14077	0.194018	0.548177	0.00206836	-0.867286	-0.053248	no	alt
chr11	116837696	116837697	C	T	0.447414	0.387736	0.850815	0.000654917	-0.233083	0.059678	no	ref
chr11	117224644	117224645	C	T	-0.596433	-0.602838	0.703411	0.365075	-0.507561	0.006405	no	no
chr11	118145557	118145558	G	T	0.0756288	0.0885428	0.511687	0.243387	-0.966666	-0.0129139	no	no
chr11	118195388	118195389	A	G	0.37039	0.43045	0.875872	0.000609541	0.191208	-0.0600598	no	alt
chr11	118911512	118911513	T	C	-0.0535378	0.00710411	0.785239	0.000545921	-0.348796	-0.0606419	no	alt
chr11	119368664	119368665	G	A	-0.649423	-0.597328	0.304804	0.0025123	-1.71405	-0.052095	no	alt
chr11	119381737	119381738	C	T	0.958392	0.935618	0.875872	0.110018	0.191208	0.0227739	no	no
chr11	119699417	119699418	C	T	0.0229893	0.0185896	0.893624	0.406355	-0.162259	0.00439965	no	no
chr11	119699462	119699463	G	A	0.00863541	0.127951	0.893624	6.57369e-11	-0.162259	-0.119316	no	alt
chr11	124622894	124622895	G	T	1.038	1.00808	0.875872	0.053531	0.191208	0.029925	no	no
chr11	124954084	124954085	C	T	1.36182	1.40559	0.875872	0.00920915	0.191208	-0.0437694	no	alt
chr11	125592739	125592740	C	T	0.731754	0.617846	0.875872	4.27894e-10	0.191208	0.113907	no	ref
chr11	125592746	125592747	G	A	0.724311	0.661046	0.893624	0.000328437	-0.162259	0.0632648	no	ref
chr11	130069775	130069776	G	A	1.03179	1.03796	0.893624	0.36982	-0.162259	-0.00617111	no	no
chr11	130181651	130181652	C	T	0.275311	0.176229	0.6484	4.75535e-08	-0.625044	0.0990821	no	ref
chr11	131597547	131597548	G	A	0.374157	0.246144	0.875872	2.71575e-12	0.191208	0.128013	no	ref
chr12	135360	135361	A	G	-0.125901	-0.0091933	0.893624	1.63918e-10	-0.162259	-0.116708	no	alt
chr12	1812807	1812808	G	A	-0.39712	-0.423856	0.875872	0.0749638	0.191208	0.0267357	no	no
chr12	2878407	2878408	A	G	-0.660307	-0.639534	0.893624	0.131634	-0.162259	-0.0207733	no	no
chr12	6336815	6336816	A	C	0.351183	0.357907	0.716002	0.358626	0.481965	-0.00672456	no	no
chr12	6470977	6470978	C	A	0.560911	0.518665	0.104241	0.011451	3.26201	0.0422461	no	ref
chr12	6471061	6471062	A	T	0.294188	0.284713	0.766525	0.304934	-0.383594	0.00947514	no	no
chr12	6471082	6471083	T	C	0.252041	0.0501051	0.875872	7.60313e-28	0.191208	0.201935	no	ref
chr12	6542514	6542515	T	A	0.615023	0.61036	0.875872	0.400873	0.191208	0.0046625	no	no
chr12	6689465	6689466	A	C	1.24867	1.24141	0.717745	0.347998	0.478457	0.00725556	no	no
chr12	6792835	6792836	G	T	-0.484896	-0.453154	0.893624	0.0436938	-0.162259	-0.0317411	no	alt
chr12	6944198	6944199	A	G	-0.489507	-0.516807	0.893624	0.0707594	-0.162259	0.0272997	no	no
chr12	6944744	6944745	C	T	-0.455591	-0.425582	0.893624	0.0530409	-0.162259	-0.0300089	no	no
chr12	6961966	6961967	G	A	0.269366	0.11962	0.875872	3.6857e-16	0.191208	0.149746	no	ref
chr12	7188746	7188747	G	A	-0.455468	-0.470186	0.875872	0.213999	0.191208	0.0147183	no	no
chr12	7832344	7832345	C	T	-0.250968	-0.505285	0.875872	5.39048e-43	0.191208	0.254317	no	ref
chr12	8949978	8949979	A	C	1.09961	1.07067	0.875872	0.0595013	0.191208	0.0289489	no	no
chr12	11171637	11171638	C	T	1.35084	1.35033	0.893624	0.489152	-0.162259	0.000505	no	no
chr12	21501709	21501710	C	A	1.03147	1.00267	0.893624	0.060492	-0.162259	0.0287944	no	no
chr12	38316720	38316721	G	A	0.921828	0.883419	0.875872	0.0192989	0.191208	0.0384094	no	ref
chr12	48350415	48350416	C	A	-0.461477	-0.494344	0.893624	0.0383632	-0.162259	0.0328676	no	ref
chr12	48852242	48852243	G	A	0.980906	0.964259	0.893624	0.18501	-0.162259	0.0166461	no	no
chr12	48852286	48852287	C	T	0.965042	0.913527	0.893624	0.00276698	-0.162259	0.0515144	no	ref
chr12	51891301	51891302	G	A	-0.251526	-0.271869	0.893624	0.136643	-0.162259	0.020343	no	no
chr12	52050992	52050993	A	G	-0.266104	-0.289676	0.893624	0.102147	-0.162259	0.0235719	no	no
chr12	52164060	52164061	T	C	-0.313953	-0.321848	0.775677	0.335358	0.366473	0.007895	no	no
chr12	52164087	52164088	T	C	-0.279791	-0.278573	0.875872	0.473852	0.191208	-0.00121794	no	no
chr12	52884596	52884597	C	A	0.0549607	0.220294	0.0044331	2.70213e-19	-7.81747	-0.165333	alt	alt
chr12	53006393	53006394	C	T	0.934703	0.965506	0.211651	0.048577	-2.24024	-0.0308028	no	alt
chr12	53049171	53049172	G	C	-0.407039	-0.59671	0.875872	8.55758e-25	0.191208	0.189671	no	ref
chr12	56636901	56636902	C	T	-0.0531668	0.0165945	0.893624	8.60399e-05	-0.162259	-0.0697613	no	alt
chr12	56725451	56725452	G	A	0.464902	0.385738	0.875872	1.00758e-05	0.191208	0.0791643	no	ref
chr12	57146967	57146968	C	G	-0.706196	-0.709757	0.571495	0.423971	-0.807188	0.00356056	no	no
chr12	57147064	57147065	C	G	0.039672	0.135578	0.223055	1.20346e-07	2.16453	-0.0959062	no	alt
chr12	57147172	57147173	G	T	0.0363578	0.167979	0.65991	6.79465e-13	-0.599658	-0.131622	no	alt
chr12	57893846	57893847	T	G	-0.71281	-0.712574	0.893624	0.494928	-0.162259	-0.000236111	no	no
chr12	57936269	57936270	A	G	0.971779	0.967965	0.887482	0.418623	0.17221	0.00381444	no	no
chr12	62900817	62900818	G	A	0.153987	0.0907049	0.660787	0.00032731	0.597742	0.0632822	no	ref
chr12	66107628	66107629	A	G	-0.385878	-0.391096	0.875872	0.389359	0.191208	0.00521778	no	no
chr12	66302474	66302475	T	C	0.954496	1.03149	0.893624	1.68818e-05	-0.162259	-0.0769967	no	alt
chr12	69027870	69027871	T	A	-0.771128	-0.744049	0.875872	0.0723832	0.191208	-0.0270789	no	no
chr12	69239598	69239599	A	G	1.19447	1.23609	0.875872	0.0124931	0.191208	-0.041625	no	alt
chr12	69357653	69357654	T	G	-0.382779	-0.397897	0.893624	0.207788	-0.162259	0.0151176	no	no
chr12	69585346	69585347	G	A	1.32155	1.3055	0.893624	0.19362	-0.162259	0.0160556	no	no
chr12	75964367	75964368	G	A	-0.406186	-0.477682	0.893624	5.89982e-05	-0.162259	0.0714961	no	ref
chr12	92145813	92145814	T	C	0.327885	0.304786	0.875872	0.106763	0.191208	0.0230987	no	no
chr12	93020494	93020495	C	T	0.0295612	0.00111117	0.893624	0.0627476	-0.162259	0.0284501	no	no
chr12	93020869	93020870	G	A	1.1115	1.07324	0.83712	0.0196887	-0.256494	0.0382567	no	ref
chr12	96035598	96035599	G	A	0.509258	0.391617	0.313327	1.1846e-10	1.67426	0.117641	no	ref
chr12	96489466	96489467	G	C	-0.213493	-0.22107	0.875872	0.341616	0.191208	0.00757731	no	no
chr12	98515180	98515181	A	G	-0.655544	-0.682497	0.875872	0.0733276	0.191208	0.0269522	no	no
chr12	102898993	102898994	A	C	-0.438791	-0.284553	0.000237575	4.94465e-17	-12.0393	-0.154238	alt	alt
chr12	103957342	103957343	C	T	0.239726	0.261991	0.875872	0.115262	0.191208	-0.0222647	no	no
chr12	103957356	103957357	C	T	0.0281581	0.0406253	0.803286	0.250986	0.316014	-0.0124672	no	no
chr12	105236086	105236087	C	G	-0.829886	-0.811821	0.875872	0.165307	0.191208	-0.0180656	no	no
chr12	106774490	106774491	G	C	0.312222	0.359931	0.893624	0.00509557	-0.162259	-0.0477094	no	alt
chr12	107318250	107318251	C	T	0.424821	0.436766	0.875872	0.260025	0.191208	-0.011945	no	no
chr12	109477377	109477378	C	G	1.14469	1.11463	0.875872	0.052728	0.191208	0.0300628	no	no
chr12	111774028	111774029	T	C	-0.180594	-0.180358	0.875872	0.49493	0.191208	-0.000235978	no	no
chr12	115423573	115423574	C	G	-0.384992	-0.259829	0.893624	7.90073e-12	-0.162259	-0.125163	no	alt
chr12	115423947	115423948	C	G	-0.554347	-0.585623	0.875872	0.0460648	0.191208	0.0312755	no	ref
chr12	117202770	117202771	G	A	-0.489138	-0.467444	0.875872	0.121352	0.191208	-0.0216936	no	no
chr12	120291670	120291671	A	C	-0.868662	-0.877698	0.702837	0.313264	-0.508739	0.00903611	no	no
chr12	120291694	120291695	A	C	-0.894942	-0.934389	0.893624	0.0168223	-0.162259	0.0394467	no	ref
chr12	120291701	120291702	G	A	-0.891596	-0.886957	0.660787	0.401353	0.597742	-0.00463944	no	no
chr12	120293199	120293200	A	G	0.185175	0.170371	0.875872	0.212667	0.191208	0.0148034	no	no
chr12	120317559	120317560	T	G	0.568919	0.646037	0.708116	1.64076e-05	-0.497942	-0.0771178	no	alt
chr12	120317655	120317656	A	G	1.18881	1.19343	0.574883	0.401689	-0.798661	-0.00462333	no	no
chr12	120495988	120495989	A	G	0.834314	0.845745	0.893624	0.269091	-0.162259	-0.0114306	no	no
chr12	120496042	120496043	G	T	0.86491	0.866378	0.305743	0.468499	-1.70961	-0.00146778	no	no
chr12	120496142	120496143	T	G	0.486082	0.518136	0.893624	0.042157	-0.162259	-0.0320539	no	alt
chr12	120686474	120686475	C	T	0.658458	0.642814	0.875872	0.199764	0.191208	0.0156439	no	no
chr12	121210066	121210067	G	T	0.591593	0.620852	0.893624	0.0575512	-0.162259	-0.0292589	no	no
chr12	122527785	122527786	T	C	-0.333782	-0.471349	0.875872	6.39566e-14	0.191208	0.137566	no	ref
chr12	123436801	123436802	A	G	0.302283	0.445925	0.875872	5.14853e-15	0.191208	-0.143643	no	alt
chr12	124734574	124734575	T	C	-0.297424	-0.196802	0.893624	3.00075e-08	-0.162259	-0.100622	no	alt
chr12	125983644	125983645	A	G	0.943336	0.785375	0.893624	8.95607e-18	-0.162259	0.157961	no	ref
chr12	131454911	131454912	T	G	-0.196326	-0.185551	0.875872	0.280865	0.191208	-0.0107752	no	no
chr12	131454914	131454915	A	G	-0.153362	-0.144178	0.875872	0.310454	0.191208	-0.00918364	no	no
chr12	131896277	131896278	A	G	0.227144	0.209406	0.875872	0.169729	0.191208	0.017738	no	no
chr12	132594067	132594068	A	G	1.07119	1.05356	8.79189e-05	0.17118	13.4735	0.0176317	ref	no
chr12	132762306	132762307	C	T	-0.418196	-0.35536	0.875872	0.000357353	0.191208	-0.0628358	no	alt
chr12	133130497	133130498	G	A	1.08318	1.0549	0.893624	0.0638853	-0.162259	0.02828	no	no
chr13	20264611	20264612	T	C	0.417201	0.487598	0.768162	7.49982e-05	-0.380517	-0.0703972	no	alt
chr13	21298048	21298049	A	T	0.395965	0.40344	0.677221	0.343639	0.562302	-0.00747508	no	no
chr13	23579208	23579209	G	A	0.743632	0.786847	0.875872	0.00997541	0.191208	-0.0432156	no	alt
chr13	23889478	23889479	C	G	0.670236	0.702871	0.298479	0.0394154	-1.7443	-0.0326356	no	alt
chr13	25287517	25287518	G	A	-0.232273	-0.229009	0.757808	0.430228	-0.400097	-0.00326434	no	no
chr13	26186674	26186675	A	G	-0.330497	-0.322174	0.279034	0.326997	1.84148	-0.00832308	no	no
chr13	27620668	27620669	G	A	0.735327	0.738491	0.875872	0.432366	0.191208	-0.00316333	no	no
chr13	39655753	39655754	G	A	0.116004	0.122001	0.0203796	0.373368	-5.61673	-0.00599687	alt	no
chr13	40771314	40771315	C	T	0.938627	0.923738	0.893624	0.211324	-0.162259	0.0148894	no	no
chr13	44404486	44404487	G	A	0.0496497	0.130447	0.875872	6.77212e-06	0.191208	-0.0807968	no	alt
chr13	44436918	44436919	C	T	0.605589	0.58967	0.893624	0.195638	-0.162259	0.0159194	no	no
chr13	44917763	44917764	C	T	-0.517711	-0.464794	0.860134	0.00218801	0.217367	-0.0529167	no	alt
chr13	49936615	49936616	G	C	0.438552	0.438145	0.875872	0.491254	0.191208	0.000407102	no	no
chr13	51583915	51583916	G	C	0.881608	0.81888	0.893624	0.000365001	-0.162259	0.0627278	no	ref
chr13	52455349	52455350	C	G	0.706495	0.699725	0.842303	0.357712	0.247589	0.00677	no	no
chr13	60396406	60396407	T	C	1.11601	1.06408	0.875872	0.00257933	0.191208	0.0519372	no	ref
chr13	72727589	72727590	T	C	0.354483	0.44174	0.875872	1.30739e-06	0.191208	-0.0872561	no	alt
chr13	75760713	75760714	C	T	0.713667	0.669761	0.893624	0.00902893	-0.162259	0.0439056	no	ref
chr13	76764629	76764630	G	A	-0.19163	-0.146911	0.893624	0.00801498	-0.162259	-0.0447189	no	alt
chr13	79394075	79394076	T	G	-0.0933799	0.000880161	0.428108	1.92578e-07	1.22395	-0.0942601	no	alt
chr13	94596311	94596312	C	T	1.0243	0.971984	0.893624	0.00242033	-0.162259	0.0523178	no	ref
chr13	97975861	97975862	C	G	0.649143	0.674794	0.893624	0.0835819	-0.162259	-0.025651	no	no
chr13	100675090	100675091	G	T	0.671076	0.708987	0.875872	0.0205965	0.191208	-0.0379106	no	alt
chr13	110555988	110555989	T	G	-0.0892772	-0.215822	0.893624	4.72062e-12	-0.162259	0.126545	no	ref
chr13	111153410	111153411	T	A	-0.458808	-0.469033	0.875872	0.290939	0.191208	0.010225	no	no
chr13	112606481	112606482	G	A	0.331027	0.303895	0.893624	0.0719891	-0.162259	0.0271321	no	no
chr13	112721887	112721888	C	T	-0.590202	-0.612787	0.893624	0.111937	-0.162259	0.0225856	no	no
chr13	114234889	114234890	C	A	0.778742	0.825426	0.893624	0.00596818	-0.162259	-0.0466833	no	alt
chr14	20343428	20343429	T	C	-0.549086	-0.528888	0.186309	0.138363	2.42423	-0.0201977	no	no
chr14	20461878	20461879	A	C	1.10467	1.10535	0.893624	0.485334	-0.162259	-0.000682778	no	no
chr14	20613347	20613348	T	C	-0.758703	-0.772747	0.875872	0.224744	0.191208	0.0140433	no	no
chr14	20613482	20613483	T	C	-0.656562	-0.64449	0.782949	0.257807	-0.35301	-0.0120722	no	no
chr14	20613584	20613585	A	C	-0.562953	-0.555977	0.893624	0.353577	-0.162259	-0.00697611	no	no
chr14	20989785	20989786	C	T	0.426262	0.368678	0.875872	0.00096416	0.191208	0.0575841	no	ref
chr14	21104383	21104384	A	G	-0.127646	-0.26761	0.893624	2.39639e-14	-0.162259	0.139964	no	ref
chr14	21104680	21104681	C	T	-0.537762	-0.542937	0.893624	0.390254	-0.162259	0.00517444	no	no
chr14	21308750	21308751	G	A	0.870379	0.889599	0.871549	0.150322	0.198347	-0.0192201	no	no
chr14	21308757	21308758	C	T	1.05422	1.02836	0.875872	0.0818995	0.191208	0.0258559	no	no
chr14	21383608	21383609	G	A	-0.581083	-0.627618	0.875872	0.00610473	0.191208	0.046535	no	ref
chr14	21477255	21477256	A	G	1.00084	1.02185	0.875872	0.128859	0.191208	-0.0210167	no	no
chr14	22700184	22700185	A	G	-0.0662267	-0.0780804	0.893624	0.261623	-0.162259	0.0118537	no	no
chr14	22767314	22767315	C	T	-0.0797421	-0.269325	0.893624	8.98359e-25	-0.162259	0.189583	no	ref
chr14	22815362	22815363	A	G	-0.632906	-0.586399	0.893624	0.00613112	-0.162259	-0.0465067	no	alt
chr14	22815938	22815939	T	C	0.0332394	0.038086	0.893624	0.397046	-0.162259	-0.00484656	no	no
chr14	22819725	22819726	C	G	0.206933	0.145159	0.893624	0.000439402	-0.162259	0.0617742	no	ref
chr14	22819846	22819847	A	G	-0.276969	-0.370099	0.795475	2.64764e-07	0.330111	0.0931299	no	ref
chr14	22829925	22829926	G	T	1.05213	1.047	0.875872	0.39115	0.191208	0.00513111	no	no
chr14	22929692	22929693	C	T	-0.233119	-0.258792	0.893624	0.0833999	-0.162259	0.025673	no	no
chr14	22929780	22929781	T	G	-0.404869	-0.401381	0.204555	0.425507	-2.28944	-0.00348778	no	no
chr14	22929785	22929786	G	A	-0.393884	-0.402626	0.893624	0.318902	-0.162259	0.00874183	no	no
chr14	22941071	22941072	T	C	-0.398399	-0.384489	0.893624	0.226912	-0.162259	-0.0139093	no	no
chr14	22957212	22957213	A	G	0.452449	0.490252	0.893624	0.0208863	-0.162259	-0.0378028	no	alt
chr14	22978131	22978132	G	A	-0.784433	-0.721502	0.532877	0.000350733	-0.908126	-0.0629311	no	alt
chr14	23006816	23006817	C	A	-0.172817	-0.24354	0.751474	6.98785e-05	0.412204	0.0707226	no	ref
chr14	23052464	23052465	G	C	-0.663619	-0.721121	0.953184	0.000978815	-0.0691741	0.0575011	no	ref
chr14	23286388	23286389	A	G	-0.249596	-0.2637	0.893624	0.223767	-0.162259	0.0141039	no	no
chr14	23697949	23697950	A	C	-0.745422	-0.714478	0.875872	0.0478189	0.191208	-0.0309433	no	alt
chr14	24094002	24094003	T	C	0.500099	0.594077	0.0251165	2.08569e-07	5.31522	-0.0939781	ref	alt
chr14	24114636	24114637	T	A	0.253725	0.381334	0.0407512	3.16401e-12	-4.61701	-0.127609	alt	alt
chr14	24146933	24146934	G	T	0.129335	0.0887382	0.0407512	0.0143995	-4.61701	0.0405965	alt	ref
chr14	24271556	24271557	C	T	0.384108	0.401545	0.893624	0.173861	-0.162259	-0.0174368	no	no
chr14	24327453	24327454	T	C	-0.790642	-0.717629	0.875872	4.21333e-05	0.191208	-0.0730128	no	alt
chr14	24429987	24429988	C	T	0.870352	0.964355	0.875872	2.07118e-07	0.191208	-0.0940028	no	alt
chr14	24806443	24806444	C	A	-0.447348	-0.461474	0.790055	0.223419	-0.339975	0.0141256	no	no
chr14	30375514	30375515	T	C	-0.439669	-0.424571	0.400811	0.208085	-1.31901	-0.0150983	no	no
chr14	31258339	31258340	C	A	-0.143221	-0.0946318	0.495721	0.00443942	1.0124	-0.0485897	no	alt
chr14	31935520	31935521	T	G	-0.480655	-0.434592	0.877057	0.00655788	-0.189257	-0.0460629	no	alt
chr14	31944478	31944479	C	T	0.497684	0.457028	0.413529	0.0142832	1.27394	0.0406557	no	ref
chr14	31944492	31944493	G	A	0.772497	0.819976	0.720705	0.00528059	0.47252	-0.0474794	no	alt
chr14	32203503	32203504	C	A	-0.218711	-0.279451	0.277159	0.000535853	1.85121	0.0607397	no	ref
chr14	34982919	34982920	C	A	0.877663	0.863967	0.893624	0.230378	-0.162259	0.0136967	no	no
chr14	34982953	34982954	T	C	0.837261	0.795044	0.875872	0.0114987	0.191208	0.0422167	no	ref
chr14	35020906	35020907	T	G	-0.36889	-0.590161	0.875872	4.88375e-33	0.191208	0.221271	no	ref
chr14	35046275	35046276	T	A	0.74378	0.62151	0.441111	2.28116e-11	1.18079	0.12227	no	ref
chr14	35292223	35292224	C	T	0.840469	0.858207	0.221037	0.169739	2.17764	-0.0177372	no	no
chr14	35341730	35341731	T	C	0.307028	0.284351	0.339052	0.110995	1.56042	0.0226777	no	no
chr14	35405063	35405064	G	A	-0.174577	-0.150535	0.893624	0.0977045	-0.162259	-0.0240423	no	no
chr14	36320588	36320589	G	A	0.125991	0.146484	0.893624	0.134881	-0.162259	-0.0204932	no	no
chr14	37197866	37197867	C	T	0.547859	0.496596	0.893624	0.00288468	-0.162259	0.0512623	no	ref
chr14	38750732	38750733	A	G	-0.561469	-0.543768	0.875872	0.170239	0.191208	-0.0177006	no	no
chr14	39114276	39114277	A	G	0.770378	0.807411	0.0495095	0.0230573	4.33615	-0.0370333	ref	alt
chr14	39228773	39228774	A	G	-0.592064	-0.563094	0.288365	0.0593662	1.79403	-0.0289701	no	no
chr14	39368522	39368523	G	C	-0.367854	-0.353341	0.893624	0.21723	-0.162259	-0.0145133	no	no
chr15	34367391	34367392	C	G	-0.0590053	0.0174813	0.588355	1.90256e-05	-0.765241	-0.0764866	no	alt
chr15	34969885	34969886	C	T	0.323453	0.334816	0.450516	0.270287	-1.15035	-0.0113633	no	no
chr15	39934092	39934093	A	G	0.619687	0.642354	0.548722	0.111102	0.865852	-0.0226672	no	no
chr15	40089070	40089071	C	T	-0.545983	-0.517072	0.331686	0.0597427	-1.59211	-0.0289111	no	no
chr15	40565040	40565041	G	A	0.0471753	-0.00128423	0.893624	0.00453143	-0.162259	0.0484595	no	ref
chr15	41544035	41544036	T	C	-0.0595283	-0.0685637	0.875872	0.313279	0.191208	0.00903535	no	no
chr15	41774338	41774339	C	T	0.548596	0.530126	0.875872	0.159951	0.191208	0.01847	no	no
chr15	41811623	41811624	C	T	-0.383435	-0.392116	0.893624	0.320071	-0.162259	0.00868111	no	no
chr15	44729028	44729029	G	T	0.697476	0.63124	0.893624	0.000180553	-0.162259	0.0662361	no	ref
chr15	48810976	48810977	T	A	-0.824862	-0.811511	0.481867	0.236082	-1.05329	-0.0133506	no	no
chr15	48810977	48810978	G	T	-0.82162	-0.853725	0.481867	0.04191	-1.05329	0.032105	no	ref
chr15	48810978	48810979	T	A	-0.824221	-0.845019	0.481867	0.131347	-1.05329	0.0207983	no	no
chr15	49155814	49155815	C	A	-0.00932939	0.10398	0.662341	5.23685e-10	-0.594353	-0.11331	no	alt
chr15	52208506	52208507	T	C	-0.414668	-0.40178	0.875872	0.243828	0.191208	-0.0128878	no	no
chr15	59276774	59276775	A	G	0.697191	0.608104	0.492416	8.02882e-07	1.02205	0.0890876	no	ref
chr15	68277672	68277673	T	C	-0.0995115	-0.174902	0.893624	2.45408e-05	-0.162259	0.0753901	no	ref
chr15	70892562	70892563	G	A	0.295932	0.28537	0.875872	0.284739	0.191208	0.0105625	no	no
chr15	75023633	75023634	G	A	0.0560373	0.0837899	0.875872	0.0675159	0.191208	-0.0277526	no	no
chr15	75043831	75043832	T	A	0.502466	0.510118	0.875872	0.34014	0.191208	-0.007652	no	no
chr15	75069742	75069743	C	T	-0.769457	-0.70733	0.876005	0.000410355	-0.190989	-0.0621272	no	alt
chr15	75368320	75368321	C	T	-0.196493	-0.170105	0.875872	0.0776509	0.191208	-0.0263878	no	no
chr15	76311586	76311587	C	T	0.488566	0.434655	0.893624	0.00184656	-0.162259	0.053911	no	ref
chr15	76330426	76330427	G	A	-0.467805	-0.444121	0.893624	0.101072	-0.162259	-0.0236844	no	no
chr15	78825953	78825954	C	T	0.583596	0.720606	0.893624	8.01503e-14	-0.162259	-0.137009	no	alt
chr15	78993914	78993915	C	T	-0.461449	-0.366603	0.893624	1.63036e-07	-0.162259	-0.0948462	no	alt
chr15	78993997	78993998	T	A	-0.399446	-0.402633	0.855583	0.431853	-0.22502	0.00318756	no	no
chr15	78994214	78994215	T	C	0.344904	0.390615	0.875872	0.00691522	0.191208	-0.0457106	no	alt
chr15	78994257	78994258	T	A	-0.165818	-0.189441	0.875872	0.101659	0.191208	0.0236229	no	no
chr15	84721229	84721230	G	A	-0.525362	-0.543529	0.875872	0.163946	0.191208	0.0181676	no	no
chr15	89070818	89070819	C	A	0.349554	0.240386	0.875872	2.06436e-09	0.191208	0.109167	no	ref
chr15	90059644	90059645	G	A	-0.255393	-0.295584	0.875872	0.0152159	0.191208	0.0401916	no	ref
chr15	90063979	90063980	C	T	-0.332267	-0.396016	0.893624	0.000298405	-0.162259	0.0637492	no	ref
chr15	90233499	90233500	G	A	-0.0291803	-0.196688	0.875872	9.34319e-20	0.191208	0.167507	no	ref
chr15	90234034	90234035	G	A	0.573741	0.578453	0.875872	0.399827	0.191208	-0.00471278	no	no
chr15	90310302	90310303	G	A	-0.22687	-0.274992	0.893624	0.00477787	-0.162259	0.0481221	no	ref
chr15	90388116	90388117	T	G	1.20977	1.20616	0.485301	0.422881	1.04305	0.00361222	no	no
chr15	90839684	90839685	G	A	-0.204217	-0.228745	0.875872	0.0932671	0.191208	0.0245281	no	no
chr15	99485760	99485761	A	G	-0.580867	-0.576179	0.682785	0.400359	0.550497	-0.00468722	no	no
chr15	99485911	99485912	C	A	0.098499	0.0109171	0.893624	1.1996e-06	-0.162259	0.0875819	no	ref
chr15	101502078	101502079	G	A	-0.622715	-0.626425	0.893624	0.420821	-0.162259	0.00371	no	no
chr16	352900	352901	G	A	0.679969	0.665832	0.893624	0.22324	-0.162259	0.0141367	no	no
chr16	370644	370645	T	G	0.696304	0.655333	0.875872	0.0136775	0.191208	0.0409713	no	ref
chr16	370647	370648	A	T	0.720596	0.692221	0.798486	0.0632478	0.324661	0.028375	no	no
chr16	370672	370673	A	G	0.518977	0.532887	0.875872	0.22689	0.191208	-0.0139107	no	no
chr16	1137647	1137648	G	A	0.164436	0.0694773	0.610543	1.57901e-07	-0.711836	0.0949585	no	ref
chr16	1706176	1706177	T	C	0.820611	0.777604	0.875872	0.0102793	0.191208	0.0430061	no	ref
chr16	1774113	1774114	G	C	-0.586556	-0.450331	0.875872	1.09975e-13	0.191208	-0.136225	no	alt
chr16	1794559	1794560	G	A	-0.228117	-0.30265	0.0627821	2.98702e-05	3.9935	0.0745337	no	ref
chr16	1984068	1984069	G	A	0.546223	0.518944	0.893624	0.070911	-0.162259	0.0272789	no	no
chr16	2148166	2148167	G	C	-0.50412	-0.492163	0.875872	0.259811	0.191208	-0.0119572	no	no
chr16	2223484	2223485	G	A	0.766429	0.6649	0.875872	2.28049e-08	0.191208	0.101529	no	ref
chr16	2226662	2226663	T	C	-0.485362	-0.416522	0.893624	0.000104762	-0.162259	-0.0688406	no	alt
chr16	2868290	2868291	A	G	0.402596	0.349659	0.797839	0.00218032	0.325831	0.0529375	no	ref
chr16	2960508	2960509	T	C	-0.313514	-0.404703	0.875872	4.53638e-07	0.191208	0.0911887	no	ref
chr16	3003910	3003911	G	T	0.594531	0.521925	0.815604	4.61458e-05	-0.294059	0.0726058	no	ref
chr16	3004009	3004010	C	G	0.170268	0.16022	0.893624	0.29422	-0.162259	0.0100477	no	no
chr16	3004086	3004087	G	C	0.293222	0.28962	0.893624	0.423099	-0.162259	0.00360188	no	no
chr16	3124317	3124318	G	T	0.651366	0.678665	0.875872	0.070761	0.191208	-0.0272994	no	no
chr16	4947971	4947972	G	C	-0.138613	-0.0786896	0.875872	0.000625432	0.191208	-0.0599232	no	alt
chr16	5097862	5097863	G	A	0.757081	0.758774	0.893624	0.463683	-0.162259	-0.00169278	no	no
chr16	9047875	9047876	G	C	0.694447	0.728518	0.875872	0.0332663	0.191208	-0.0340711	no	alt
chr16	9047999	9048000	C	A	1.17616	1.05271	0.264799	1.48232e-11	-1.91703	0.123454	no	ref
chr16	11916276	11916277	G	T	0.478356	0.47856	0.708923	0.495622	0.496298	-0.000203778	no	no
chr16	12455501	12455502	C	A	-0.433779	-0.452616	0.222549	0.155188	-2.16781	0.0188372	no	no
chr16	12455543	12455544	G	A	-0.583428	-0.569596	0.893624	0.228166	-0.162259	-0.0138322	no	no
chr16	12459251	12459252	C	T	-0.757901	-0.733337	0.878884	0.092946	-0.186255	-0.0245639	no	no
chr16	12612831	12612832	G	C	0.0205566	0.0819248	0.893624	0.000475148	-0.162259	-0.0613683	no	alt
chr16	12612846	12612847	G	C	-0.00158428	0.0506353	0.893624	0.00246048	-0.162259	-0.0522196	no	alt
chr16	12613665	12613666	T	C	-0.501161	-0.372913	0.893624	2.48398e-12	-0.162259	-0.128248	no	alt
chr16	12613755	12613756	C	T	1.13089	1.31005	0.146352	2.49894e-22	2.77248	-0.179161	no	alt
chr16	12803537	12803538	C	A	-0.527804	-0.507979	0.875872	0.14285	0.191208	-0.0198245	no	no
chr16	12803720	12803721	G	T	-0.0369508	-0.0486904	0.893624	0.263626	-0.162259	0.0117395	no	no
chr16	13920135	13920136	T	A	-0.0858767	-0.106049	0.893624	0.138667	-0.162259	0.0201723	no	no
chr16	13998134	13998135	A	G	-0.0936242	-0.0838868	0.844328	0.300006	-0.244124	-0.00973738	no	no
chr16	16074670	16074671	C	T	-0.0880419	-0.131056	0.893624	0.0102676	-0.162259	0.0430141	no	ref
chr16	16074750	16074751	C	T	-0.536926	-0.55551	0.870086	0.158457	-0.20077	0.0185844	no	no
chr16	18790164	18790165	T	C	-0.949126	-0.935546	0.16216	0.232301	-2.62451	-0.0135794	no	no
chr16	18801807	18801808	T	G	0.398827	0.415556	0.0102896	0.183827	-6.60267	-0.0167286	alt	no
chr16	20300677	20300678	A	T	-0.0912082	-0.0602253	0.577272	0.0476072	-0.792677	-0.0309829	no	alt
chr16	20328781	20328782	G	A	-0.904354	-1.03233	0.893624	2.74894e-12	-0.162259	0.127981	no	ref
chr16	21300836	21300837	C	T	0.59564	0.595296	0.216427	0.4926	2.20805	0.000344444	no	no
chr16	21626721	21626722	G	C	0.323587	0.433839	0.116995	1.44827e-09	-3.09548	-0.110252	no	alt
chr16	22297364	22297365	C	A	0.703047	0.667936	0.000122699	0.0293238	12.9926	0.0351111	ref	ref
chr16	25031661	25031662	A	G	0.970428	0.945139	0.746217	0.0866142	-0.422332	0.0252894	no	no
chr16	25258296	25258297	T	C	-0.177869	-0.304762	0.83712	4.1427e-12	-0.256494	0.126893	no	ref
chr16	28846323	28846324	A	G	0.95489	1.03215	0.543127	1.58544e-05	-0.88064	-0.0772633	no	alt
chr16	28863800	28863801	T	G	0.0566558	0.119007	0.875872	0.000392894	0.191208	-0.0623508	no	alt
chr16	29816359	29816360	G	A	0.030927	0.0391891	0.824786	0.328184	-0.277909	-0.00826207	no	no
chr16	30378421	30378422	C	A	0.510817	0.537522	0.498667	0.0751979	-1.00385	-0.026705	no	no
chr16	30762283	30762284	G	T	1.28471	1.24312	0.121807	0.0125455	3.03734	0.041595	no	ref
chr16	30875321	30875322	T	C	0.472055	0.485189	0.664292	0.239687	-0.590112	-0.0131342	no	no
chr16	30922753	30922754	G	A	0.691781	0.734907	0.893624	0.0101042	-0.162259	-0.0431261	no	alt
chr16	30923313	30923314	T	A	-0.35153	-0.330655	0.875872	0.130476	0.191208	-0.0208744	no	no
chr16	31033361	31033362	A	G	0.915599	0.713592	0.893624	7.28667e-28	-0.162259	0.202007	no	ref
chr16	31118573	31118574	A	G	-0.309484	-0.322058	0.893624	0.249161	-0.162259	0.0125738	no	no
chr16	48365942	48365943	T	C	0.221238	0.254847	0.875872	0.0351532	0.191208	-0.033609	no	alt
chr16	48621334	48621335	C	T	-0.654496	-0.663927	0.875872	0.305776	0.191208	0.00943056	no	no
chr16	48632588	48632589	A	C	-0.592223	-0.549114	0.893624	0.0101284	-0.162259	-0.0431094	no	alt
chr16	50741833	50741834	T	G	0.954953	0.941496	0.643402	0.234316	0.636207	0.0134572	no	no
chr16	53099994	53099995	C	G	-0.0410442	-0.0243102	0.893624	0.183748	-0.162259	-0.0167341	no	no
chr16	53503668	53503669	A	G	0.356913	0.394947	0.316591	0.0202696	1.65931	-0.0380336	no	alt
chr16	54176534	54176535	G	A	0.697989	0.607132	0.875872	4.96902e-07	0.191208	0.0908565	no	ref
chr16	55833129	55833130	A	C	0.395873	0.417172	0.0075298	0.125697	7.05317	-0.0212983	ref	no
chr16	56552009	56552010	A	G	0.062905	0.0452778	0.875872	0.171242	0.191208	0.0176271	no	no
chr16	57280222	57280223	G	A	0.718984	1.10308	0.0317773	2.38278e-95	-4.97586	-0.384097	alt	alt
chr16	57300640	57300641	T	G	0.603905	0.635653	0.392772	0.0436606	1.34824	-0.0317478	no	alt
chr16	57735592	57735593	T	G	0.794411	0.778405	0.893624	0.194352	-0.162259	0.0160061	no	no
chr16	58629968	58629969	G	A	0.97481	0.979847	0.893624	0.393093	-0.162259	-0.00503722	no	no
chr16	66979180	66979181	C	T	0.187224	0.174718	0.875872	0.250325	0.191208	0.0125058	no	no
chr16	67481408	67481409	A	G	0.205648	0.196999	0.759943	0.320696	0.396037	0.00864869	no	no
chr16	67846508	67846509	G	A	0.417344	0.344176	0.875872	4.06887e-05	0.191208	0.0731683	no	ref
chr16	68236325	68236326	T	C	0.497972	0.490486	0.893624	0.34342	-0.162259	0.00748611	no	no
chr16	68265598	68265599	G	A	-0.0904457	-0.192208	0.893624	2.12432e-08	-0.162259	0.101763	no	ref
chr16	69324488	69324489	C	T	-0.37119	-0.37881	0.893624	0.340781	-0.162259	0.00761954	no	no
chr16	70801195	70801196	G	A	1.21853	1.21269	0.628599	0.376401	0.669789	0.00584833	no	no
chr16	71426660	71426661	C	T	-0.540163	-0.409438	0.799365	9.62005e-13	0.323074	-0.130725	no	alt
chr16	72925085	72925086	A	G	1.13169	1.21269	0.893624	6.44914e-06	-0.162259	-0.0809956	no	alt
chr16	74700968	74700969	G	C	-0.0275429	-0.0751371	0.893624	0.00518756	-0.162259	0.0475941	no	ref
chr16	74774920	74774921	C	T	0.357416	0.325481	0.721002	0.0427364	-0.471924	0.0319349	no	ref
chr16	74985171	74985172	C	A	1.01079	1.01536	0.875872	0.402707	0.191208	-0.00457444	no	no
chr16	75116216	75116217	A	T	0.195869	0.241956	0.875872	0.00653428	0.191208	-0.0460868	no	alt
chr16	75148455	75148456	G	C	0.740117	0.750647	0.503635	0.285324	-0.989549	-0.0105306	no	no
chr16	77190682	77190683	G	T	0.131621	0.0902879	0.875872	0.0130103	0.191208	0.0413332	no	ref
chr16	77190758	77190759	G	A	0.932375	0.942051	0.666402	0.301165	0.585534	-0.00967556	no	no
chr16	77190965	77190966	A	C	0.789779	0.767146	0.893624	0.111453	-0.162259	0.0226328	no	no
chr16	77236246	77236247	C	A	-0.333956	-0.335638	0.875872	0.463896	0.191208	0.00168278	no	no
chr16	81553344	81553345	C	T	-0.0530793	0.118869	0.893624	1.02341e-20	-0.162259	-0.171948	no	alt
chr16	83807954	83807955	G	T	1.26427	1.24544	0.476648	0.155338	1.069	0.0188256	no	no
chr16	84014017	84014018	C	G	0.578258	0.5902	0.83712	0.260083	-0.256494	-0.0119417	no	no
chr16	84014408	84014409	T	C	0.363528	0.457228	0.747506	2.25595e-07	0.419844	-0.0936999	no	alt
chr16	84266632	84266633	T	A	0.958469	0.979402	0.284097	0.129817	-1.81555	-0.0209322	no	no
chr16	84599829	84599830	C	T	-0.457779	-0.445894	0.875872	0.261074	0.191208	-0.011885	no	no
chr16	84692474	84692475	G	C	-0.236412	-0.349881	0.865409	4.96296e-10	0.208546	0.113469	no	ref
chr16	85759281	85759282	C	A	-0.500502	-0.520652	0.893624	0.138924	-0.162259	0.0201507	no	no
chr16	85844990	85844991	C	A	-0.522904	-0.522277	0.730214	0.486539	-0.453609	-0.000626667	no	no
chr16	87950990	87950991	T	C	0.343417	0.347275	0.893624	0.417709	-0.162259	-0.00385789	no	no
chr16	88505637	88505638	A	G	-0.416713	-0.409852	0.893624	0.355876	-0.162259	-0.00686139	no	no
chr16	88663261	88663262	G	T	1.52246	1.54026	0.852011	0.168886	-0.231056	-0.0178	no	no
chr16	89395423	89395424	A	G	-0.0605498	0.056462	0.875872	1.4749e-10	0.191208	-0.117012	no	alt
chr16	89505406	89505407	C	G	-0.953758	-0.923687	0.638858	0.0526829	-0.646432	-0.0300706	no	no
chr16	89582171	89582172	C	T	-0.0803315	-0.137496	0.893624	0.00104037	-0.162259	0.0571645	no	ref
chr16	89702149	89702150	A	G	1.04957	1.0054	0.0679833	0.00869183	3.87868	0.0441667	no	ref
chr16	89702151	89702152	C	T	1.04527	1.01233	0.121807	0.0380443	3.03734	0.0329389	no	ref
chr16	89917961	89917962	T	C	-0.326339	-0.0720392	0.577478	5.46102e-43	0.792163	-0.254299	no	alt
chr17	1587272	1587273	T	G	0.0440518	0.000583539	0.893624	0.00961916	-0.162259	0.0434683	no	ref
chr17	1736424	1736425	A	G	0.311999	0.337898	0.875872	0.081546	0.191208	-0.0258993	no	no
chr17	1736670	1736671	G	A	0.191275	-0.204361	0.875872	4.98941e-101	0.191208	0.395636	no	ref
chr17	4710334	4710335	C	T	0.672563	0.676075	0.875872	0.424991	0.191208	-0.00351222	no	no
chr17	7215002	7215003	A	G	-0.474819	-0.459463	0.875872	0.204128	0.191208	-0.0153561	no	no
chr17	7307340	7307341	G	A	0.795326	0.800115	0.893624	0.398244	-0.162259	-0.00478889	no	no
chr17	7329691	7329692	C	A	0.0701748	0.0776541	0.893624	0.343556	-0.162259	-0.00747927	no	no
chr17	7403407	7403408	A	G	-0.372448	-0.363626	0.893624	0.317359	-0.162259	-0.00882217	no	no
chr17	7558151	7558152	T	C	-0.0682192	-0.0859065	0.893624	0.170419	-0.162259	0.0176873	no	no
chr17	7561095	7561096	C	T	-0.243595	-0.188563	0.875872	0.00152043	0.191208	-0.0550312	no	alt
chr17	7932013	7932014	T	C	1.03668	1.01909	0.875872	0.17169	0.191208	0.0175944	no	no
chr17	13018030	13018031	G	C	0.702272	0.695095	0.875872	0.34957	0.191208	0.00717667	no	no
chr17	17042356	17042357	C	T	1.1212	1.10657	0.875872	0.215493	0.191208	0.0146233	no	no
chr17	17838493	17838494	C	G	0.11054	0.0867222	0.893624	0.0998111	-0.162259	0.0238174	no	no
chr17	17972521	17972522	A	T	0.765992	0.766023	0.875872	0.499332	0.191208	-3.11111e-05	no	no
chr17	18039298	18039299	C	T	1.17424	1.1373	0.893624	0.0233183	-0.162259	0.036945	no	ref
chr17	21043244	21043245	G	C	0.779671	0.717494	0.893624	0.000406476	-0.162259	0.0621761	no	ref
chr17	21043245	21043246	G	A	0.769044	0.783256	0.893624	0.222027	-0.162259	-0.0142122	no	no
chr17	21214275	21214276	C	A	1.09234	1.03002	0.688993	0.000395641	-0.537438	0.062315	no	ref
chr17	28750312	28750313	A	G	-0.363137	-0.331479	0.893624	0.044108	-0.162259	-0.0316583	no	alt
chr17	29107374	29107375	T	C	-0.217816	-0.297441	0.104241	9.01325e-06	3.26201	0.0796253	no	ref
chr17	29107427	29107428	A	T	-0.715573	-0.707688	0.0301409	0.335554	5.05213	-0.007885	ref	no
chr17	29294330	29294331	C	T	0.308351	0.336934	0.893624	0.0618677	-0.162259	-0.0285832	no	no
chr17	29580467	29580468	A	G	-0.412269	-0.384163	0.875872	0.065069	0.191208	-0.0281056	no	no
chr17	30340263	30340264	G	A	-0.359746	-0.359722	0.65191	0.499475	0.617254	-2.44444e-05	no	no
chr17	31901864	31901865	G	A	0.837162	0.835076	0.875872	0.455276	0.191208	0.00208611	no	no
chr17	35346252	35346253	C	T	-0.0899781	-0.122684	0.893624	0.0390944	-0.162259	0.0327058	no	ref
chr17	38752807	38752808	A	G	-0.00455595	0.00934031	0.855583	0.227124	-0.22502	-0.0138963	no	no
chr17	40099311	40099312	G	A	0.751576	0.739646	0.875872	0.260287	0.191208	0.01193	no	no
chr17	40099340	40099341	G	A	0.687043	0.645758	0.875872	0.0130986	0.191208	0.0412844	no	ref
chr17	40100836	40100837	C	A	0.649955	0.633078	0.893624	0.181714	-0.162259	0.0168767	no	no
chr17	40443839	40443840	G	A	-0.528349	-0.512637	0.369897	0.198744	-1.4348	-0.0157117	no	no
chr17	44070836	44070837	C	T	0.792378	0.780959	0.887469	0.269298	0.172231	0.0114189	no	no
chr17	44095883	44095884	G	C	-0.282905	-0.382722	0.893624	3.82131e-08	-0.162259	0.0998163	no	ref
chr17	44775779	44775780	C	G	0.689494	0.721082	0.708116	0.0444663	-0.497942	-0.0315872	no	alt
chr17	44947871	44947872	G	C	1.10392	1.13084	0.472219	0.0736069	1.08247	-0.026915	no	no
chr17	45226240	45226241	A	G	0.685136	0.761607	0.893624	1.90946e-05	-0.162259	-0.0764711	no	alt
chr17	46942761	46942762	C	T	-0.239602	-0.241629	0.875872	0.45654	0.191208	0.00202689	no	no
chr17	47067540	47067541	G	C	-0.147098	-0.101115	0.893624	0.00663722	-0.162259	-0.0459833	no	alt
chr17	47948789	47948790	A	G	0.426438	0.418705	0.69106	0.338551	0.533118	0.00773261	no	no
chr17	47960240	47960241	G	A	-0.826278	-0.143537	0.831244	3.06923e-296	-0.266656	-0.68274	no	alt
chr17	47970790	47970791	A	G	-0.333952	-0.345331	0.875872	0.27	0.191208	0.0113794	no	no
chr17	47970798	47970799	T	C	-0.372727	-0.337769	0.875872	0.0298762	0.191208	-0.0349587	no	alt
chr17	47970801	47970802	C	T	-0.373879	-0.389195	0.792332	0.204744	0.335823	0.0153158	no	no
chr17	48025361	48025362	G	A	0.498554	0.483273	0.6484	0.205263	-0.625044	0.0152819	no	no
chr17	48107520	48107521	G	A	0.628903	0.392468	0.875872	1.94751e-37	0.191208	0.236435	no	ref
chr17	49145919	49145920	T	C	0.330443	0.551211	0.594528	6.75883e-33	0.750183	-0.220767	no	alt
chr17	49415003	49415004	A	G	0.722472	0.669478	0.893624	0.00215978	-0.162259	0.0529933	no	ref
chr17	50455431	50455432	T	C	-0.644088	-0.593113	0.875872	0.00302459	0.191208	-0.0509744	no	alt
chr17	50909392	50909393	A	G	-0.195215	-0.184432	0.365344	0.280714	1.45267	-0.0107835	no	no
chr17	50909429	50909430	G	A	-0.173577	-0.151858	0.392772	0.121073	1.34824	-0.0217193	no	no
chr17	50909507	50909508	G	A	-0.0373185	-0.196581	0.875872	4.88201e-18	0.191208	0.159262	no	ref
chr17	50918372	50918373	G	A	-0.558391	-0.514551	0.875872	0.00911608	0.191208	-0.0438394	no	alt
chr17	50918416	50918417	A	G	-0.522473	-0.536479	0.653233	0.225345	0.61433	0.0140061	no	no
chr17	50950494	50950495	C	T	-0.521167	-0.529377	0.893624	0.329187	-0.162259	0.00821056	no	no
chr17	51121095	51121096	A	G	0.177376	0.186799	0.875872	0.305914	0.191208	-0.00942321	no	no
chr17	55284738	55284739	G	T	-0.538359	-0.487819	0.588355	0.00324712	-0.765241	-0.0505402	no	alt
chr17	55287426	55287427	C	A	-0.626604	-0.559976	0.410879	0.000166543	1.28321	-0.0666283	no	alt
chr17	55526592	55526593	T	C	-0.481588	-0.473981	0.875872	0.341024	0.191208	-0.00760722	no	no
chr17	55751316	55751317	G	A	-0.285395	-0.237843	0.875872	0.00522132	0.191208	-0.0475523	no	alt
chr17	56716198	56716199	A	G	-0.742083	-0.740132	0.875872	0.458159	0.191208	-0.00195111	no	no
chr17	61413099	61413100	C	T	0.455599	0.507163	0.875872	0.00274409	0.191208	-0.0515646	no	alt
chr17	63741861	63741862	C	A	1.10622	1.05513	0.647976	0.00297094	-0.625988	0.0510833	no	ref
chr17	63827185	63827186	A	G	0.563097	0.590038	0.893624	0.0734109	-0.162259	-0.0269411	no	no
chr17	63827363	63827364	T	C	0.472754	0.49172	0.782949	0.153539	-0.35301	-0.0189661	no	no
chr17	63827367	63827368	G	A	0.480207	0.483224	0.893624	0.435458	-0.162259	-0.00301739	no	no
chr17	63840721	63840722	A	G	-0.387092	-0.485853	0.875872	5.23e-08	0.191208	0.0987611	no	ref
chr17	63843136	63843137	T	C	1.10509	1.09037	0.893624	0.21393	-0.162259	0.0147228	no	no
chr17	65131027	65131028	G	A	0.132434	0.12169	0.893624	0.281437	-0.162259	0.0107437	no	no
chr17	67717679	67717680	G	A	0.870627	0.832094	0.875872	0.0189904	0.191208	0.0385322	no	ref
chr17	68019979	68019980	C	T	-0.422386	-0.457676	0.874786	0.0286866	0.192998	0.0352899	no	ref
chr17	69268744	69268745	A	T	-0.615941	-0.615509	0.875872	0.490715	0.191208	-0.000432222	no	no
chr17	72404024	72404025	C	T	1.22008	0.619482	0.659384	8.45579e-230	0.60081	0.6006	no	ref
chr17	72413283	72413284	G	A	0.466559	0.47489	0.893624	0.326841	-0.162259	-0.00833111	no	no
chr17	72749452	72749453	A	G	-0.146796	-0.12911	0.875872	0.170431	0.191208	-0.0176865	no	no
chr17	75309421	75309422	G	A	-0.480854	-0.555503	0.553153	2.90943e-05	-0.854249	0.0746489	no	ref
chr17	75646200	75646201	C	T	1.30813	1.30755	0.893624	0.487494	-0.162259	0.000582222	no	no
chr17	75667232	75667233	C	A	1.15775	1.15292	0.875872	0.397494	0.191208	0.004825	no	no
chr17	76029574	76029575	T	G	-0.110119	-0.0818926	0.893624	0.0642495	-0.162259	-0.0282261	no	no
chr17	76613238	76613239	G	A	0.562407	0.597012	0.514675	0.031194	-0.958266	-0.0346042	no	alt
chr17	78140633	78140634	T	C	0.428855	0.463985	0.875872	0.0292544	0.191208	-0.0351304	no	alt
chr17	78592522	78592523	G	T	-0.256805	-0.318152	0.875872	0.000477061	0.191208	0.0613474	no	ref
chr17	78650420	78650421	G	A	0.660362	0.732952	0.414097	4.6313e-05	-1.27196	-0.0725895	no	alt
chr17	79074788	79074789	G	A	0.768518	0.699897	0.893624	0.000109759	-0.162259	0.0686211	no	ref
chr17	81090844	81090845	G	A	-0.497185	-0.512563	0.893624	0.203789	-0.162259	0.0153783	no	no
chr17	81329692	81329693	G	A	-0.13472	-0.119834	0.893624	0.211378	-0.162259	-0.014886	no	no
chr17	81703091	81703092	G	A	-0.536163	-0.526843	0.875872	0.307856	0.191208	-0.00932056	no	no
chr17	81703355	81703356	A	G	0.815149	0.813108	0.208769	0.456237	2.26002	0.00204111	no	no
chr17	81860899	81860900	A	G	0.991918	1.02162	0.0679833	0.0548733	3.87868	-0.0296983	no	no
chr17	82022879	82022880	C	A	0.964522	0.951401	0.875872	0.239906	0.191208	0.0131211	no	no
chr17	82037443	82037444	A	G	0.0474479	0.0719335	0.236101	0.0936489	-2.08252	-0.0244856	no	no
chr17	82037739	82037740	A	G	0.660978	0.651576	0.758027	0.306311	-0.399678	0.00940222	no	no
chr17	82118985	82118986	A	G	0.0553735	0.186215	0.893624	9.19491e-13	-0.162259	-0.130842	no	alt
chr17	82154018	82154019	G	T	-0.376584	-0.372032	0.893624	0.403182	-0.162259	-0.00455167	no	no
chr17	82231765	82231766	A	G	0.301489	0.202333	0.875872	4.652e-08	0.191208	0.0991561	no	ref
chr17	82231936	82231937	G	A	0.121672	0.0479326	0.0605123	3.57776e-05	4.04663	0.0737393	no	ref
chr17	82232137	82232138	A	C	0.304385	0.220206	0.223704	2.90339e-06	2.16034	0.0841798	no	ref
chr17	82241555	82241556	C	T	-0.389812	-0.363506	0.708877	0.0782903	-0.496392	-0.0263063	no	no
chr17	82367990	82367991	A	G	1.50105	1.49206	0.106727	0.314018	3.228	0.00899667	no	no
chr18	658422	658423	A	G	0.625963	0.622409	0.893624	0.424114	-0.162259	0.00355378	no	no
chr18	12377415	12377416	C	T	0.625454	0.653202	0.875872	0.0675537	0.191208	-0.0277472	no	no
chr18	12377549	12377550	A	G	0.723166	0.732177	0.893624	0.313742	-0.162259	-0.00901111	no	no
chr18	12377728	12377729	C	T	-0.135296	-0.0911169	0.0187278	0.0086765	-5.73867	-0.0441788	alt	alt
chr18	21612293	21612294	C	T	0.793661	0.772018	0.875872	0.121904	0.191208	0.0216428	no	no
chr18	21997708	21997709	C	G	-0.289569	-0.252289	0.875872	0.0223409	0.191208	-0.0372802	no	alt
chr18	23586580	23586581	G	C	0.432249	0.412359	0.893624	0.142053	-0.162259	0.0198902	no	no
chr18	23586951	23586952	G	A	0.68357	0.859322	0.875872	1.47158e-21	0.191208	-0.175752	no	alt
chr18	31242017	31242018	A	G	1.31419	1.55335	0.893624	2.92915e-38	-0.162259	-0.239165	no	alt
chr18	31512655	31512656	A	G	0.368595	0.617386	0.545202	3.10315e-41	-0.875136	-0.248791	no	alt
chr18	32092595	32092596	A	G	0.857971	0.837503	0.875872	0.135178	0.191208	0.0204678	no	no
chr18	32093392	32093393	C	T	-0.812354	-0.843166	0.875872	0.0485288	0.191208	0.0308117	no	ref
chr18	32714760	32714761	C	T	-0.295231	-0.31353	0.875872	0.162199	0.191208	0.0182992	no	no
chr18	34979330	34979331	C	G	-0.130444	-0.133645	0.893624	0.431567	-0.162259	0.00320105	no	no
chr18	57916383	57916384	G	T	-0.140941	-0.224259	0.875872	3.61346e-06	0.191208	0.083318	no	ref
chr18	58591135	58591136	C	A	0.0674626	0.0990145	0.350825	0.0446454	-1.51118	-0.0315519	no	alt
chr18	68715236	68715237	T	C	0.743402	0.821774	0.893624	1.21853e-05	-0.162259	-0.0783722	no	alt
chr18	74496223	74496224	A	T	1.22856	1.21627	0.875872	0.254101	0.191208	0.0122861	no	no
chr18	77054847	77054848	C	G	0.67049	0.668836	0.29469	0.464511	1.76273	0.00165406	no	no
chr18	77055094	77055095	A	G	-0.384283	-0.307533	0.875872	1.78903e-05	0.191208	-0.0767495	no	alt
chr18	79679238	79679239	G	C	0.2588	0.166302	0.875872	3.1589e-07	0.191208	0.0924976	no	ref
chr18	79679843	79679844	G	T	0.890974	0.944664	0.893624	0.00191797	-0.162259	-0.05369	no	alt
chr19	506919	506920	A	G	-0.0541149	-0.178829	0.875872	9.32703e-12	0.191208	0.124714	no	ref
chr19	507449	507450	G	T	0.415056	0.373342	0.893624	0.012339	-0.162259	0.0417139	no	ref
chr19	1021327	1021328	A	G	0.0100586	0.0477789	0.875872	0.0211103	0.191208	-0.0377203	no	alt
chr19	1021511	1021512	C	T	-0.868334	-0.841346	0.596441	0.0730574	0.745549	-0.0269883	no	no
chr19	1021637	1021638	T	C	0.0567304	0.0375612	0.670932	0.150963	0.575762	0.0191692	no	no
chr19	1039991	1039992	T	C	0.248386	0.614492	0.854871	7.89617e-87	0.226222	-0.366106	no	alt
chr19	1040046	1040047	G	A	0.55592	0.609148	0.893624	0.00207523	-0.162259	-0.0532285	no	alt
chr19	1095430	1095431	T	G	0.836373	0.843681	0.875872	0.346959	0.191208	-0.00730778	no	no
chr19	1101992	1101993	A	G	-0.00132001	0.0561305	0.893624	0.000987843	-0.162259	-0.0574505	no	alt
chr19	1123176	1123177	G	A	0.631349	0.644034	0.893624	0.247265	-0.162259	-0.012685	no	no
chr19	1205637	1205638	G	T	0.897787	0.897771	0.893624	0.499654	-0.162259	1.61111e-05	no	no
chr19	1490703	1490704	G	A	0.640664	0.665642	0.893624	0.0892934	-0.162259	-0.0249778	no	no
chr19	1812682	1812683	A	G	0.386499	0.467297	0.875872	6.77056e-06	0.191208	-0.0807978	no	alt
chr19	1905356	1905357	G	A	0.503517	0.446644	0.875872	0.00109644	0.191208	0.0568734	no	ref
chr19	2169180	2169181	G	A	0.25546	0.309754	0.893624	0.00172846	-0.162259	-0.0542942	no	alt
chr19	2171490	2171491	G	A	-0.44824	-0.462758	0.893624	0.217151	-0.162259	0.0145183	no	no
chr19	2273836	2273837	C	T	0.693775	0.66403	0.875872	0.0545948	0.191208	0.029745	no	no
chr19	2785274	2785275	G	C	0.291245	0.268025	0.875872	0.105573	0.191208	0.0232193	no	no
chr19	2900866	2900867	G	A	0.898654	0.897627	0.862109	0.477942	0.214059	0.00102722	no	no
chr19	3104157	3104158	G	C	-0.18587	-0.159724	0.875872	0.079565	0.191208	-0.0261455	no	no
chr19	3762699	3762700	C	T	0.997956	0.999753	0.875872	0.46146	0.191208	-0.00179667	no	no
chr19	4402476	4402477	C	G	0.893938	0.917537	0.893624	0.101884	-0.162259	-0.0235994	no	no
chr19	4969041	4969042	A	G	1.03871	1.0343	0.893624	0.40608	-0.162259	0.00441278	no	no
chr19	5790860	5790861	C	T	0.532723	0.477503	0.799325	0.00147098	0.323146	0.0552199	no	ref
chr19	5791155	5791156	T	C	1.08425	0.950912	0.798486	3.47512e-13	0.324661	0.133334	no	ref
chr19	6476674	6476675	A	C	0.773159	0.78988	0.875872	0.183942	0.191208	-0.0167206	no	no
chr19	6476751	6476752	G	A	0.785381	0.837425	0.594254	0.00253384	-0.750848	-0.0520439	no	alt
chr19	6737632	6737633	G	A	0.86292	0.863958	0.875872	0.477704	0.191208	-0.00103833	no	no
chr19	7870829	7870830	G	A	0.43725	0.365584	0.339564	5.6832e-05	1.55824	0.071666	no	ref
chr19	7894574	7894575	G	A	-0.199078	-0.266291	0.875872	0.000147536	0.191208	0.0672129	no	ref
chr19	10569055	10569056	A	C	0.828571	0.850738	0.413529	0.116279	1.27394	-0.0221678	no	no
chr19	10569056	10569057	A	G	0.818694	0.822394	0.413529	0.421032	1.27394	-0.0037	no	no
chr19	11095298	11095299	G	A	1.15526	1.24357	0.875872	9.89113e-07	0.191208	-0.0883083	no	alt
chr19	11131103	11131104	G	A	-0.0897565	-0.107922	0.875872	0.163973	0.191208	0.0181655	no	no
chr19	11739025	11739026	C	A	0.583752	0.574264	0.893624	0.304696	-0.162259	0.00948778	no	no
chr19	11739037	11739038	T	G	0.575922	0.57174	0.893624	0.410914	-0.162259	0.00418167	no	no
chr19	12059664	12059665	G	A	-0.365078	-0.368969	0.875872	0.417022	0.191208	0.00389056	no	no
chr19	12162984	12162985	A	T	0.518442	0.520591	0.893624	0.453926	-0.162259	-0.00214933	no	no
chr19	12441131	12441132	C	G	0.150551	0.176762	0.551576	0.0790414	0.85837	-0.0262113	no	no
chr19	13833743	13833744	C	G	0.832872	0.818681	0.893624	0.222365	-0.162259	0.0141911	no	no
chr19	14518638	14518639	G	C	1.00446	1.00615	0.893624	0.463683	-0.162259	-0.00169278	no	no
chr19	14518737	14518738	G	A	0.836751	0.834546	0.893624	0.452727	-0.162259	0.00220556	no	no
chr19	14690144	14690145	T	C	0.952023	0.96917	0.875872	0.177893	0.191208	-0.0171472	no	no
chr19	15190467	15190468	G	T	-0.767037	-0.774089	0.904121	0.352054	0.145412	0.00705222	no	no
chr19	16111514	16111515	G	C	0.787553	0.757521	0.875872	0.0529052	0.191208	0.0300322	no	no
chr19	16111621	16111622	C	T	0.94413	0.946476	0.893624	0.449742	-0.162259	-0.00234556	no	no
chr19	16197683	16197684	G	A	0.458234	0.44713	0.875872	0.274935	0.191208	0.0111036	no	no
chr19	16247823	16247824	C	G	-0.498381	-0.499844	0.893624	0.468594	-0.162259	0.00146333	no	no
chr19	17226498	17226499	T	C	0.877186	0.851776	0.893624	0.0855895	-0.162259	0.0254106	no	no
chr19	17226534	17226535	T	G	0.910483	0.890804	0.893624	0.144634	-0.162259	0.0196783	no	no
chr19	17303457	17303458	C	T	0.862972	0.861233	0.893624	0.462696	-0.162259	0.00173889	no	no
chr19	17305547	17305548	G	A	-0.158734	-0.161305	0.823566	0.444939	-0.280043	0.00257106	no	no
chr19	17309355	17309356	T	C	0.913767	0.916082	0.893624	0.450393	-0.162259	-0.002315	no	no
chr19	17859817	17859818	C	G	1.05627	1.04132	0.893624	0.210373	-0.162259	0.0149506	no	no
chr19	18380394	18380395	G	A	-0.310754	-0.466085	0.875872	3.00598e-17	0.191208	0.155331	no	ref
chr19	18522625	18522626	G	A	0.624967	0.5841	0.875872	0.0138759	0.191208	0.0408667	no	ref
chr19	18636885	18636886	C	T	0.723944	0.699708	0.764895	0.0959161	-0.386666	0.0242361	no	no
chr19	19170377	19170378	T	G	0.487068	0.565923	0.905026	1.08539e-05	0.143968	-0.0788552	no	alt
chr19	19776364	19776365	C	G	0.0305345	0.0493939	0.893624	0.154902	-0.162259	-0.0188595	no	no
chr19	20661724	20661725	T	A	0.687182	0.716633	0.00155951	0.056364	9.3247	-0.0294517	ref	no
chr19	20776312	20776313	T	G	0.678419	0.699622	0.875872	0.126763	0.191208	-0.0212028	no	no
chr19	20776334	20776335	C	G	0.290848	0.304436	0.893624	0.232167	-0.162259	-0.0135876	no	no
chr19	21329388	21329389	C	G	0.87185	0.839179	0.875872	0.0392552	0.191208	0.0326706	no	ref
chr19	21329474	21329475	G	T	0.752408	0.71647	0.862109	0.0264722	0.214059	0.0359383	no	ref
chr19	21767499	21767500	C	T	-0.519711	-0.51137	0.893624	0.326637	-0.162259	-0.00834161	no	no
chr19	21767534	21767535	G	C	0.291201	0.325128	0.893624	0.0338444	-0.162259	-0.0339273	no	alt
chr19	33176912	33176913	A	G	1.04287	1.05486	0.586025	0.259229	0.770966	-0.0119906	no	no
chr19	33177183	33177184	A	G	0.196953	0.203967	0.29342	0.352823	1.76896	-0.00701377	no	no
chr19	35545527	35545528	G	A	0.831017	0.82184	0.893624	0.310576	-0.162259	0.00917722	no	no
chr19	35702477	35702478	G	T	0.985009	0.944361	0.254719	0.0142988	-1.97302	0.0406478	no	ref
chr19	35717546	35717547	C	T	0.508507	0.542218	0.0515501	0.0347295	-4.27788	-0.0337109	no	alt
chr19	35717655	35717656	G	A	0.838399	0.833881	0.875872	0.403866	0.191208	0.00451889	no	no
chr19	35740729	35740730	C	A	0.864658	0.822294	0.808075	0.0112622	-0.307438	0.0423639	no	ref
chr19	35740744	35740745	C	T	0.877158	0.849405	0.805615	0.0675107	-0.311837	0.0277533	no	no
chr19	35745026	35745027	A	C	0.659284	0.64852	0.893624	0.281071	-0.162259	0.0107639	no	no
chr19	35748582	35748583	A	G	0.777871	0.772653	0.875872	0.38937	0.191208	0.00521722	no	no
chr19	36115261	36115262	C	G	0.835756	0.786067	0.875872	0.00372636	0.191208	0.0496894	no	ref
chr19	37317900	37317901	G	A	0.920022	0.906862	0.875872	0.239255	0.191208	0.01316	no	no
chr19	38930747	38930748	A	G	0.910605	0.870338	0.875872	0.0150616	0.191208	0.0402667	no	ref
chr19	39430838	39430839	G	C	0.490908	0.468425	0.825543	0.112997	-0.276584	0.0224825	no	no
chr19	39480791	39480792	G	C	1.08721	1.11576	0.875872	0.0621047	0.191208	-0.0285472	no	no
chr19	39944197	39944198	G	A	1.02901	1.02843	0.893624	0.487732	-0.162259	0.000571111	no	no
chr19	40348423	40348424	A	T	0.921286	0.737943	0.875872	2.71136e-23	0.191208	0.183343	no	ref
chr19	40570842	40570843	C	G	0.536882	0.641621	0.262785	8.47812e-09	1.92805	-0.104739	no	alt
chr19	40750613	40750614	T	G	1.17113	1.16044	0.724905	0.282364	-0.464136	0.0106928	no	no
chr19	40777459	40777460	C	G	-0.305741	-0.326939	0.893624	0.126816	-0.162259	0.0211981	no	no
chr19	41323700	41323701	G	A	0.231861	0.232775	0.647976	0.480382	-0.625988	-0.000913522	no	no
chr19	43668737	43668738	A	C	0.620317	0.64523	0.743406	0.089855	0.427778	-0.0249133	no	no
chr19	44649121	44649122	T	C	-0.381241	-0.35505	0.514258	0.079205	0.959435	-0.0261907	no	no
chr19	44869096	44869097	T	G	0.334857	0.385946	0.893624	0.00296845	-0.162259	-0.0510884	no	alt
chr19	44935905	44935906	C	G	0.1935	0.125154	0.742385	0.000116337	0.42976	0.068346	no	ref
chr19	45178767	45178768	A	C	0.874774	0.914289	0.875872	0.0166691	0.191208	-0.039515	no	alt
chr19	45370683	45370684	G	C	1.01072	1.02177	0.893624	0.275968	-0.162259	-0.0110461	no	no
chr19	45405202	45405203	A	G	0.582004	0.614507	0.893624	0.0400266	-0.162259	-0.0325031	no	alt
chr19	45423657	45423658	C	A	0.841277	0.792978	0.875872	0.00464692	0.191208	0.0482994	no	ref
chr19	45995094	45995095	C	G	1.16397	1.18685	0.875872	0.108975	0.191208	-0.0228772	no	no
chr19	46863827	46863828	C	T	-0.510599	-0.573507	0.875872	0.000352359	0.191208	0.0629076	no	ref
chr19	47515602	47515603	A	G	-0.119906	-0.109636	0.893624	0.290118	-0.162259	-0.0102695	no	no
chr19	48107545	48107546	T	C	-0.194569	-0.0925337	0.893624	1.95515e-08	-0.162259	-0.102035	no	alt
chr19	48332950	48332951	G	A	0.607026	0.643648	0.893624	0.0242949	-0.162259	-0.0366217	no	alt
chr19	48332978	48332979	G	A	0.696661	0.684143	0.893624	0.25011	-0.162259	0.0125183	no	no
chr19	48962126	48962127	G	A	-0.607971	-0.608419	0.893624	0.490371	-0.162259	0.000448222	no	no
chr19	48962395	48962396	C	T	-0.396048	-0.285784	0.83712	1.44229e-09	-0.256494	-0.110265	no	alt
chr19	49451897	49451898	G	C	0.895272	0.952571	0.893624	0.00101528	-0.162259	-0.0572994	no	alt
chr19	49453432	49453433	C	T	0.290375	0.330776	0.875872	0.0147888	0.191208	-0.040401	no	alt
chr19	49676801	49676802	G	A	1.00909	0.994862	0.875872	0.221742	0.191208	0.01423	no	no
chr19	49766475	49766476	G	A	0.848077	0.841086	0.893624	0.353276	-0.162259	0.00699111	no	no
chr19	49818254	49818255	C	G	0.364396	0.320761	0.899208	0.00939052	-0.153274	0.0436348	no	ref
chr19	49869504	49869505	G	A	0.923903	0.892674	0.0381426	0.0463079	4.71245	0.0312289	ref	ref
chr19	50025460	50025461	G	A	0.859932	0.863609	0.875872	0.421512	0.191208	-0.00367722	no	no
chr19	50384018	50384019	C	G	-0.506809	-0.495546	0.875872	0.272062	0.191208	-0.0112639	no	no
chr19	50431681	50431682	G	A	0.291499	0.354594	0.875872	0.000339624	0.191208	-0.0630948	no	alt
chr19	50804967	50804968	A	T	0.37117	0.332049	0.875872	0.0175685	0.191208	0.0391211	no	ref
chr19	51362774	51362775	C	G	0.420663	0.380418	0.893624	0.0151051	-0.162259	0.0402454	no	ref
chr19	51362981	51362982	C	T	0.658046	0.757136	0.647976	4.74338e-08	-0.625988	-0.0990906	no	alt
chr19	52190023	52190024	T	C	0.582601	0.676637	0.893624	2.05198e-07	-0.162259	-0.0940357	no	alt
chr19	52269514	52269515	T	C	1.05882	1.07128	0.893624	0.251166	-0.162259	-0.0124567	no	no
chr19	53431821	53431822	A	G	0.27128	0.316537	0.00116657	0.00740093	-9.74351	-0.0452567	alt	alt
chr19	53431906	53431907	G	A	0.654018	0.660757	0.893624	0.358337	-0.162259	-0.00673889	no	no
chr19	54190113	54190114	A	G	0.563662	0.504222	0.780364	0.000684828	-0.357781	0.0594394	no	ref
chr19	54191163	54191164	C	G	0.346807	0.320462	0.875872	0.0779915	0.191208	0.0263443	no	no
chr19	54464716	54464717	A	G	0.207113	0.204008	0.893624	0.433608	-0.162259	0.0031047	no	no
chr19	55259119	55259120	G	T	0.972824	0.857441	0.0745721	2.58812e-10	-3.74522	0.115383	no	ref
chr19	55259425	55259426	T	C	0.143717	0.153885	0.875872	0.291989	0.191208	-0.0101682	no	no
chr19	55259460	55259461	A	G	0.0782185	0.065672	0.893624	0.249628	-0.162259	0.0125465	no	no
chr19	55476503	55476504	A	C	0.68764	0.697327	0.875872	0.300956	0.191208	-0.00968667	no	no
chr19	55599669	55599670	C	T	0.553076	0.504494	0.875872	0.00444444	0.191208	0.0485826	no	ref
chr19	55599938	55599939	A	C	-0.822287	-0.858159	0.893624	0.0266931	-0.162259	0.0358717	no	ref
chr19	56111696	56111697	C	G	-0.0721351	-0.122463	0.414097	0.00336106	-1.27196	0.0503282	no	ref
chr19	56111769	56111770	G	A	-0.28756	-0.246284	0.709589	0.0131136	-0.494944	-0.0412762	no	alt
chr19	56121408	56121409	A	G	0.476079	0.445442	0.655852	0.049482	-0.608558	0.0306373	no	ref
chr19	56121423	56121424	G	A	0.558375	0.633797	0.476238	2.4363e-05	-1.07025	-0.0754217	no	alt
chr19	56121602	56121603	G	C	0.912705	0.959016	0.893624	0.0063166	-0.162259	-0.0463106	no	alt
chr19	58401369	58401370	C	T	1.39428	1.40849	0.893624	0.222205	-0.162259	-0.0142011	no	no
chr19	58401420	58401421	C	A	1.37116	1.24386	0.893624	3.55765e-12	-0.162259	0.127298	no	ref
chr19	58401538	58401539	G	A	0.00696792	4.76687e-05	0.875872	0.354696	0.191208	0.00692025	no	no
chr19	58451590	58451591	C	T	0.969466	0.935001	0.875872	0.0317224	0.191208	0.0344656	no	ref
chr19	58476022	58476023	G	T	0.57917	0.548307	0.893624	0.048247	-0.162259	0.0308637	no	ref
chr19	58499451	58499452	G	T	0.932797	0.934203	0.647976	0.469832	-0.625988	-0.00140556	no	no
chr19	58572813	58572814	G	C	0.349802	0.379565	0.893624	0.0544908	-0.162259	-0.0297625	no	no
chr19	58572938	58572939	T	G	0.578934	0.534568	0.875872	0.00844182	0.191208	0.0443661	no	ref
chr20	373693	373694	C	G	0.425592	0.430785	0.875872	0.389875	0.191208	-0.00519278	no	no
chr20	401914	401915	T	C	1.24934	1.14502	0.00119976	9.681e-09	9.70304	0.104314	ref	ref
chr20	401982	401983	A	G	1.62026	1.35112	0.893624	6.61486e-48	-0.162259	0.269141	no	ref
chr20	1114248	1114249	C	T	-0.220933	-0.229755	0.875872	0.317348	0.191208	0.00882274	no	no
chr20	2102085	2102086	C	G	-0.301469	-0.329825	0.875872	0.0633745	0.191208	0.0283561	no	no
chr20	2470856	2470857	G	A	1.23337	1.19764	0.875872	0.0271826	0.191208	0.0357256	no	ref
chr20	3811889	3811890	A	G	0.677169	0.786052	0.893624	2.26436e-09	-0.162259	-0.108883	no	alt
chr20	3846617	3846618	G	C	-0.591045	-0.648529	0.875872	0.000981882	0.191208	0.0574839	no	ref
chr20	4961827	4961828	A	T	-0.674086	-0.659648	0.893624	0.218428	-0.162259	-0.0144378	no	no
chr20	4961953	4961954	T	C	0.728756	0.689232	0.335731	0.0166498	-1.57462	0.0395237	no	ref
chr20	5113357	5113358	C	T	-0.781342	-0.775938	0.875872	0.385532	0.191208	-0.00540333	no	no
chr20	5169066	5169067	A	G	0.135751	0.138672	0.00291979	0.437509	-8.41992	-0.00292072	alt	no
chr20	5169128	5169129	C	T	0.00502264	0.00786208	0.00307879	0.439234	-8.34342	-0.00283944	alt	no
chr20	5169220	5169221	G	A	-0.168243	-0.193214	0.514675	0.0893604	-0.958266	0.0249701	no	no
chr20	5202678	5202679	G	A	-0.395022	-0.444099	0.815604	0.00410947	-0.294059	0.0490773	no	ref
chr20	5689747	5689748	C	T	0.118314	0.22577	0.893624	3.58696e-09	-0.162259	-0.107456	no	alt
chr20	13122311	13122312	T	C	-0.832063	-0.757584	0.342988	3.02497e-05	-1.54377	-0.0744783	no	alt
chr20	16573421	16573422	A	G	0.928196	0.970237	0.893624	0.0117854	-0.162259	-0.0420417	no	alt
chr20	17682429	17682430	A	G	1.00027	1.00389	0.875872	0.422881	0.191208	-0.00361222	no	no
chr20	17864039	17864040	G	T	-0.533261	-0.561217	0.00825417	0.0660957	6.92066	0.0279562	ref	no
chr20	18567336	18567337	G	A	0.987062	0.990967	0.875872	0.416731	0.191208	-0.00390444	no	no
chr20	19885339	19885340	G	A	-0.165807	-0.189043	0.280894	0.105405	1.8319	0.0232364	no	no
chr20	21017739	21017740	T	C	-0.193263	-0.19199	0.875872	0.472679	0.191208	-0.0012727	no	no
chr20	21017938	21017939	A	G	1.34871	1.25991	0.875872	8.68213e-07	0.191208	0.0887961	no	ref
chr20	23350503	23350504	T	G	-0.179041	-0.130446	0.893624	0.00443552	-0.162259	-0.0485953	no	alt
chr20	23361462	23361463	T	C	-0.772524	-0.774603	0.893624	0.455418	-0.162259	0.00207944	no	no
chr20	25227294	25227295	A	G	-0.449908	-0.422702	0.893624	0.0714399	-0.162259	-0.0272067	no	no
chr20	31523836	31523837	T	C	-0.478836	-0.467505	0.109429	0.270871	-3.19193	-0.0113306	no	no
chr20	31572855	31572856	T	C	0.640277	0.53181	0.893624	2.59079e-09	-0.162259	0.108467	no	ref
chr20	31573319	31573320	G	A	0.643936	0.627443	0.875872	0.187222	0.191208	0.0164928	no	no
chr20	31604289	31604290	A	C	-0.0664408	-0.0635421	0.893624	0.437976	-0.162259	-0.00289873	no	no
chr20	31605103	31605104	C	T	0.235163	0.233049	0.875872	0.454664	0.191208	0.00211478	no	no
chr20	31605144	31605145	C	G	0.678883	0.667781	0.875872	0.274969	0.191208	0.0111017	no	no
chr20	31605267	31605268	A	C	0.738001	0.676738	0.893624	0.00048487	-0.162259	0.0612628	no	ref
chr20	31607362	31607363	C	G	-0.46387	-0.566495	0.875872	1.63216e-08	0.191208	0.102625	no	ref
chr20	31608552	31608553	C	G	-0.723858	-0.718235	0.660787	0.381009	0.597742	-0.00562333	no	no
chr20	31610669	31610670	C	T	0.351772	0.388595	0.545202	0.0236844	-0.875136	-0.0368225	no	alt
chr20	31610676	31610677	T	C	0.373863	0.445157	0.893624	6.16678e-05	-0.162259	-0.0712946	no	alt
chr20	31610756	31610757	A	G	0.571748	0.579907	0.480147	0.330194	1.05845	-0.00815889	no	no
chr20	31612947	31612948	C	T	-0.271235	-0.383632	0.718513	7.11487e-10	-0.476913	0.112397	no	ref
chr20	31612961	31612962	G	A	-0.161278	-0.155594	0.769518	0.37976	-0.377973	-0.00568426	no	no
chr20	31723592	31723593	A	C	0.809306	0.850183	0.326506	0.0138558	1.61482	-0.0408772	no	alt
chr20	32008045	32008046	C	G	0.635681	0.865297	0.893624	2.00966e-35	-0.162259	-0.229617	no	alt
chr20	32008109	32008110	G	C	-0.0795645	-0.231974	0.893624	1.12765e-16	-0.162259	0.15241	no	ref
chr20	32031542	32031543	T	C	-0.652473	-0.660872	0.875872	0.325515	0.191208	0.00839944	no	no
chr20	32561568	32561569	C	T	-0.732181	-0.728054	0.875872	0.412067	0.191208	-0.00412667	no	no
chr20	34026066	34026067	A	G	-0.60751	-0.612111	0.875872	0.402152	0.191208	0.00460111	no	no
chr20	34873006	34873007	T	C	-0.39131	-0.385834	0.555204	0.384034	0.84891	-0.00547611	no	no
chr20	35147101	35147102	G	C	-0.167691	-0.175282	0.875872	0.341357	0.191208	0.00759038	no	no
chr20	36950276	36950277	A	G	-0.62968	-0.573504	0.893624	0.0012422	-0.162259	-0.0561762	no	alt
chr20	36958167	36958168	T	A	-0.439721	-0.453035	0.875872	0.236679	0.191208	0.0133146	no	no
chr20	41004962	41004963	C	T	-0.729894	-0.739904	0.893624	0.294931	-0.162259	0.0100094	no	no
chr20	43563442	43563443	G	A	-0.638781	-0.614734	0.875872	0.0976642	0.191208	-0.0240467	no	no
chr20	44434416	44434417	G	A	0.628298	0.650352	0.875872	0.117491	0.191208	-0.0220532	no	no
chr20	44910091	44910092	T	C	0.753218	0.773039	0.893624	0.142891	-0.162259	-0.0198211	no	no
chr20	44960399	44960400	G	A	0.857137	0.734177	0.875872	1.77486e-11	0.191208	0.122961	no	ref
chr20	45362925	45362926	G	C	-0.0675687	-0.0425328	0.893624	0.0887891	-0.162259	-0.0250359	no	no
chr20	45446190	45446191	A	G	-0.47128	-0.47786	0.875872	0.361538	0.191208	0.00658	no	no
chr20	45881092	45881093	G	A	0.252039	0.418267	0.893624	1.74808e-19	-0.162259	-0.166228	no	alt
chr20	45881122	45881123	T	C	0.414259	0.486822	0.875872	4.65926e-05	0.191208	-0.0725625	no	alt
chr20	45890203	45890204	A	T	-0.366778	-0.373553	0.0203015	0.357611	5.62227	0.006775	ref	no
chr20	46005036	46005037	C	T	-0.724857	-0.744464	0.893624	0.1455	-0.162259	0.0196078	no	no
chr20	46111556	46111557	C	T	-0.483091	-0.353061	0.893624	1.25727e-12	-0.162259	-0.130031	no	alt
chr20	47913250	47913251	T	C	0.877028	0.848502	1.76748e-05	0.0622403	15.7879	0.0285267	ref	no
chr20	48635975	48635976	C	T	-0.252713	-0.260593	0.625027	0.335643	-0.678009	0.00788044	no	no
chr20	49046830	49046831	A	G	0.877837	0.838992	0.875872	0.0182235	0.191208	0.038845	no	ref
chr20	49188551	49188552	T	C	0.556515	0.66491	0.875872	2.65188e-09	0.191208	-0.108395	no	alt
chr20	49188682	49188683	G	C	-0.349855	-0.348024	0.893624	0.460725	-0.162259	-0.00183106	no	no
chr20	49278659	49278660	C	T	-0.231688	-0.168354	0.780557	0.000323974	-0.357425	-0.0633341	no	alt
chr20	49278704	49278705	A	G	-0.612173	-0.606333	0.0669158	0.376571	3.90151	-0.00584	no	no
chr20	49287246	49287247	T	C	0.625896	0.637564	0.146773	0.264881	-2.76835	-0.0116683	no	no
chr20	49915554	49915555	T	G	1.29204	1.29207	0.893624	0.499451	-0.162259	-2.55556e-05	no	no
chr20	49982482	49982483	T	C	0.567322	0.584362	0.875872	0.179393	0.191208	-0.0170406	no	no
chr20	50400211	50400212	C	T	-0.0311267	-0.0632111	0.875872	0.0420095	0.191208	0.0320844	no	ref
chr20	50461013	50461014	T	A	-0.0924231	-0.0675038	0.875872	0.0898025	0.191208	-0.0249193	no	no
chr20	50645718	50645719	G	C	0.488481	0.107544	0.174618	7.9908e-94	2.51772	0.380938	no	ref
chr20	51767139	51767140	C	T	0.442944	0.421208	0.475105	0.120896	-1.07368	0.0217356	no	no
chr20	54123323	54123324	A	G	-0.7962	-0.777789	0.498667	0.160724	-1.00385	-0.0184111	no	no
chr20	54194844	54194845	C	G	-0.447447	-0.442346	0.778863	0.39177	-0.360559	-0.00510111	no	no
chr20	62387062	62387063	T	G	1.22701	1.25421	0.875872	0.0715011	0.191208	-0.0271983	no	no
chr20	62791554	62791555	C	G	-0.320387	-0.294936	0.769649	0.0852484	-0.377728	-0.0254511	no	no
chr20	62875722	62875723	T	C	0.149119	0.210456	0.478664	0.000478029	1.06291	-0.0613368	no	alt
chr20	62926553	62926554	C	T	0.243542	0.282144	0.893624	0.0188168	-0.162259	-0.0386021	no	alt
chr20	63060615	63060616	C	T	0.405695	0.407154	0.83712	0.468679	-0.256494	-0.00145938	no	no
chr20	63256202	63256203	G	A	-0.476222	-0.433139	0.893624	0.010167	-0.162259	-0.0430829	no	alt
chr20	63865157	63865158	C	A	1.16827	1.17262	0.893624	0.407438	-0.162259	-0.00434778	no	no
chr20	63865909	63865910	G	C	-0.25806	-0.127526	0.893624	1.03599e-12	-0.162259	-0.130533	no	alt
chr20	63909836	63909837	G	A	-0.340865	-0.373478	0.875872	0.0395161	0.191208	0.0326136	no	ref
chr20	63949288	63949289	C	G	-0.0899158	-0.105538	0.485276	0.200092	1.04312	0.0156221	no	no
chr20	63980124	63980125	G	A	-0.352403	-0.364075	0.875872	0.264826	0.191208	0.0116714	no	no
chr21	15210389	15210390	A	G	0.156023	0.107786	0.83712	0.00469243	-0.256494	0.0482373	no	ref
chr21	33642009	33642010	C	T	-0.420261	-0.620891	0.864431	1.63983e-27	0.210177	0.20063	no	ref
chr21	34054554	34054555	G	A	-0.767256	-0.695233	0.893624	5.25327e-05	-0.162259	-0.0720222	no	alt
chr21	34054687	34054688	G	A	-0.769774	-0.757216	0.875872	0.249435	0.191208	-0.0125578	no	no
chr21	36060611	36060612	C	G	0.897283	0.919642	0.83712	0.114273	-0.256494	-0.0223594	no	no
chr21	36156558	36156559	C	A	0.821898	0.836999	0.440153	0.208033	-1.18392	-0.0151017	no	no
chr21	36156813	36156814	G	A	0.467368	0.523433	0.893624	0.00126714	-0.162259	-0.0560644	no	alt
chr21	42893071	42893072	G	A	0.555609	0.524993	0.0769532	0.0495955	3.69987	0.0306167	no	ref
chr21	45410477	45410478	G	C	0.137801	0.204416	0.893624	0.000166976	-0.162259	-0.0666157	no	alt
chr21	45423729	45423730	G	A	0.219505	0.28713	0.41689	0.000135384	-1.26226	-0.0676248	no	alt
chr1	913064	913065	G	A	-0.206875	-0.177775	0.893624	0.0585404	-0.162259	-0.0291006	no	no
chr1	913075	913076	A	G	-0.391929	-0.401197	0.823388	0.308852	0.280356	0.009268	no	no
chr1	940389	940390	A	G	-0.208009	-0.219	0.875872	0.276956	0.191208	0.0109913	no	no
chr1	1065513	1065514	A	T	-0.6891	-0.652919	0.875872	0.0256825	0.191208	-0.0361806	no	alt
chr1	1305336	1305337	T	C	-0.454443	-0.540905	0.875872	1.61035e-06	0.191208	0.0864622	no	ref
chr1	1305642	1305643	A	G	-0.485759	-0.55708	0.875872	6.13164e-05	0.191208	0.0713206	no	ref
chr1	1306522	1306523	C	G	-0.912643	-0.966563	0.875872	0.00184388	0.191208	0.0539194	no	ref
chr1	1362413	1362414	G	A	-0.589217	-0.577348	0.893624	0.261366	-0.162259	-0.0118683	no	no
chr1	1471590	1471591	C	G	0.306628	0.463228	0.875872	1.68008e-17	0.191208	-0.1566	no	alt
chr1	1659064	1659065	C	G	1.19333	1.26868	0.893624	2.47944e-05	-0.162259	-0.0753456	no	alt
chr1	1659113	1659114	A	G	1.07122	1.09449	0.875872	0.10501	0.191208	-0.0232767	no	no
chr1	1659219	1659220	A	G	1.02615	1.03065	0.780259	0.404132	-0.357976	-0.00450611	no	no
chr1	1679084	1679085	T	C	-0.340734	-0.373297	0.893624	0.0397462	-0.162259	0.0325637	no	ref
chr1	1679099	1679100	A	G	-0.418126	-0.403793	0.875872	0.220099	0.191208	-0.0143328	no	no
chr1	1681100	1681101	C	T	-0.383105	-0.349669	0.893624	0.035884	-0.162259	-0.0334355	no	alt
chr1	1681163	1681164	G	A	-0.593891	-0.650135	0.875872	0.00122731	0.191208	0.0562439	no	ref
chr1	2231567	2231568	A	G	-0.63686	-0.668302	0.875872	0.0452071	0.191208	0.0314417	no	ref
chr1	2232128	2232129	C	T	0.112137	0.0791916	0.893624	0.0380142	-0.162259	0.0329456	no	ref
chr1	2232676	2232677	T	C	-0.404386	-0.45724	0.893624	0.0022114	-0.162259	0.0528538	no	ref
chr1	2234181	2234182	C	T	-0.468668	-0.466512	0.893624	0.45377	-0.162259	-0.00215667	no	no
chr1	2234478	2234479	G	C	-0.612151	-0.557366	0.875872	0.00158709	0.191208	-0.0547856	no	alt
chr1	2548543	2548544	A	G	-0.909038	-0.886242	0.875872	0.109798	0.191208	-0.0227956	no	no
chr1	2556223	2556224	C	A	-0.315195	-0.261361	0.893624	0.00187101	-0.162259	-0.0538345	no	alt
chr1	2557168	2557169	T	C	-0.249655	-0.188574	0.893624	0.000502067	-0.162259	-0.0610809	no	alt
chr1	2557490	2557491	G	A	-0.286092	-0.2975	0.893624	0.269496	-0.162259	0.0114078	no	no
chr1	2629463	2629464	T	G	-0.77543	-0.775786	0.834351	0.49235	0.261273	0.000356111	no	no
chr1	2642638	2642639	T	C	-0.227292	-0.237751	0.875872	0.286625	0.191208	0.0104595	no	no
chr1	3192586	3192587	G	A	0.367269	0.400008	0.518202	0.0389414	0.948413	-0.0327394	no	alt
chr1	3355976	3355977	G	A	-0.135448	-0.113478	0.893624	0.118383	-0.162259	-0.0219694	no	no
chr1	3453259	3453260	A	G	-0.548748	-0.538352	0.893624	0.287778	-0.162259	-0.0103967	no	no
chr1	3457402	3457403	A	G	-0.17072	-0.283039	0.875872	7.30241e-10	0.191208	0.112319	no	ref
chr1	3457795	3457796	C	T	-0.760445	-0.858289	0.875872	6.8517e-08	0.191208	0.0978444	no	ref
chr1	3471841	3471842	A	G	-0.593176	-0.567664	0.745468	0.0847335	0.423781	-0.0255126	no	no
chr1	3471991	3471992	A	G	-0.307839	-0.240527	0.875872	0.000144504	0.191208	-0.0673125	no	alt
chr1	3811538	3811539	G	A	-0.24098	-0.271505	0.893624	0.0501001	-0.162259	0.0305256	no	no
chr1	4048700	4048701	G	T	-0.0368745	0.129318	0.875872	1.77866e-19	0.191208	-0.166193	no	alt
chr1	4060250	4060251	C	T	-0.306143	-0.0927592	0.893624	7.29798e-31	-0.162259	-0.213384	no	alt
chr1	4267574	4267575	C	T	1.99375	1.50699	0.893624	9.26804e-152	-0.162259	0.486768	no	ref
chr1	4267803	4267804	G	A	-0.517032	-0.515054	0.893624	0.457578	-0.162259	-0.00197833	no	no
chr1	5598206	5598207	A	G	-0.419815	-0.426738	0.893624	0.354637	-0.162259	0.00692317	no	no
chr1	5771254	5771255	G	A	-0.296176	-0.337306	0.875872	0.013382	0.191208	0.0411297	no	ref
chr1	6157798	6157799	A	G	-0.495635	-0.490109	0.875872	0.383016	0.191208	-0.00552561	no	no
chr1	6579786	6579787	G	T	0.086414	0.104832	0.875872	0.160637	0.191208	-0.0184177	no	no
chr1	6579882	6579883	G	A	0.685903	0.661706	0.875872	0.0962781	0.191208	0.0241967	no	no
chr1	6601671	6601672	C	A	-0.669209	-0.680284	0.875872	0.275458	0.191208	0.0110744	no	no
chr1	6602852	6602853	G	A	0.619728	0.596601	0.875872	0.106481	0.191208	0.0231272	no	no
chr1	6602970	6602971	G	C	0.607101	0.618259	0.875872	0.273951	0.191208	-0.0111583	no	no
chr1	6701641	6701642	C	T	-0.678929	-0.586807	0.893624	3.50602e-07	-0.162259	-0.0921223	no	alt
chr1	7506005	7506006	G	A	-0.518741	-0.515515	0.875872	0.431049	0.191208	-0.00322556	no	no
chr1	7551354	7551355	T	A	-0.558839	-0.551691	0.893624	0.350135	-0.162259	-0.00714833	no	no
chr1	7552588	7552589	G	A	0.192823	0.19431	0.875872	0.468097	0.191208	-0.00148654	no	no
chr1	7552808	7552809	T	C	-0.168661	-0.225059	0.875872	0.00119404	0.191208	0.0563979	no	ref
chr1	7961746	7961747	C	T	0.19587	0.327453	0.825577	6.90002e-13	-0.276525	-0.131582	no	alt
chr1	8020175	8020176	T	C	-0.30631	-0.243294	0.875872	0.000344929	0.191208	-0.063016	no	alt
chr1	8026454	8026455	C	T	0.694008	0.755323	0.460735	0.000480035	-1.11799	-0.061315	no	alt
chr1	8026466	8026467	T	G	0.665776	0.615871	0.893624	0.00359897	-0.162259	0.0499056	no	ref
chr1	8121046	8121047	A	T	2.27228	2.131	0.893624	1.38766e-14	-0.162259	0.141282	no	ref
chr1	8121364	8121365	G	A	-0.482223	-0.479643	0.893624	0.444744	-0.162259	-0.00258022	no	no
chr1	8154742	8154743	G	T	0.709094	0.702232	0.875872	0.355859	0.191208	0.00686222	no	no
chr1	8423917	8423918	G	A	0.3854	0.470907	0.875872	2.06424e-06	0.191208	-0.0855076	no	alt
chr1	8424762	8424763	A	G	-0.22532	0.212649	0.893624	2.69843e-123	-0.162259	-0.437968	no	alt
chr1	8643999	8644000	G	C	-0.0649352	-0.21921	0.875872	4.86167e-17	0.191208	0.154275	no	ref
chr1	8670719	8670720	G	A	-0.354623	-0.43878	0.875872	2.92069e-06	0.191208	0.0841565	no	ref
chr1	8702297	8702298	G	A	-0.610271	-0.605279	0.893624	0.394048	-0.162259	-0.00499111	no	no
chr1	8826362	8826363	T	C	-0.660078	-0.653424	0.875872	0.360048	0.191208	-0.00665389	no	no
chr1	8848152	8848153	G	A	-0.0974217	-0.115605	0.875872	0.16374	0.191208	0.018183	no	no
chr1	8858253	8858254	T	C	0.222857	0.15483	0.532877	0.000124423	-0.908126	0.0680272	no	ref
chr1	8873819	8873820	G	A	0.0584371	0.0262545	0.893624	0.0415374	-0.162259	0.0321826	no	ref
chr1	8877997	8877998	T	C	-0.0648659	-0.0898157	0.304629	0.0895373	1.71488	0.0249498	no	no
chr1	8879191	8879192	T	C	0.22659	0.209036	0.893624	0.172242	-0.162259	0.0175543	no	no
chr1	8879383	8879384	G	C	-0.145007	-0.116236	0.875872	0.0606476	0.191208	-0.0287704	no	no
chr1	9010937	9010938	T	C	-0.551093	-0.581629	0.875872	0.0500429	0.191208	0.0305359	no	no
chr1	9011251	9011252	C	T	-0.593801	-0.532736	0.893624	0.000503595	-0.162259	-0.061065	no	alt
chr1	9074968	9074969	A	C	-0.842048	-0.829319	0.893624	0.246519	-0.162259	-0.0127289	no	no
chr1	9075346	9075347	C	G	-0.363603	-0.495914	0.875872	5.19199e-13	0.191208	0.132311	no	ref
chr1	9110818	9110819	G	A	-0.579451	-0.68509	0.410879	6.3907e-09	1.28321	0.105639	no	ref
chr1	9163100	9163101	C	A	-0.449435	-0.471268	0.875872	0.119837	0.191208	0.0218337	no	no
chr1	9163977	9163978	G	C	-0.609398	-0.619276	0.875872	0.297382	0.191208	0.00987778	no	no
chr1	9267327	9267328	T	G	-0.22742	-0.23811	0.893624	0.282426	-0.162259	0.0106894	no	no
chr1	9267353	9267354	T	G	-0.491507	-0.464106	0.893624	0.0700227	-0.162259	-0.0274011	no	no
chr1	9279407	9279408	C	T	0.351838	0.335466	0.893624	0.188983	-0.162259	0.0163716	no	no
chr1	9300376	9300377	T	C	-0.192735	-0.191453	0.795881	0.472477	-0.329376	-0.00128212	no	no
chr1	9429101	9429102	A	T	-0.190823	0.43236	0.875872	3.21386e-247	0.191208	-0.623183	no	alt
chr1	9429152	9429153	G	A	-0.259104	-0.25685	0.893624	0.451681	-0.162259	-0.00225457	no	no
chr1	9435954	9435955	C	T	-0.199828	-0.2233	0.893624	0.103102	-0.162259	0.0234728	no	no
chr1	9455989	9455990	A	G	-0.319604	-0.347854	0.774632	0.0640877	-0.368417	0.02825	no	no
chr1	9540144	9540145	G	A	-0.373456	-0.346776	0.893624	0.0753894	-0.162259	-0.02668	no	no
chr1	9719229	9719230	A	T	0.316526	0.207752	0.893624	2.34613e-09	-0.162259	0.108773	no	ref
chr1	10667715	10667716	A	G	-0.690638	-0.718662	0.875872	0.0656289	0.191208	0.0280239	no	no
chr1	10668147	10668148	G	A	-0.404399	-0.244427	0.875872	3.49979e-18	0.191208	-0.159972	no	alt
chr1	10679805	10679806	C	A	-0.660232	-0.626804	0.875872	0.0359142	0.191208	-0.0334283	no	alt
chr1	10687093	10687094	C	T	-0.520154	-0.614542	0.875872	1.8573e-07	0.191208	0.0943878	no	ref
chr1	10796774	10796775	G	A	-0.456091	-0.406358	0.893624	0.0037006	-0.162259	-0.0497326	no	alt
chr1	10898877	10898878	G	A	-0.26088	-0.26521	0.893624	0.407808	-0.162259	0.00433011	no	no
chr1	10902314	10902315	A	T	-0.854928	-0.929486	0.834351	2.971e-05	0.261273	0.0745572	no	ref
chr1	11012827	11012828	C	T	-0.385599	-0.0557601	0.893624	6.87374e-71	-0.162259	-0.329839	no	alt
chr1	11471001	11471002	G	A	-0.549377	-0.614334	0.875872	0.000234251	0.191208	0.0649578	no	ref
chr1	11471018	11471019	G	A	-0.435011	-0.479687	0.893624	0.00806587	-0.162259	0.044676	no	ref
chr1	11664034	11664035	G	C	-0.279206	-0.347738	0.875872	0.000111836	0.191208	0.0685326	no	ref
chr1	11680754	11680755	A	C	-0.606041	-0.698766	0.875872	2.96497e-07	0.191208	0.092725	no	ref
chr1	11681246	11681247	A	C	0.725499	0.693022	0.875872	0.0401495	0.191208	0.0324767	no	ref
chr1	11719441	11719442	T	C	0.387023	0.284789	0.875872	1.83977e-08	0.191208	0.102234	no	ref
chr1	11719704	11719705	C	T	-0.421611	-0.381767	0.875872	0.0159485	0.191208	-0.0398439	no	alt
chr1	11729725	11729726	C	T	-0.270934	-0.322235	0.893624	0.00286632	-0.162259	0.051301	no	ref
chr1	11730626	11730627	C	T	-0.0167837	-0.0466191	0.893624	0.0540581	-0.162259	0.0298355	no	no
chr1	11838791	11838792	T	G	-0.316021	-0.390164	0.893624	3.26536e-05	-0.162259	0.0741424	no	ref
chr1	11842952	11842953	G	A	0.855338	0.929461	0.893624	3.27956e-05	-0.162259	-0.0741233	no	alt
chr1	11890333	11890334	T	C	-0.790203	-0.752596	0.893624	0.021421	-0.162259	-0.0376072	no	alt
chr1	11907847	11907848	G	C	1.04783	0.930568	0.893624	1.35396e-10	-0.162259	0.117258	no	ref
chr1	11908172	11908173	T	C	-0.83272	-0.831466	0.893624	0.473082	-0.162259	-0.00125389	no	no
chr1	11908215	11908216	A	G	-0.846218	-0.84124	0.893624	0.394324	-0.162259	-0.00497778	no	no
chr1	11908255	11908256	G	A	-0.869701	-0.858303	0.782054	0.269684	0.354661	-0.0113972	no	no
chr1	11908298	11908299	G	A	-0.861533	-0.861149	0.592372	0.491753	0.755424	-0.000383889	no	no
chr1	11908322	11908323	C	T	-0.838676	-0.856506	0.893624	0.168487	-0.162259	0.0178294	no	no
chr1	11908324	11908325	A	G	-0.837866	-0.805777	0.893624	0.0419851	-0.162259	-0.0320894	no	alt
chr1	11908329	11908330	A	G	-0.833426	-0.825844	0.647976	0.341529	-0.625988	-0.00758167	no	no
chr1	11908337	11908338	T	C	-0.845341	-0.833028	0.681188	0.253651	-0.553874	-0.0123122	no	no
chr1	11908348	11908349	T	C	-0.866044	-0.871503	0.664292	0.384377	-0.590112	0.00545944	no	no
chr1	11908445	11908446	C	T	-0.924606	-0.922171	0.875872	0.447836	0.191208	-0.002435	no	no
chr1	11909690	11909691	C	T	-0.55955	-0.476729	0.893624	4.09598e-06	-0.162259	-0.0828206	no	alt
chr1	11909728	11909729	T	G	-0.723218	-0.706475	0.893624	0.183615	-0.162259	-0.0167433	no	no
chr1	11909859	11909860	A	G	-0.931813	-0.938076	0.893624	0.367958	-0.162259	0.00626278	no	no
chr1	11909869	11909870	A	C	-0.958666	-1.00168	0.875872	0.0102647	0.191208	0.0430161	no	ref
chr1	11909933	11909934	C	T	-0.853515	-0.844659	0.893624	0.316718	-0.162259	-0.00885556	no	no
chr1	11909935	11909936	A	G	-0.850673	-0.860207	0.893624	0.303837	-0.162259	0.00953333	no	no
chr1	11909936	11909937	T	G	-0.837392	-0.841686	0.893624	0.408565	-0.162259	0.00429389	no	no
chr1	11916687	11916688	A	G	-0.707349	-0.708569	0.893624	0.47382	-0.162259	0.00121944	no	no
chr1	11926477	11926478	G	A	0.803044	0.810807	0.875872	0.337968	0.191208	-0.00776222	no	no
chr1	11926563	11926564	T	C	0.736969	0.734786	0.850815	0.453201	-0.233083	0.00218333	no	no
chr1	11967250	11967251	G	A	-0.461067	-0.408218	0.893624	0.00221298	-0.162259	-0.0528496	no	alt
chr1	11978533	11978534	G	A	-0.748171	-0.742574	0.875872	0.381545	0.191208	-0.00559722	no	no
chr1	12618734	12618735	C	T	-0.249846	-0.250649	0.875872	0.482768	0.191208	0.000802348	no	no
chr1	13753727	13753728	T	C	-0.967661	-0.950536	0.875872	0.178197	0.191208	-0.0171256	no	no
chr1	14949987	14949988	C	G	0.372033	0.0858859	0.875872	7.03293e-54	0.191208	0.286147	no	ref
chr1	14956720	14956721	A	G	0.0284576	-0.0400833	0.893624	0.00011164	-0.162259	0.0685409	no	ref
chr1	15111023	15111024	T	C	-0.260681	-0.1545	0.875872	5.38573e-09	0.191208	-0.106181	no	alt
chr1	15128695	15128696	C	T	-0.361733	-0.386023	0.875872	0.095423	0.191208	0.02429	no	no
chr1	15189782	15189783	G	A	-0.177452	-0.207081	0.302124	0.0552878	1.72679	0.0296292	no	no
chr1	15189802	15189803	T	C	-0.226959	-0.432446	0.313208	9.16871e-29	1.67481	0.205487	no	ref
chr1	15198211	15198212	T	C	0.974507	1.06428	0.893624	6.67804e-07	-0.162259	-0.0897706	no	alt
chr1	15260334	15260335	G	A	-0.816456	-0.815277	0.875872	0.474702	0.191208	-0.00117833	no	no
chr1	15261889	15261890	T	C	-0.708125	-0.688624	0.893624	0.146823	-0.162259	-0.0195006	no	no
chr1	15272663	15272664	G	T	-0.138563	-0.169662	0.162624	0.0469921	2.62039	0.0310987	no	ref
chr1	15272667	15272668	G	C	-0.135053	-0.151082	0.307239	0.194013	1.70257	0.016029	no	no
chr1	15283769	15283770	A	G	-0.670332	-0.682474	0.875872	0.256601	0.191208	0.0121417	no	no
chr1	15372059	15372060	C	G	-0.25649	-0.241291	0.893624	0.206528	-0.162259	-0.0151994	no	no
chr1	15416071	15416072	G	T	-0.0342947	-0.0771279	0.875872	0.0105363	0.191208	0.0428332	no	ref
chr1	15416310	15416311	G	C	-0.568048	-0.641374	0.875872	3.92713e-05	0.191208	0.0733261	no	ref
chr1	15527055	15527056	C	T	-0.0480841	-0.00953133	0.865409	0.0189393	0.208546	-0.0385527	no	alt
chr1	15527132	15527133	C	T	0.120958	0.158163	0.875872	0.0225571	0.191208	-0.037205	no	alt
chr1	15577822	15577823	C	T	-0.174882	0.143272	0.83712	4.17867e-66	-0.256494	-0.318154	no	alt
chr1	15584635	15584636	G	A	-0.246455	-0.221989	0.893624	0.0938263	-0.162259	-0.0244659	no	no
chr1	15585234	15585235	T	G	-0.230052	-0.221367	0.875872	0.31999	0.191208	-0.00868531	no	no
chr1	15595278	15595279	A	C	-0.136618	-0.107898	0.893624	0.0609739	-0.162259	-0.02872	no	no
chr1	15603755	15603756	T	G	1.1225	1.13701	0.875872	0.21731	0.191208	-0.0145083	no	no
chr1	15618124	15618125	G	C	-0.780997	-0.698218	0.893624	4.13908e-06	-0.162259	-0.0827789	no	alt
chr1	15678781	15678782	A	G	0.234495	0.299537	0.875872	0.000230262	0.191208	-0.0650428	no	alt
chr1	15682528	15682529	G	T	0.536512	0.590928	0.893624	0.00169235	-0.162259	-0.0544161	no	alt
chr1	15749707	15749708	T	C	0.159779	0.234694	0.893624	2.73735e-05	-0.162259	-0.0749152	no	alt
chr1	16154870	16154871	C	T	-0.48236	-0.457316	0.647976	0.0887219	-0.625988	-0.0250437	no	no
chr1	16165525	16165526	T	C	-0.541232	-0.503009	0.893624	0.0197763	-0.162259	-0.0382227	no	alt
chr1	16165565	16165566	C	A	-0.480904	-0.0148701	0.893624	2.66995e-139	-0.162259	-0.466034	no	alt
chr1	16173389	16173390	A	C	-0.523881	-0.536143	0.893624	0.254514	-0.162259	0.0122622	no	no
chr1	16178824	16178825	A	G	0.185695	0.0798927	0.424874	6.0704e-09	1.23489	0.105802	no	ref
chr1	16182133	16182134	A	G	0.141667	0.17195	0.875872	0.0514645	0.191208	-0.030283	no	no
chr1	16206526	16206527	C	T	0.90152	0.763099	0.875872	4.51591e-14	0.191208	0.138421	no	ref
chr1	16216380	16216381	A	T	0.671037	0.606569	0.875872	0.00025853	0.191208	0.0644678	no	ref
chr1	16318781	16318782	T	C	-0.487696	-0.472256	0.960034	0.202851	-0.0588419	-0.01544	no	no
chr1	16608408	16608409	C	T	0.363144	0.381602	0.875872	0.160102	0.191208	-0.0184585	no	no
chr1	16608409	16608410	A	G	0.384339	0.28209	0.708116	1.83112e-08	-0.497942	0.10225	no	ref
chr1	16645452	16645453	C	G	0.252423	0.13918	0.0944503	5.35472e-10	3.4043	0.113244	no	ref
chr1	16678274	16678275	G	T	-0.663577	-0.652264	0.875872	0.271188	0.191208	-0.0113128	no	no
chr1	16896252	16896253	G	C	-0.586691	-0.61584	0.017701	0.058237	5.82003	0.0291489	ref	no
chr1	16896253	16896254	C	G	-0.582576	-0.708851	0.017701	5.22287e-12	5.82003	0.126275	ref	ref
chr1	16896400	16896401	G	C	-0.654286	-0.557595	0.302124	9.59457e-08	1.72679	-0.0966903	no	alt
chr1	16905228	16905229	A	G	-0.560494	-0.571189	0.893624	0.282323	-0.162259	0.010695	no	no
chr1	16905239	16905240	C	T	-0.611695	-0.613261	0.875872	0.466393	0.191208	0.00156611	no	no
chr1	16905242	16905243	T	G	-0.596508	-0.590842	0.836718	0.380143	0.257187	-0.00566556	no	no
chr1	16905247	16905248	C	T	-0.593116	-0.586612	0.339564	0.363086	1.55824	-0.00650333	no	no
chr1	16905455	16905456	A	G	-0.723178	-0.709711	0.877057	0.234151	-0.189257	-0.0134672	no	no
chr1	17176445	17176446	A	G	0.254919	0.137594	0.875872	1.32258e-10	0.191208	0.117325	no	ref
chr1	17176446	17176447	A	G	0.241984	0.220813	0.875872	0.127118	0.191208	0.0211711	no	no
chr1	17176922	17176923	C	T	-0.508958	-0.566707	0.875872	0.000935565	0.191208	0.0577494	no	ref
chr1	17398514	17398515	T	C	-0.9169	-0.950948	0.875872	0.0333573	0.191208	0.0340483	no	ref
chr1	17565729	17565730	G	A	-0.605966	-0.56538	0.893624	0.014421	-0.162259	-0.0405856	no	alt
chr1	17572813	17572814	G	A	-0.615259	-0.623582	0.893624	0.327003	-0.162259	0.00832278	no	no
chr1	17573833	17573834	G	A	-0.0971954	-0.113076	0.875872	0.196223	0.191208	0.0158802	no	no
chr1	17581509	17581510	A	G	0.391184	0.493648	0.875872	1.71462e-08	0.191208	-0.102464	no	alt
chr1	17592104	17592105	G	A	-0.285304	-0.302183	0.840893	0.181682	-0.250006	0.0168789	no	no
chr1	17653937	17653938	T	C	-0.43364	-0.423469	0.875872	0.291945	0.191208	-0.0101706	no	no
chr1	17770857	17770858	G	A	-0.747664	-0.722622	0.875872	0.0887344	0.191208	-0.0250422	no	no
chr1	18128469	18128470	T	G	0.108368	0.124668	0.893624	0.19002	-0.162259	-0.0163004	no	no
chr1	18480438	18480439	T	C	-0.162054	-0.102495	0.875872	0.000669622	0.191208	-0.0595595	no	alt
chr1	18480642	18480643	T	C	-0.0124929	0.00945993	0.893624	0.118559	-0.162259	-0.0219529	no	no
chr1	18480844	18480845	T	C	0.644938	0.834856	0.893624	7.45838e-25	-0.162259	-0.189918	no	alt
chr1	18649994	18649995	T	C	-0.38224	-0.373633	0.875872	0.321495	0.191208	-0.00860722	no	no
chr1	18884282	18884283	C	A	-0.218405	-0.217249	0.827809	0.475175	0.272631	-0.00115626	no	no
chr1	18884321	18884322	C	T	-0.305429	-0.465464	0.494535	3.3976e-18	-1.01585	0.160035	no	ref
chr1	19312388	19312389	T	C	-0.542317	-0.503048	0.893624	0.0172266	-0.162259	-0.0392688	no	alt
chr1	19315426	19315427	T	C	0.630963	0.566289	0.893624	0.000248036	-0.162259	0.0646741	no	ref
chr1	19387415	19387416	G	A	-0.262261	-0.255015	0.893624	0.348189	-0.162259	-0.00724595	no	no
chr1	19425088	19425089	T	C	-0.0160779	-0.00284555	0.875872	0.238047	0.191208	-0.0132324	no	no
chr1	19446103	19446104	C	T	-0.417216	-0.433903	0.532877	0.184411	-0.908126	0.0166878	no	no
chr1	19455038	19455039	A	G	-0.678482	-0.669824	0.875872	0.320531	0.191208	-0.00865722	no	no
chr1	19485001	19485002	G	T	-0.935818	-0.903197	0.893624	0.0394791	-0.162259	-0.0326217	no	alt
chr1	19485982	19485983	G	A	-0.0294094	0.0794406	0.875872	2.28856e-09	0.191208	-0.10885	no	alt
chr1	19654529	19654530	T	C	0.306816	0.315383	0.875872	0.322274	0.191208	-0.00856691	no	no
chr1	19704654	19704655	C	T	-0.271212	-0.255369	0.875872	0.196783	0.191208	-0.0158427	no	no
chr1	19769682	19769683	G	T	-0.138476	-0.179906	0.346608	0.0128376	-1.52862	0.0414296	no	ref
chr1	19975287	19975288	A	C	-0.446676	-0.514116	0.875872	0.00014073	0.191208	0.0674394	no	ref
chr1	20152614	20152615	C	T	-0.0179507	-0.00681988	0.875872	0.274446	0.191208	-0.0111308	no	no
chr1	20213029	20213030	C	A	-0.273986	-0.27888	0.893624	0.396053	-0.162259	0.00489439	no	no
chr1	20472314	20472315	A	G	-0.780408	-0.772888	0.875872	0.342749	0.191208	-0.00752	no	no
chr1	20552198	20552199	A	G	-0.413356	-0.43135	0.893624	0.166266	-0.162259	0.017994	no	no
chr1	20575428	20575429	G	A	-0.310633	-0.342009	0.893624	0.0455403	-0.162259	0.0313768	no	ref
chr1	20633252	20633253	T	C	-0.36816	-0.365924	0.893624	0.452079	-0.162259	-0.00223592	no	no
chr1	20697253	20697254	C	A	-1.06387	-1.06963	0.893624	0.378128	-0.162259	0.00576389	no	no
chr1	20733343	20733344	C	T	0.908873	0.805249	0.763451	1.1997e-08	-0.389393	0.103624	no	ref
chr1	21337981	21337982	C	T	-0.383655	-0.410779	0.893624	0.0720429	-0.162259	0.0271248	no	no
chr1	21342866	21342867	C	T	-0.75126	-0.764253	0.875872	0.242049	0.191208	0.0129933	no	no
chr1	21342988	21342989	G	A	-0.70809	-0.701181	0.893624	0.354912	-0.162259	-0.00690944	no	no
chr1	21345449	21345450	T	G	-0.607914	-0.612797	0.875872	0.396283	0.191208	0.00488333	no	no
chr1	21503846	21503847	T	C	-0.355344	-0.376766	0.893624	0.124326	-0.162259	0.021422	no	no
chr1	21540070	21540071	G	A	-0.430023	-0.448032	0.893624	0.166067	-0.162259	0.0180089	no	no
chr1	21570393	21570394	G	T	0.152699	0.199378	0.893624	0.00597229	-0.162259	-0.0466788	no	alt
chr1	21575052	21575053	G	A	-0.490603	-0.656539	0.875872	2.01592e-19	0.191208	0.165936	no	ref
chr1	21580105	21580106	C	A	-0.734052	-0.727309	0.875872	0.358248	0.191208	-0.00674333	no	no
chr1	21580110	21580111	C	T	-0.765634	-0.764192	0.875872	0.469046	0.191208	-0.00144222	no	no
chr1	21629250	21629251	G	C	-0.715891	-0.700984	0.893624	0.211056	-0.162259	-0.0149067	no	no
chr1	21638992	21638993	C	T	-0.73739	-0.731845	0.893624	0.382618	-0.162259	-0.005545	no	no
chr1	21652736	21652737	C	T	-0.440302	-0.443044	0.570495	0.441316	0.809715	0.00274144	no	no
chr1	21659188	21659189	A	G	-0.48844	-0.500404	0.893624	0.259707	-0.162259	0.0119632	no	no
chr1	21706734	21706735	G	A	-0.552914	-0.543512	0.893624	0.306311	-0.162259	-0.00940222	no	no
chr1	21782876	21782877	G	A	-0.520667	-0.451366	0.893624	9.49742e-05	-0.162259	-0.0693007	no	alt
chr1	21834160	21834161	T	C	-0.110819	-0.296171	0.875872	9.16409e-24	0.191208	0.185352	no	ref
chr1	21922839	21922840	T	C	-0.530236	-0.516151	0.875872	0.224069	0.191208	-0.0140852	no	no
chr1	21924766	21924767	C	T	-0.607719	-0.573996	0.875872	0.0346806	0.191208	-0.0337228	no	alt
chr1	21931245	21931246	C	T	0.149507	0.0882312	0.893624	0.000483649	-0.162259	0.0612759	no	ref
chr1	21947154	21947155	G	T	-0.272914	-0.197674	0.893624	2.54007e-05	-0.162259	-0.0752407	no	alt
chr1	21955319	21955320	C	G	0.0050681	-0.0118856	0.849512	0.180621	0.235293	0.0169537	no	no
chr1	21957351	21957352	G	C	-0.278398	-0.298083	0.893624	0.144564	-0.162259	0.019684	no	no
chr1	21964129	21964130	C	T	-0.599508	-0.584021	0.875872	0.202141	0.191208	-0.0154867	no	no
chr1	21964136	21964137	G	A	-0.595087	-0.600404	0.875872	0.387306	0.191208	0.00531722	no	no
chr1	21973472	21973473	C	A	-0.770851	-0.793582	0.875872	0.110452	0.191208	0.0227311	no	no
chr1	22019153	22019154	C	T	-0.144367	-0.455131	0.875872	3.61603e-63	0.191208	0.310764	no	ref
chr1	22025546	22025547	G	T	1.07572	1.08212	0.774632	0.365131	-0.368417	-0.00640222	no	no
chr1	22461217	22461218	G	A	-0.399105	-0.415353	0.893624	0.19079	-0.162259	0.0162478	no	no
chr1	22691095	22691096	G	A	-0.266626	-0.275721	0.893624	0.312136	-0.162259	0.00909527	no	no
chr1	23169781	23169782	C	T	-0.634933	-0.638752	0.893624	0.418529	-0.162259	0.00381889	no	no
chr1	23187752	23187753	G	A	-0.272026	-0.278521	0.875872	0.363257	0.191208	0.00649489	no	no
chr1	23187819	23187820	G	T	-0.256241	-0.189164	0.875872	0.000151758	0.191208	-0.0670771	no	alt
chr1	23187987	23187988	G	C	-0.618333	-0.591113	0.893624	0.071338	-0.162259	-0.0272206	no	no
chr1	23188763	23188764	A	G	-0.631612	-0.644093	0.893624	0.250757	-0.162259	0.0124806	no	no
chr1	23188973	23188974	G	A	-0.337107	-0.253625	0.893624	3.46656e-06	-0.162259	-0.0834821	no	alt
chr1	23564246	23564247	G	A	-0.695247	-0.687341	0.875872	0.33515	0.191208	-0.00790556	no	no
chr1	23606024	23606025	G	C	-0.872839	-0.704051	0.875872	4.96583e-20	0.191208	-0.168788	no	alt
chr1	23646794	23646795	A	G	-0.407854	-0.369357	0.875872	0.0190772	0.191208	-0.0384975	no	alt
chr1	23691733	23691734	C	T	0.668837	0.708784	0.875872	0.0157289	0.191208	-0.0399467	no	alt
chr1	23728309	23728310	T	C	-0.300619	-0.295597	0.703411	0.393401	-0.507561	-0.00502233	no	no
chr1	23729227	23729228	G	A	0.0201641	-0.00672326	0.875872	0.0738151	0.191208	0.0268873	no	no
chr1	23810054	23810055	C	T	-0.589831	-0.593112	0.875872	0.429885	0.191208	0.00328056	no	no
chr1	23825505	23825506	C	A	0.589854	0.531551	0.893624	0.000845351	-0.162259	0.0583033	no	ref
chr1	23865888	23865889	G	C	-0.754021	-0.594981	0.875872	5.41627e-18	0.191208	-0.15904	no	alt
chr1	23868257	23868258	G	C	0.286257	0.323321	0.660787	0.022965	0.597742	-0.0370648	no	alt
chr1	23868282	23868283	G	A	0.668827	0.700495	0.893624	0.0440578	-0.162259	-0.0316683	no	alt
chr1	23868297	23868298	A	G	0.652896	0.635362	0.893624	0.17253	-0.162259	0.0175333	no	no
chr1	24108943	24108944	C	A	-0.692387	-0.68475	0.893624	0.340443	-0.162259	-0.00763667	no	no
chr1	24117926	24117927	T	G	-0.264453	-0.211107	0.893624	0.002034	-0.162259	-0.0533463	no	alt
chr1	24120723	24120724	G	A	-0.844601	-0.879638	0.875872	0.0295905	0.191208	0.0350372	no	ref
chr1	24143323	24143324	T	C	-0.0230169	-0.0072947	0.875872	0.198586	0.191208	-0.0157222	no	no
chr1	24151317	24151318	A	G	1.12396	1.09804	0.846453	0.0813873	-0.240497	0.0259189	no	no
chr1	24190389	24190390	G	A	0.436162	0.375464	0.893624	0.000540153	-0.162259	0.0606977	no	ref
chr1	24198070	24198071	G	A	-0.588691	-0.600558	0.875872	0.261385	0.191208	0.0118672	no	no
chr1	24206494	24206495	A	C	-0.477856	-0.484109	0.178771	0.368156	-2.48382	0.00625303	no	no
chr1	24555514	24555515	G	A	-0.699779	-0.682407	0.555942	0.174747	0.846993	-0.0173728	no	no
chr1	24555523	24555524	T	G	-0.701928	-0.639487	0.339052	0.000386036	1.56042	-0.0624411	no	alt
chr1	24555536	24555537	A	G	-0.679525	-0.658539	0.306008	0.129211	1.70836	-0.0209856	no	no
chr1	24557968	24557969	A	G	-0.370057	-0.442641	0.169223	4.63671e-05	2.563	0.0725843	no	ref
chr1	24688926	24688927	G	A	-0.649342	-0.637734	0.893624	0.26594	-0.162259	-0.0116083	no	no
chr1	24911494	24911495	C	T	-0.395868	-0.409372	0.893624	0.233533	-0.162259	0.0135047	no	no
chr1	24914564	24914565	G	A	-0.872817	-0.799888	0.774632	4.2927e-05	-0.368417	-0.0729294	no	alt
chr1	24914598	24914599	A	C	-0.709229	-0.69025	0.254146	0.153368	-1.97627	-0.0189794	no	no
chr1	24914624	24914625	A	G	-0.929937	-0.942755	0.296942	0.245002	-1.75175	0.0128183	no	no
chr1	25012307	25012308	G	A	-0.0950002	-0.0955024	0.660787	0.489213	0.597742	0.000502139	no	no
chr1	25017578	25017579	T	C	-0.119548	-0.030983	0.416095	9.23606e-07	-1.26502	-0.088565	no	alt
chr1	25017630	25017631	A	G	-0.0773203	-0.128059	0.893624	0.00314374	-0.162259	0.0507385	no	ref
chr1	25167484	25167485	T	A	-0.798933	-0.791076	0.893624	0.336099	-0.162259	-0.00785722	no	no
chr1	25168012	25168013	G	C	-0.386133	-0.397399	0.875872	0.272012	0.191208	0.0112666	no	no
chr1	25421743	25421744	G	A	-0.616371	-0.668214	0.893624	0.00262022	-0.162259	0.0518428	no	ref
chr1	25430368	25430369	T	C	0.0999249	0.106691	0.571	0.357786	-0.808437	-0.00676631	no	no
chr1	25569107	25569108	T	C	-0.070552	-0.077324	0.255724	0.35767	-1.96734	0.00677209	no	no
chr1	25573748	25573749	G	A	-0.466346	-0.496959	0.893624	0.049617	-0.162259	0.0306128	no	ref
chr1	25616596	25616597	T	G	0.658771	0.638378	0.208905	0.136058	2.25908	0.0203928	no	no
chr1	25773672	25773673	A	G	0.382864	0.366993	0.629303	0.19637	0.668173	0.0158704	no	no
chr1	25875934	25875935	C	T	0.0341934	0.00502679	0.823566	0.0581266	-0.280043	0.0291666	no	no
chr1	25971417	25971418	G	A	-0.662291	-0.706821	0.647976	0.00824114	-0.625988	0.04453	no	ref
chr1	26170159	26170160	T	C	-0.482648	-0.552111	0.429057	9.17348e-05	1.22076	0.0694628	no	ref
chr1	26225453	26225454	T	G	0.429837	0.420866	0.272528	0.314506	1.87552	0.00897111	no	no
chr1	26225820	26225821	A	G	-0.779707	-0.762609	0.893624	0.178588	-0.162259	-0.0170978	no	no
chr1	26234453	26234454	C	G	-0.222539	-0.215285	0.551576	0.348048	0.85837	-0.00725303	no	no
chr1	26275759	26275760	C	T	-0.113631	-0.0709857	0.153927	0.0108223	-2.69968	-0.0426451	no	alt
chr1	26290824	26290825	G	A	-0.788862	-0.769442	0.798883	0.147823	-0.323943	-0.01942	no	no
chr1	26315597	26315598	C	T	-0.076703	-0.0892417	0.83712	0.249761	-0.256494	0.0125387	no	no
chr1	26351229	26351230	C	T	-0.806178	-0.803876	0.893624	0.450665	-0.162259	-0.00230222	no	no
chr1	26396505	26396506	T	C	-0.166645	-0.0451228	0.893624	2.9893e-11	-0.162259	-0.121522	no	alt
chr1	26432110	26432111	T	C	0.151904	0.127592	0.893624	0.0952185	-0.162259	0.0243124	no	no
chr1	26432256	26432257	G	A	1.0616	1.02139	0.289859	0.0151677	1.78658	0.040215	no	ref
chr1	26472152	26472153	G	T	-0.347373	-0.342026	0.893624	0.386689	-0.162259	-0.00534717	no	no
chr1	26530179	26530180	C	G	-0.499342	-0.468612	0.893624	0.0489771	-0.162259	-0.0307293	no	alt
chr1	26531182	26531183	G	T	-0.356312	-0.347278	0.893624	0.313301	-0.162259	-0.0090342	no	no
chr1	26695192	26695193	G	A	-0.660348	-0.659345	0.893624	0.47847	-0.162259	-0.00100261	no	no
chr1	26820821	26820822	G	A	-0.434301	-0.423403	0.708116	0.278634	-0.497942	-0.0108983	no	no
chr1	27011255	27011256	C	G	0.0914864	0.163691	0.270151	5.04467e-05	1.88816	-0.0722051	no	alt
chr1	27031880	27031881	C	T	-0.0762311	-0.00979869	0.893624	0.000173407	-0.162259	-0.0664325	no	alt
chr1	27031892	27031893	C	T	-0.299055	-0.284828	0.603289	0.221789	0.729078	-0.0142271	no	no
chr1	27031893	27031894	G	C	-0.325892	-0.341036	0.603289	0.207369	0.729078	0.0151447	no	no
chr1	27044778	27044779	G	A	-0.420484	-0.410088	0.893624	0.287788	-0.162259	-0.0103961	no	no
chr1	27167187	27167188	T	C	-0.583739	-0.572774	0.0216415	0.277432	-5.53005	-0.0109649	alt	no
chr1	27300167	27300168	G	A	-0.393244	-0.401369	0.893624	0.330847	-0.162259	0.00812543	no	no
chr1	27392587	27392588	A	T	1.11457	1.18529	0.893624	6.99096e-05	-0.162259	-0.0707206	no	alt
[truncated: 14,869 more rows]

## Sheet: HepG2_DNase
chr	start	end	ref	alt	ref_pred	alt_pred	fdr_comb_pval	pred_pval	score	pred_score	pref_allele	pred_pref_allele
chr1	1307602	1307603	G	A	0.243214	0.272281	0.812588	0.063652	0.299404	-0.0290672	no	no
chr1	1471590	1471591	C	G	0.306628	0.463228	0.188102	1.06086e-16	-2.41041	-0.1566	no	alt
chr1	1511944	1511945	G	A	-0.396953	-0.345474	0.725966	0.00346159	-0.462026	-0.0514791	no	alt
chr1	1659064	1659065	C	G	1.19333	1.26868	0.334405	3.86667e-05	-1.58033	-0.0753456	no	alt
chr1	1659219	1659220	A	G	1.02615	1.03065	0.362732	0.406567	-1.46302	-0.00450611	no	no
chr1	1679084	1679085	T	C	-0.340734	-0.373297	0.240352	0.0437957	-2.05678	0.0325637	no	ref
chr1	1679099	1679100	A	G	-0.418126	-0.403793	0.259155	0.226063	1.94811	-0.0143328	no	no
chr1	2232128	2232129	C	T	0.112137	0.0791916	0.668423	0.041969	-0.581167	0.0329456	no	ref
chr1	2611213	2611214	A	G	0.253614	0.196508	0.71394	0.00136918	0.486125	0.0571056	no	ref
chr1	3453259	3453260	A	G	-0.548748	-0.538352	0.51406	0.292741	-0.959993	-0.0103967	no	no
chr1	3457402	3457403	A	G	-0.17072	-0.283039	0.526689	1.90678e-09	0.924978	0.112319	no	ref
chr1	3471413	3471414	C	T	0.143442	0.128814	0.647619	0.221432	0.626783	0.014628	no	no
chr1	3471841	3471842	A	G	-0.593176	-0.567664	0.67342	0.090391	0.570421	-0.0255126	no	no
chr1	3471991	3471992	A	G	-0.307839	-0.240527	0.693358	0.000206904	0.528328	-0.0673125	no	alt
chr1	4267574	4267575	C	T	1.99375	1.50699	0.686169	4.01705e-144	-0.543363	0.486768	no	ref
chr1	4267803	4267804	G	A	-0.517032	-0.515054	0.740596	0.458672	0.433241	-0.00197833	no	no
chr1	5798368	5798369	C	T	-0.228966	-0.189142	0.668105	0.0183495	-0.581853	-0.0398238	no	alt
chr1	6579786	6579787	G	T	0.086414	0.104832	0.134088	0.166981	-2.89875	-0.0184177	no	no
chr1	6579882	6579883	G	A	0.685903	0.661706	0.673442	0.102163	-0.570375	0.0241967	no	no
chr1	6602852	6602853	G	A	0.619728	0.596601	0.724666	0.112523	0.464612	0.0231272	no	no
chr1	6602970	6602971	G	C	0.607101	0.618259	0.715883	0.279156	-0.482205	-0.0111583	no	no
chr1	6701641	6701642	C	T	-0.678929	-0.586807	0.684283	6.73801e-07	0.547335	-0.0921223	no	alt
chr1	7961482	7961483	T	C	-0.854411	-0.863448	0.676466	0.317722	-0.563911	0.00903722	no	no
chr1	7961717	7961718	T	C	0.873546	0.850556	0.759017	0.113899	-0.397796	0.0229906	no	no
chr1	7961746	7961747	C	T	0.19587	0.327453	0.645246	2.55288e-12	-0.632079	-0.131582	no	alt
chr1	8026454	8026455	C	T	0.694008	0.755323	0.242573	0.000648835	2.04351	-0.061315	no	alt
chr1	8026466	8026467	T	G	0.665776	0.615871	0.501961	0.0044227	0.994354	0.0499056	no	ref
chr1	8120709	8120710	T	C	-0.638933	-0.635853	0.658126	0.43581	-0.603564	-0.00308056	no	no
chr1	8121046	8121047	A	T	2.27228	2.131	0.575893	6.24733e-14	-0.796129	0.141282	no	ref
chr1	8121364	8121365	G	A	-0.482223	-0.479643	0.74194	0.446166	-0.430626	-0.00258022	no	no
chr1	8154742	8154743	G	T	0.709094	0.702232	0.637908	0.35943	0.648579	0.00686222	no	no
chr1	8349078	8349079	C	T	-0.459518	-0.444293	0.715883	0.212246	-0.482205	-0.0152244	no	no
chr1	8849018	8849019	T	C	-0.322026	-0.315606	0.686169	0.36814	-0.543363	-0.00642	no	no
chr1	8877997	8877998	T	C	-0.0648659	-0.0898157	0.704703	0.0952964	-0.504912	0.0249498	no	no
chr1	8879191	8879192	T	C	0.22659	0.209036	0.759061	0.178559	-0.397713	0.0175543	no	no
chr1	9189571	9189572	A	G	-0.581298	-0.562237	0.817702	0.158675	-0.290353	-0.0190611	no	no
chr1	9239887	9239888	T	G	0.120777	0.11962	0.793121	0.475792	-0.334387	0.00115742	no	no
chr1	9249686	9249687	G	T	-0.381577	-0.392387	0.673442	0.285321	-0.570375	0.0108106	no	no
chr1	9249980	9249981	G	A	-0.559598	-0.611499	0.693358	0.00323826	0.528328	0.0519006	no	ref
chr1	9267327	9267328	T	G	-0.22742	-0.23811	0.715883	0.287484	-0.482205	0.0106894	no	no
chr1	9279407	9279408	C	T	0.351838	0.335466	0.8152	0.195218	-0.294773	0.0163716	no	no
chr1	9292748	9292749	G	T	0.462273	0.474893	0.570239	0.253966	-0.810361	-0.0126207	no	no
chr1	9429101	9429102	A	T	-0.190823	0.43236	0.240038	1.03976e-234	-2.05867	-0.623183	no	alt
chr1	9429152	9429153	G	A	-0.259104	-0.25685	0.704309	0.452926	0.50572	-0.00225457	no	no
chr1	9455989	9455990	A	G	-0.319604	-0.347854	0.637973	0.0691764	-0.648433	0.02825	no	no
chr1	9725134	9725135	G	A	-0.350638	-0.349496	0.645825	0.47611	0.630785	-0.00114222	no	no
chr1	9823901	9823902	A	G	-0.604917	-0.670568	0.086458	0.000286663	-3.53186	0.0656505	no	ref
chr1	9824340	9824341	T	G	-1.06701	-1.07287	0.700792	0.379289	-0.512942	0.00585889	no	no
chr1	9910412	9910413	G	A	0.833966	0.823086	0.342696	0.284085	-1.545	0.01088	no	no
chr1	10668147	10668148	G	A	-0.404399	-0.244427	0.67877	2.39187e-17	-0.559005	-0.159972	no	alt
chr1	10679805	10679806	C	A	-0.660232	-0.626804	0.521162	0.0397494	-0.940195	-0.0334283	no	alt
chr1	10796634	10796635	C	T	0.0184698	0.0317481	0.147845	0.243039	2.75784	-0.0132783	no	no
chr1	10796774	10796775	G	A	-0.456091	-0.406358	0.348944	0.0045417	-1.51893	-0.0497326	no	alt
chr1	11012521	11012522	T	C	-0.730609	-0.726672	0.748849	0.418173	0.417254	-0.00393778	no	no
chr1	11012827	11012828	C	T	-0.385599	-0.0557601	0.647968	2.23786e-67	0.626006	-0.329839	no	alt
chr1	11478998	11478999	T	C	-0.383913	-0.421966	0.307112	0.0229562	-1.70317	0.0380529	no	ref
chr1	11838791	11838792	T	G	-0.316021	-0.390164	0.809659	5.02455e-05	-0.304614	0.0741424	no	ref
chr1	11907847	11907848	G	C	1.04783	0.930568	0.725983	3.84567e-10	0.461992	0.117258	no	ref
chr1	11926477	11926478	G	A	0.803044	0.810807	0.645825	0.341932	0.630785	-0.00776222	no	no
chr1	11926563	11926564	T	C	0.736969	0.734786	0.686169	0.454407	-0.543363	0.00218333	no	no
chr1	11980145	11980146	A	G	0.845375	0.849053	0.462135	0.423507	-1.11361	-0.00367778	no	no
chr1	11980266	11980267	A	G	0.708907	0.70364	0.688717	0.391142	-0.538017	0.00526783	no	no
chr1	11980421	11980422	T	C	0.627672	0.612259	0.325964	0.209401	-1.61722	0.0154122	no	no
chr1	14949987	14949988	C	G	0.372033	0.0858859	0.730598	3.116e-51	0.45285	0.286147	no	ref
chr1	15189802	15189803	T	C	-0.226959	-0.432446	0.409676	2.15003e-27	1.28744	0.205487	no	ref
chr1	15190219	15190220	T	A	0.931231	0.904706	0.595556	0.082047	-0.747692	0.0265244	no	no
chr1	15526780	15526781	T	C	0.635905	0.608778	0.0998412	0.0773645	3.32422	0.0271267	no	no
chr1	15527055	15527056	C	T	-0.0480841	-0.00953133	0.734979	0.0215665	-0.444224	-0.0385527	no	alt
chr1	15527132	15527133	C	T	0.120958	0.158163	0.707237	0.0254857	0.499733	-0.037205	no	alt
chr1	15584635	15584636	G	A	-0.246455	-0.221989	0.659818	0.0996677	-0.599859	-0.0244659	no	no
chr1	15585234	15585235	T	G	-0.230052	-0.221367	0.568178	0.324332	-0.815585	-0.00868531	no	no
chr1	15603755	15603756	T	G	1.1225	1.13701	0.653718	0.223303	-0.61326	-0.0145083	no	no
chr1	16165565	16165566	C	A	-0.480904	-0.0148701	0.705031	2.67697e-132	-0.504241	-0.466034	no	alt
chr1	16182133	16182134	A	G	0.141667	0.17195	0.754381	0.0560755	-0.406634	-0.030283	no	no
chr1	16206526	16206527	C	T	0.90152	0.763099	0.74194	1.91598e-13	-0.430626	0.138421	no	ref
chr1	16613669	16613670	C	G	0.249135	0.313594	0.135333	0.000360568	2.88541	-0.0644588	no	alt
chr1	16613698	16613699	G	A	0.0980735	0.142245	0.218008	0.0102478	-2.19755	-0.0441711	no	alt
chr1	16645452	16645453	C	G	0.252423	0.13918	0.136292	1.42001e-09	2.87523	0.113244	no	ref
chr1	16905191	16905192	C	T	0.0521976	0.0197796	0.759061	0.0445086	-0.397713	0.0324181	no	ref
chr1	17573833	17573834	G	A	-0.0971954	-0.113076	0.796879	0.202408	-0.327567	0.0158802	no	no
chr1	17581509	17581510	A	G	0.391184	0.493648	0.740596	3.82634e-08	0.433241	-0.102464	no	alt
chr1	17592104	17592105	G	A	-0.285304	-0.302183	0.693358	0.187959	0.528328	0.0168789	no	no
chr1	18480642	18480643	T	C	-0.0124929	0.00945993	0.71394	0.12474	0.486125	-0.0219529	no	no
chr1	19312388	19312389	T	C	-0.542317	-0.503048	0.674007	0.0197001	-0.569164	-0.0392688	no	alt
chr1	19446103	19446104	C	T	-0.417216	-0.433903	0.704862	0.190674	-0.504587	0.0166878	no	no
chr1	19816187	19816188	A	G	0.285256	0.419131	0.705031	1.08674e-12	-0.504241	-0.133875	no	alt
chr1	19975287	19975288	A	C	-0.446676	-0.514116	0.647619	0.000201758	0.626783	0.0674394	no	ref
chr1	20358948	20358949	G	A	-0.21414	-0.252336	0.647619	0.0225514	0.626783	0.0381958	no	ref
chr1	20552198	20552199	A	G	-0.413356	-0.43135	0.683578	0.1726	0.548822	0.017994	no	no
chr1	20713657	20713658	G	A	-0.175981	-0.244422	0.779999	0.00016514	0.358455	0.068441	no	ref
chr1	21345449	21345450	T	G	-0.607914	-0.612797	0.659069	0.398909	-0.601498	0.00488333	no	no
chr1	21782876	21782877	G	A	-0.520667	-0.451366	0.647987	0.000138769	-0.625964	-0.0693007	no	alt
chr1	21931245	21931246	C	T	0.149507	0.0882312	0.782645	0.000653486	-0.35357	0.0612759	no	ref
chr1	22025546	22025547	G	T	1.07572	1.08212	0.442443	0.368492	-1.17643	-0.00640222	no	no
chr1	23167795	23167796	A	T	-0.554723	-0.555214	0.764866	0.489723	-0.386722	0.000491111	no	no
chr1	23187752	23187753	G	A	-0.272026	-0.278521	0.624586	0.36666	-0.679029	0.00649489	no	no
chr1	23691733	23691734	C	T	0.668837	0.708784	0.720884	0.0180614	0.472161	-0.0399467	no	alt
chr1	23825505	23825506	C	A	0.589854	0.531551	0.334405	0.00111221	-1.58033	0.0583033	no	ref
chr1	23868257	23868258	G	C	0.286257	0.323321	0.413538	0.0259258	-1.27391	-0.0370648	no	alt
chr1	23868297	23868298	A	G	0.652896	0.635362	0.394966	0.178846	1.3402	0.0175333	no	no
chr1	23868371	23868372	A	C	0.645103	0.585844	0.673691	0.000939763	0.569841	0.0592589	no	ref
chr1	23868407	23868408	C	A	0.600752	0.591352	0.186171	0.310966	-2.4253	0.00940006	no	no
chr1	23979903	23979904	G	A	0.174625	0.134199	0.0899963	0.0169744	-3.47399	0.0404258	no	ref
chr1	24108943	24108944	C	A	-0.692387	-0.68475	0.813852	0.344354	-0.297162	-0.00763667	no	no
chr1	24914564	24914565	G	A	-0.872817	-0.799888	0.455841	6.51817e-05	-1.1334	-0.0729294	no	alt
chr1	24914598	24914599	A	C	-0.709229	-0.69025	0.308591	0.159714	-1.69623	-0.0189794	no	no
chr1	25430368	25430369	T	C	0.0999249	0.106691	0.575893	0.361313	-0.796129	-0.00676631	no	no
chr1	25616596	25616597	T	G	0.658771	0.638378	0.759061	0.14236	-0.397713	0.0203928	no	no
chr1	25875934	25875935	C	T	0.0341934	0.00502679	0.573018	0.063004	-0.803348	0.0291666	no	no
chr1	26170159	26170160	T	C	-0.482648	-0.552111	0.573018	0.000134261	-0.803348	0.0694628	no	ref
chr1	26225453	26225454	T	G	0.429837	0.420866	0.645825	0.318959	0.630785	0.00897111	no	no
chr1	26233989	26233990	C	A	0.571718	0.508343	0.719038	0.000442802	0.475859	0.0633749	no	ref
chr1	26234453	26234454	C	G	-0.222539	-0.215285	0.740596	0.351793	0.433241	-0.00725303	no	no
chr1	26432110	26432111	T	C	0.151904	0.127592	0.75877	0.101085	-0.398265	0.0243124	no	no
chr1	26432256	26432257	G	A	1.0616	1.02139	0.535406	0.0174456	0.901294	0.040215	no	ref
chr1	26472152	26472153	G	T	-0.347373	-0.342026	0.844635	0.389545	0.243601	-0.00534717	no	no
chr1	27392587	27392588	A	T	1.11457	1.18529	0.645825	0.000103672	0.630785	-0.0707206	no	alt
chr1	28088506	28088507	T	C	-0.391588	-0.390295	0.775351	0.472961	-0.367078	-0.00129298	no	no
chr1	28369579	28369580	C	A	0.606757	0.574264	0.629145	0.0441422	0.668536	0.0324927	no	ref
chr1	28370166	28370167	C	G	0.29324	0.349447	0.695702	0.00159662	0.523459	-0.0562062	no	alt
chr1	28370340	28370341	C	T	-0.085891	-0.161182	0.707237	3.91334e-05	0.499733	0.0752908	no	ref
chr1	28736723	28736724	G	A	0.0416994	0.0669715	0.716151	0.092463	0.481664	-0.0252721	no	no
chr1	29236546	29236547	C	T	-0.463722	-0.416923	0.683578	0.00704404	0.548822	-0.0467991	no	alt
chr1	30718245	30718246	G	C	0.605202	0.58753	0.721897	0.176956	-0.470136	0.0176717	no	no
chr1	30718618	30718619	G	C	0.754136	0.697297	0.647968	0.00143347	0.626006	0.0568383	no	ref
chr1	30718668	30718669	G	C	0.767006	0.757368	0.647619	0.306585	0.626783	0.00963722	no	no
chr1	30719456	30719457	G	T	-0.503733	-0.517931	0.367107	0.228189	-1.44573	0.0141983	no	no
chr1	31509519	31509520	T	C	-0.100494	-0.113247	0.58731	0.251752	-0.767806	0.0127527	no	no
chr1	31575787	31575788	C	G	0.427402	0.422113	0.659818	0.390727	-0.599859	0.00528845	no	no
chr1	31594162	31594163	T	A	-0.449221	-0.418343	0.793121	0.0526373	-0.334387	-0.0308778	no	no
chr1	31645211	31645212	A	G	-0.168846	-0.227633	0.707163	0.0010216	-0.499885	0.058787	no	ref
chr1	31715270	31715271	G	A	0.511729	0.537137	0.565073	0.0912945	0.82349	-0.0254072	no	no
chr1	32108283	32108284	T	C	-0.910721	-0.881619	0.342696	0.0634301	-1.545	-0.0291011	no	no
chr1	32248404	32248405	G	C	-0.500688	-0.474612	0.755219	0.0856649	-0.405034	-0.0260767	no	no
chr1	32351328	32351329	G	A	0.513569	0.484452	0.722101	0.063325	0.469728	0.0291172	no	no
chr1	33080994	33080995	A	G	0.371901	0.360899	0.442443	0.281921	-1.17643	0.0110019	no	no
chr1	33127285	33127286	A	G	0.842388	0.872056	0.545256	0.0598151	-0.874993	-0.0296678	no	no
chr1	33350097	33350098	A	T	0.131825	0.0800086	0.616858	0.00328151	0.696989	0.0518169	no	ref
chr1	34859811	34859812	C	T	0.886081	0.86834	0.719038	0.176019	0.475859	0.0177406	no	no
chr1	36088840	36088841	G	C	1.00237	0.993634	0.221984	0.323353	2.17147	0.00873722	no	no
chr1	36099760	36099761	T	C	-0.618288	-0.631587	0.600347	0.242701	-0.736132	0.0132989	no	no
chr1	36149809	36149810	G	A	-0.287103	-0.327017	0.671952	0.0181368	0.573569	0.0399143	no	ref
chr1	36398052	36398053	T	C	0.30339	0.293135	0.198765	0.295301	-2.33086	0.010255	no	no
chr1	37556850	37556851	C	A	0.383488	0.305693	0.695702	2.24181e-05	0.523459	0.0777954	no	ref
chr1	37690670	37690671	G	A	0.991291	0.79654	0.629145	8.37574e-25	0.668536	0.194751	no	ref
chr1	37692171	37692172	A	G	-0.0107521	0.0626299	0.308591	5.91762e-05	-1.69623	-0.0733821	no	alt
chr1	37692274	37692275	C	T	0.776321	0.742992	0.504037	0.0401987	0.988398	0.0333289	no	ref
chr1	37692538	37692539	C	T	0.4036	0.414902	0.651929	0.276631	-0.617213	-0.0113019	no	no
chr1	37990218	37990219	G	C	-0.312366	-0.328469	0.647619	0.199131	0.626783	0.0161028	no	no
chr1	38859186	38859187	C	G	0.0571146	0.112635	0.645825	0.00179264	0.630785	-0.0555204	no	alt
chr1	38873583	38873584	G	A	0.516634	0.534313	0.404865	0.176857	-1.30449	-0.0176789	no	no
chr1	39491628	39491629	G	A	0.603951	0.523511	0.639173	1.22279e-05	0.645722	0.08044	no	ref
chr1	39691470	39691471	C	T	0.413	0.381973	0.649579	0.051798	0.622424	0.0310277	no	no
chr1	39883458	39883459	G	A	0.308546	0.411152	0.75877	3.671e-08	-0.398265	-0.102607	no	alt
chr1	40097320	40097321	T	C	0.323604	0.278956	0.647754	0.00958556	0.626483	0.0446483	no	ref
chr1	40692184	40692185	A	G	1.0549	1.04178	0.655417	0.245582	-0.609514	0.0131239	no	no
chr1	40862627	40862628	A	C	0.0814164	0.079662	0.0831204	0.463337	3.58865	0.00175434	no	no
chr1	42335342	42335343	T	C	-0.119893	-0.148575	0.759061	0.0662117	-0.397713	0.028682	no	no
chr1	42463058	42463059	G	A	-0.178386	-0.18724	0.759201	0.321156	-0.397446	0.00885402	no	no
chr1	42463307	42463308	A	C	0.130017	0.0882377	0.666971	0.0142013	0.584303	0.0417793	no	ref
chr1	42767205	42767206	A	T	1.00223	1.00025	0.651929	0.458452	-0.617213	0.00198889	no	no
chr1	42924453	42924454	C	G	0.676174	0.677755	0.659818	0.46696	-0.599859	-0.00158056	no	no
chr1	42958283	42958284	T	C	0.434815	0.449541	0.724825	0.219921	-0.464295	-0.0147251	no	no
chr1	43035782	43035783	T	C	-0.693085	-0.695775	0.809659	0.44389	-0.304614	0.00269	no	no
chr1	43546065	43546066	G	A	0.447362	0.461388	0.707237	0.230919	0.499733	-0.0140268	no	no
chr1	43548608	43548609	T	C	-0.138712	-0.0450822	0.375257	4.51445e-07	-1.41405	-0.0936302	no	alt
chr1	43707751	43707752	G	A	0.593784	0.589136	0.582841	0.403685	-0.778825	0.00464789	no	no
chr1	43836639	43836640	T	C	-0.778087	-0.728581	0.706224	0.00470185	0.501801	-0.0495061	no	alt
chr1	43991542	43991543	G	A	0.505963	0.506151	0.692185	0.49606	-0.53077	-0.000188278	no	no
chr1	43991632	43991633	G	A	0.646903	0.637397	0.751762	0.309014	0.411651	0.00950556	no	no
chr1	44030806	44030807	G	T	-0.590193	-0.568313	0.645825	0.125521	0.630785	-0.0218806	no	no
chr1	44631840	44631841	G	T	0.587367	0.372688	0.71394	1.01333e-29	0.486125	0.214679	no	ref
chr1	44631966	44631967	T	C	0.881254	0.896475	0.71394	0.212297	0.486125	-0.0152211	no	no
chr1	44674190	44674191	G	A	0.668134	0.680903	0.696351	0.251472	0.522114	-0.0127694	no	no
chr1	44674438	44674439	T	G	0.628652	0.636767	0.694148	0.335152	0.526684	-0.00811556	no	no
chr1	44730954	44730955	C	T	-0.792463	-0.780236	0.703369	0.260624	0.507647	-0.0122272	no	no
chr1	44731045	44731046	C	A	-0.708353	-0.696363	0.653718	0.264682	-0.61326	-0.01199	no	no
chr1	44731081	44731082	A	G	-0.723181	-0.721171	0.636389	0.458024	0.65202	-0.00200944	no	no
chr1	44739650	44739651	A	G	0.456061	0.445875	0.67452	0.296556	-0.568066	0.0101858	no	no
chr1	44775440	44775441	T	C	0.766077	0.793626	0.128715	0.0742086	-2.95775	-0.0275483	no	no
chr1	44775612	44775613	C	G	0.0428453	0.0316251	0.717089	0.278067	-0.479775	0.0112202	no	no
chr1	45134667	45134668	G	C	-0.310551	-0.211289	0.679345	9.58942e-08	-0.557783	-0.0992618	no	alt
chr1	45206293	45206294	A	G	-0.767037	-0.77358	0.727992	0.365715	0.458006	0.00654278	no	no
chr1	45491027	45491028	C	A	-0.687354	-0.704705	0.759459	0.181355	-0.396956	0.0173511	no	no
chr1	45491366	45491367	G	T	1.22729	1.24623	0.637421	0.160225	-0.649682	-0.0189394	no	no
chr1	45551014	45551015	T	C	-0.0935892	-0.247457	0.713377	3.46735e-16	-0.487263	0.153868	no	ref
chr1	45687530	45687531	G	A	-0.315031	-0.282727	0.334405	0.045073	-1.58033	-0.0323042	no	alt
chr1	45750902	45750903	T	C	-0.00554994	-0.000559328	0.631397	0.396738	-0.663381	-0.00499062	no	no
chr1	46302735	46302736	T	C	-0.927051	-0.951472	0.582841	0.10008	-0.778825	0.0244211	no	no
chr1	47314278	47314279	G	A	1.04632	1.05783	0.696689	0.272931	0.521412	-0.0115133	no	no
chr1	47334326	47334327	C	A	0.411329	0.423662	0.642896	0.258827	0.637343	-0.0123329	no	no
chr1	47436613	47436614	G	A	-0.281784	-0.212292	0.610328	0.00013347	-0.712343	-0.0694918	no	alt
chr1	47913446	47913447	T	A	-0.120932	-0.182224	0.658126	0.000651531	-0.603564	0.0612923	no	ref
chr1	50977768	50977769	C	T	-0.460082	-0.386036	0.20206	5.13057e-05	-2.30715	-0.0740458	no	alt
chr1	51878741	51878742	A	C	0.915512	0.912595	0.497646	0.439198	1.00681	0.00291667	no	no
chr1	52726439	52726440	T	C	0.635853	0.656598	0.390771	0.138242	1.35561	-0.020745	no	no
chr1	52921706	52921707	G	C	-0.127438	-0.0934031	0.600092	0.0370955	-0.736743	-0.0340352	no	alt
chr1	53161061	53161062	C	G	0.29054	0.328799	0.444259	0.0223747	-1.17053	-0.0382588	no	alt
chr1	53161100	53161101	G	A	0.355138	0.341107	0.524295	0.230851	-0.931549	0.014031	no	no
chr1	53326325	53326326	C	G	0.834903	0.972845	0.552965	2.30687e-13	0.854741	-0.137942	no	alt
chr1	53838106	53838107	C	T	0.355569	0.376418	0.686169	0.137041	-0.543363	-0.020849	no	no
chr1	53946507	53946508	T	C	-1.03177	-0.975932	0.631397	0.00169824	-0.663381	-0.0558417	no	alt
chr1	54488281	54488282	T	C	-0.233748	-0.414695	0.743999	1.13082e-21	-0.426627	0.180947	no	ref
chr1	54488370	54488371	T	G	0.396799	0.383981	0.0264019	0.25067	5.24322	0.0128174	ref	no
chr1	54488571	54488572	C	T	0.0999218	0.119825	0.796879	0.148218	-0.327567	-0.0199034	no	no
chr1	54861259	54861260	A	G	-0.450832	-0.434774	0.818996	0.199791	0.288072	-0.0160578	no	no
chr1	54887408	54887409	C	G	0.252945	0.285744	0.562707	0.0426656	0.829545	-0.0327984	no	alt
chr1	54888628	54888629	C	A	0.494569	0.318451	0.707237	1.2456e-20	0.499733	0.176118	no	ref
chr1	56449197	56449198	C	T	0.792329	0.648157	0.76819	1.968e-14	-0.380464	0.144173	no	ref
chr1	56461445	56461446	C	T	0.475231	0.336029	0.470146	1.41387e-13	-1.08882	0.139202	no	ref
chr1	56476227	56476228	C	A	-0.152632	-0.17996	0.637421	0.0758468	-0.649682	0.0273278	no	no
chr1	58752893	58752894	T	C	-0.759707	-0.770795	0.778395	0.280392	0.361426	0.0110883	no	no
chr1	58899245	58899246	G	A	1.02595	1.05213	0.740533	0.084815	0.433364	-0.0261806	no	no
chr1	60733267	60733268	T	A	-0.4518	-0.409716	0.73681	0.013634	-0.440635	-0.0420839	no	alt
chr1	61050108	61050109	G	C	-0.378616	-0.371618	0.629145	0.356764	0.668536	-0.00699833	no	no
chr1	61076899	61076900	G	A	-0.677772	-0.673835	0.707237	0.418196	0.499733	-0.00393667	no	no
chr1	61914985	61914986	C	T	0.312871	0.321488	0.348944	0.325613	-1.51893	-0.00861748	no	no
chr1	63367764	63367765	C	G	-0.640622	-0.268605	0.444259	4.05529e-85	-1.17053	-0.372017	no	alt
chr1	63367778	63367779	G	T	-0.762378	-0.751498	0.662556	0.284075	-0.593887	-0.0108806	no	no
chr1	63523232	63523233	G	A	-0.0995607	-0.156427	0.717937	0.0014265	-0.478071	0.0568668	no	ref
chr1	63593972	63593973	C	G	-0.610477	-0.550453	0.74194	0.000819721	-0.430626	-0.0600245	no	alt
chr1	63641145	63641146	T	C	-0.0568042	-0.0591285	0.571548	0.451477	-0.807054	0.00232431	no	no
chr1	63641612	63641613	C	T	-0.348764	-0.43045	0.647619	9.13019e-06	0.626783	0.0816867	no	ref
chr1	63674710	63674711	G	C	0.638479	0.713224	0.730827	4.40888e-05	0.452397	-0.074745	no	alt
chr1	65420278	65420279	G	T	0.611251	0.601274	0.707237	0.300361	0.499733	0.00997667	no	no
chr1	65420458	65420459	C	G	0.605508	0.629942	0.658726	0.0999624	-0.602249	-0.0244339	no	no
chr1	65420714	65420715	T	C	0.494369	0.51139	0.675231	0.18596	-0.566548	-0.0170207	no	no
chr1	65420764	65420765	T	C	0.360664	0.324782	0.722943	0.0298963	0.468046	0.035882	no	ref
chr1	65467801	65467802	A	G	-0.288837	-0.273404	0.647987	0.209091	-0.625964	-0.0154328	no	no
chr1	65687902	65687903	A	C	-0.373332	-0.335137	0.817702	0.0225552	-0.290353	-0.0381944	no	alt
chr1	67053738	67053739	G	A	0.246213	0.294727	0.71394	0.00546434	0.486125	-0.048514	no	alt
chr1	67054456	67054457	T	G	0.029122	0.140089	0.226635	2.92181e-09	-2.14155	-0.110967	no	alt
chr1	67430988	67430989	C	T	-0.676535	-0.709663	0.51406	0.04112	-0.959993	0.0331278	no	ref
chr1	67533305	67533306	C	A	0.63203	0.638884	0.203952	0.35959	2.2937	-0.00685406	no	no
chr1	67686679	67686680	G	A	0.287837	0.219545	0.683578	0.000170159	0.548822	0.0682921	no	ref
chr1	67686704	67686705	T	C	0.800755	0.699027	0.673089	4.73741e-08	0.57113	0.101728	no	ref
chr1	67686754	67686755	C	T	1.22355	1.31468	0.579588	8.74228e-07	0.786899	-0.0911294	no	alt
chr1	67700741	67700742	G	A	-0.666583	-0.660623	0.693563	0.377272	0.527902	-0.00596	no	no
chr1	70411074	70411075	G	A	0.573837	0.599234	0.730827	0.0913807	0.452397	-0.0253972	no	no
chr1	74733055	74733056	A	C	0.578456	0.351324	0.688717	4.9422e-33	-0.538017	0.227132	no	ref
chr1	75724882	75724883	C	T	-0.930251	-0.922681	0.74194	0.345632	-0.430626	-0.00757056	no	no
chr1	84753741	84753742	A	C	-0.485302	-0.495854	0.755987	0.289942	-0.403567	0.0105522	no	no
chr1	85276328	85276329	G	C	0.436018	0.439593	0.647987	0.42562	-0.625964	-0.00357494	no	no
chr1	85465330	85465331	G	T	-0.838415	-0.816557	0.727992	0.12577	0.458006	-0.0218576	no	no
chr1	85580877	85580878	C	A	-0.85516	-0.786893	0.633098	0.00017103	-0.6595	-0.0682667	no	alt
chr1	86704809	86704810	T	G	0.0377322	0.0792353	0.653718	0.014733	-0.61326	-0.0415032	no	alt
chr1	86705093	86705094	C	T	-0.719946	-0.780387	0.637421	0.000760466	-0.649682	0.0604413	no	ref
chr1	86705273	86705274	T	C	-0.238265	-0.152845	0.707237	3.71473e-06	0.499733	-0.0854198	no	alt
chr1	86774393	86774394	A	G	-0.105773	-0.0294145	0.615152	3.09238e-05	0.700986	-0.0763584	no	alt
chr1	86914312	86914313	G	T	-0.202772	-0.194736	0.264696	0.336671	-1.91759	-0.00803617	no	no
chr1	86914376	86914377	C	T	0.240441	0.16854	0.659818	8.10216e-05	-0.599859	0.0719015	no	ref
chr1	86915770	86915771	C	A	-0.564038	-0.612847	0.812588	0.00522695	0.299404	0.0488089	no	ref
chr1	88175850	88175851	A	T	0.724296	0.638616	0.547165	3.48392e-06	0.869953	0.0856804	no	ref
chr1	88175917	88175918	C	T	1.03062	1.21366	0.665916	3.91542e-22	-0.586587	-0.183042	no	alt
chr1	88176053	88176054	T	C	-0.567142	-0.582199	0.637421	0.214808	-0.649682	0.0150567	no	no
chr1	88993077	88993078	T	C	1.1793	1.13007	0.715883	0.00490472	-0.482205	0.0492289	no	ref
chr1	89524960	89524961	G	A	-0.949652	-0.949752	0.511625	0.497919	0.966841	9.94444e-05	no	no
chr1	89763112	89763113	G	A	-0.270783	-0.273677	0.778395	0.439657	0.361426	0.00289444	no	no
chr1	90851663	90851664	C	A	0.515673	0.524028	0.683578	0.330588	0.548822	-0.008355	no	no
chr1	92859076	92859077	G	T	-0.521142	-0.535688	0.76162	0.22272	0.392857	0.0145456	no	no
chr1	92961673	92961674	C	G	-0.210898	-0.189106	0.202358	0.126482	-2.30502	-0.0217921	no	no
chr1	92961789	92961790	C	T	0.322056	0.243378	0.573018	1.8348e-05	-0.803348	0.0786784	no	ref
chr1	93079071	93079072	T	C	0.28196	0.241206	0.719038	0.0162623	0.475859	0.0407542	no	ref
chr1	93079161	93079162	C	T	0.587535	0.565522	0.705007	0.124088	0.504291	0.0220134	no	no
chr1	93180649	93180650	T	C	0.495388	0.455811	0.489722	0.0189393	1.02997	0.0395773	no	ref
chr1	93758855	93758856	A	T	-0.293959	-0.277309	0.734979	0.191203	-0.444224	-0.0166507	no	no
chr1	93769000	93769001	C	T	0.553959	0.486658	0.671952	0.000207392	0.573569	0.0673007	no	ref
chr1	93879159	93879160	C	T	0.902406	0.986527	0.703075	5.10047e-06	0.508249	-0.0841211	no	alt
chr1	93879303	93879304	G	T	0.703086	0.697357	0.535406	0.381888	0.901294	0.00572883	no	no
chr1	93980236	93980237	T	C	-0.614158	-0.636925	0.637421	0.116179	-0.649682	0.0227667	no	no
chr1	94116670	94116671	G	A	-0.333709	-0.402137	0.694148	0.000165555	0.526684	0.0684285	no	ref
chr1	94385018	94385019	T	C	-0.323237	-0.305484	0.687546	0.175858	-0.540472	-0.0177524	no	no
chr1	95014303	95014304	G	A	-0.205912	-0.17088	0.8285	0.0330518	0.271426	-0.0350319	no	alt
chr1	95233405	95233406	T	G	-0.097588	-0.236368	0.694148	1.66637e-13	0.526684	0.138781	no	ref
chr1	96721617	96721618	A	G	-0.599117	-0.599523	0.74288	0.491496	-0.4288	0.000406389	no	no
chr1	99589242	99589243	A	T	-0.0384196	-0.174409	0.756631	4.88135e-13	0.402337	0.13599	no	ref
chr1	99808793	99808794	A	C	-0.535637	-0.517324	0.876613	0.168361	-0.189988	-0.0183128	no	no
chr1	100352621	100352622	G	C	-0.158555	-0.325877	0.705031	8.3599e-19	-0.504241	0.167322	no	ref
chr1	100895127	100895128	G	C	-0.755402	-0.71812	0.782645	0.0252478	-0.35357	-0.0372817	no	alt
chr1	101288571	101288572	T	C	-0.401188	-0.399596	0.637421	0.466717	-0.649682	-0.00159222	no	no
chr1	108963212	108963213	G	T	-0.269078	-0.0608193	0.745553	4.37936e-28	-0.423617	-0.208259	no	alt
chr1	109090633	109090634	C	G	-0.477702	-0.461628	0.675494	0.199561	-0.565985	-0.0160734	no	no
chr1	109283513	109283514	C	T	0.0301859	-0.0166837	0.695702	0.00697181	0.523459	0.0468696	no	ref
chr1	109299648	109299649	C	T	-0.534429	-0.507711	0.719038	0.0805211	0.475859	-0.0267178	no	no
chr1	109392955	109392956	T	C	0.435971	0.481542	0.665916	0.00840995	-0.586587	-0.0455716	no	alt
chr1	109393152	109393153	A	C	-0.556002	-0.543475	0.670997	0.255551	-0.575621	-0.0125265	no	no
chr1	109397880	109397881	G	C	-0.698541	-0.672361	0.677519	0.084815	-0.561666	-0.0261806	no	no
chr1	109466483	109466484	C	G	0.162009	0.270163	0.719649	6.98938e-09	-0.474634	-0.108155	no	alt
chr1	109656104	109656105	C	G	0.859537	0.647212	0.647619	4.08462e-29	0.626783	0.212325	no	ref
chr1	109668048	109668049	G	T	0.450015	0.41078	0.573018	0.019785	-0.803348	0.039235	no	ref
chr1	109931370	109931371	G	A	-0.753374	-0.759953	0.795187	0.365003	-0.330633	0.00657889	no	no
chr1	109960673	109960674	T	C	0.00591391	-0.0174941	0.693358	0.109733	0.528328	0.023408	no	no
chr1	110210226	110210227	A	G	0.447594	0.387501	0.631397	0.000809673	-0.663381	0.0600932	no	ref
chr1	110338322	110338323	G	C	0.104298	0.226352	0.469365	7.63134e-11	-1.09122	-0.122053	no	alt
chr1	110338809	110338810	G	C	1.1054	1.10003	0.653718	0.388985	-0.61326	0.005375	no	no
chr1	110407816	110407817	C	T	-0.176446	-0.17635	0.675231	0.497989	-0.566548	-9.61156e-05	no	no
chr1	111139684	111139685	G	C	-0.420682	-0.506028	0.740871	3.78274e-06	0.432706	0.085346	no	ref
chr1	111250239	111250240	T	A	0.288858	0.175356	0.728976	1.30686e-09	0.456057	0.113503	no	ref
chr1	111739276	111739277	G	T	-0.0837415	-0.12739	0.571548	0.0110178	-0.807054	0.0436488	no	ref
chr1	112396294	112396295	C	T	0.0849269	0.0804922	0.746648	0.408021	-0.421501	0.00443469	no	no
chr1	113072983	113072984	C	T	0.264654	0.233791	0.759061	0.0527181	-0.397713	0.0308635	no	no
chr1	113390058	113390059	T	C	0.601006	0.5723	0.624506	0.0660527	-0.679213	0.0287056	no	no
chr1	113390165	113390166	G	A	-0.104675	-0.129571	0.631397	0.0957771	-0.663381	0.0248958	no	no
chr1	113812031	113812032	T	C	-0.945344	-0.954096	0.502514	0.323081	0.992764	0.00875167	no	no
chr1	113812319	113812320	T	G	0.780774	0.789368	0.721177	0.326057	-0.471575	-0.008594	no	no
chr1	113930027	113930028	C	T	-0.71772	-0.651752	0.633098	0.000269485	-0.6595	-0.0659683	no	alt
chr1	117605764	117605765	G	A	0.280166	0.259994	0.758489	0.144988	0.3988	0.0201716	no	no
chr1	119361380	119361381	A	C	-0.42933	-0.323661	0.852471	1.48461e-08	-0.230277	-0.105669	no	alt
chr1	119711921	119711922	G	C	0.657647	0.654753	0.759061	0.439657	-0.397713	0.00289444	no	no
chr1	119712502	119712503	A	G	-0.526281	-0.591046	0.745195	0.000340052	0.42431	0.064765	no	ref
chr1	119724881	119724882	C	G	-0.304262	-0.2647	0.658726	0.0189752	-0.602249	-0.0395625	no	alt
chr1	119766524	119766525	A	G	-0.448536	-0.461708	0.800877	0.244787	-0.320347	0.0131721	no	no
chr1	119766534	119766535	C	T	-0.410436	-0.435678	0.743727	0.0927233	0.427156	0.0252422	no	no
chr1	119958327	119958328	C	G	0.345009	0.202398	0.710328	3.68317e-14	-0.493443	0.142611	no	ref
chr1	145711326	145711327	T	G	0.0255464	0.0552477	0.647619	0.0596067	0.626783	-0.0297012	no	no
chr1	145711420	145711421	A	G	-0.562582	-0.684872	0.704309	7.03407e-11	0.50572	0.12229	no	ref
chr1	147242630	147242631	G	C	0.618706	0.643147	0.697603	0.099896	0.519521	-0.0244411	no	no
chr1	147242776	147242777	G	C	-0.0200465	-0.0538135	0.71394	0.0382498	0.486125	0.033767	no	ref
chr1	150293917	150293918	T	A	1.01498	1.00426	0.755879	0.286977	-0.403772	0.0107178	no	no
chr1	150532470	150532471	G	T	0.789253	0.716543	0.662947	6.83008e-05	0.593036	0.0727097	no	ref
chr1	150697475	150697476	C	T	-0.183123	-0.218399	0.535406	0.0321173	0.901294	0.0352764	no	ref
chr1	151399570	151399571	C	T	0.79403	0.759069	0.597027	0.0333264	0.744131	0.0349611	no	ref
chr1	153507004	153507005	C	G	0.256133	0.0889164	0.738323	8.78105e-19	-0.437676	0.167217	no	ref
chr1	154335153	154335154	C	T	0.22286	0.202437	0.767821	0.142005	-0.381159	0.0204229	no	no
chr1	154936791	154936792	A	G	-0.469735	-0.483157	0.62421	0.240681	0.679896	0.0134223	no	no
chr1	154944837	154944838	G	A	-0.253318	-0.299297	0.812588	0.00793273	0.299404	0.0459791	no	ref
chr1	155051157	155051158	G	A	0.576751	0.544281	0.624506	0.044256	-0.679213	0.0324694	no	ref
chr1	155063134	155063135	C	T	0.720538	0.719107	0.786195	0.470099	-0.347041	0.00143011	no	no
chr1	155070959	155070960	G	C	0.0468016	-0.016639	0.75193	0.000437353	0.411331	0.0634407	no	ref
chr1	155127788	155127789	A	G	0.472346	0.431403	0.516279	0.0158638	0.953778	0.0409433	no	ref
chr1	155135810	155135811	G	A	1.02577	1.02408	0.711566	0.464655	0.49093	0.00169111	no	no
chr1	155208990	155208991	T	A	-0.981416	-0.968306	0.721934	0.245811	0.470061	-0.01311	no	no
chr1	155227670	155227671	C	T	0.859752	0.829827	0.649579	0.0582283	0.622424	0.029925	no	no
chr1	156054581	156054582	A	G	0.505229	0.481649	0.719038	0.108041	0.475859	0.0235808	no	no
chr1	156291699	156291700	G	C	0.422017	0.390336	0.535406	0.0482642	0.901294	0.0316807	no	ref
chr1	156357103	156357104	T	A	0.100877	0.178529	0.719038	2.31549e-05	0.475859	-0.077652	no	alt
chr1	156445880	156445881	C	T	-0.307383	-0.377895	0.707237	0.00010823	0.499733	0.0705127	no	ref
chr1	156477110	156477111	T	C	0.341214	0.403787	0.796879	0.000514521	-0.327567	-0.0625726	no	alt
chr1	156624571	156624572	T	C	-0.417446	-0.435616	0.879317	0.170252	-0.185545	0.01817	no	no
chr1	156662147	156662148	C	T	0.219615	0.303668	0.809659	5.18594e-06	-0.304614	-0.0840525	no	alt
chr1	156728553	156728554	C	A	0.355211	0.357977	0.704309	0.442313	0.50572	-0.00276614	no	no
chr1	156741024	156741025	G	T	-0.136414	-0.106421	0.793121	0.0578153	-0.334387	-0.0299928	no	no
chr1	157138708	157138709	C	T	0.233052	0.2226	0.308591	0.29173	-1.69623	0.0104528	no	no
chr1	157138776	157138777	G	T	0.194161	0.291966	0.44874	1.44313e-07	-1.15605	-0.0978054	no	alt
chr1	157240616	157240617	A	G	-0.323445	-0.235189	0.682838	1.83004e-06	-0.550386	-0.0882565	no	alt
chr1	157240918	157240919	A	G	0.375094	0.349731	0.653718	0.0916754	-0.61326	0.0253631	no	no
chr1	157240965	157240966	G	A	-0.435388	-0.409658	0.70741	0.0885459	-0.499382	-0.0257301	no	no
chr1	160054073	160054074	G	A	-0.645344	-0.705632	0.573018	0.000781814	-0.803348	0.0602878	no	ref
chr1	160098838	160098839	A	C	0.718499	0.70057	0.741127	0.173467	-0.432208	0.0179294	no	no
chr1	160343604	160343605	C	T	-0.719924	-0.723304	0.740596	0.429633	0.433241	0.00338	no	no
chr1	161098449	161098450	G	A	-0.500242	-0.494339	0.635917	0.378407	-0.65309	-0.00590311	no	no
chr1	161166433	161166434	C	A	0.427018	0.322648	0.721934	2.18619e-08	0.470061	0.10437	no	ref
chr1	161440462	161440463	C	T	-0.527237	-0.552789	0.721934	0.0900477	0.470061	0.0255528	no	no
chr1	161440558	161440559	G	A	-0.907229	-0.938266	0.647619	0.0517447	0.626783	0.0310372	no	no
chr1	161440641	161440642	T	G	-0.621974	-0.58721	0.659818	0.0340994	-0.599859	-0.0347644	no	alt
chr1	161440667	161440668	A	G	-0.595909	-0.612284	0.67305	0.195168	0.571213	0.016375	no	no
chr1	161440679	161440680	G	C	-0.51884	-0.480876	0.552965	0.0232117	0.854741	-0.0379638	no	alt
chr1	161440707	161440708	C	T	-0.556261	-0.636672	0.719038	1.23101e-05	0.475859	0.0804112	no	ref
chr1	161444958	161444959	T	A	-0.881729	-0.898577	0.629145	0.1884	0.668536	0.0168478	no	no
chr1	161530921	161530922	G	T	0.401929	0.412546	0.646321	0.28877	0.629677	-0.0106176	no	no
chr1	161531005	161531006	C	G	0.198345	0.178678	0.71394	0.151102	0.486125	0.0196673	no	no
chr1	161612688	161612689	A	G	-0.836326	-0.796718	0.744505	0.0188668	-0.425646	-0.0396072	no	alt
chr1	162069603	162069604	G	T	0.435514	0.478265	0.580453	0.0124603	0.784748	-0.0427506	no	alt
chr1	162092253	162092254	C	T	0.117825	0.01002	0.799592	7.77848e-09	0.322664	0.107805	no	ref
chr1	162197128	162197129	G	C	0.5651	0.682214	0.71394	4.03229e-10	0.486125	-0.117114	no	alt
chr1	165221638	165221639	T	C	0.0378685	0.0317019	0.759061	0.373161	-0.397713	0.00616663	no	no
chr1	166165155	166165156	T	C	-0.671436	-0.720279	0.740596	0.00520027	0.433241	0.0488428	no	ref
chr1	168145963	168145964	G	A	-0.179505	-0.189619	0.442501	0.297859	-1.17625	0.010114	no	no
chr1	168178853	168178854	G	A	0.959715	1.01273	0.74194	0.00270739	-0.430626	-0.0530183	no	alt
chr1	169368137	169368138	C	T	0.437119	0.389356	0.829252	0.00611198	-0.270118	0.0477637	no	ref
chr1	169586811	169586812	C	T	-0.816703	-0.825402	0.739147	0.324066	-0.436067	0.00869944	no	no
chr1	169893443	169893444	G	C	-1.09296	-1.09276	0.334405	0.495698	-1.58033	-0.000205556	no	no
chr1	170074762	170074763	G	C	0.694301	0.683656	0.471345	0.288269	-1.08514	0.0106456	no	no
chr1	171645164	171645165	T	C	-0.182915	-0.138588	0.791881	0.0100269	-0.336645	-0.0443272	no	alt
chr1	171781330	171781331	A	G	0.799937	0.76477	0.593912	0.0325339	0.751678	0.0351667	no	ref
chr1	171781416	171781417	T	C	0.986853	0.999359	0.624506	0.255905	-0.679213	-0.0125056	no	no
chr1	171781633	171781634	C	T	0.920732	0.960477	0.676466	0.0185376	-0.563911	-0.0397444	no	alt
chr1	172451331	172451332	C	T	0.189638	0.0357034	0.709729	3.36954e-16	0.49466	0.153934	no	ref
chr1	173128147	173128148	T	A	0.863798	0.839637	0.647619	0.102501	0.626783	0.0241606	no	no
chr1	173868167	173868168	T	C	0.779745	0.780219	0.652485	0.490072	-0.615984	-0.000474444	no	no
chr1	174159855	174159856	A	G	-0.214844	-0.150062	0.550051	0.000338953	-0.862362	-0.0647819	no	alt
chr1	175193059	175193060	C	G	0.595635	0.643759	0.674007	0.00579263	-0.569164	-0.0481243	no	alt
chr1	176207358	176207359	G	A	0.055515	0.0212429	0.749189	0.0360991	-0.416598	0.0342721	no	ref
chr1	178542756	178542757	G	C	-0.315473	-0.277311	0.502514	0.0226456	0.992764	-0.0381623	no	alt
chr1	178542788	178542789	C	T	-0.765194	-0.780825	0.779235	0.206112	-0.35987	0.0156311	no	no
chr1	178542805	178542806	A	C	-0.720783	-0.748386	0.647987	0.0738084	-0.625964	0.0276028	no	no
chr1	178543146	178543147	C	G	-0.335821	-0.354231	0.756631	0.167079	0.402337	0.0184102	no	no
chr1	178725005	178725006	G	A	-0.507305	-0.471156	0.514973	0.0289557	0.957431	-0.0361498	no	alt
chr1	180502743	180502744	C	T	-0.266	-0.493344	0.74194	4.3249e-33	-0.430626	0.227344	no	ref
chr1	181105747	181105748	T	C	-0.538747	-0.601114	0.72556	0.000534529	-0.462834	0.0623672	no	ref
chr1	183023889	183023890	C	T	-0.565032	-0.603298	0.633098	0.0223544	-0.6595	0.0382661	no	ref
chr1	183073395	183073396	G	A	-0.594994	-0.622888	0.611374	0.0717004	-0.709874	0.0278933	no	no
chr1	183471661	183471662	A	T	0.00284666	0.0573506	0.693358	0.00212359	0.528328	-0.0545039	no	alt
chr1	183635769	183635770	A	G	0.464383	0.492034	0.308591	0.0734498	-1.69623	-0.0276517	no	no
chr1	183699670	183699671	G	A	-0.030086	-0.0298375	0.705031	0.4948	-0.504241	-0.000248489	no	no
chr1	184051810	184051811	G	A	-0.713097	-0.703676	0.295546	0.310582	-1.75854	-0.00942078	no	no
chr1	185156911	185156912	G	A	0.304275	0.311819	0.279639	0.346156	1.83836	-0.00754345	no	no
chr1	192701106	192701107	G	A	0.59481	0.562154	0.695702	0.0433479	0.523459	0.0326561	no	ref
chr1	192808676	192808677	G	C	-0.797525	-0.795064	0.186171	0.448637	-2.4253	-0.00246111	no	no
chr1	192809028	192809029	A	T	0.736089	0.695583	0.455841	0.0167991	-1.1334	0.0405056	no	ref
chr1	193059803	193059804	G	A	-0.649621	-0.63775	0.730827	0.266737	0.452397	-0.0118706	no	no
chr1	193105520	193105521	T	A	0.414061	0.411471	0.335258	0.445951	-1.57666	0.00259056	no	no
chr1	193121734	193121735	C	A	-0.318349	-0.249084	0.287146	0.000139771	-1.80014	-0.0692653	no	alt
chr1	197884338	197884339	A	C	0.266254	0.239749	0.308591	0.0822041	-1.69623	0.0265047	no	no
chr1	198159050	198159051	G	C	0.221713	0.234311	0.716104	0.254346	0.481758	-0.0125981	no	no
chr1	200738813	200738814	G	T	0.887848	0.912336	0.658126	0.0994673	-0.603564	-0.0244878	no	no
chr1	200897002	200897003	C	T	0.513882	0.506748	0.71394	0.354128	0.486125	0.00713322	no	no
chr1	201114377	201114378	A	G	-0.463154	-0.508054	0.513019	0.00925097	0.962917	0.0449006	no	ref
chr1	201154616	201154617	C	G	0.353869	0.378844	0.578216	0.0950776	-0.790319	-0.0249744	no	no
chr1	201170735	201170736	G	A	0.902035	0.965561	0.715883	0.000430369	-0.482205	-0.0635261	no	alt
chr1	201171081	201171082	G	A	-0.327881	-0.361741	0.704309	0.0378465	0.50572	0.0338599	no	ref
chr1	201462118	201462119	T	C	-0.156222	-0.100972	0.71394	0.0018755	0.486125	-0.0552508	no	alt
chr1	201469320	201469321	G	A	0.460506	0.413071	0.694148	0.00641645	0.526684	0.0474351	no	ref
chr1	202010326	202010327	G	A	-0.0587881	-0.129093	0.713597	0.000112972	0.486819	0.0703049	no	ref
chr1	202810718	202810719	C	G	-0.57918	-0.600205	0.499737	0.13503	1.00076	0.0210247	no	no
chr1	202861090	202861091	A	C	-0.0927022	-0.0973387	0.707237	0.403918	0.499733	0.00463642	no	no
chr1	202862817	202862818	T	G	0.273049	0.220504	0.763585	0.00292146	0.38914	0.0525457	no	ref
chr1	202958372	202958373	T	C	1.15193	1.16995	0.629145	0.172133	0.668536	-0.0180289	no	no
chr1	203305407	203305408	C	A	0.801786	0.800437	0.71394	0.471794	0.486125	0.00134889	no	no
chr1	204763917	204763918	C	G	0.0943079	0.195804	0.843825	5.06575e-08	0.244984	-0.101496	no	alt
chr1	205121976	205121977	G	C	0.0777122	-0.0500653	0.502514	1.02079e-11	0.992764	0.127777	no	ref
chr1	205122298	205122299	T	G	-0.336042	-0.288598	0.442443	0.0064071	-1.17643	-0.0474449	no	alt
chr1	205321836	205321837	C	T	0.807072	0.626087	0.235718	1.10917e-21	2.08487	0.180986	no	ref
chr1	205631990	205631991	T	A	0.978261	0.958084	0.715401	0.144921	-0.483175	0.0201772	no	no
chr1	205749339	205749340	A	G	0.603177	0.57606	0.640143	0.0774405	0.643534	0.0271167	no	no
chr1	206612624	206612625	C	T	0.476534	0.490744	0.647619	0.228008	0.626783	-0.0142098	no	no
chr1	207751846	207751847	G	A	0.00392443	-0.00673939	0.49989	0.287942	-1.00032	0.0106638	no	no
chr1	207752249	207752250	C	T	-0.437301	-0.429522	0.647619	0.341598	0.626783	-0.00777961	no	no
chr1	208243375	208243376	A	G	-0.713258	-0.739256	0.742465	0.0863145	0.429604	0.0259978	no	no
chr1	209827887	209827888	C	T	0.837604	0.717084	0.734541	1.28824e-10	-0.445085	0.120521	no	ref
chr1	211416442	211416443	G	A	-0.947271	-0.902983	0.0197174	0.0100823	-5.66438	-0.0442878	alt	alt
chr1	211515383	211515384	G	T	0.814314	0.841446	0.739147	0.0773265	-0.436067	-0.0271317	no	no
chr1	211603432	211603433	T	C	-0.264746	-0.316349	0.683578	0.00339422	0.548822	0.0516036	no	ref
chr1	212255228	212255229	G	A	0.522832	0.443425	0.67356	1.55297e-05	-0.570121	0.0794067	no	ref
chr1	212284974	212284975	G	T	0.213674	0.225481	0.653718	0.26784	-0.61326	-0.0118066	no	no
chr1	212285040	212285041	G	A	-0.278342	-0.258589	0.251135	0.150048	1.99346	-0.0197533	no	no
chr1	212414847	212414848	C	A	0.405853	0.472239	0.447057	0.000248369	1.16147	-0.066386	no	alt
chr1	212414863	212414864	C	G	0.577844	0.589038	0.343603	0.27852	-1.54118	-0.0111944	no	no
chr1	212858105	212858106	G	C	0.529873	0.549684	0.573018	0.149337	-0.803348	-0.0198115	no	no
chr1	212858130	212858131	A	C	0.906982	0.937773	0.726581	0.0531308	-0.460805	-0.0307906	no	no
chr1	212858366	212858367	C	T	0.582604	0.284459	0.0240696	1.93708e-55	5.37664	0.298144	ref	ref
chr1	214281127	214281128	G	A	0.469967	0.509177	0.603788	0.0198495	-0.727886	-0.0392094	no	alt
chr1	221742964	221742965	A	C	0.365463	0.24566	0.709549	1.64227e-10	-0.495026	0.119804	no	ref
chr1	222465695	222465696	A	T	0.0721469	0.179848	0.0899963	8.03017e-09	-3.47399	-0.107701	no	alt
chr1	222465894	222465895	T	C	-0.576043	-0.584429	0.719038	0.329996	0.475859	0.00838611	no	no
chr1	222589892	222589893	T	G	1.11274	1.11389	0.704309	0.475889	0.50572	-0.00115278	no	no
chr1	222712776	222712777	A	G	0.302378	0.159961	0.222433	3.97931e-14	2.16856	0.142417	no	ref
chr1	223628349	223628350	A	G	-0.103094	-0.100854	0.74194	0.453217	-0.430626	-0.0022406	no	no
chr1	223708239	223708240	C	T	0.78424	0.734617	0.797706	0.00461839	-0.326071	0.0496233	no	ref
chr1	223846089	223846090	A	G	0.667451	0.644263	0.707237	0.111917	0.499733	0.0231878	no	no
chr1	223886713	223886714	C	G	0.165472	0.096962	0.719038	0.000162875	0.475859	0.0685096	no	ref
chr1	225700251	225700252	C	T	-0.302099	-0.298699	0.647619	0.429221	0.626783	-0.0034	no	no
chr1	225767969	225767970	G	A	0.592293	0.0959065	0.0840238	8.79588e-150	3.57306	0.496387	no	ref
chr1	225777847	225777848	G	A	0.877329	0.831544	0.494468	0.00815701	1.01605	0.045785	no	ref
chr1	225999427	225999428	C	T	1.06826	1.06881	0.700792	0.488363	-0.512942	-0.000556111	no	no
chr1	226083588	226083589	C	A	0.635916	0.592368	0.719038	0.0111725	0.475859	0.0435478	no	ref
chr1	226407675	226407676	C	G	0.113893	0.085504	0.64881	0.0682111	-0.624131	0.028389	no	no
chr1	226407687	226407688	C	G	0.156601	0.261182	0.652485	2.0538e-08	-0.615984	-0.104581	no	alt
chr1	226407945	226407946	C	G	0.0573723	0.00205636	0.742465	0.00185516	0.429604	0.055316	no	ref
chr1	226939916	226939917	G	A	0.0535907	0.293349	0.679345	1.40579e-36	-0.557783	-0.239759	no	alt
chr1	226994477	226994478	C	T	0.909584	0.838627	0.809659	9.87151e-05	-0.304614	0.0709567	no	ref
chr1	227999494	227999495	G	T	-0.352307	-0.373557	0.629145	0.132475	0.668536	0.0212504	no	no
chr1	228486872	228486873	C	T	-0.179057	-0.234427	0.687479	0.00183842	-0.540613	0.0553701	no	ref
chr1	228836534	228836535	A	G	0.122548	0.178173	0.727992	0.00176138	0.458006	-0.055625	no	alt
chr1	228837905	228837906	C	T	-0.537841	-0.467632	0.74194	0.000115229	-0.430626	-0.0702088	no	alt
chr1	228964616	228964617	T	C	-0.267289	-0.252627	0.670997	0.220896	-0.575621	-0.0146625	no	no
chr1	229099163	229099164	A	G	0.0182817	0.0281643	0.786195	0.30208	-0.347041	-0.0098826	no	no
chr1	229099312	229099313	T	C	0.310072	0.348244	0.759061	0.022618	-0.397713	-0.0381721	no	alt
chr1	229203559	229203560	G	A	0.367816	0.333063	0.659818	0.0341443	-0.599859	0.0347531	no	ref
chr1	229299250	229299251	A	G	-0.176555	-0.176202	0.362732	0.492629	-1.46302	-0.000352222	no	no
chr1	230106091	230106092	T	C	0.981172	0.904062	0.719038	2.6153e-05	0.475859	0.07711	no	ref
chr1	230158110	230158111	T	C	-0.419376	-0.540627	0.67342	1.0048e-10	0.570421	0.12125	no	ref
chr1	230158967	230158968	C	A	-0.0468663	0.0636496	0.58423	3.36556e-09	0.775392	-0.110516	no	alt
chr1	230159168	230159169	C	T	-0.414952	-0.390938	0.307112	0.103873	-1.70317	-0.0240149	no	no
chr1	230159241	230159242	C	A	-0.715092	-0.454271	0.673442	6.47754e-43	-0.570375	-0.260821	no	alt
chr1	230702368	230702369	A	G	-0.0495734	0.0278835	0.715066	2.41945e-05	0.483851	-0.0774569	no	alt
chr1	230714336	230714337	C	T	0.17712	0.156659	0.693358	0.141559	0.528328	0.0204607	no	no
chr1	230714651	230714652	G	A	-0.408613	-0.348171	0.637421	0.000760467	-0.649682	-0.0604413	no	alt
chr1	231487202	231487203	T	C	0.386423	0.401769	0.640185	0.210404	-0.643439	-0.0153458	no	no
chr1	231528456	231528457	G	C	-0.357264	-0.317297	0.652485	0.0180138	-0.615984	-0.0399671	no	alt
chr1	231528860	231528861	C	T	-0.267269	-0.323836	0.513019	0.00150159	0.962917	0.0565668	no	ref
chr1	232950492	232950493	T	G	1.17573	1.1476	0.683578	0.0700139	0.548822	0.0281306	no	no
chr1	232950647	232950648	C	G	0.742891	0.743007	0.767821	0.49757	-0.381159	-0.000116111	no	no
chr1	234314161	234314162	G	A	0.261371	0.190957	0.579588	0.000110452	0.786899	0.0704142	no	ref
chr1	234327893	234327894	C	T	-0.413763	-0.334226	0.376724	1.50737e-05	1.40842	-0.0795362	no	alt
chr1	234479174	234479175	G	T	0.352694	0.438532	0.281177	3.35081e-06	-1.83045	-0.0858383	no	alt
chr1	234479271	234479272	T	C	-0.272099	-0.284719	0.745195	0.25398	0.42431	0.0126198	no	no
chr1	234499171	234499172	G	A	-0.40235	-0.369887	0.714224	0.044286	-0.485551	-0.0324633	no	alt
chr1	234499205	234499206	A	G	-0.326491	-0.328724	0.640628	0.453379	-0.642441	0.0022328	no	no
chr1	234499245	234499246	A	G	-0.341206	-0.359341	0.676466	0.17072	-0.563911	0.0181348	no	no
chr1	234508525	234508526	T	A	-0.185177	-0.16293	0.684004	0.121594	-0.547924	-0.0222472	no	no
chr1	234600108	234600109	T	G	0.810117	0.821876	0.707237	0.268666	0.499733	-0.0117589	no	no
chr1	234602960	234602961	C	T	0.36684	0.415459	0.700792	0.00537867	-0.512942	-0.0486191	no	alt
chr1	234611172	234611173	G	C	0.43702	0.405081	0.662556	0.0469207	-0.593887	0.031939	no	ref
chr1	234612107	234612108	C	G	-0.130055	-0.133836	0.62421	0.421388	0.679896	0.00378096	no	no
chr1	234721928	234721929	T	C	-0.167853	-0.178078	0.573018	0.29584	-0.803348	0.0102253	no	no
chr1	234768839	234768840	T	C	-0.221802	-0.271797	0.728976	0.0043623	0.456057	0.0499949	no	ref
chr1	234772422	234772423	C	T	-0.527571	-0.559931	0.601347	0.0447929	-0.733731	0.0323606	no	ref
chr1	234957195	234957196	T	C	-0.735069	-0.727607	0.665916	0.347719	-0.586587	-0.00746278	no	no
chr1	234957660	234957661	A	G	0.946998	0.936365	0.0197174	0.288487	-5.66438	0.0106333	alt	no
chr1	235503885	235503886	A	G	-0.283865	-0.318264	0.750897	0.0355742	0.413313	0.0343992	no	ref
chr1	235504389	235504390	G	A	0.186544	0.170429	0.711186	0.198945	0.491701	0.0161155	no	no
chr1	235504678	235504679	G	C	0.726348	0.66794	0.647619	0.00109201	0.626783	0.0584079	no	ref
chr1	235504860	235504861	T	C	0.105657	-0.0429557	0.800476	3.19536e-15	-0.321071	0.148612	no	ref
chr1	236064107	236064108	G	C	-0.377311	-0.398279	0.676447	0.135676	-0.563952	0.0209681	no	no
chr1	236065351	236065352	C	A	-0.415838	-0.405125	0.498641	0.287076	-1.00393	-0.0107122	no	no
chr1	236282015	236282016	G	T	0.762452	0.753897	0.683578	0.326805	0.548822	0.00855444	no	no
chr1	236524481	236524482	A	G	0.36668	0.457214	0.742391	1.02069e-06	-0.429748	-0.0905341	no	alt
chr1	236531856	236531857	T	C	-0.0836202	0.0105449	0.308591	3.9109e-07	-1.69623	-0.0941651	no	alt
chr1	236604525	236604526	T	C	0.636937	0.68817	0.719038	0.00359842	0.475859	-0.0512328	no	alt
chr1	236795082	236795083	A	C	0.736615	0.750954	0.44874	0.225966	-1.15605	-0.0143389	no	no
chr1	241847941	241847942	A	G	0.413604	0.323446	0.520024	1.1249e-06	-0.94335	0.0901585	no	ref
chr1	241848041	241848042	C	G	0.225593	0.200412	0.750469	0.0932511	0.414136	0.0251818	no	no
chr1	241848231	241848232	A	G	1.08769	1.09682	0.795627	0.31603	-0.329835	-0.00912778	no	no
chr1	243256126	243256127	T	A	-0.446752	-0.415336	0.653718	0.0496707	-0.61326	-0.0314163	no	alt
chr1	244863333	244863334	A	C	0.148768	0.0972691	0.449165	0.00345088	1.15468	0.0514987	no	ref
chr1	244970186	244970187	T	G	-0.338963	-0.323102	0.719038	0.202701	0.475859	-0.0158604	no	no
chr1	244970359	244970360	G	C	-0.0189193	0.0561621	0.629145	4.09684e-05	0.668536	-0.0750815	no	alt
chr1	244971380	244971381	T	A	-0.290595	-0.260324	0.799592	0.0561483	0.322664	-0.0302707	no	no
chr1	245107424	245107425	G	T	-0.162218	-0.226994	0.629145	0.000339369	0.668536	0.0647755	no	ref
chr1	246219896	246219897	T	C	-0.217925	-0.235041	0.684366	0.184618	-0.547161	0.0171165	no	no
chr1	246219980	246219981	A	G	-0.333437	-0.221272	0.686169	2.00161e-09	-0.543363	-0.112166	no	alt
chr1	246566687	246566688	A	G	-0.513554	-0.55077	0.481196	0.0254524	1.0553	0.0372157	no	ref
chr1	247008033	247008034	C	T	0.590988	0.609109	0.647619	0.170902	0.626783	-0.0181211	no	no
chr1	247008087	247008088	C	G	0.814954	0.742358	0.329518	6.9967e-05	1.60157	0.0725961	no	ref
chr1	247103971	247103972	C	A	-0.129033	-0.124975	0.647619	0.415709	0.626783	-0.0040581	no	no
chr1	247104365	247104366	G	T	1.01867	1.00472	0.649687	0.232138	-0.622184	0.0139506	no	no
chr1	248826484	248826485	T	G	0.125572	0.0694762	0.649687	0.00162681	-0.622184	0.0560958	no	ref
chr1	248826594	248826595	G	A	0.0809412	-0.0580816	0.677043	1.51646e-13	0.562681	0.139023	no	ref
chr1	248826723	248826724	G	C	-0.1914	-0.288662	0.71394	1.67885e-07	0.486125	0.0972611	no	ref
chr1	248838070	248838071	A	C	0.665534	0.642479	0.719038	0.113254	0.475859	0.0230544	no	no
chr1	248838881	248838882	T	C	-0.597608	-0.597416	0.71394	0.495988	0.486125	-0.000191706	no	no
chr1	248839078	248839079	C	A	-0.0414675	-0.111404	0.675983	0.000121853	0.564942	0.0699368	no	ref
chr1	248859243	248859244	G	T	0.303958	0.263504	0.69435	0.0169119	0.526264	0.0404542	no	ref
chr1	248863452	248863453	C	T	-0.139215	-0.121866	0.756631	0.181382	0.402337	-0.0173491	no	no
chr1	248873490	248873491	T	C	-0.603592	-0.604691	0.686169	0.477015	-0.543363	0.00109889	no	no
chr1	248873907	248873908	G	C	-0.714605	-0.694669	0.652485	0.147829	-0.615984	-0.0199356	no	no
chr2	676781	676782	C	A	0.475575	0.460043	0.14515	0.207601	2.78439	0.0155318	no	no
chr2	677212	677213	G	A	0.369022	0.315181	0.715883	0.00236842	-0.482205	0.0538407	no	ref
chr2	677294	677295	C	T	-0.768216	-0.743607	0.494468	0.0983662	1.01605	-0.0246083	no	no
chr2	2536613	2536614	T	C	1.17223	1.08138	0.759061	9.40127e-07	-0.397713	0.0908506	no	ref
chr2	3377789	3377790	T	C	-0.00805865	0.0247837	0.759201	0.0424567	-0.397446	-0.0328424	no	alt
chr2	3519672	3519673	C	A	-0.0406479	-0.0521619	0.230939	0.272919	-2.11442	0.011514	no	no
chr2	3652304	3652305	G	T	-0.442877	-0.501627	0.629145	0.00102829	0.668536	0.05875	no	ref
chr2	3657239	3657240	G	T	0.279252	0.21609	0.800891	0.000460824	-0.320321	0.0631625	no	ref
chr2	8413922	8413923	A	T	0.148653	0.112955	0.693358	0.0305573	0.528328	0.035698	no	ref
chr2	8574098	8574099	A	G	-0.0116896	-0.00888802	0.751762	0.441579	0.411651	-0.00280159	no	no
chr2	8612923	8612924	T	G	-0.356529	-0.356358	0.308591	0.496421	-1.69623	-0.000170995	no	no
chr2	8633830	8633831	G	A	0.860763	0.821627	0.759061	0.0200352	-0.397713	0.0391361	no	ref
chr2	8633978	8633979	C	T	1.03405	1.11636	0.51406	7.8691e-06	-0.959993	-0.0823144	no	alt
chr2	8681543	8681544	T	G	-0.697894	-0.689137	0.727403	0.322977	0.459173	-0.00875722	no	no
chr2	9555758	9555759	G	T	0.744669	0.717975	0.759201	0.0807041	-0.397446	0.0266944	no	no
chr2	9555776	9555777	A	G	0.884271	1.10761	0.759201	5.2842e-32	-0.397446	-0.223336	no	alt
chr2	9631070	9631071	C	G	0.926367	0.946712	0.62421	0.142925	0.679896	-0.020345	no	no
chr2	9843556	9843557	G	T	0.487537	0.426072	0.740871	0.000631246	0.432706	0.0614652	no	ref
chr2	9843574	9843575	A	G	-0.208872	-0.22622	0.734979	0.181402	-0.444224	0.0173477	no	no
chr2	9843687	9843688	G	A	0.243299	0.260925	0.71394	0.177579	0.486125	-0.0176259	no	no
chr2	9843726	9843727	A	G	0.266341	0.0744374	0.707237	3.86575e-24	0.499733	0.191904	no	ref
chr2	10120391	10120392	A	G	0.832099	0.818816	0.693358	0.242956	0.528328	0.0132833	no	no
chr2	10122792	10122793	T	G	-0.688899	-0.647046	0.647619	0.0140626	0.626783	-0.0418528	no	alt
chr2	10368637	10368638	T	C	-0.0108646	-0.0183064	0.778657	0.348125	-0.360939	0.00744181	no	no
chr2	10401248	10401249	A	C	0.184291	0.258759	0.755181	4.68183e-05	0.405105	-0.0744686	no	alt
chr2	10435069	10435070	T	C	-0.438883	-0.414528	0.520024	0.10069	-0.94335	-0.024355	no	no
chr2	10630354	10630355	T	C	-0.450475	-0.41974	0.825183	0.0534495	-0.277213	-0.0307345	no	no
chr2	11343007	11343008	T	C	-0.68482	-0.608973	0.790693	3.46314e-05	0.338811	-0.0758467	no	alt
chr2	11345012	11345013	G	C	-0.0883026	-0.359161	0.647619	4.03783e-46	0.626783	0.270858	no	ref
chr2	11345104	11345105	A	G	-0.0953771	-0.0629767	0.793121	0.0445957	-0.334387	-0.0324004	no	alt
chr2	11354725	11354726	G	A	-0.574643	-0.566274	0.791563	0.330334	0.337224	-0.00836833	no	no
chr2	11370834	11370835	C	T	-0.152543	0.0302864	0.342696	4.36274e-22	-1.545	-0.18283	no	alt
chr2	15782320	15782321	C	T	-0.433733	-0.489794	0.783979	0.00163644	-0.351114	0.0560609	no	ref
chr2	16070424	16070425	G	A	-0.0766287	-0.00310607	0.821727	5.74194e-05	-0.283269	-0.0735226	no	alt
chr2	16425832	16425833	C	T	-0.334789	-0.414834	0.817702	1.34019e-05	-0.290353	0.0800451	no	ref
chr2	18970908	18970909	G	A	-0.201254	-0.343413	0.825183	4.41068e-14	-0.277213	0.142159	no	ref
chr2	19863824	19863825	C	T	-0.265781	-0.340085	0.67703	4.85172e-05	0.562709	0.0743042	no	ref
chr2	19863912	19863913	A	G	-0.313034	-0.312823	0.71394	0.495582	0.486125	-0.000211111	no	no
chr2	19901601	19901602	G	A	-0.00991563	0.0887214	0.651929	1.14349e-07	-0.617213	-0.0986371	no	alt
chr2	19901725	19901726	G	A	0.909558	0.888267	0.707237	0.13202	0.499733	0.0212909	no	no
chr2	19902070	19902071	C	G	1.05349	1.09937	0.547285	0.00803949	-0.869635	-0.0458861	no	alt
chr2	20012885	20012886	A	G	-0.0634809	-0.27347	0.687479	1.60495e-28	-0.540613	0.209989	no	ref
chr2	20051913	20051914	G	C	-0.809868	-0.7952	0.812588	0.220813	0.299404	-0.0146678	no	no
chr2	20051996	20051997	C	T	0.820752	0.753917	0.759061	0.000227392	-0.397713	0.066835	no	ref
chr2	20180542	20180543	C	T	-0.598926	-0.623791	0.573018	0.0960518	-0.803348	0.024865	no	no
chr2	20446870	20446871	G	A	0.22201	0.246888	0.759201	0.0959319	-0.397446	-0.0248784	no	no
chr2	20452745	20452746	A	G	-0.181422	-0.284233	0.812588	3.45781e-08	0.299404	0.102812	no	ref
chr2	20538998	20538999	G	A	-0.512292	-0.517251	0.786195	0.397375	-0.347041	0.00495911	no	no
chr2	20684789	20684790	C	A	-0.260532	-0.257481	0.759201	0.436404	-0.397446	-0.00305179	no	no
chr2	21042268	21042269	C	A	0.218038	0.389177	0.567419	1.38278e-19	-0.817513	-0.171138	no	alt
chr2	21067376	21067377	C	T	-0.340399	-0.340465	0.7998	0.498636	-0.322289	6.51889e-05	no	no
chr2	23927224	23927225	G	C	0.394831	0.230613	0.726951	3.50851e-18	-0.46007	0.164218	no	ref
chr2	24123823	24123824	A	G	0.272848	0.204506	0.7146	0.000168447	-0.484791	0.0683424	no	ref
chr2	25362214	25362215	C	T	0.662371	0.627678	0.444739	0.0343847	-1.16897	0.0346928	no	ref
chr2	25673918	25673919	T	G	-0.499587	-0.582396	0.816284	6.99315e-06	0.292858	0.0828097	no	ref
chr2	25878533	25878534	A	C	1.04859	1.04131	0.715401	0.35129	-0.483175	0.00727889	no	no
chr2	25878762	25878763	G	T	0.156869	0.376338	0.734979	5.67168e-31	-0.444224	-0.219469	no	alt
chr2	26033277	26033278	C	T	-0.240633	-0.268977	0.674007	0.0685227	-0.569164	0.028344	no	no
chr2	26033970	26033971	A	C	0.740436	0.762442	0.707237	0.124166	0.499733	-0.0220061	no	no
chr2	26244797	26244798	G	A	0.124886	0.171661	0.569357	0.00706841	-0.812596	-0.0467754	no	alt
chr2	27050259	27050260	C	T	0.135663	0.078298	0.66846	0.00130934	-0.581087	0.0573649	no	ref
chr2	27050702	27050703	T	C	-0.719486	-0.732535	0.546392	0.246822	-0.871991	0.0130489	no	no
chr2	27177981	27177982	C	A	-0.185226	-0.222201	0.792099	0.02621	-0.336248	0.0369753	no	ref
chr2	27212505	27212506	G	A	-0.775745	-0.72658	0.798638	0.00495257	-0.324387	-0.049165	no	alt
chr2	27356363	27356364	T	C	-0.606271	-0.590753	0.713816	0.207811	-0.486376	-0.0155178	no	no
chr2	27412595	27412596	A	G	-0.303384	-0.204562	0.798638	1.08566e-07	-0.324387	-0.0988216	no	alt
chr2	27428507	27428508	C	T	0.631062	0.649904	0.444259	0.161477	-1.17053	-0.0188417	no	no
chr2	27428825	27428826	T	C	-1.02954	-1.09359	0.490492	0.000390003	-1.0277	0.0640467	no	ref
chr2	27429285	27429286	G	T	-0.448401	-0.351444	0.754391	1.82651e-07	-0.406616	-0.0969567	no	alt
chr2	27629050	27629051	G	A	0.273953	0.329652	0.693358	0.00173965	0.528328	-0.0556988	no	alt
chr2	28751599	28751600	T	C	0.445422	0.385395	0.72067	0.000819323	-0.47259	0.0600272	no	ref
chr2	30447143	30447144	G	A	0.478521	0.492683	0.686169	0.228771	-0.543363	-0.0141617	no	no
chr2	30447170	30447171	T	C	0.620091	0.645259	0.66846	0.0933651	-0.581087	-0.0251687	no	no
chr2	32356857	32356858	C	A	0.590149	0.539656	0.72556	0.00403923	-0.462834	0.0504927	no	ref
chr2	36355676	36355677	T	C	0.685343	0.684519	0.631397	0.482763	-0.663381	0.000823889	no	no
chr2	37231524	37231525	G	A	0.149205	0.156287	0.784414	0.355124	-0.350312	-0.00708224	no	no
chr2	37231567	37231568	G	A	0.935928	0.975908	0.707237	0.0179839	0.499733	-0.03998	no	alt
chr2	39121204	39121205	G	A	-0.773257	-0.733713	0.687546	0.0190204	-0.540472	-0.0395439	no	alt
chr2	39437517	39437518	C	T	-0.431747	-0.428994	0.740871	0.442601	0.432706	-0.00275222	no	no
chr2	39516734	39516735	T	C	-0.0937398	-0.100491	0.74288	0.361609	-0.4288	0.00675126	no	no
chr2	39550967	39550968	A	G	-0.750717	-0.751583	0.767821	0.48188	-0.381159	0.000866111	no	no
chr2	41848388	41848389	G	A	-0.406521	-0.368885	0.686214	0.0241722	0.54327	-0.037636	no	alt
chr2	42046922	42046923	C	T	0.626682	0.619141	0.714883	0.346202	-0.484221	0.00754111	no	no
chr2	42047903	42047904	C	A	0.48313	0.493453	0.647987	0.294059	-0.625964	-0.0103237	no	no
chr2	42116842	42116843	T	C	-0.199782	-0.155155	0.76234	0.00961409	-0.391493	-0.0446272	no	alt
chr2	42137670	42137671	A	G	-0.63546	-0.669713	0.758453	0.0361797	0.398868	0.0342528	no	ref
chr2	42169581	42169582	A	G	-0.443707	-0.430445	0.758489	0.243305	0.3988	-0.0132621	no	no
chr2	42676098	42676099	G	C	-0.166737	-0.192111	0.821598	0.0915838	-0.283496	0.0253737	no	no
chr2	42787978	42787979	C	T	0.191251	0.164782	0.817791	0.0824915	-0.290196	0.0264686	no	no
chr2	42792589	42792590	A	G	0.661374	0.651274	0.535406	0.298115	0.901294	0.0101	no	no
chr2	42792786	42792787	T	C	0.624122	0.644472	0.221984	0.142866	2.17147	-0.02035	no	no
chr2	42810531	42810532	C	T	0.0341587	0.0149011	0.645825	0.156194	0.630785	0.0192576	no	no
chr2	42926102	42926103	A	G	-0.541607	-0.558084	0.812588	0.193683	0.299404	0.0164779	no	no
chr2	42928802	42928803	A	C	-0.13506	-0.128842	0.799402	0.372138	0.323007	-0.00621818	no	no
chr2	42975023	42975024	G	A	0.355396	0.406167	0.71394	0.00386814	0.486125	-0.0507709	no	alt
chr2	42979781	42979782	A	G	0.805898	0.752993	0.645825	0.00275734	0.630785	0.0529051	no	ref
chr2	42979840	42979841	A	G	1.02251	1.13583	0.615152	1.38768e-09	0.700986	-0.113315	no	alt
chr2	43092905	43092906	A	C	-0.146266	0.0123995	0.796879	4.27596e-17	-0.327567	-0.158665	no	alt
chr2	43194204	43194205	A	T	0.289804	0.317659	0.645825	0.0719788	0.630785	-0.0278546	no	no
chr2	43194321	43194322	T	C	1.146	1.20817	0.791881	0.000554479	-0.336645	-0.0621694	no	alt
chr2	43390019	43390020	T	A	-0.253167	-0.281188	0.729595	0.0707927	-0.454831	0.0280205	no	no
chr2	43634918	43634919	G	T	-0.196914	-0.0934349	0.74194	2.84386e-08	-0.430626	-0.103479	no	alt
chr2	43744549	43744550	G	T	-0.0226582	-0.0177973	0.727182	0.399362	0.459612	-0.00486096	no	no
chr2	43808428	43808429	G	A	0.0736425	-0.0647109	0.707237	1.96689e-13	0.499733	0.138353	no	ref
chr2	43839034	43839035	T	G	-0.510209	-0.579715	0.703075	0.000133095	0.508249	0.0695056	no	ref
chr2	44935478	44935479	C	T	-0.505024	-0.495271	0.707237	0.30445	0.499733	-0.00975333	no	no
chr2	44955828	44955829	T	C	-0.208873	-0.211658	0.807893	0.441924	-0.307763	0.00278491	no	no
chr2	45912337	45912338	C	T	0.759929	0.719258	0.771636	0.0164412	0.374008	0.0406706	no	ref
chr2	46409003	46409004	C	T	-0.0840148	-0.16228	0.645825	2.01576e-05	0.630785	0.078265	no	ref
chr2	46409137	46409138	T	G	0.355419	0.406235	0.751247	0.00384136	0.412641	-0.0508155	no	alt
chr2	46409646	46409647	T	C	-0.409921	-0.395256	0.675231	0.220856	-0.566548	-0.014665	no	no
chr2	46547459	46547460	A	G	0.0539242	0.0807302	0.759459	0.0798316	-0.396956	-0.026806	no	no
chr2	46969796	46969797	G	A	0.337215	0.204351	0.758453	1.58663e-12	0.398868	0.132864	no	ref
chr2	47034205	47034206	T	C	-0.46271	-0.462146	0.632289	0.488201	0.661344	-0.000563889	no	no
chr2	47034499	47034500	C	T	-0.561605	-0.586727	0.707237	0.0937796	0.499733	0.0251214	no	no
chr2	47069942	47069943	C	T	-0.777793	-0.777553	0.616858	0.494977	0.696989	-0.00024	no	no
chr2	47129531	47129532	C	A	-0.211268	-0.211518	0.812588	0.494772	0.299404	0.000249822	no	no
chr2	47175989	47175990	G	T	0.0513133	0.000909167	0.659305	0.0040951	-0.600982	0.0504041	no	ref
chr2	47176968	47176969	T	C	-0.469119	-0.551404	0.645825	7.92539e-06	0.630785	0.0822844	no	ref
chr2	47225570	47225571	C	T	-0.356324	-0.385848	0.486564	0.0607138	-1.0393	0.0295244	no	no
chr2	47272439	47272440	C	T	0.169977	0.176334	0.812588	0.369385	0.299404	-0.00635705	no	no
chr2	47373966	47373967	T	C	-0.445601	-0.397297	0.812588	0.00563876	0.299404	-0.0483044	no	alt
chr2	47403073	47403074	T	C	0.90588	0.703958	0.727992	1.61404e-26	0.458006	0.201922	no	ref
chr2	47403410	47403411	C	G	-0.461804	-0.0556959	0.366399	5.22757e-101	-1.44851	-0.406109	no	alt
chr2	47403499	47403500	T	C	-0.329545	-0.361219	0.526664	0.0482983	-0.925046	0.0316742	no	ref
chr2	47782785	47782786	G	A	0.396783	0.687496	0.334405	8.18057e-53	-1.58033	-0.290714	no	alt
chr2	47783074	47783075	C	T	0.822677	0.860606	0.759201	0.0233123	-0.397446	-0.0379289	no	alt
chr2	47783348	47783349	G	A	-0.858197	-0.835839	0.719038	0.120427	0.475859	-0.0223578	no	no
chr2	47783732	47783733	C	T	-0.353586	-0.392203	0.601347	0.0213946	-0.733731	0.0386164	no	ref
chr2	47783951	47783952	G	C	0.317892	0.333791	0.794853	0.202136	-0.331241	-0.0158986	no	no
chr2	48111895	48111896	C	T	-1.14473	-1.11178	0.778187	0.0419381	0.361812	-0.0329522	no	alt
chr2	48221836	48221837	T	C	-0.64577	-0.603547	0.618872	0.0133817	-0.692287	-0.0422229	no	alt
chr2	48222212	48222213	A	C	0.32418	0.192158	0.705031	2.17001e-12	-0.504241	0.132021	no	ref
chr2	48440743	48440744	T	C	1.12378	1.13782	0.573018	0.230726	-0.803348	-0.0140389	no	no
chr2	48440787	48440788	G	C	1.02288	1.02799	0.71681	0.394348	0.480337	-0.00510889	no	no
chr2	53787165	53787166	A	G	0.225306	0.185238	0.799964	0.0177811	0.321993	0.0400678	no	ref
chr2	53826783	53826784	G	C	-0.636851	-0.59156	0.765791	0.00875299	0.384978	-0.0452911	no	alt
chr2	53826902	53826903	A	G	-0.340501	-0.2712	0.812588	0.000138772	0.299404	-0.0693005	no	alt
chr2	53971043	53971044	G	C	0.972191	0.896618	0.647968	3.67803e-05	0.626006	0.0755733	no	ref
chr2	54115874	54115875	C	A	1.09215	1.08443	0.687479	0.342864	-0.540613	0.00771389	no	no
chr2	54115970	54115971	G	C	1.06017	1.065	0.688717	0.400012	-0.538017	-0.00482889	no	no
chr2	58204464	58204465	C	A	-0.27897	-0.252688	0.705595	0.0839936	-0.503088	-0.0262817	no	no
chr2	61066063	61066064	C	T	-0.72469	-0.7425	0.727355	0.175078	-0.459268	0.01781	no	no
chr2	62293628	62293629	C	T	-0.162084	-0.305136	0.693358	3.08804e-14	0.528328	0.143052	no	ref
chr2	62293952	62293953	C	G	-0.162396	-0.123291	0.704309	0.0201142	0.50572	-0.0391051	no	alt
chr2	62450922	62450923	G	A	-0.304054	-0.255526	0.799964	0.00545346	0.321993	-0.0485272	no	alt
chr2	62492167	62492168	G	A	-0.20494	-0.150277	0.75877	0.00206849	-0.398265	-0.0546627	no	alt
chr2	62570364	62570365	T	C	1.25564	1.33592	0.755593	1.27011e-05	0.404318	-0.0802767	no	alt
chr2	62570381	62570382	T	C	0.952624	1.01506	0.740596	0.000527792	0.433241	-0.0624356	no	alt
chr2	62570602	62570603	C	T	-0.856483	-0.87372	0.659818	0.182934	-0.599859	0.0172372	no	no
chr2	63193381	63193382	T	C	-0.74684	-0.742537	0.815739	0.410699	0.293821	-0.00430333	no	no
chr2	63193581	63193582	T	C	-0.291512	-0.217375	0.732018	5.03136e-05	0.450048	-0.0741362	no	alt
chr2	63588666	63588667	A	C	-0.0611435	-0.0935849	0.71394	0.0443941	0.486125	0.0324413	no	ref
chr2	63840573	63840574	A	G	-0.933849	-0.924402	0.792139	0.310083	-0.336175	-0.00944778	no	no
chr2	64144480	64144481	C	G	0.874172	0.892419	0.513019	0.169235	0.962917	-0.0182467	no	no
chr2	64654094	64654095	G	A	0.571778	0.534637	0.752792	0.0256855	-0.409677	0.0371411	no	ref
chr2	70142021	70142022	A	C	-0.644933	-0.623696	0.80949	0.132624	0.304915	-0.0212372	no	no
chr2	70142370	70142371	G	C	-1.04668	-1.15578	0.719038	5.21707e-09	0.475859	0.109106	no	ref
chr2	70554041	70554042	C	T	0.352183	0.460108	0.74194	7.49915e-09	-0.430626	-0.107925	no	alt
chr2	70948711	70948712	A	G	-0.192669	-0.162524	0.637115	0.0568973	-0.650374	-0.0301451	no	no
chr2	70995027	70995028	C	T	0.246346	0.238238	0.707163	0.335295	-0.499885	0.00810811	no	no
chr2	71331793	71331794	G	T	0.42309	0.419443	0.693358	0.424135	0.528328	0.00364717	no	no
chr2	72681568	72681569	C	G	-0.461371	-0.339476	0.843506	8.05572e-11	-0.24553	-0.121896	no	alt
chr2	73214256	73214257	C	G	0.808356	0.771321	0.652781	0.0260201	-0.61533	0.037035	no	ref
chr2	73214384	73214385	C	T	-0.465779	-0.461178	0.796284	0.404641	-0.328645	-0.00460083	no	no
chr2	73214468	73214469	G	A	0.23863	0.268417	0.686169	0.0590725	-0.543363	-0.0297875	no	no
chr2	73234354	73234355	C	A	0.627237	0.602559	0.556706	0.0977326	-0.845013	0.0246782	no	no
chr2	73386212	73386213	G	A	0.0293821	-0.0716027	0.235718	5.86953e-08	2.08487	0.100985	no	ref
chr2	73737503	73737504	C	T	1.21022	1.15897	0.770854	0.00358557	0.37547	0.0512556	no	ref
chr2	73780008	73780009	T	C	-0.140103	-0.143966	0.811734	0.419707	-0.300922	0.00386293	no	no
chr2	73780217	73780218	A	G	0.0755124	0.0988786	0.51406	0.110145	-0.959993	-0.0233662	no	no
chr2	74120397	74120398	C	T	0.0541523	0.0763883	0.62421	0.121713	0.679896	-0.022236	no	no
chr2	74120448	74120449	G	T	-0.14735	-0.146933	0.809659	0.491282	-0.304614	-0.000416589	no	no
chr2	74120466	74120467	G	C	0.0235585	0.18329	0.695208	2.66319e-17	0.524484	-0.159731	no	alt
chr2	74120538	74120539	T	G	0.33326	0.350576	0.719038	0.181847	0.475859	-0.0173156	no	no
chr2	74147756	74147757	G	A	-1.04058	-1.04274	0.727355	0.454985	-0.459268	0.00215556	no	no
chr2	74148329	74148330	G	A	-0.0784475	-0.119818	0.825793	0.0149946	0.276148	0.0413704	no	ref
chr2	74178739	74178740	T	G	-0.601563	-0.624743	0.812279	0.111995	0.299952	0.02318	no	no
chr2	74178927	74178928	G	T	1.10209	1.09081	0.674007	0.277074	-0.569164	0.0112767	no	no
chr2	74179098	74179099	T	C	-0.372002	-0.196001	0.770842	1.31897e-20	0.375494	-0.176001	no	alt
chr2	74747837	74747838	T	C	0.168777	0.207599	0.793121	0.02085	-0.334387	-0.0388212	no	alt
chr2	75560845	75560846	G	C	-0.921767	-0.904249	0.740596	0.179067	0.433241	-0.0175172	no	no
chr2	75561160	75561161	C	T	-0.457103	-0.45535	0.705113	0.463358	0.504073	-0.00175335	no	no
chr2	75647263	75647264	G	C	-0.0388062	-0.179154	0.825183	9.02899e-14	-0.277213	0.140348	no	ref
chr2	75710674	75710675	C	T	0.338499	0.445367	0.727182	1.03426e-08	0.459612	-0.106869	no	alt
chr2	84293974	84293975	A	G	-0.0205593	0.124444	0.703369	1.40654e-14	0.507647	-0.145003	no	alt
chr2	84964233	84964234	A	C	-0.98878	-0.973993	0.582021	0.218958	-0.780856	-0.0147872	no	no
chr2	85307268	85307269	T	C	0.695691	0.690594	0.79309	0.394595	-0.334444	0.00509667	no	no
chr2	85325062	85325063	C	A	0.538613	0.419106	0.707237	1.81516e-10	0.499733	0.119507	no	ref
chr2	85328138	85328139	T	G	0.136344	0.166729	0.802309	0.0554753	0.31777	-0.0303847	no	no
chr2	85328153	85328154	G	A	-0.185461	-0.250955	0.769477	0.000295468	0.37805	0.0654944	no	ref
chr2	85328354	85328355	C	T	0.139237	0.12893	0.738198	0.29436	-0.43792	0.010307	no	no
chr2	85418421	85418422	A	C	0.529885	0.541493	0.719038	0.271284	0.475859	-0.0116079	no	no
chr2	85418469	85418470	A	C	0.506101	0.560616	0.710917	0.00211981	-0.492247	-0.0545147	no	alt
chr2	85421428	85421429	G	A	0.680633	0.795257	0.740871	9.1044e-10	0.432706	-0.114624	no	alt
chr2	85539421	85539422	C	T	-0.340049	-0.36352	0.657626	0.109115	-0.60466	0.0234709	no	no
chr2	85561614	85561615	C	A	0.308661	0.326012	0.593772	0.181353	-0.752018	-0.0173513	no	no
chr2	86194949	86194950	G	C	0.180934	0.196097	0.645825	0.213176	0.630785	-0.0151634	no	no
chr2	86195536	86195537	C	T	1.1844	1.1796	0.284934	0.40071	1.8113	0.00479444	no	no
chr2	86195692	86195693	T	G	0.465128	0.461251	0.708877	0.41943	0.496392	0.00387644	no	no
chr2	88016597	88016598	G	A	-0.137579	-0.240104	0.740596	3.75968e-08	0.433241	0.102525	no	ref
chr2	88600364	88600365	T	C	0.210394	0.251488	0.751611	0.0155531	-0.411941	-0.0410936	no	alt
chr2	88626829	88626830	G	C	-0.855444	-0.783687	0.51406	8.35154e-05	-0.959993	-0.0717572	no	alt
chr2	95076932	95076933	C	A	-0.394418	-0.384554	0.645825	0.302423	0.630785	-0.00986389	no	no
chr2	96266107	96266108	T	C	1.18112	1.15587	0.704309	0.0926701	0.50572	0.0252483	no	no
chr2	96305616	96305617	T	C	1.03272	1.04482	0.740596	0.262654	0.433241	-0.0121083	no	no
chr2	96305670	96305671	A	G	0.7557	0.742329	0.740596	0.241527	0.433241	0.0133706	no	no
chr2	97663591	97663592	G	A	-0.533777	-0.588588	0.713816	0.00201815	-0.486376	0.0548111	no	ref
chr2	97995369	97995370	T	C	-1.12658	-1.1376	0.797706	0.281522	-0.326071	0.0110244	no	no
chr2	98608534	98608535	C	G	1.19198	1.23514	0.727973	0.0117801	-0.458044	-0.0431622	no	alt
chr2	98608704	98608705	C	T	-0.375182	-0.367736	0.626772	0.348044	0.673988	-0.00744599	no	no
chr2	98730538	98730539	G	A	-0.133093	-0.304037	0.807316	1.51688e-19	0.308795	0.170944	no	ref
chr2	98730570	98730571	A	G	-0.215722	-0.285364	0.571548	0.000129418	-0.807054	0.0696427	no	ref
chr2	98731235	98731236	C	T	0.576126	0.595423	0.793121	0.155703	-0.334387	-0.0192967	no	no
chr2	98731453	98731454	G	A	-1.14606	-1.10905	0.804864	0.0261083	-0.313183	-0.0370072	no	alt
chr2	99181134	99181135	G	A	1.07484	1.06219	0.713816	0.253426	-0.486376	0.0126528	no	no
chr2	99336424	99336425	G	C	1.50296	1.50519	0.734979	0.453541	-0.444224	-0.002225	no	no
chr2	99337170	99337171	C	G	-0.564467	-0.594514	0.719038	0.0574827	0.475859	0.0300478	no	no
chr2	99490334	99490335	C	A	0.463616	0.482874	0.759061	0.156191	-0.397713	-0.0192578	no	no
chr2	100562659	100562660	T	G	-0.146943	-0.138442	0.532558	0.327813	-0.90899	-0.0085012	no	no
chr2	101151652	101151653	T	C	0.333108	0.353294	0.819759	0.144817	-0.286729	-0.0201859	no	no
chr2	101333448	101333449	A	G	-0.701589	-0.703461	0.787703	0.460893	0.344276	0.00187167	no	no
chr2	101333736	101333737	C	T	-0.413532	-0.412078	0.778608	0.469581	0.361031	-0.00145495	no	no
chr2	101597762	101597763	T	C	-0.106918	-0.200426	0.730827	4.6644e-07	0.452397	0.093508	no	ref
chr2	101614553	101614554	G	C	-0.3678	-0.293896	0.653718	5.29033e-05	-0.61326	-0.0739036	no	alt
chr2	102142920	102142921	A	T	-0.81138	-0.796073	0.629145	0.210997	0.668536	-0.0153067	no	no
chr2	102155957	102155958	T	C	-0.584297	-0.583286	0.751367	0.478854	0.412411	-0.00101089	no	no
chr2	102251202	102251203	C	T	0.149651	0.191679	0.71394	0.0137356	0.486125	-0.0420286	no	alt
chr2	102724081	102724082	T	C	-0.608396	-0.655496	0.721177	0.00674117	-0.471575	0.0470994	no	ref
chr2	105037691	105037692	C	A	-0.617725	-0.626441	0.824365	0.323762	-0.278645	0.00871556	no	no
chr2	105037947	105037948	C	G	0.747048	0.800654	0.754835	0.00246098	0.405767	-0.0536061	no	alt
chr2	105037987	105037988	A	G	0.814669	0.813574	0.687479	0.477097	-0.540613	0.001095	no	no
chr2	105038257	105038258	C	T	-0.487308	-0.40924	0.800932	2.10773e-05	-0.320248	-0.0780682	no	alt
chr2	105919677	105919678	G	A	-0.645469	-0.667457	0.825183	0.12437	-0.277213	0.0219872	no	no
chr2	106193503	106193504	C	T	-0.836242	-0.782437	0.693358	0.00238209	0.528328	-0.0538056	no	alt
chr2	106194415	106194416	C	G	1.05398	1.07075	0.730827	0.189558	0.452397	-0.0167661	no	no
chr2	106587535	106587536	C	T	-0.454692	-0.463152	0.798638	0.328583	-0.324387	0.00846056	no	no
chr2	108423738	108423739	T	A	-0.622424	-0.638214	0.740533	0.203745	0.433364	0.01579	no	no
chr2	108448666	108448667	C	T	-0.813158	-0.800292	0.307517	0.249858	1.70126	-0.0128661	no	no
chr2	108449462	108449463	T	C	-0.684916	-0.716099	0.798638	0.0509344	-0.324387	0.0311839	no	no
chr2	108534034	108534035	G	A	-0.191137	-0.193478	0.658126	0.451115	-0.603564	0.00234173	no	no
chr2	108944936	108944937	G	C	-0.0297363	0.00851089	0.796879	0.0224073	-0.327567	-0.0382472	no	alt
chr2	108944984	108944985	G	A	0.0395779	0.013891	0.793451	0.0889106	0.333788	0.0256868	no	no
chr2	109613670	109613671	C	A	-0.59193	-0.255309	0.624506	4.36622e-70	-0.679213	-0.336621	no	alt
chr2	109613915	109613916	A	T	0.441356	0.460781	0.715883	0.1541	-0.482205	-0.019425	no	no
chr2	111121522	111121523	A	G	-0.669044	-0.699211	0.742373	0.0567679	-0.429784	0.0301667	no	no
chr2	111121803	111121804	C	A	-0.579291	-0.576051	0.799964	0.432519	0.321993	-0.00324	no	no
chr2	111122706	111122707	G	T	-0.454364	-0.278535	0.374142	1.43521e-20	-1.41834	-0.175828	no	alt
chr2	111884088	111884089	T	C	-0.379029	-0.294188	0.320896	4.28069e-06	-1.63982	-0.0848412	no	alt
chr2	111920392	111920393	G	T	0.632683	0.653619	0.661608	0.136032	0.595951	-0.0209369	no	no
chr2	111987536	111987537	T	A	0.0426594	0.0288383	0.505432	0.234216	0.98441	0.0138211	no	no
chr2	112055264	112055265	T	C	0.357346	0.500598	0.312687	2.84951e-14	-1.67721	-0.143253	no	alt
chr2	112584336	112584337	C	G	0.56592	0.667243	0.786195	5.32574e-08	-0.347041	-0.101323	no	alt
chr2	112584988	112584989	C	T	-0.444831	-0.495866	0.884258	0.00371214	-0.177461	0.0510344	no	ref
chr2	112726863	112726864	T	G	-0.2475	-0.233769	0.753361	0.235665	-0.408587	-0.0137312	no	no
chr2	112764176	112764177	C	T	0.156485	0.162363	0.719038	0.378905	0.475859	-0.00587812	no	no
chr2	113165405	113165406	T	C	-0.0211778	-0.0868735	0.677043	0.000284159	0.562681	0.0656957	no	ref
chr2	113198793	113198794	G	C	0.343671	0.318461	0.753183	0.0930044	0.408927	0.02521	no	no
chr2	113199243	113199244	C	G	-0.0693674	-0.101081	0.717579	0.0480909	0.478789	0.0317137	no	ref
chr2	113283005	113283006	T	C	-0.859169	-0.850489	0.786195	0.324422	-0.347041	-0.00868056	no	no
chr2	113283163	113283164	C	T	0.528838	0.175163	0.769701	3.83796e-77	-0.377629	0.353675	no	ref
chr2	113288980	113288981	G	A	-0.11181	-0.112089	0.74311	0.49415	0.428351	0.000279522	no	no
chr2	113756813	113756814	T	G	0.914645	0.938556	0.707237	0.104859	0.499733	-0.0239111	no	no
chr2	118013445	118013446	G	A	-0.419327	-0.428851	0.67452	0.308668	-0.568066	0.00952428	no	no
chr2	118088242	118088243	G	A	0.262502	-0.00579024	0.709729	2.73508e-45	0.49466	0.268292	no	ref
chr2	119431723	119431724	G	A	0.451842	0.494202	0.748878	0.0131374	0.417198	-0.0423597	no	alt
chr2	119476402	119476403	G	C	-0.079136	-0.082571	0.775747	0.4285	-0.366342	0.003435	no	no
chr2	119487958	119487959	G	A	-0.175993	-0.226797	0.811543	0.00384849	-0.30126	0.0508036	no	ref
chr2	119679003	119679004	A	G	0.276752	0.357725	0.686169	1.07983e-05	-0.543363	-0.0809727	no	alt
chr2	119679196	119679197	A	G	0.868101	0.913849	0.69435	0.00819934	0.526264	-0.0457489	no	alt
chr2	120252866	120252867	A	T	0.643321	0.633471	0.367804	0.302677	-1.44299	0.00985	no	no
chr2	120253585	120253586	T	C	-0.457656	-0.368761	0.759459	1.55589e-06	-0.396956	-0.088895	no	alt
chr2	120343632	120343633	T	C	-0.0396339	-0.0137394	0.803113	0.0871707	0.316324	-0.0258945	no	no
chr2	120553127	120553128	C	T	0.0500855	0.0777399	0.605499	0.0734303	-0.723803	-0.0276544	no	no
chr2	121531056	121531057	A	G	-0.423738	-0.422171	0.713958	0.467238	-0.48609	-0.00156722	no	no
chr2	121649495	121649496	C	T	0.437329	0.411709	0.609793	0.0894772	-0.713609	0.0256199	no	no
chr2	122433339	122433340	C	T	0.415867	0.439407	0.696689	0.108443	0.521412	-0.0235396	no	no
chr2	126972233	126972234	C	T	-0.331454	-0.39486	0.734979	0.000440254	-0.444224	0.0634056	no	ref
chr2	126997022	126997023	A	C	-0.573892	-0.47293	0.0197174	5.90825e-08	-5.66438	-0.100962	alt	alt
chr2	127387895	127387896	G	A	0.139937	0.126324	0.783979	0.237574	-0.351114	0.0136132	no	no
chr2	127700773	127700774	G	A	-0.348538	-0.34552	0.505432	0.437106	0.98441	-0.00301783	no	no
chr2	127701383	127701384	A	G	0.826721	0.807133	0.432678	0.152075	1.20863	0.0195883	no	no
chr2	127701464	127701465	A	G	0.977829	0.978483	0.629145	0.486318	0.668536	-0.000653889	no	no
chr2	127810859	127810860	A	C	-0.344929	-0.366112	0.826122	0.133228	-0.275574	0.0211837	no	no
chr2	127858426	127858427	A	G	-0.603409	-0.603432	0.71394	0.499535	0.486125	2.22222e-05	no	no
chr2	128091076	128091077	C	G	0.986368	0.831016	0.673089	1.82643e-16	0.57113	0.155352	no	ref
chr2	128091084	128091085	A	G	1.0754	1.06677	0.740533	0.325523	0.433364	0.00862222	no	no
chr2	128309842	128309843	G	A	-0.863536	-0.854359	0.703075	0.315118	0.508249	-0.00917667	no	no
chr2	128319177	128319178	G	T	-0.3389	-0.442836	0.647619	2.48567e-08	0.626783	0.103936	no	ref
chr2	130181714	130181715	A	G	0.999756	1.0267	0.74712	0.0787466	0.420588	-0.0269461	no	no
chr2	130342922	130342923	G	A	-0.352591	-0.381253	0.721177	0.0663437	-0.471575	0.0286624	no	no
chr2	130343160	130343161	G	A	-0.372467	-0.27533	0.693358	1.73784e-07	0.528328	-0.0971365	no	alt
chr2	130355704	130355705	G	T	-0.591631	-0.457941	0.795627	1.16493e-12	-0.329835	-0.13369	no	alt
chr2	130797907	130797908	C	A	-0.709418	-0.707926	0.74194	0.468791	-0.430626	-0.00149278	no	no
chr2	130798232	130798233	C	G	0.127317	0.146407	0.723788	0.15831	0.466361	-0.0190899	no	no
chr2	131093843	131093844	A	G	-0.259519	-0.258778	0.838153	0.484494	-0.254714	-0.000741106	no	no
chr2	131492781	131492782	G	C	0.0521676	0.195377	0.758808	2.89942e-14	0.398193	-0.143209	no	alt
chr2	131493004	131493005	G	C	0.750166	0.762518	0.715883	0.258518	-0.482205	-0.0123511	no	no
chr2	131493082	131493083	C	G	0.504493	0.44781	0.734979	0.0014722	-0.444224	0.0566826	no	ref
chr2	134121313	134121314	T	C	-0.892737	-0.875985	0.799964	0.189764	0.321993	-0.0167517	no	no
chr2	134460621	134460622	C	T	-0.427976	-0.418056	0.647619	0.301395	0.626783	-0.00992006	no	no
chr2	135004490	135004491	A	G	-0.408119	-0.306695	0.799964	5.17227e-08	0.321993	-0.101424	no	alt
chr2	135741595	135741596	G	T	0.832717	0.778233	0.65941	0.00213044	0.600752	0.0544844	no	ref
chr2	135985572	135985573	G	C	0.834827	0.815548	0.74194	0.155916	-0.430626	0.0192797	no	no
chr2	138725295	138725296	A	G	0.387387	0.376872	0.783536	0.290621	-0.351928	0.0105144	no	no
chr2	142951521	142951522	A	G	-0.545812	-0.527211	0.334405	0.164592	-1.58033	-0.0186006	no	no
chr2	145761663	145761664	T	G	-0.79429	-0.819507	0.730827	0.0929461	0.452397	0.0252167	no	no
chr2	147844321	147844322	C	G	0.434189	0.436466	0.721934	0.452461	0.470061	-0.00227694	no	no
chr2	148020702	148020703	A	G	0.78061	0.804414	0.792324	0.105879	-0.335838	-0.0238044	no	no
chr2	151289679	151289680	G	C	-0.53063	-0.534029	0.734979	0.429246	-0.444224	0.00339876	no	no
chr2	151828598	151828599	A	T	0.868382	0.841802	0.698227	0.0816063	-0.518232	0.02658	no	no
chr2	151995996	151995997	G	A	0.126135	0.145482	0.767018	0.155074	0.382667	-0.019347	no	no
chr2	152176275	152176276	A	C	-0.557668	-0.562743	0.756631	0.395043	0.402337	0.00507444	no	no
chr2	152335140	152335141	T	G	0.437333	0.478292	0.721934	0.0158302	0.470061	-0.0409594	no	alt
chr2	152350371	152350372	T	C	-0.681995	-0.675108	0.759061	0.35894	-0.397713	-0.00688722	no	no
chr2	152472648	152472649	A	G	-0.638173	-0.544749	0.889611	4.77043e-07	-0.168754	-0.0934239	no	alt
chr2	158079823	158079824	C	G	0.554068	0.311329	0.816522	1.91999e-37	-0.292437	0.242739	no	ref
chr2	158457799	158457800	C	T	-0.0789065	-0.0356564	0.759459	0.0116391	-0.396956	-0.0432501	no	alt
chr2	158458322	158458323	C	G	-0.349168	-0.339157	0.624506	0.299743	-0.679213	-0.0100106	no	no
chr2	159286015	159286016	T	C	-0.527154	-0.548093	0.727992	0.13601	0.458006	0.0209389	no	no
chr2	159286163	159286164	T	C	-0.293557	-0.339234	0.825183	0.00828478	-0.277213	0.0456765	no	ref
chr2	159286854	159286855	A	G	1.0112	1.02779	0.647968	0.192072	0.626006	-0.01659	no	no
chr2	159712246	159712247	C	T	-0.236396	-0.214801	0.727992	0.128641	0.458006	-0.0215949	no	no
chr2	159712764	159712765	C	T	-0.586663	-0.526095	0.511688	0.000743148	-0.966663	-0.0605687	no	alt
chr2	160270220	160270221	A	C	-0.266286	-0.286293	0.808118	0.146964	0.307362	0.0200071	no	no
chr2	161244749	161244750	G	A	-0.372544	-0.366087	0.800917	0.367406	0.320276	-0.00645712	no	no
chr2	162074214	162074215	T	G	0.341438	0.338289	0.688718	0.434395	0.538015	0.00314908	no	no
chr2	162344167	162344168	T	C	0.53309	0.5364	0.759201	0.431075	-0.397446	-0.00331	no	no
chr2	162344401	162344402	C	G	0.112986	0.0706195	0.660263	0.0131248	-0.598887	0.0423668	no	ref
chr2	164840739	164840740	C	G	-0.816982	-0.676687	0.653718	9.21834e-14	-0.61326	-0.140295	no	alt
chr2	164840920	164840921	T	C	-0.247171	-0.321456	0.796879	4.87212e-05	-0.327567	0.0742848	no	ref
chr2	164887701	164887702	A	C	-0.683856	-0.672611	0.678896	0.27763	0.558738	-0.011245	no	no
chr2	166134688	166134689	A	G	-0.770579	-0.759517	0.66867	0.280854	-0.580635	-0.0110622	no	no
chr2	166136291	166136292	C	T	-0.575989	-0.57422	0.815299	0.463014	-0.294599	-0.00176983	no	no
chr2	167292944	167292945	C	A	0.895464	0.911787	0.744505	0.195925	-0.425646	-0.0163228	no	no
chr2	167827590	167827591	C	G	0.0620541	-0.0914047	0.765025	4.13205e-16	-0.386421	0.153459	no	ref
chr2	168246632	168246633	C	T	-0.56457	-0.595258	0.784461	0.0537143	0.350226	0.0306882	no	no
chr2	169733811	169733812	T	C	0.299397	0.270298	0.705031	0.0634493	-0.504241	0.0290982	no	no
chr2	169824976	169824977	G	A	0.249666	0.238504	0.719038	0.279091	0.475859	0.011162	no	no
chr2	170530348	170530349	G	T	-0.253147	-0.206765	0.839116	0.00748419	-0.253058	-0.0463822	no	alt
chr2	170714890	170714891	A	G	0.21828	-0.307922	0.645825	5.01013e-168	0.630785	0.526202	no	ref
chr2	170716429	170716430	G	A	-0.597484	-0.629913	0.812588	0.0444526	0.299404	0.0324294	no	ref
chr2	171687402	171687403	G	T	0.749694	0.787986	0.781344	0.0222832	-0.355971	-0.0382917	no	alt
chr2	171687972	171687973	A	G	0.0915668	0.0849924	0.686169	0.365092	-0.543363	0.00657436	no	no
chr2	171999787	171999788	C	G	-0.678712	-0.633904	0.719038	0.00937284	0.475859	-0.0448078	no	alt
chr2	171999937	171999938	C	A	0.737977	0.746631	0.771011	0.324915	-0.375177	-0.00865444	no	no
chr2	172000101	172000102	T	A	-0.507295	-0.534612	0.567419	0.0759301	-0.817513	0.0273167	no	no
chr2	172428347	172428348	G	T	-0.346126	-0.372331	0.658126	0.0846115	-0.603564	0.0262056	no	no
chr2	172480520	172480521	C	T	0.0830212	-0.0742911	0.799048	7.76415e-17	-0.323646	0.157312	no	ref
chr2	174248035	174248036	C	T	-0.569625	-0.594421	0.704309	0.096674	0.50572	0.0247956	no	no
chr2	174248783	174248784	G	A	0.691764	0.732841	0.686169	0.0155879	-0.543363	-0.0410767	no	alt
chr2	174248966	174248967	G	A	-0.62392	-0.679965	0.812588	0.00164086	0.299404	0.056045	no	ref
chr2	175028550	175028551	C	A	-0.460212	-0.483534	0.683578	0.110576	0.548822	0.0233227	no	no
chr2	175181634	175181635	C	A	0.0318654	-8.594e-05	0.67703	0.0468576	0.562709	0.0319513	no	ref
chr2	176002219	176002220	G	A	-0.252077	-0.269088	0.75111	0.186096	0.412903	0.0170111	no	no
chr2	176002402	176002403	G	A	0.767339	0.759956	0.71394	0.349249	0.486125	0.00738389	no	no
chr2	177263964	177263965	A	C	-0.215899	-0.199478	0.82331	0.194495	-0.280493	-0.0164215	no	no
chr2	177265344	177265345	T	C	-0.709118	-0.686607	0.573018	0.118821	-0.803348	-0.0225111	no	no
chr2	177392485	177392486	G	A	-0.747411	-0.67378	0.705595	5.6098e-05	-0.503088	-0.0736311	no	alt
chr2	177553106	177553107	T	G	0.436836	0.446852	0.327218	0.299646	-1.61168	-0.0100159	no	no
chr2	178480455	178480456	C	T	0.516935	0.508716	0.569088	0.333167	0.813277	0.00821952	no	no
chr2	187462035	187462036	A	G	0.343403	0.376488	0.795573	0.0413216	0.329934	-0.0330843	no	alt
chr2	189441059	189441060	C	G	0.359735	0.41875	0.693358	0.000981238	0.528328	-0.0590153	no	alt
chr2	189661396	189661397	A	T	1.07657	1.08352	0.693358	0.357634	0.528328	-0.00695389	no	no
chr2	189661478	189661479	C	T	0.661008	0.676967	0.676466	0.201246	-0.563911	-0.0159589	no	no
chr2	189661497	189661498	C	T	0.338425	0.365229	0.756631	0.0798489	0.402337	-0.0268038	no	no
chr2	189674446	189674447	T	A	-0.270941	-0.261797	0.645825	0.315715	0.630785	-0.00914467	no	no
chr2	189784270	189784271	G	A	-0.559277	-0.542904	0.573018	0.195192	-0.803348	-0.0163733	no	no
chr2	190528719	190528720	G	C	-0.160246	-0.0581783	0.864762	4.29456e-08	0.209625	-0.102067	no	alt
chr2	190534111	190534112	C	T	0.354801	0.397891	0.710442	0.0118962	0.493211	-0.0430905	no	alt
chr2	190534474	190534475	G	A	0.707629	0.670003	0.308591	0.0242017	-1.69623	0.0376261	no	ref
chr2	190882021	190882022	G	T	0.809482	0.715943	0.519061	4.62607e-07	-0.946023	0.0935389	no	ref
chr2	191013927	191013928	C	G	-0.115014	-0.126379	0.77962	0.275525	-0.359157	0.0113649	no	no
chr2	191382943	191382944	C	T	-0.548613	-0.562156	0.706032	0.238708	0.502195	0.0135433	no	no
chr2	191637819	191637820	G	A	0.692842	0.830545	0.71394	2.52998e-13	0.486125	-0.137703	no	alt
chr2	196068434	196068435	G	C	-0.425888	-0.414807	0.542062	0.280529	-0.883469	-0.0110806	no	no
chr2	196171417	196171418	G	A	-0.172858	-0.162566	0.780335	0.294622	-0.357834	-0.0102926	no	no
chr2	196171716	196171717	G	C	0.840524	0.795623	0.546439	0.00925024	-0.871866	0.0449011	no	ref
chr2	196799712	196799713	C	T	0.33577	0.327002	0.463211	0.322786	1.11026	0.00876733	no	no
chr2	197499793	197499794	G	A	-0.218839	-0.195069	0.703075	0.106213	0.508249	-0.0237697	no	no
chr2	197500318	197500319	C	G	1.00169	0.967088	0.707237	0.034757	0.499733	0.0346	no	ref
chr2	197613595	197613596	G	A	0.440442	0.506533	0.677043	0.000263135	0.562681	-0.0660906	no	alt
chr2	199955631	199955632	C	A	-0.45529	-0.449113	0.567419	0.372954	-0.817513	-0.00617706	no	no
chr2	200303031	200303032	T	C	0.392431	0.498197	0.647968	1.4422e-08	0.626006	-0.105766	no	alt
chr2	200303130	200303131	C	T	0.928001	0.904572	0.70572	0.109522	-0.502833	0.0234294	no	no
chr2	200306467	200306468	C	G	-0.684639	-0.703657	0.759459	0.159226	-0.396956	0.0190178	no	no
chr2	200306483	200306484	G	C	-0.645964	-0.597755	0.675231	0.00571946	-0.566548	-0.0482094	no	alt
chr2	200306631	200306632	T	C	-0.276746	-0.180021	0.66846	1.94747e-07	-0.581087	-0.0967244	no	alt
chr2	200319164	200319165	G	A	-0.335676	-0.212531	0.362732	5.23538e-11	-1.46302	-0.123145	no	alt
chr2	200526026	200526027	T	G	0.984148	1.02242	0.687996	0.0223451	-0.539527	-0.0382694	no	alt
chr2	201780627	201780628	C	A	-0.747637	-0.742276	0.547165	0.389254	0.869953	-0.00536167	no	no
chr2	201781237	201781238	C	T	0.285862	0.219598	0.707237	0.000254356	0.499733	0.0662643	no	ref
chr2	202033413	202033414	C	T	-0.323377	-0.315419	0.624586	0.338172	-0.679029	-0.00795788	no	no
chr2	206084526	206084527	A	G	0.453492	0.397933	0.535406	0.00178096	0.901294	0.0555593	no	ref
chr2	206159382	206159383	G	C	-0.556649	-0.536652	0.74194	0.147077	-0.430626	-0.0199978	no	no
chr2	206765368	206765369	C	A	-0.218453	-0.195046	0.680492	0.109747	-0.55535	-0.0234066	no	no
chr2	207625154	207625155	G	T	-0.985003	-0.951033	0.757504	0.0373733	-0.400674	-0.03397	no	alt
chr2	207626020	207626021	G	A	0.13247	0.149483	0.572714	0.186077	0.804113	-0.0170124	no	no
chr2	207627250	207627251	G	C	-0.207508	-0.203518	0.660207	0.417112	0.59901	-0.00398957	no	no
chr2	207828536	207828537	C	G	-0.402252	-0.403285	0.668971	0.478385	-0.579983	0.00103333	no	no
chr2	208025324	208025325	A	T	-0.794516	-0.797612	0.821727	0.4355	-0.283269	0.00309556	no	no
chr2	208025648	208025649	A	G	-0.494758	-0.504535	0.687479	0.304021	-0.540613	0.00977667	no	no
chr2	208130384	208130385	T	C	-0.88173	-0.864294	0.759061	0.180182	-0.397713	-0.0174361	no	no
chr2	210170933	210170934	T	C	0.653541	0.685701	0.659818	0.0457953	-0.599859	-0.03216	no	alt
chr2	214809365	214809366	T	G	-0.253969	-0.339201	0.804864	3.89011e-06	-0.313183	0.085232	no	ref
chr2	214809499	214809500	G	A	-0.478436	-0.417049	0.780397	0.000640398	-0.357719	-0.0613866	no	alt
chr2	214809598	214809599	C	G	-0.521236	-0.565379	0.705031	0.0102883	-0.504241	0.0441428	no	ref
chr2	214809616	214809617	A	G	0.0983628	0.110221	0.653718	0.266957	-0.61326	-0.0118578	no	no
chr2	214809646	214809647	C	T	0.324478	0.300105	0.308591	0.100528	-1.69623	0.0243726	no	no
chr2	215312056	215312057	C	T	1.09685	1.12175	0.319838	0.0958186	-1.64459	-0.0248911	no	no
chr2	215312083	215312084	T	G	1.09368	1.11535	0.629145	0.12784	0.668536	-0.0216678	no	no
chr2	215417757	215417758	G	A	-0.479389	-0.507302	0.850524	0.071561	0.233576	0.0279128	no	no
chr2	215619314	215619315	G	A	-0.267655	-0.289752	0.686169	0.123192	-0.543363	0.022097	no	no
chr2	215793853	215793854	C	T	-0.61291	-0.666714	0.775786	0.00238274	0.366269	0.0538039	no	ref
chr2	215793962	215793963	A	G	-0.242741	-0.22452	0.651929	0.169576	-0.617213	-0.0182209	no	no
chr2	215794327	215794328	T	C	-0.169487	-0.160002	0.658547	0.309399	-0.602642	-0.00948474	no	no
chr2	216412328	216412329	C	T	0.565768	0.439394	0.573018	1.68522e-11	-0.803348	0.126374	no	ref
chr2	216412525	216412526	C	T	0.503658	0.509386	0.683578	0.381898	0.548822	-0.00572833	no	no
chr2	218270204	218270205	A	G	1.1839	1.20035	0.72556	0.194044	-0.462834	-0.0164528	no	no
chr2	218270226	218270227	C	T	1.19678	1.19794	0.682838	0.475692	-0.550386	-0.00116222	no	no
chr2	218284439	218284440	A	G	-0.150161	-0.138921	0.843506	0.277714	-0.24553	-0.0112402	no	no
chr2	218287202	218287203	T	C	0.330724	0.344399	0.637421	0.236576	-0.649682	-0.0136748	no	no
chr2	218293235	218293236	T	C	-0.52021	-0.525192	0.647619	0.396907	0.626783	0.00498222	no	no
chr2	218322643	218322644	T	C	-0.30192	-0.347484	0.740596	0.00841882	0.433241	0.0455643	no	ref
chr2	218322879	218322880	C	A	-0.123555	-0.177012	0.665916	0.00252159	-0.586587	0.0534568	no	ref
chr2	218322974	218322975	G	A	0.519477	0.498572	0.659818	0.136401	-0.599859	0.0209048	no	no
chr2	218323016	218323017	C	T	0.501508	0.467551	0.740596	0.0374256	0.433241	0.0339578	no	ref
chr2	218323177	218323178	C	T	0.245661	0.248672	0.660207	0.437257	0.59901	-0.00301054	no	no
chr2	218324114	218324115	C	T	-0.00703621	-0.0700618	0.778395	0.000472799	0.361426	0.0630256	no	ref
chr2	218396452	218396453	C	T	-0.865941	-0.804958	0.715883	0.000689366	-0.482205	-0.0609828	no	alt
chr2	218398734	218398735	G	A	-0.0597703	-0.0347868	0.726581	0.0949964	-0.460805	-0.0249835	no	no
chr2	218398899	218398900	T	A	-0.805088	-0.787159	0.727992	0.173467	0.458006	-0.0179294	no	no
chr2	218398942	218398943	G	A	-0.865309	-0.846241	0.774219	0.158576	-0.369187	-0.0190689	no	no
chr2	218399609	218399610	G	T	-0.201712	-0.144392	0.385351	0.00131972	-1.37576	-0.0573192	no	alt
chr2	218400444	218400445	T	C	0.256831	0.48804	0.75605	3.71135e-34	-0.403447	-0.23121	no	alt
chr2	218400672	218400673	C	T	-0.819734	-0.807201	0.675231	0.255436	-0.566548	-0.0125333	no	no
chr2	218400953	218400954	G	C	0.206921	0.155125	0.526664	0.00329268	-0.925046	0.0517955	no	ref
chr2	218406806	218406807	G	A	-0.732675	-0.766624	0.51406	0.0374637	-0.959993	0.0339489	no	ref
chr2	218568549	218568550	T	G	0.823448	0.885533	0.756631	0.000563205	0.402337	-0.062085	no	alt
chr2	218568633	218568634	A	C	0.542303	0.575394	0.67342	0.0412898	0.570421	-0.0330911	no	alt
chr2	218568873	218568874	G	A	0.845434	0.821319	0.499737	0.102929	1.00076	0.024115	no	no
chr2	218569164	218569165	C	A	-0.781709	-0.549906	0.721934	2.53567e-34	0.470061	-0.231804	no	alt
chr2	218755797	218755798	T	C	0.201756	0.192926	0.751762	0.321611	0.411651	0.00882981	no	no
chr2	218755842	218755843	G	A	0.860078	0.618801	0.677519	5.11673e-37	-0.561666	0.241276	no	ref
chr2	219058112	219058113	A	G	-0.504512	-0.519216	0.817702	0.220251	-0.290353	0.0147039	no	no
chr2	219058131	219058132	C	G	-0.48214	-0.482824	0.796287	0.485679	0.328639	0.000684444	no	no
chr2	219160399	219160400	T	C	-0.288593	-0.286744	0.808686	0.461371	-0.306348	-0.00184868	no	no
chr2	219160585	219160586	C	T	0.33722	0.274098	0.51406	0.000464334	-0.959993	0.0631221	no	ref
chr2	219160658	219160659	A	G	0.364128	0.35072	0.508984	0.240928	0.974308	0.0134072	no	no
chr2	219176710	219176711	C	A	-0.322907	-0.317262	0.826934	0.383567	-0.274155	-0.00564494	no	no
chr2	219176732	219176733	C	T	-0.335725	-0.365747	0.825735	0.0576418	-0.276249	0.0300215	no	no
chr2	219177904	219177905	A	C	-0.0710107	0.072812	0.526664	2.26615e-14	-0.925046	-0.143823	no	alt
chr2	219177952	219177953	G	A	0.108295	0.0717887	0.647987	0.0277416	-0.625964	0.0365064	no	ref
chr2	219207080	219207081	C	G	0.814387	0.823591	0.719038	0.314611	0.475859	-0.00920389	no	no
chr2	219218556	219218557	C	T	-0.441369	-0.43509	0.699444	0.370929	-0.515719	-0.00627911	no	no
chr2	219218730	219218731	G	T	-0.113626	-0.180525	0.825183	0.000224559	-0.277213	0.0668986	no	ref
chr2	219229249	219229250	C	A	-0.669318	-0.693844	0.705113	0.0991213	0.504073	0.0245256	no	no
chr2	219254059	219254060	T	G	0.377744	0.372734	0.740596	0.396343	0.433241	0.00501011	no	no
chr2	219279687	219279688	G	C	-0.111863	-0.0933469	0.647619	0.16569	0.626783	-0.0185163	no	no
chr2	219498442	219498443	A	G	-0.140973	-0.169334	0.719038	0.0684045	0.475859	0.0283611	no	no
chr2	219498765	219498766	A	G	0.886709	0.940841	0.799402	0.00225782	0.323007	-0.0541322	no	alt
chr2	219543195	219543196	G	T	-0.234611	-0.133578	0.797706	5.79034e-08	-0.326071	-0.101032	no	alt
chr2	219543915	219543916	G	A	1.06341	1.0398	0.502514	0.107671	0.992764	0.0236189	no	no
chr2	219552219	219552220	G	C	-0.442333	-0.425019	0.550976	0.18186	-0.859938	-0.0173146	no	no
chr2	219552244	219552245	C	T	-0.545941	-0.537556	0.526689	0.330011	0.924978	-0.00838533	no	no
chr2	219552505	219552506	G	T	0.470644	0.472907	0.550433	0.452744	-0.861361	-0.00226333	no	no
chr2	219552543	219552544	C	T	0.305454	0.327068	0.759061	0.128433	-0.397713	-0.0216139	no	no
chr2	222656185	222656186	G	C	0.160116	0.160761	0.719038	0.486501	0.475859	-0.000645152	no	no
chr2	222656258	222656259	A	G	-0.756696	-0.748496	0.694148	0.333529	0.526684	-0.00820056	no	no
chr2	226031346	226031347	C	T	-0.775286	-0.780026	0.707237	0.401803	0.499733	0.00474056	no	no
chr2	226515642	226515643	C	T	-0.438897	-0.457234	0.756631	0.168037	0.402337	0.0183373	no	no
chr2	227325203	227325204	C	T	0.549849	0.475989	0.647619	5.34093e-05	0.626783	0.0738594	no	ref
chr2	227325285	227325286	C	G	0.656336	0.692443	0.756251	0.0291038	0.403062	-0.0361072	no	alt
chr2	227325327	227325328	C	A	0.121484	0.0275753	0.71394	4.18946e-07	0.486125	0.093909	no	ref
chr2	227406219	227406220	T	C	-0.449443	-0.455071	0.79729	0.3839	-0.326823	0.00562833	no	no
chr2	231190969	231190970	C	T	-0.774732	-0.665103	0.707237	4.43588e-09	0.499733	-0.109629	no	alt
chr2	231388620	231388621	T	C	0.0842145	0.0507586	0.759061	0.0396257	-0.397713	0.0334559	no	ref
chr2	231463810	231463811	A	G	0.441399	0.548769	0.803086	8.87998e-09	-0.316374	-0.107371	no	alt
chr2	231614134	231614135	C	T	-0.661026	-0.663889	0.647968	0.440301	0.626006	0.00286333	no	no
chr2	231614156	231614157	G	A	-0.59125	-0.565052	0.761627	0.0846703	-0.392843	-0.0261983	no	no
chr2	231614162	231614163	G	C	-0.577042	-0.564467	0.809659	0.254734	-0.304614	-0.012575	no	no
chr2	231614262	231614263	G	A	0.711088	0.679	0.770854	0.0461559	0.37547	0.0320887	no	ref
chr2	231614527	231614528	A	G	0.325909	0.267591	0.826122	0.00110926	-0.275574	0.0583185	no	ref
chr2	231648712	231648713	A	G	-0.534228	-0.541663	0.721934	0.348268	0.470061	0.00743444	no	no
chr2	231673516	231673517	C	T	0.58418	0.502732	0.707237	9.65903e-06	0.499733	0.0814478	no	ref
chr2	231675070	231675071	G	A	-0.320811	-0.355305	0.705031	0.0351877	-0.504241	0.0344937	no	ref
chr2	231680246	231680247	A	C	-0.526789	-0.509056	0.804864	0.176125	-0.313183	-0.0177328	no	no
chr2	231680641	231680642	C	T	-0.593295	-0.610801	0.82969	0.179227	-0.269355	0.0175056	no	no
chr2	231781536	231781537	G	A	0.258695	0.250147	0.739147	0.326914	-0.436067	0.00854866	no	no
chr2	231925342	231925343	C	T	-0.279732	-0.29599	0.758876	0.196853	0.398064	0.0162589	no	no
chr2	232440721	232440722	G	A	-0.503204	-0.501664	0.74712	0.467818	0.420588	-0.00153944	no	no
chr2	232697032	232697033	C	G	-0.0740106	-0.109506	0.676466	0.0312977	-0.563911	0.0354958	no	ref
chr2	232697486	232697487	T	C	-0.898204	-0.915497	0.81573	0.182155	0.293836	0.0172933	no	no
chr2	232876665	232876666	A	G	-0.0369461	-0.0114097	0.778395	0.0901876	0.361426	-0.0255364	no	no
chr2	233387797	233387798	G	A	-0.461053	-0.508608	0.575662	0.00630354	-0.796707	0.0475553	no	ref
chr2	233388003	233388004	G	A	-0.593652	-0.517797	0.787892	3.45677e-05	-0.343931	-0.075855	no	alt
chr2	233461149	233461150	G	C	-0.488151	-0.409753	0.719038	1.95587e-05	0.475859	-0.0783978	no	alt
chr2	233566768	233566769	G	A	0.847829	0.791378	0.62619	0.00153151	0.675327	0.0564511	no	ref
chr2	233854579	233854580	C	T	1.09128	1.18358	0.631397	6.42663e-07	-0.663381	-0.0923017	no	alt
chr2	234951792	234951793	T	G	0.425456	0.402112	0.705113	0.110363	0.504073	0.0233442	no	no
chr2	235541975	235541976	G	A	-0.738904	-0.732769	0.693358	0.373779	0.528328	-0.00613556	no	no
chr2	235542118	235542119	T	C	-0.0987285	0.267299	0.460497	1.80514e-82	-1.11874	-0.366028	no	alt
chr2	235542870	235542871	C	G	-0.147587	-0.180316	0.71394	0.0429957	0.486125	0.0327293	no	ref
chr2	237085775	237085776	A	G	0.523992	0.522087	0.704742	0.460202	-0.504833	0.00190483	no	no
chr2	237085931	237085932	C	G	0.518946	0.559651	0.744505	0.0163687	-0.425646	-0.0407043	no	alt
chr2	237966681	237966682	C	T	-0.220826	-0.199396	0.759201	0.130476	-0.397446	-0.0214292	no	no
chr2	238061069	238061070	G	A	-0.0694198	0.0750753	0.407243	1.72772e-14	-1.29604	-0.144495	no	alt
chr2	238239933	238239934	C	A	-0.857044	-0.81512	0.814009	0.0139295	-0.296883	-0.0419239	no	alt
chr2	238426678	238426679	A	G	0.410396	0.320232	0.713863	1.12328e-06	0.48628	0.0901641	no	ref
chr2	238450210	238450211	A	T	0.432848	0.381253	0.740596	0.00339869	0.433241	0.0515953	no	ref
chr2	238560356	238560357	C	T	-0.119915	-0.0756753	0.754391	0.01015	-0.406616	-0.0442398	no	alt
chr2	239296679	239296680	T	C	-0.678299	-0.657757	0.686169	0.140609	-0.543363	-0.0205417	no	no
chr2	239401580	239401581	C	T	0.193612	0.170271	0.700792	0.110393	-0.512942	0.0233411	no	no
chr2	239401966	239401967	C	A	-0.0995704	-0.0414979	0.70881	0.001158	0.496529	-0.0580725	no	alt
chr2	240233357	240233358	C	A	0.546638	0.547745	0.700792	0.476853	-0.512942	-0.00110667	no	no
chr2	240233717	240233718	C	A	0.623018	0.608929	0.624506	0.229928	-0.679213	0.0140889	no	no
chr2	240452659	240452660	A	G	-0.182943	-0.297829	0.420018	8.36446e-10	-1.25148	0.114886	no	ref
chr2	240561256	240561257	C	G	0.937776	1.02762	0.727992	1.21984e-06	0.458006	-0.0898444	no	alt
chr2	240627011	240627012	C	T	0.315051	0.50248	0.694148	4.08814e-23	0.526684	-0.187429	no	alt
chr2	240627093	240627094	C	T	-0.0396454	-0.0901009	0.578674	0.00406265	0.789178	0.0504555	no	ref
chr2	240857487	240857488	A	G	0.297407	0.322483	0.441328	0.0941859	-1.18008	-0.0250753	no	no
chr2	240874370	240874371	T	C	0.00643092	0.0154293	0.71394	0.318448	0.486125	-0.00899842	no	no
chr2	240914492	240914493	G	A	-0.398489	-0.411592	0.69435	0.24594	0.526264	0.0131022	no	no
chr2	240960985	240960986	T	C	-0.0762344	-0.0339717	0.700792	0.0133102	-0.512942	-0.0422627	no	alt
chr2	240961076	240961077	A	G	-0.723196	-0.687037	0.281177	0.0289244	-1.83045	-0.0361589	no	alt
chr2	241217825	241217826	G	A	-0.3618	-0.414492	0.754391	0.0028536	-0.406616	0.052692	no	ref
chr3	3179745	3179746	C	T	-0.15445	-0.178893	0.51406	0.0998847	-0.959993	0.0244423	no	no
chr3	4303348	4303349	G	A	0.795921	0.789576	0.637421	0.369624	-0.649682	0.006345	no	no
chr3	4752414	4752415	T	C	0.815316	0.796516	0.670997	0.162013	-0.575621	0.0188	no	no
chr3	4752443	4752444	C	A	1.11394	1.02583	0.614534	1.90025e-06	-0.702436	0.0881078	no	ref
chr3	4977756	4977757	G	A	0.138609	0.12227	0.674007	0.195677	-0.569164	0.0163399	no	no
chr3	8487040	8487041	C	G	-0.387993	-0.417275	0.74194	0.0622552	-0.430626	0.0292824	no	no
chr3	8769476	8769477	A	G	-0.241062	-0.220512	0.798638	0.140517	-0.324387	-0.0205495	no	no
chr3	8963393	8963394	C	T	0.00194053	-0.0440533	0.671952	0.0079159	0.573569	0.0459939	no	ref
chr3	8963417	8963418	C	T	0.613741	0.627251	0.714627	0.23926	0.484738	-0.0135094	no	no
chr3	9915770	9915771	C	T	-0.338787	-0.318049	0.771372	0.138319	0.374501	-0.0207383	no	no
chr3	11272354	11272355	A	G	1.21006	1.18645	0.633098	0.107784	-0.6595	0.0236072	no	no
chr3	11623384	11623385	C	A	0.813544	0.812468	0.695702	0.477491	0.523459	0.00107611	no	no
chr3	12444749	12444750	A	G	-0.251896	-0.167511	0.603788	4.78375e-06	-0.727886	-0.0843852	no	alt
chr3	13112269	13112270	C	A	-0.331112	-0.356291	0.824006	0.0932796	-0.279273	0.0251785	no	no
chr3	13262775	13262776	G	T	1.1473	1.52347	0.753931	5.53766e-87	-0.407495	-0.376177	no	alt
chr3	13262918	13262919	G	C	1.02506	0.925308	0.757504	8.33771e-08	-0.400674	0.0997556	no	ref
chr3	13419855	13419856	G	A	-0.576919	-0.574673	0.659818	0.453107	-0.599859	-0.00224589	no	no
chr3	13452007	13452008	C	A	0.776003	0.729912	0.673442	0.00780516	-0.570375	0.0460917	no	ref
chr3	14118754	14118755	A	G	-0.598162	-0.608934	0.714902	0.286005	0.484183	0.0107722	no	no
chr3	14124428	14124429	C	A	0.200551	0.188521	0.825183	0.263998	-0.277213	0.0120298	no	no
chr3	14124893	14124894	T	C	0.798826	0.80038	0.610328	0.467505	-0.712343	-0.00155444	no	no
chr3	14178594	14178595	C	G	0.996502	1.00066	0.283656	0.413683	-1.81778	-0.00415722	no	no
chr3	15171302	15171303	C	T	0.966051	0.633837	0.308591	2.55198e-68	-1.69623	0.332215	no	ref
chr3	15601535	15601536	A	G	-0.100692	-0.126929	0.727992	0.084356	0.458006	0.026237	no	no
chr3	16060654	16060655	T	C	-0.528688	-0.457449	0.719038	9.30822e-05	0.475859	-0.0712389	no	alt
chr3	28348549	28348550	G	A	-0.0803983	-0.105953	0.647619	0.0900341	0.626783	0.0255544	no	no
chr3	28349406	28349407	G	T	-0.18569	-0.221678	0.651471	0.02952	0.618228	0.0359884	no	ref
chr3	30721168	30721169	G	A	1.02851	0.780488	0.693358	5.30589e-39	0.528328	0.248022	no	ref
chr3	32106420	32106421	G	A	1.07268	1.05744	0.748632	0.212102	0.417672	0.0152339	no	no
chr3	32106484	32106485	T	G	0.982342	0.991016	0.348944	0.324548	-1.51893	-0.00867389	no	no
chr3	32420481	32420482	C	T	-0.0148918	-0.197428	0.299547	5.06363e-22	1.73915	0.182536	no	ref
chr3	32840514	32840515	G	A	0.841314	0.805103	0.647968	0.0287421	0.626006	0.0362117	no	ref
chr3	33113892	33113893	T	C	0.306312	0.402441	0.711459	2.29447e-07	-0.491146	-0.0961283	no	alt
chr3	33439907	33439908	G	C	-0.670761	-0.630273	0.629145	0.0168379	0.668536	-0.0404878	no	alt
chr3	33440326	33440327	G	T	0.448764	0.375175	0.706224	5.66056e-05	0.501801	0.0735892	no	ref
chr3	33440883	33440884	A	T	0.617244	0.617593	0.707237	0.492699	0.499733	-0.000348889	no	no
chr3	38165414	38165415	T	C	0.670417	0.699953	0.573018	0.0606438	-0.803348	-0.0295356	no	no
chr3	38496179	38496180	T	G	-0.595597	-0.611081	0.74194	0.208321	-0.430626	0.0154839	no	no
chr3	39051834	39051835	G	A	-0.752408	-0.694117	0.799964	0.00111471	0.321993	-0.0582906	no	alt
chr3	39384265	39384266	C	T	0.755057	0.789684	0.631077	0.0346452	0.664113	-0.0346278	no	alt
chr3	39404229	39404230	C	T	0.38085	0.32848	0.843506	0.00300521	-0.24553	0.0523692	no	ref
chr3	39406571	39406572	G	A	0.779622	0.793391	0.699209	0.235056	-0.516205	-0.0137689	no	no
chr3	39406712	39406713	C	T	1.11263	1.0941	0.653718	0.165569	-0.61326	0.0185256	no	no
chr3	39406927	39406928	C	T	-0.107803	-0.0916148	0.610605	0.197886	-0.711688	-0.016188	no	no
chr3	39406932	39406933	T	C	-0.117904	-0.11948	0.728976	0.467071	0.456057	0.00157524	no	no
chr3	39809538	39809539	G	C	0.324091	0.316806	0.794079	0.35117	-0.332645	0.00728506	no	no
chr3	40309516	40309517	C	G	0.0879576	0.117058	0.75877	0.0634337	-0.398265	-0.0291006	no	no
chr3	40309600	40309601	C	T	0.953032	0.963938	0.571548	0.283621	-0.807054	-0.0109061	no	no
chr3	40457353	40457354	C	T	0.908276	0.85008	0.252706	0.00113327	1.98447	0.0581961	no	ref
chr3	41278234	41278235	T	G	-0.0489312	-0.052669	0.535406	0.422274	0.901294	0.00373781	no	no
chr3	41962011	41962012	G	C	-0.305902	-0.297246	0.591503	0.32488	-0.757542	-0.00865626	no	no
chr3	45192351	45192352	C	T	0.390722	0.294724	0.743727	2.37729e-07	0.427156	0.0959989	no	ref
chr3	45388658	45388659	G	A	-0.486638	-0.480136	0.683578	0.366512	0.548822	-0.00650239	no	no
chr3	45635905	45635906	G	A	-0.429774	-0.383871	0.722943	0.0080195	0.468046	-0.0459034	no	alt
chr3	45689589	45689590	A	G	-0.54789	-0.59545	0.657128	0.00629899	-0.605754	0.0475602	no	ref
chr3	45986563	45986564	G	C	-0.0506711	-0.049679	0.817791	0.479246	-0.290196	-0.000992133	no	no
chr3	46558577	46558578	A	G	0.405345	0.435376	0.573018	0.0575885	-0.803348	-0.0300303	no	no
chr3	47164414	47164415	T	C	-0.631548	-0.686443	0.72249	0.00199038	0.468951	0.0548944	no	ref
chr3	47513446	47513447	A	G	1.08666	1.00478	0.717184	8.7422e-06	-0.479585	0.0818706	no	ref
chr3	48188449	48188450	G	C	0.972796	0.974949	0.683578	0.455031	0.548822	-0.00215333	no	no
chr3	48440023	48440024	T	G	-0.151211	-0.180618	0.304091	0.0614547	-1.71743	0.0294075	no	no
chr3	48440236	48440237	A	G	1.1589	1.16397	0.719038	0.395234	0.475859	-0.005065	no	no
chr3	48717408	48717409	C	G	0.696923	0.712809	0.715883	0.202312	-0.482205	-0.0158867	no	no
chr3	49358323	49358324	G	A	0.957637	1.00919	0.711566	0.00342187	0.49093	-0.0515522	no	alt
chr3	49429772	49429773	C	G	0.50937	0.527277	0.707237	0.173766	0.499733	-0.0179072	no	no
chr3	49470413	49470414	G	A	-0.820583	-0.744181	0.647987	3.06281e-05	-0.625964	-0.0764017	no	alt
chr3	49666643	49666644	A	G	0.020694	0.0101373	0.700792	0.289861	-0.512942	0.0105567	no	no
chr3	49688744	49688745	G	A	1.12001	0.998702	0.0998412	9.84098e-11	3.32422	0.121311	no	ref
chr3	49856596	49856597	T	C	1.07884	1.09687	0.250101	0.172037	1.99941	-0.0180361	no	no
chr3	50150203	50150204	T	C	-0.441301	-0.398893	0.564244	0.013052	-0.825608	-0.042408	no	alt
chr3	50202030	50202031	C	T	0.491743	0.473062	0.505432	0.163547	0.98441	0.0186811	no	no
chr3	50259897	50259898	A	G	-0.693124	-0.705468	0.817702	0.25865	-0.290353	0.0123433	no	no
chr3	50271692	50271693	A	G	0.0422415	0.124699	0.682279	7.60565e-06	-0.551565	-0.0824576	no	alt
chr3	50298860	50298861	A	G	0.370474	0.389528	0.796287	0.158762	0.328639	-0.0190543	no	no
chr3	50299229	50299230	T	C	-0.659446	-0.665177	0.711566	0.381842	0.49093	0.00573111	no	no
chr3	50337136	50337137	T	C	0.031252	0.0671157	0.727992	0.0299617	0.458006	-0.0358637	no	alt
chr3	50350951	50350952	C	A	0.507725	0.546357	0.686169	0.0213528	-0.543363	-0.038632	no	alt
chr3	50351175	50351176	C	A	0.469245	0.361687	0.040659	8.38746e-09	4.62028	0.107558	ref	ref
chr3	50612067	50612068	A	T	0.606628	0.618646	0.486564	0.264205	-1.0393	-0.0120178	no	no
chr3	51384756	51384757	A	G	-0.418009	-0.417967	0.775637	0.499121	0.366547	-4.2e-05	no	no
chr3	51520025	51520026	T	C	-0.52472	-0.522815	0.659305	0.460214	-0.600982	-0.00190424	no	no
chr3	52535081	52535082	G	A	0.265028	0.178697	0.264696	2.96569e-06	-1.91759	0.0863315	no	ref
chr3	52685799	52685800	C	T	-0.41123	-0.756252	0.695702	1.61246e-73	0.523459	0.345022	no	ref
chr3	52686063	52686064	A	C	0.852232	0.854855	0.486564	0.445272	-1.0393	-0.00262333	no	no
chr3	52706165	52706166	C	G	0.720388	0.718049	0.660263	0.451174	-0.598887	0.00233889	no	no
chr3	52771076	52771077	A	G	-0.395857	-0.492608	0.603788	1.93287e-07	-0.727886	0.0967517	no	ref
chr3	52792603	52792604	C	T	-0.241526	-0.270181	0.692363	0.0663919	-0.530399	0.0286553	no	no
chr3	52799202	52799203	G	A	-0.461709	-0.426156	0.719038	0.0310834	0.475859	-0.0355539	no	alt
chr3	52827986	52827987	G	A	0.390484	0.41757	0.694148	0.0776759	0.526684	-0.0270858	no	no
chr3	53236327	53236328	T	C	0.135342	0.201704	0.82331	0.000249555	-0.280493	-0.0663616	no	alt
chr3	53844569	53844570	T	A	-0.523113	-0.461775	0.804864	0.000646184	-0.313183	-0.0613374	no	alt
chr3	53844588	53844589	C	T	-0.476791	-0.456853	0.675231	0.147795	-0.566548	-0.0199383	no	no
chr3	53846761	53846762	A	G	-0.390212	-0.494512	0.740553	2.23236e-08	-0.433326	0.1043	no	ref
chr3	53891989	53891990	T	C	1.03958	1.18186	0.705031	4.20035e-14	-0.504241	-0.142282	no	alt
chr3	53892059	53892060	G	T	0.758893	0.790984	0.441328	0.0461438	-1.18008	-0.0320911	no	alt
chr3	56557149	56557150	A	G	0.958051	0.934932	0.721177	0.112606	-0.471575	0.0231189	no	no
chr3	56682893	56682894	T	G	0.252824	0.320888	0.686169	0.000178129	-0.543363	-0.0680639	no	alt
chr3	56990714	56990715	A	G	-0.122348	-0.096955	0.715401	0.0914186	-0.483175	-0.0253928	no	no
chr3	56992664	56992665	T	C	-0.63222	-0.612455	0.651291	0.149905	0.618625	-0.019765	no	no
chr3	58021371	58021372	T	C	-0.041417	-0.0678181	0.799964	0.0830321	0.321993	0.0264011	no	no
chr3	58059559	58059560	C	T	-0.610601	-0.602157	0.699209	0.328889	-0.516205	-0.00844444	no	no
chr3	58059810	58059811	C	T	1.14259	1.11066	0.67703	0.0469413	0.562709	0.031935	no	ref
chr3	58193590	58193591	C	T	0.219472	0.204256	0.671952	0.212373	0.573569	0.0152161	no	no
chr3	58217631	58217632	A	C	-0.289514	-0.363802	0.290276	4.86845e-05	1.7845	0.0742883	no	ref
chr3	58306530	58306531	C	T	0.193487	0.249608	0.719038	0.00161978	0.475859	-0.0561213	no	alt
chr3	58521122	58521123	C	T	-0.372812	-0.369486	0.793121	0.430732	-0.334387	-0.00332667	no	no
chr3	61561241	61561242	G	A	-0.636713	-0.638057	0.742391	0.471908	-0.429748	0.00134344	no	no
chr3	61561489	61561490	C	T	-0.0910636	-0.073301	0.650391	0.17572	-0.62062	-0.0177626	no	no
chr3	65952300	65952301	T	C	-0.155686	-0.140402	0.767317	0.211338	0.382104	-0.0152842	no	no
chr3	66475538	66475539	T	C	-0.520172	-0.477018	0.686169	0.011793	-0.543363	-0.0431542	no	alt
chr3	66481441	66481442	C	T	0.0975493	-0.042707	0.67703	9.3598e-14	0.562709	0.140256	no	ref
chr3	66655815	66655816	C	T	-0.0964826	-0.0519183	0.8152	0.00969938	-0.294773	-0.0445643	no	alt
chr3	71559855	71559856	G	A	0.612102	0.554135	0.723788	0.00117939	0.466361	0.0579676	no	ref
chr3	72744560	72744561	C	T	-0.284627	-0.246278	0.875653	0.0221238	-0.19157	-0.0383491	no	alt
chr3	72961392	72961393	T	C	-0.335118	-0.393728	0.715883	0.00105395	-0.482205	0.05861	no	ref
chr3	78972245	78972246	C	T	0.598936	0.529821	0.32317	0.0001441	1.62963	0.0691152	no	ref
chr3	84958896	84958897	A	T	0.946361	0.924414	0.682279	0.124801	-0.551565	0.0219472	no	no
chr3	85007369	85007370	A	G	1.39226	1.27122	0.602075	1.08034e-10	-0.731984	0.121038	no	ref
chr3	85007488	85007489	A	G	-0.239797	-0.209648	0.633959	0.056876	-0.657538	-0.0301486	no	no
chr3	99818092	99818093	C	T	-0.677376	-0.684321	0.665916	0.357797	-0.586587	0.00694556	no	no
chr3	99921276	99921277	C	T	-0.359063	-0.35089	0.693358	0.334073	0.528328	-0.00817206	no	no
chr3	100709273	100709274	G	A	1.07512	1.09627	0.74194	0.133627	-0.430626	-0.0211483	no	no
chr3	100709615	100709616	G	C	-0.0895262	-0.120511	0.707237	0.0520359	0.499733	0.030985	no	no
chr3	100710002	100710003	G	C	0.23593	0.225588	0.677519	0.293743	-0.561666	0.0103412	no	no
chr3	105366553	105366554	C	G	0.246039	0.228065	0.707237	0.172868	0.499733	0.017974	no	no
chr3	105503401	105503402	T	C	-0.407952	-0.342405	0.746648	0.000292466	-0.421501	-0.0655471	no	alt
chr3	112562283	112562284	C	T	0.538767	0.486807	0.677519	0.0032076	-0.561666	0.0519604	no	ref
chr3	112990980	112990981	C	G	0.899156	0.928624	0.707237	0.0610685	0.499733	-0.0294683	no	no
chr3	113019470	113019471	C	T	0.212858	-0.00128129	0.547165	1.39715e-29	0.869953	0.214139	no	ref
chr3	113019777	113019778	C	T	0.844881	0.841387	0.625549	0.427287	-0.676806	0.00349389	no	no
chr3	113838842	113838843	G	A	-0.120858	-0.148943	0.308591	0.0703359	-1.69623	0.0280849	no	no
chr3	119463750	119463751	C	T	1.17452	1.20293	0.734979	0.0680589	-0.444224	-0.0284111	no	no
chr3	119498464	119498465	C	T	1.1903	1.16698	0.74194	0.110591	-0.430626	0.0233211	no	no
chr3	120349174	120349175	C	G	-0.492694	-0.536012	0.331	0.0115303	1.59509	0.0433186	no	ref
chr3	120349474	120349475	G	T	0.538483	0.556368	0.626772	0.174065	0.673988	-0.0178851	no	no
chr3	120596153	120596154	G	A	0.465287	0.455568	0.504639	0.305081	0.986675	0.00971894	no	no
chr3	120742728	120742729	T	C	0.124923	0.19177	0.741625	0.000226872	-0.431238	-0.0668466	no	alt
chr3	121750037	121750038	A	G	0.613212	0.702972	0.555935	1.24665e-06	-0.847013	-0.08976	no	alt
chr3	121750078	121750079	T	C	0.268462	0.248682	0.745782	0.149717	0.423174	0.0197803	no	no
chr3	122416041	122416042	T	A	0.739782	0.710562	0.35933	0.0626579	-1.47662	0.02922	no	no
chr3	122514799	122514800	C	T	-0.464432	-0.420396	0.5465	0.0104415	0.871706	-0.0440366	no	alt
chr3	124565145	124565146	A	C	-0.258468	-0.239723	0.759201	0.162718	-0.397446	-0.0187453	no	no
chr3	124584545	124584546	A	G	0.545962	0.523254	0.512036	0.11679	-0.965683	0.0227072	no	no
chr3	124730361	124730362	A	G	0.869263	0.816781	0.678896	0.00295159	0.558738	0.0524817	no	ref
chr3	124730404	124730405	T	C	0.947264	0.958742	0.502514	0.273551	0.992764	-0.0114778	no	no
chr3	124730443	124730444	A	G	0.924391	0.923521	0.489642	0.481799	1.0302	0.00087	no	no
chr3	125915923	125915924	C	T	0.468274	0.44297	0.719038	0.0921903	0.475859	0.0253036	no	no
chr3	125916037	125916038	G	C	0.702826	0.819893	0.040659	4.09644e-10	4.62028	-0.117067	ref	alt
chr3	125916811	125916812	C	A	-0.832794	-0.744444	0.647619	1.78718e-06	0.626783	-0.08835	no	alt
chr3	125916874	125916875	C	A	-0.807567	-0.741931	0.756631	0.00028745	0.402337	-0.0656364	no	alt
chr3	125916875	125916876	C	T	-0.775978	-0.752955	0.759201	0.113573	-0.397446	-0.0230228	no	no
chr3	125916895	125916896	C	T	-0.713122	-0.635533	0.707237	2.3489e-05	0.499733	-0.0775884	no	alt
chr3	126084030	126084031	C	T	0.138516	0.108823	0.637421	0.0596596	-0.649682	0.0296927	no	no
chr3	126213137	126213138	C	T	-0.218402	-0.242475	0.626772	0.103319	0.673988	0.0240736	no	no
chr3	126213197	126213198	G	A	-0.347893	-0.348646	0.645825	0.484251	0.630785	0.000752711	no	no
chr3	126524120	126524121	G	C	0.864582	0.849763	0.748985	0.218468	-0.416991	0.0148189	no	no
chr3	126524575	126524576	A	C	-0.679367	-0.667474	0.671952	0.266354	0.573569	-0.0118928	no	no
chr3	126528951	126528952	C	T	0.886621	0.672246	0.683277	1.21447e-29	0.549457	0.214375	no	ref
chr3	126529004	126529005	C	T	0.981477	0.889439	0.675231	6.8898e-07	-0.566548	0.0920378	no	ref
chr3	126703985	126703986	G	T	-0.401338	-0.669924	0.526689	2.19925e-45	0.924978	0.268586	no	ref
chr3	128354543	128354544	T	G	-0.669866	-0.65503	0.637421	0.218202	-0.649682	-0.0148361	no	no
chr3	128617673	128617674	C	T	0.582232	0.533304	0.717596	0.00513366	-0.478756	0.0489281	no	ref
chr3	128680779	128680780	G	C	0.785927	0.792834	0.705031	0.358548	-0.504241	-0.00690722	no	no
chr3	128879387	128879388	A	C	0.730048	0.725431	0.503932	0.404308	0.9887	0.00461722	no	no
chr3	128942441	128942442	C	T	-0.668523	-0.669894	0.727992	0.471342	0.458006	0.00137056	no	no
chr3	129344136	129344137	C	T	-0.31177	-0.297316	0.431782	0.224157	1.21162	-0.0144539	no	no
chr3	129428771	129428772	C	G	0.916728	0.929824	0.559719	0.246041	0.837226	-0.0130961	no	no
chr3	129534629	129534630	A	G	-0.390419	-0.443687	0.658726	0.00259986	-0.602249	0.0532686	no	ref
chr3	129732675	129732676	G	A	-0.401323	-0.197785	0.636448	6.50235e-27	-0.651886	-0.203537	no	alt
chr3	130112117	130112118	G	C	0.724484	0.723893	0.715883	0.487643	-0.482205	0.000590556	no	no
chr3	130893520	130893521	C	T	-0.810729	-0.809193	0.400402	0.467887	1.32048	-0.00153611	no	no
chr3	130893707	130893708	C	G	-0.479261	-0.399593	0.719038	1.46239e-05	0.475859	-0.0796676	no	alt
chr3	131381464	131381465	T	C	0.590703	0.561799	0.673442	0.0647311	-0.570375	0.0289033	no	no
chr3	132417407	132417408	G	A	1.25255	1.25431	0.767821	0.463208	-0.381159	-0.00176056	no	no
chr3	132722936	132722937	A	G	0.606039	0.730377	0.323019	3.45549e-11	-1.63031	-0.124338	no	alt
chr3	132722962	132722963	G	A	0.615086	0.6098	0.579646	0.390785	-0.786755	0.00528556	no	no
chr3	133574455	133574456	G	A	0.170362	0.387093	0.126217	2.96927e-30	-2.98602	-0.216731	no	alt
chr3	134060222	134060223	G	A	-0.00482028	-0.0928701	0.71394	1.92832e-06	0.486125	0.0880498	no	ref
chr3	134060238	134060239	G	A	-0.0578061	-0.0990657	0.719038	0.0152162	0.475859	0.0412596	no	ref
chr3	134250507	134250508	G	A	-0.68599	-0.769092	0.603788	6.52168e-06	-0.727886	0.0831014	no	ref
chr3	134251126	134251127	C	T	-0.107138	-0.107227	0.759061	0.498143	-0.397713	8.87222e-05	no	no
chr3	136195872	136195873	G	A	0.19613	0.110277	0.791881	3.33829e-06	-0.336645	0.0858535	no	ref
chr3	136752972	136752973	C	T	-0.655684	-0.647752	0.705031	0.338664	-0.504241	-0.00793222	no	no
chr3	136819073	136819074	C	T	0.691607	0.621348	0.72726	0.00011406	0.459457	0.0702583	no	ref
chr3	136820104	136820105	C	G	-0.59396	-0.579592	0.631397	0.225511	-0.663381	-0.0143678	no	no
chr3	136862768	136862769	G	A	-0.116239	-0.181067	0.71394	0.000335954	0.486125	0.0648282	no	ref
chr3	138068772	138068773	G	A	-0.371373	-0.374308	0.673442	0.438818	-0.570375	0.002935	no	no
chr3	138174901	138174902	G	T	0.826749	0.822973	0.765676	0.421476	-0.385194	0.00377667	no	no
chr3	138834444	138834445	A	G	-0.445468	-0.439787	0.647619	0.382842	0.626783	-0.00568117	no	no
chr3	138863154	138863155	A	C	0.428749	0.300148	0.722943	7.58893e-12	0.468046	0.1286	no	ref
chr3	138863589	138863590	G	A	-0.186821	-0.224623	0.728976	0.0236827	0.456057	0.0378016	no	ref
chr3	139389873	139389874	T	A	0.0259146	0.0534927	0.462521	0.0739892	-1.11241	-0.0275781	no	no
chr3	139539665	139539666	G	A	0.505967	0.495156	0.377057	0.285314	-1.40715	0.0108109	no	no
chr3	139677619	139677620	T	G	-0.183997	-0.206904	0.705113	0.114738	0.504073	0.0229078	no	no
chr3	139677915	139677916	G	A	0.260758	0.181265	0.535406	1.52248e-05	0.901294	0.0794928	no	ref
chr3	140700109	140700110	G	C	-0.177881	-0.328001	0.411145	1.70287e-15	1.28228	0.15012	no	ref
chr3	140728482	140728483	T	C	0.120829	0.185153	0.740596	0.000369974	0.433241	-0.0643238	no	alt
chr3	141192488	141192489	A	G	-0.226778	-0.2206	0.686169	0.37294	-0.543363	-0.00617778	no	no
chr3	142149715	142149716	C	T	0.370604	0.393654	0.79158	0.113301	-0.337193	-0.0230498	no	no
chr3	142724100	142724101	G	C	0.386457	0.41327	0.705655	0.0797805	-0.502965	-0.0268126	no	no
chr3	143001505	143001506	G	A	1.04849	1.03878	0.647619	0.305205	0.626783	0.00971222	no	no
chr3	146222495	146222496	C	G	0.337166	0.625182	0.348944	7.07307e-52	-1.51893	-0.288016	no	alt
chr3	146626906	146626907	C	G	0.0926166	0.0540259	0.649579	0.0214639	0.622424	0.0385907	no	ref
chr3	148991371	148991372	G	C	-0.531353	-0.534988	0.456623	0.424397	1.13093	0.00363444	no	no
chr3	149356420	149356421	G	T	0.419974	0.388216	0.740596	0.0478622	0.433241	0.0317574	no	ref
chr3	149387061	149387062	C	T	0.42047	0.480518	0.334405	0.000816277	-1.58033	-0.0600479	no	alt
chr3	149971030	149971031	G	T	0.247539	0.297496	0.667545	0.00438777	0.583064	-0.0499571	no	alt
chr3	149971223	149971224	C	T	0.048271	0.0899082	0.515229	0.0144729	-0.956715	-0.0416372	no	alt
chr3	150546348	150546349	G	A	-0.438638	-0.41232	0.809659	0.0837045	-0.304614	-0.0263175	no	no
chr3	150603227	150603228	G	A	0.856616	0.854957	0.693358	0.465315	0.528328	0.00165944	no	no
chr3	150925819	150925820	C	G	-0.437798	-0.424129	0.74194	0.236672	-0.430626	-0.0136689	no	no
chr3	152298671	152298672	G	T	-0.0325528	-0.0316231	0.637421	0.480551	-0.649682	-0.000929681	no	no
chr3	155714439	155714440	C	T	-0.401693	-0.16571	0.705031	1.69055e-35	-0.504241	-0.235983	no	alt
chr3	155806060	155806061	T	A	-0.481136	-0.459926	0.745195	0.132925	0.42431	-0.0212104	no	no
chr3	155870358	155870359	T	C	0.565571	0.581656	0.695702	0.1994	0.523459	-0.0160844	no	no
chr3	158644601	158644602	C	T	0.669418	0.839917	0.455594	1.87462e-19	-1.13418	-0.170499	no	alt
chr3	158644651	158644652	T	C	-0.21421	-0.267253	0.520024	0.00269662	-0.94335	0.053043	no	ref
chr3	158644736	158644737	A	G	-0.557986	-0.538084	0.686169	0.148236	-0.543363	-0.019902	no	no
chr3	160107624	160107625	C	T	-0.306775	-0.398257	0.804857	7.97244e-07	-0.313195	0.0914821	no	ref
chr3	167735202	167735203	T	C	0.755254	0.753338	0.71394	0.459956	0.486125	0.00191667	no	no
chr3	167735250	167735251	T	C	0.572142	0.5444	0.568358	0.0727921	0.815127	0.0277421	no	no
chr3	168094947	168094948	T	G	-0.535069	-0.48259	0.71394	0.00295251	0.486125	-0.0524797	no	alt
chr3	168096431	168096432	A	G	-0.751534	-0.770753	0.74194	0.156681	-0.430626	0.0192189	no	no
chr3	170356728	170356729	G	C	0.214707	-0.0527166	0.463211	5.20584e-45	1.11026	0.267424	no	ref
chr3	171045336	171045337	T	G	-0.0537066	-0.126914	0.615152	6.14334e-05	0.700986	0.0732071	no	ref
chr3	171810562	171810563	G	A	0.258658	0.246495	0.711566	0.261707	0.49093	0.0121637	no	no
chr3	171830070	171830071	A	G	-0.261164	-0.251125	0.575893	0.299234	-0.796129	-0.0100385	no	no
chr3	174440978	174440979	T	C	-0.438164	-0.486197	0.719038	0.00587246	0.475859	0.0480326	no	ref
chr3	174441132	174441133	G	C	-0.679126	-0.266776	0.683578	4.56294e-104	0.548822	-0.41235	no	alt
chr3	177359892	177359893	G	T	-0.0417722	-0.0213723	0.579588	0.142276	0.786899	-0.0203999	no	no
chr3	179323099	179323100	T	C	0.368322	0.341246	0.60049	0.0777485	0.735787	0.0270763	no	no
chr3	179347699	179347700	C	G	0.902832	0.870368	0.221984	0.0442833	2.17147	0.0324639	no	ref
chr3	180912402	180912403	A	G	0.421118	0.387725	0.699209	0.0399079	-0.516205	0.0333932	no	ref
chr3	182212685	182212686	G	A	-0.219456	-0.207048	0.657999	0.257551	-0.603843	-0.0124082	no	no
chr3	183099539	183099540	C	G	0.330484	0.321001	0.686169	0.309433	-0.543363	0.00948287	no	no
chr3	184134241	184134242	C	G	0.00507272	0.0703277	0.704309	0.000309464	0.50572	-0.065255	no	alt
chr3	184135072	184135073	A	G	-0.315931	-0.29437	0.707237	0.129018	0.499733	-0.0215608	no	no
chr3	184186260	184186261	A	G	-0.0427051	-0.0618477	0.665916	0.157643	-0.586587	0.0191426	no	no
chr3	184298923	184298924	C	G	-0.667716	-0.682003	0.714902	0.226773	0.484183	0.0142878	no	no
chr3	184711917	184711918	G	C	0.039523	-0.0803276	0.30755	1.61639e-10	1.70111	0.119851	no	ref
chr3	185586229	185586230	T	C	0.985355	1.00394	0.51406	0.164758	-0.959993	-0.0185878	no	no
chr3	186108974	186108975	C	T	0.588325	0.58079	0.559719	0.346311	0.837226	0.00753546	no	no
chr3	186570382	186570383	G	C	0.614801	0.594272	0.353523	0.140759	-1.50012	0.0205289	no	no
chr3	186570775	186570776	A	G	-0.633349	-0.654903	0.603788	0.129094	-0.727886	0.0215539	no	no
chr3	186743087	186743088	T	C	0.0364208	0.0324032	0.625462	0.416537	-0.677007	0.00401765	no	no
chr3	186827529	186827530	C	T	0.647301	0.665271	0.264308	0.17293	-1.91971	-0.0179694	no	no
chr3	186827548	186827549	A	G	0.635143	0.648261	0.727992	0.245692	0.458006	-0.0131172	no	no
chr3	186930327	186930328	A	G	-0.0238863	-0.022581	0.505432	0.472704	0.98441	-0.0013053	no	no
chr3	187829125	187829126	C	T	-0.572938	-0.500911	0.695702	7.89063e-05	0.523459	-0.0720272	no	alt
chr3	187983840	187983841	T	C	-0.604777	-0.596181	0.659818	0.326006	-0.599859	-0.00859667	no	no
chr3	188003328	188003329	C	T	-0.739438	-0.746267	0.719038	0.360084	0.475859	0.00682889	no	no
chr3	188003518	188003519	A	G	0.482075	0.475413	0.740533	0.363363	0.433364	0.00666211	no	no
chr3	188036647	188036648	T	C	0.244539	0.210132	0.704309	0.0355441	0.50572	0.0344065	no	ref
chr3	188123465	188123466	C	T	-0.620956	-0.637806	0.719038	0.188376	0.475859	0.0168494	no	no
chr3	193711668	193711669	C	G	-0.62783	-0.624567	0.675231	0.432049	-0.566548	-0.00326278	no	no
chr3	194058467	194058468	G	T	1.05429	1.1183	0.693358	0.000392686	0.528328	-0.0640106	no	alt
chr3	194513049	194513050	T	G	-0.290933	-0.237533	0.804864	0.00254501	-0.313183	-0.0533999	no	alt
chr3	194583893	194583894	T	G	0.789349	0.810257	0.645825	0.13636	0.630785	-0.0209083	no	no
chr3	194584023	194584024	G	A	0.903059	0.923276	0.0831204	0.14445	3.58865	-0.0202167	no	no
chr3	194633784	194633785	A	G	-0.0875984	-0.0608091	0.508984	0.0799615	0.974308	-0.0267894	no	no
chr3	195155214	195155215	C	T	0.210864	0.184571	0.767821	0.0839084	-0.381159	0.0262923	no	no
chr3	195155398	195155399	A	G	-0.450817	-0.45316	0.603587	0.451087	-0.728367	0.00234311	no	no
chr3	195160400	195160401	A	G	-0.4785	-0.355611	0.734979	5.72149e-11	-0.444224	-0.122888	no	alt
chr3	195160630	195160631	G	C	-0.280314	-0.435099	0.794311	2.33522e-16	0.332225	0.154785	no	ref
chr3	195260335	195260336	G	T	0.486404	0.505507	0.65117	0.158144	0.618893	-0.019103	no	no
chr3	195271241	195271242	G	A	0.758131	0.768034	0.520024	0.301691	-0.94335	-0.00990389	no	no
chr3	195271309	195271310	G	C	0.224332	0.305207	0.0294676	1.10473e-05	-5.08473	-0.0808753	alt	alt
chr3	195271724	195271725	C	T	-0.392067	-0.402155	0.537397	0.298337	-0.89594	0.0100878	no	no
chr3	195443026	195443027	G	A	0.555759	0.437839	0.688718	3.08733e-10	0.538015	0.11792	no	ref
chr3	195443244	195443245	G	A	0.635021	0.656662	0.69119	0.128137	-0.532845	-0.0216408	no	no
chr3	196082208	196082209	G	C	1.35497	1.3565	0.657128	0.467945	-0.605754	-0.00153333	no	no
chr3	196082263	196082264	C	A	0.906961	0.918069	0.190084	0.280039	-2.39529	-0.0111083	no	no
chr3	196163883	196163884	G	A	0.0311284	-0.0118129	0.579588	0.0121409	0.786899	0.0429413	no	ref
chr3	196503692	196503693	G	C	0.719219	0.639254	0.583533	1.36511e-05	0.777114	0.0799656	no	ref
chr3	196740002	196740003	G	T	0.128606	0.189034	0.734979	0.000762212	-0.444224	-0.0604286	no	alt
chr3	197590581	197590582	T	C	-0.0644085	0.0124892	0.575718	2.74251e-05	-0.796565	-0.0768976	no	alt
chr4	499177	499178	C	T	1.20719	1.22653	0.0264019	0.155175	5.24322	-0.0193389	ref	no
chr4	742837	742838	G	T	-0.398259	-0.377681	0.786195	0.14018	-0.347041	-0.0205783	no	no
chr4	815998	815999	C	T	-0.257114	-0.511719	0.196011	5.44872e-41	2.351	0.254605	no	ref
chr4	987143	987144	G	A	-0.620672	-0.699844	0.442443	1.63887e-05	-1.17643	0.0791722	no	ref
chr4	993487	993488	T	C	1.0697	1.01055	0.418538	0.000957252	-1.25657	0.059155	no	ref
chr4	993602	993603	C	G	-0.30385	-0.338764	0.756284	0.0335111	-0.403	0.0349138	no	ref
chr4	993915	993916	A	G	-0.255449	-0.28315	0.281177	0.0730916	-1.83045	0.0277009	no	no
chr4	1248425	1248426	C	T	-0.982681	-0.849208	0.573018	1.26361e-12	-0.803348	-0.133473	no	alt
chr4	1289819	1289820	G	T	1.36115	1.36023	0.573018	0.480649	-0.803348	0.000925	no	no
chr4	1305417	1305418	G	A	-0.492862	-0.520154	0.546378	0.0761176	0.872029	0.0272917	no	no
chr4	1305432	1305433	A	G	-0.365597	-0.393667	0.71394	0.0704376	0.486125	0.0280706	no	no
chr4	1356397	1356398	A	G	-0.361593	-0.344782	0.705113	0.188919	0.504073	-0.0168111	no	no
chr4	1684271	1684272	G	T	0.536532	0.534825	0.387079	0.464331	1.3693	0.00170667	no	no
chr4	1712589	1712590	C	T	-0.113102	-0.0882577	0.704309	0.0962333	0.50572	-0.0248447	no	no
chr4	1712729	1712730	C	A	0.839286	0.847665	0.686169	0.330134	-0.543363	-0.00837889	no	no
chr4	1721409	1721410	A	T	1.07793	1.07948	0.719038	0.467597	0.475859	-0.00155	no	no
chr4	1726392	1726393	A	C	-0.417128	-0.401637	0.676466	0.20822	-0.563911	-0.0154906	no	no
chr4	1746488	1746489	C	T	-0.382429	-0.437366	0.222433	0.00197635	2.16856	0.054937	no	ref
chr4	1747112	1747113	A	G	-0.631979	-0.62119	0.705031	0.285707	-0.504241	-0.0107889	no	no
chr4	1747249	1747250	C	T	-0.858296	-0.852353	0.502612	0.377616	0.992484	-0.00594278	no	no
chr4	1747432	1747433	G	A	0.460627	0.436509	0.704309	0.102903	0.50572	0.0241178	no	no
chr4	1748856	1748857	G	A	-0.456009	-0.381068	0.740596	4.22438e-05	0.433241	-0.0749411	no	alt
chr4	1752787	1752788	C	G	-0.380599	-0.486783	0.825183	1.27195e-08	-0.277213	0.106184	no	ref
chr4	1779958	1779959	C	T	-0.772447	-0.789828	0.689003	0.18094	-0.537418	0.0173811	no	no
chr4	1782483	1782484	C	G	-0.239553	-0.224458	0.51406	0.214217	-0.959993	-0.0150952	no	no
chr4	2009103	2009104	G	C	-0.171339	-0.335213	0.74194	4.10611e-18	-0.430626	0.163874	no	ref
chr4	2009245	2009246	T	G	0.175941	0.439686	0.70741	7.76182e-44	-0.499382	-0.263745	no	alt
chr4	2009444	2009445	C	G	-0.568394	-0.538989	0.623384	0.0614709	-0.681807	-0.029405	no	no
chr4	2262584	2262585	A	G	-0.113082	-0.167828	0.56213	0.00203995	-0.831024	0.0547464	no	ref
chr4	3293204	3293205	C	T	-0.285101	-0.35163	0.652485	0.0002415	-0.615984	0.066529	no	ref
chr4	3443597	3443598	C	T	-0.552093	-0.507452	0.739147	0.00959607	-0.436067	-0.0446406	no	alt
chr4	3780566	3780567	C	T	0.236562	0.308642	0.759061	7.80434e-05	-0.397713	-0.0720794	no	alt
chr4	3803635	3803636	G	C	0.252028	0.240177	0.27893	0.26708	1.84203	0.0118506	no	no
chr4	3955625	3955626	T	C	0.310279	0.303603	0.0450639	0.36309	4.47189	0.00667596	ref	no
chr4	6322919	6322920	G	A	0.896023	0.890886	0.763851	0.393787	-0.388636	0.00513667	no	no
chr4	6323075	6323076	T	C	-0.0612036	-0.114318	0.81627	0.0026658	0.292882	0.0531141	no	ref
chr4	6323290	6323291	A	T	-0.60634	-0.634903	0.840125	0.0670159	-0.251324	0.0285633	no	no
chr4	6673791	6673792	A	C	-0.463514	-0.441689	0.666112	0.126121	-0.586164	-0.0218253	no	no
chr4	6674052	6674053	T	C	-0.0108833	-0.00985019	0.320896	0.478389	-1.63982	-0.00103314	no	no
chr4	7103471	7103472	C	T	0.655506	0.674894	0.612967	0.154564	-0.706119	-0.0193878	no	no
chr4	7103501	7103502	T	G	0.596617	0.581605	0.737359	0.215498	0.439561	0.0150117	no	no
chr4	7103974	7103975	T	C	0.00587299	-0.014195	0.728976	0.14623	0.456057	0.020068	no	no
chr4	7761877	7761878	T	C	-0.404488	-0.360352	0.659818	0.010299	-0.599859	-0.0441353	no	alt
chr4	7858174	7858175	G	A	0.231462	0.218715	0.222433	0.251837	2.16856	0.0127476	no	no
chr4	9691628	9691629	T	C	0.139907	0.164852	0.476167	0.0953409	1.07046	-0.0249447	no	no
chr4	12933820	12933821	C	G	0.0639099	0.113419	0.635115	0.00470003	-0.654909	-0.0495087	no	alt
chr4	15150052	15150053	C	T	0.931407	0.956812	0.636559	0.0913137	0.651634	-0.025405	no	no
chr4	15655412	15655413	C	T	0.781994	0.838042	0.686169	0.00164009	-0.543363	-0.0560478	no	alt
chr4	15681694	15681695	C	T	1.14398	1.09633	0.629145	0.0062148	0.668536	0.0476511	no	ref
chr4	15740968	15740969	G	C	0.083401	0.07792	0.789444	0.386856	0.34109	0.00548097	no	no
chr4	16116682	16116683	C	T	-0.495105	-0.443965	0.758192	0.0036514	-0.399365	-0.0511397	no	alt
chr4	17544414	17544415	A	G	0.469838	0.536263	0.719038	0.000246469	0.475859	-0.0664251	no	alt
chr4	17810991	17810992	A	C	0.274734	0.206219	0.727188	0.000162695	0.459599	0.0685151	no	ref
chr4	18022221	18022222	G	A	0.0561918	0.030521	0.652485	0.0890462	-0.615984	0.0256708	no	no
chr4	18022407	18022408	C	G	-0.394342	-0.346613	0.407243	0.00614385	-1.29604	-0.0477286	no	alt
chr4	18567605	18567606	G	T	-0.534083	-0.621297	0.187319	2.37986e-06	2.41643	0.0872138	no	ref
chr4	23788059	23788060	C	G	-0.709422	-0.702309	0.757161	0.354527	-0.401329	-0.00711278	no	no
chr4	23881275	23881276	T	C	-0.181784	-0.165972	0.637421	0.203426	-0.649682	-0.0158115	no	no
chr4	23881296	23881297	C	T	-0.156349	-0.155152	0.715883	0.474956	-0.482205	-0.00119747	no	no
chr4	25914235	25914236	C	A	0.969967	0.98824	0.568358	0.168889	0.815127	-0.0182728	no	no
chr4	26028945	26028946	G	T	-0.452629	-0.458058	0.758192	0.387891	-0.399365	0.00542944	no	no
chr4	26120541	26120542	A	G	0.154451	0.217296	0.676466	0.000489073	-0.563911	-0.0628447	no	alt
chr4	26319314	26319315	C	T	-0.22169	-0.23241	0.786195	0.286934	-0.347041	0.0107202	no	no
chr4	26857635	26857636	C	T	1.00978	1.0399	0.759061	0.0570843	-0.397713	-0.0301139	no	no
chr4	38424500	38424501	T	C	-0.575182	-0.574837	0.629145	0.492792	0.668536	-0.000344444	no	no
chr4	38664196	38664197	G	A	-0.08274	-0.0158185	0.625549	0.000223546	-0.676806	-0.0669215	no	alt
chr4	39044668	39044669	G	C	0.52776	0.547174	0.707237	0.154231	0.499733	-0.0194144	no	no
chr4	39045032	39045033	C	G	-1.01653	-1.02609	0.721934	0.308101	0.470061	0.009555	no	no
chr4	39367236	39367237	T	C	-0.705433	-0.707044	0.755452	0.466323	-0.404588	0.00161111	no	no
chr4	39429955	39429956	C	T	-0.1729	-0.152652	0.693358	0.144071	0.528328	-0.0202485	no	no
chr4	39527355	39527356	C	T	-0.138674	-0.124005	0.799402	0.220806	0.323007	-0.0146682	no	no
chr4	39527628	39527629	C	G	0.661692	0.667264	0.715883	0.385036	-0.482205	-0.00557167	no	no
chr4	39528079	39528080	G	A	-0.306887	-0.26184	0.647968	0.00906176	0.626006	-0.0450467	no	alt
chr4	39698080	39698081	G	A	0.718419	0.725049	0.542062	0.363995	-0.883469	-0.00663	no	no
chr4	40046438	40046439	C	T	-0.520688	-0.473575	0.705007	0.00672767	0.504291	-0.0471131	no	alt
chr4	40577092	40577093	G	A	1.8351	1.74302	0.546392	6.81759e-07	-0.871991	0.0920778	no	ref
chr4	47836908	47836909	C	G	-0.499043	-0.493551	0.147845	0.386632	2.75784	-0.00549209	no	no
chr4	48016511	48016512	T	C	-0.307221	-0.274387	0.647619	0.0424956	0.626783	-0.0328342	no	alt
chr4	48269744	48269745	C	T	-0.49438	-0.469738	0.308591	0.0980553	-1.69623	-0.0246426	no	no
chr4	48341532	48341533	C	T	0.869081	0.799183	0.786195	0.000122848	-0.347041	0.0698972	no	ref
chr4	48342136	48342137	G	T	-0.343089	-0.280006	0.704309	0.000467759	0.50572	-0.0630829	no	alt
chr4	51844746	51844747	A	G	0.272391	0.222011	0.586738	0.00411074	0.769212	0.0503795	no	ref
chr4	55546001	55546002	C	T	-0.0289992	-0.0762708	0.615152	0.00657282	0.700986	0.0472716	no	ref
chr4	55546266	55546267	C	T	-0.754887	-0.713141	0.764783	0.0142643	0.386877	-0.0417461	no	alt
chr4	55546377	55546378	C	G	-0.507031	-0.610688	0.756631	2.69846e-08	0.402337	0.103657	no	ref
chr4	56435514	56435515	G	A	-0.386642	-0.412862	0.748965	0.0844951	-0.41703	0.0262199	no	no
chr4	56544811	56544812	C	G	-0.056572	-0.0421966	0.541674	0.225392	-0.884503	-0.0143753	no	no
chr4	56908676	56908677	C	T	0.137316	0.0933296	0.17636	0.0105148	-2.5034	0.0439862	no	ref
chr4	56979102	56979103	G	T	-0.384915	-0.291898	0.704309	5.3172e-07	0.50572	-0.0930167	no	alt
chr4	57164140	57164141	A	G	-0.231319	-0.221503	0.80222	0.303294	0.317931	-0.00981633	no	no
chr4	57164205	57164206	A	G	-0.00527319	-0.0164311	0.615152	0.279165	0.700986	0.0111579	no	no
chr4	67700970	67700971	G	A	-0.421677	-0.398626	0.707237	0.113285	0.499733	-0.0230514	no	no
chr4	67701306	67701307	T	G	0.957514	0.99778	0.567419	0.0173316	-0.817513	-0.0402656	no	alt
chr4	70688528	70688529	T	G	1.1543	1.14052	0.647619	0.234877	0.626783	0.01378	no	no
chr4	73388960	73388961	C	T	-0.698735	-0.691343	0.740596	0.349088	0.433241	-0.00739222	no	no
chr4	73432497	73432498	A	G	-0.694065	-0.681885	0.833924	0.261429	-0.262012	-0.01218	no	no
chr4	74479148	74479149	G	A	0.60458	0.54342	0.70253	0.000667517	0.509369	0.0611596	no	ref
chr4	75724739	75724740	C	G	0.0821107	0.128255	0.535406	0.00774658	0.901294	-0.0461439	no	alt
chr4	75724991	75724992	C	G	-0.319969	-0.21593	0.659195	2.41144e-08	-0.601223	-0.104039	no	alt
chr4	75725258	75725259	C	T	-0.234481	-0.252178	0.686169	0.176611	-0.543363	0.017697	no	no
chr4	75940705	75940706	C	T	-0.412774	-0.392753	0.369694	0.146798	1.4356	-0.0200209	no	no
chr4	75941101	75941102	G	A	0.0658044	0.0591679	0.000560262	0.363866	-10.8016	0.00663654	alt	no
chr4	76213632	76213633	C	T	-0.431588	-0.394982	0.707237	0.0274106	0.499733	-0.0366059	no	alt
chr4	76949585	76949586	C	T	-0.0636279	0.00972702	0.425367	5.95214e-05	-1.23322	-0.0733549	no	alt
chr4	78057257	78057258	T	C	-0.368885	-0.192475	0.230939	1.07889e-20	-2.11442	-0.17641	no	alt
chr4	78513735	78513736	C	A	0.0836572	0.0501788	0.647619	0.0395246	0.626783	0.0334784	no	ref
chr4	78939512	78939513	G	A	0.520098	0.664246	0.686917	1.9884e-14	-0.541793	-0.144147	no	alt
chr4	80072878	80072879	G	C	-0.126964	-0.262863	0.658726	5.0532e-13	-0.602249	0.135899	no	ref
chr4	82374048	82374049	C	T	0.955877	0.927256	0.66867	0.0666233	-0.580635	0.0286211	no	no
chr4	82428905	82428906	C	A	0.209324	0.195328	0.864726	0.231405	0.209685	0.0139963	no	no
chr4	82429609	82429610	G	A	0.647542	0.665232	0.336937	0.176698	-1.56945	-0.0176906	no	no
chr4	82430451	82430452	G	T	0.384702	0.370997	0.499737	0.236077	1.00076	0.0137057	no	no
chr4	82739533	82739534	C	T	-0.434809	-0.480164	0.707237	0.00867449	0.499733	0.0453544	no	ref
chr4	83284718	83284719	C	A	0.363149	0.368594	0.658726	0.387575	-0.602249	-0.00544515	no	no
chr4	83363044	83363045	T	C	-0.179405	-0.267786	0.659818	1.77345e-06	-0.599859	0.0883804	no	ref
chr4	83485051	83485052	C	T	-0.0148019	0.0726724	0.0197174	2.22928e-06	-5.66438	-0.0874743	alt	alt
chr4	87089588	87089589	G	A	-0.190572	-0.247316	0.799964	0.00145674	0.321993	0.0567443	no	ref
chr4	87220479	87220480	A	G	-0.713953	-0.730798	0.647619	0.18845	0.626783	0.0168442	no	no
chr4	87391351	87391352	C	T	0.333184	0.316856	0.656551	0.195849	0.60702	0.016328	no	no
chr4	87391467	87391468	C	G	-0.686662	-0.669206	0.706224	0.179906	0.501801	-0.0174561	no	no
chr4	87419816	87419817	C	T	0.390935	0.333239	0.730827	0.0012365	0.452397	0.0576956	no	ref
chr4	87422551	87422552	G	A	0.580098	0.576412	0.690522	0.423347	-0.53424	0.00368556	no	no
chr4	87853187	87853188	A	G	-0.541928	-0.548725	0.714902	0.360706	0.484183	0.00679722	no	no
chr4	88107622	88107623	A	G	0.492547	0.506631	0.367107	0.23	-1.44573	-0.0140844	no	no
chr4	88378974	88378975	G	A	-0.406225	-0.372766	0.630104	0.0396097	-0.666337	-0.0334594	no	alt
chr4	88523376	88523377	G	A	0.093816	0.0872419	0.751762	0.365096	0.411651	0.00657413	no	no
chr4	89111216	89111217	C	T	0.160249	0.1746	0.75193	0.225776	0.411331	-0.0143509	no	no
chr4	94208086	94208087	T	C	0.105731	0.091136	0.715773	0.221949	-0.482426	0.0145949	no	no
chr4	98928974	98928975	A	G	-0.689036	-0.712529	0.629145	0.108895	0.668536	0.0234933	no	no
chr4	98995235	98995236	T	A	-0.580504	-0.572927	0.700792	0.345514	-0.512942	-0.00757667	no	no
chr4	98995269	98995270	T	G	-0.403909	-0.374733	0.707237	0.0629421	0.499733	-0.0291761	no	no
chr4	99563656	99563657	C	T	0.230912	0.217154	0.637421	0.235238	-0.649682	0.0137576	no	no
chr4	101347710	101347711	C	T	0.578938	0.678804	0.683578	8.0807e-08	0.548822	-0.0998658	no	alt
chr4	102431552	102431553	C	T	-0.573406	-0.587081	0.807316	0.236573	0.308795	0.013675	no	no
chr4	102442605	102442606	A	G	-0.543648	-0.512735	0.334405	0.0524413	-1.58033	-0.0309126	no	no
chr4	102501346	102501347	C	G	0.503242	0.516932	0.782645	0.236316	-0.35357	-0.0136909	no	no
chr4	102502168	102502169	G	T	-0.462331	-0.486943	0.647619	0.0983309	0.626783	0.0246122	no	no
chr4	103198429	103198430	C	T	0.402582	0.361827	0.720657	0.0162602	-0.472615	0.0407551	no	ref
chr4	105708849	105708850	G	C	1.1965	1.17939	0.564244	0.184701	-0.825608	0.0171106	no	no
chr4	105708872	105708873	G	C	1.05124	1.07403	0.51406	0.115946	-0.959993	-0.0227894	no	no
chr4	107720160	107720161	G	A	-0.0620904	-0.000916017	0.798638	0.000665719	-0.324387	-0.0611743	no	alt
chr4	107720222	107720223	G	A	0.507132	0.526053	0.705031	0.160461	-0.504241	-0.0189209	no	no
chr4	107720280	107720281	C	G	0.865206	0.865249	0.719038	0.499093	0.475859	-4.33333e-05	no	no
chr4	107720444	107720445	G	A	0.895493	0.884286	0.715883	0.278295	-0.482205	0.0112072	no	no
chr4	107989894	107989895	T	C	0.0120647	0.031628	0.489722	0.152385	1.02997	-0.0195632	no	no
chr4	109729989	109729990	C	A	-0.230408	-0.212211	0.647968	0.169888	0.626006	-0.0181974	no	no
chr4	112113224	112113225	G	A	-0.112721	-0.0514862	0.376724	0.000658435	1.40842	-0.0612346	no	alt
chr4	112113550	112113551	T	A	-0.604643	-0.536641	0.67342	0.000180362	0.570421	-0.0680017	no	alt
chr4	112637445	112637446	A	G	0.828688	0.821145	0.116687	0.346176	3.09928	0.00754244	no	no
chr4	113761557	113761558	G	A	-0.482367	-0.45055	0.487802	0.0475492	-1.03563	-0.0318174	no	alt
chr4	113761762	113761763	T	C	-0.906552	-0.934853	0.637421	0.0688203	-0.649682	0.0283011	no	no
chr4	113762549	113762550	T	G	-0.613232	-0.615784	0.571548	0.446746	-0.807054	0.00255222	no	no
chr4	118278723	118278724	G	T	0.872359	0.831033	0.653718	0.015084	-0.61326	0.0413256	no	ref
chr4	120066960	120066961	G	T	0.725518	0.743402	0.677043	0.17408	0.562681	-0.0178839	no	no
chr4	121696890	121696891	A	C	-0.979919	-1.00693	0.719038	0.078281	0.475859	0.0270067	no	no
chr4	121697010	121697011	A	G	0.290314	0.402868	0.719038	1.76948e-09	0.475859	-0.112554	no	alt
chr4	121697036	121697037	T	G	0.402314	0.437925	0.695702	0.0308748	0.523459	-0.0356108	no	alt
chr4	121697216	121697217	G	A	-0.892214	-0.943375	0.759061	0.00363945	-0.397713	0.0511606	no	ref
chr4	121823882	121823883	C	T	0.394338	0.39925	0.740871	0.398344	0.432706	-0.00491121	no	no
chr4	121870445	121870446	G	C	0.630083	0.664013	0.609048	0.0375447	-0.715372	-0.03393	no	alt
chr4	122732420	122732421	G	T	0.0461604	0.0739048	0.686169	0.0727749	-0.543363	-0.0277444	no	no
chr4	122732557	122732558	C	T	0.706383	0.699732	0.659818	0.363579	-0.599859	0.00665111	no	no
chr4	122732770	122732771	G	A	-0.0133497	0.0930514	0.734979	1.19125e-08	-0.444224	-0.106401	no	alt
chr4	123398393	123398394	A	G	-0.571144	-0.617173	0.645825	0.00787671	0.630785	0.0460283	no	ref
chr4	124530910	124530911	C	G	-0.0356826	-0.0194825	0.605869	0.197708	-0.722923	-0.0162002	no	no
chr4	127783369	127783370	G	C	-0.0475939	-0.207816	0.678822	2.13883e-17	0.558896	0.160222	no	ref
chr4	128285827	128285828	T	C	0.0499364	0.120546	0.722943	0.000106091	0.468046	-0.0706092	no	alt
chr4	138199528	138199529	T	C	-0.624115	-0.655736	0.58423	0.0485813	0.775392	0.0316206	no	ref
chr4	139739237	139739238	T	C	-0.78377	-0.765967	0.706224	0.175176	0.501801	-0.0178028	no	no
chr4	139842115	139842116	C	G	0.0745286	0.168917	0.631397	3.68268e-07	-0.663381	-0.0943883	no	alt
chr4	140154493	140154494	G	A	-0.560374	-0.587785	0.649579	0.0752246	0.622424	0.0274111	no	no
chr4	140427407	140427408	G	A	-0.326442	-0.333022	0.615152	0.364971	0.700986	0.0065805	no	no
chr4	143559118	143559119	C	A	-0.151698	-0.163093	0.686169	0.275001	-0.543363	0.0113949	no	no
chr4	145619779	145619780	G	T	0.170958	0.143208	0.759061	0.0727354	-0.397713	0.0277499	no	no
chr4	145805808	145805809	C	T	0.215324	-0.158242	0.812588	8.24626e-86	0.299404	0.373566	no	ref
chr4	146522384	146522385	C	T	0.196593	-0.00160768	0.777736	1.27511e-25	-0.362647	0.198201	no	ref
chr4	146522418	146522419	G	C	0.302479	0.293777	0.693358	0.324024	0.528328	0.00870163	no	no
chr4	151099624	151099625	C	T	1.24657	1.22931	0.693358	0.182687	0.528328	0.017255	no	no
chr4	152779977	152779978	C	T	0.809581	0.812466	0.571548	0.439864	-0.807054	-0.00288444	no	no
chr4	153466444	153466445	G	C	-0.673166	-0.683006	0.12247	0.30287	3.0295	0.00983944	no	no
chr4	154560136	154560137	C	T	-0.846604	-0.848389	0.801192	0.462698	0.31978	0.001785	no	no
chr4	154560358	154560359	G	A	0.768563	0.630636	0.729595	2.32004e-13	-0.454831	0.137927	no	ref
chr4	154560388	154560389	G	A	0.713924	0.629698	0.810403	4.97169e-06	0.303289	0.0842266	no	ref
chr4	156971888	156971889	G	A	0.0304256	-0.0526636	0.680659	6.54082e-06	0.554996	0.0830892	no	ref
chr4	159102891	159102892	C	G	0.0188688	0.0816595	0.637421	0.000494027	-0.649682	-0.0627907	no	alt
chr4	159103060	159103061	A	G	-0.216332	-0.248656	0.629145	0.0449743	0.668536	0.032324	no	ref
chr4	163166906	163166907	C	T	0.952796	0.975783	0.721934	0.113938	0.470061	-0.0229867	no	no
chr4	176195735	176195736	G	A	1.03014	1.04626	0.704309	0.19892	0.50572	-0.0161172	no	no
chr4	183504745	183504746	G	A	0.703876	0.723366	0.675231	0.153292	-0.566548	-0.01949	no	no
chr4	183619596	183619597	G	T	-0.674566	-0.703518	0.659305	0.0644112	-0.600982	0.0289517	no	no
chr4	184537554	184537555	C	T	0.904669	0.941161	0.414213	0.0277891	-1.27156	-0.0364922	no	alt
chr4	184734016	184734017	C	T	-0.612154	-0.563119	0.631397	0.00505078	-0.663381	-0.0490356	no	alt
chr4	184734037	184734038	G	C	-0.130083	-0.0530122	0.707237	2.63861e-05	0.499733	-0.0770704	no	alt
chr4	185204254	185204255	G	A	-0.0963959	-0.0874056	0.751762	0.3186	0.411651	-0.00899031	no	no
chr4	186191155	186191156	G	A	-0.328329	-0.288907	0.259739	0.0193178	1.94487	-0.0394225	no	alt
chr4	186191239	186191240	A	T	0.0365719	-0.339742	0.235718	4.8041e-87	2.08487	0.376314	no	ref
chr4	186191671	186191672	A	G	0.149552	0.0550429	0.645825	3.56486e-07	0.630785	0.0945089	no	ref
chr4	186191677	186191678	C	T	0.112857	0.139144	0.353488	0.0839525	-1.50027	-0.0262868	no	no
chr4	186260378	186260379	G	C	0.286367	0.30515	0.508083	0.162233	0.976863	-0.0187829	no	no
chr4	186644001	186644002	T	G	0.279088	0.188508	0.334405	1.00847e-06	-1.58033	0.0905805	no	ref
chr4	186685054	186685055	A	G	-0.454594	-0.509576	0.660207	0.00196176	0.59901	0.0549815	no	ref
chr4	186723909	186723910	A	G	-0.516404	-0.572281	0.62311	0.00168816	0.682442	0.0558769	no	ref
chr4	186723961	186723962	A	C	-0.323602	-0.320692	0.709729	0.439334	0.49466	-0.00291008	no	no
chr4	186765834	186765835	C	T	0.256397	0.224468	0.757504	0.0469713	-0.400674	0.0319292	no	ref
chr4	186765875	186765876	G	A	0.441088	0.390707	0.651929	0.00410999	-0.617213	0.0503807	no	ref
chr5	617592	617593	G	A	0.194002	0.175654	0.836542	0.167893	0.257491	0.0183483	no	no
chr5	959108	959109	A	G	-0.0378899	-0.00327477	0.748965	0.0346962	-0.41703	-0.0346151	no	alt
chr5	1107669	1107670	G	A	-0.673265	-0.649759	0.704309	0.108775	0.50572	-0.0235056	no	no
chr5	1155357	1155358	A	G	-0.278157	-0.231425	0.704309	0.00711337	0.50572	-0.0467319	no	alt
chr5	1183444	1183445	C	T	-0.364547	-0.321119	0.759459	0.011358	-0.396956	-0.0434282	no	alt
chr5	1186005	1186006	G	A	-0.510797	-0.558747	0.647968	0.00594461	0.626006	0.0479506	no	ref
chr5	1553052	1553053	G	A	-0.320779	-0.335664	0.921854	0.217439	-0.117389	0.0148855	no	no
chr5	1553123	1553124	C	T	-0.199562	-0.221222	0.727992	0.127931	0.458006	0.0216595	no	no
chr5	1564559	1564560	G	T	-0.194321	-0.129251	0.647619	0.00032072	0.626783	-0.0650696	no	alt
chr5	1568392	1568393	T	C	-0.470467	-0.441275	0.788856	0.0628391	0.342166	-0.029192	no	no
chr5	1799628	1799629	A	C	-1.05293	-0.96228	0.535406	9.89296e-07	0.901294	-0.0906544	no	alt
chr5	1801574	1801575	A	C	-0.884352	-0.931824	0.817156	0.00638136	-0.291317	0.0474722	no	ref
chr5	2352615	2352616	C	T	0.699696	0.763159	0.71394	0.000435508	0.486125	-0.0634631	no	alt
chr5	5136093	5136094	T	C	-0.116598	-0.2777	0.707237	1.44206e-17	0.499733	0.161102	no	ref
chr5	5350342	5350343	A	G	0.526704	0.515007	0.629145	0.269728	0.668536	0.0116976	no	no
chr5	5361140	5361141	C	G	0.494731	0.247394	0.647619	8.48842e-39	0.626783	0.247337	no	ref
chr5	6633333	6633334	C	T	0.630252	0.61486	0.774219	0.209703	-0.369187	0.0153922	no	no
chr5	7851067	7851068	C	A	-0.624739	-0.69216	0.812588	0.000202516	0.299404	0.0674206	no	ref
chr5	7869121	7869122	T	C	0.862362	0.862872	0.714627	0.489328	0.484738	-0.00051	no	no
chr5	10250317	10250318	G	A	0.774336	0.699351	0.629145	4.1841e-05	0.668536	0.074985	no	ref
chr5	10250330	10250331	T	C	0.771864	0.646855	0.535406	2.7307e-11	0.901294	0.125009	no	ref
chr5	14208810	14208811	A	G	-0.00404561	0.0442556	0.786195	0.00564153	-0.347041	-0.0483012	no	alt
chr5	32531502	32531503	C	T	-0.860666	-0.784938	0.709888	3.55554e-05	-0.494336	-0.0757272	no	alt
chr5	33440517	33440518	C	T	-0.627328	-0.652793	0.748519	0.0907981	-0.417889	0.025465	no	no
chr5	33441296	33441297	A	C	-0.301734	-0.284704	0.58731	0.185829	-0.767806	-0.0170301	no	no
chr5	34007994	34007995	C	T	-0.747942	-0.771255	0.775786	0.110674	0.366269	0.0233128	no	no
chr5	34466663	34466664	T	C	0.302363	0.326796	0.629145	0.0999695	0.668536	-0.0244331	no	no
chr5	34929262	34929263	T	G	0.678953	0.700173	0.755502	0.132818	-0.404492	-0.02122	no	no
chr5	35185659	35185660	G	A	0.0370777	0.0738729	0.629145	0.0267895	0.668536	-0.0367953	no	alt
chr5	36744841	36744842	C	G	-0.526928	-0.516876	0.764795	0.298984	0.386854	-0.0100522	no	no
chr5	38556697	38556698	C	A	0.442656	0.433678	0.707237	0.318834	0.499733	0.00897778	no	no
chr5	38830808	38830809	T	C	-0.684351	-0.684767	0.778395	0.491304	0.361426	0.000415556	no	no
chr5	43018245	43018246	T	C	-0.256248	-0.271913	0.720265	0.205615	0.473401	0.0156644	no	no
chr5	43066671	43066672	T	C	-0.317514	-0.297953	0.740871	0.152407	0.432706	-0.0195614	no	no
chr5	43120835	43120836	A	G	-0.392833	-0.380336	0.758489	0.256041	0.3988	-0.0124975	no	no
chr5	52788176	52788177	A	C	-0.304158	-0.299847	0.704309	0.410542	0.50572	-0.00431106	no	no
chr5	52989286	52989287	T	C	0.138802	0.152781	0.700792	0.231688	-0.512942	-0.0139787	no	no
chr5	54517736	54517737	G	T	-0.181667	-0.204234	0.637421	0.118241	-0.649682	0.0225669	no	no
chr5	55176668	55176669	A	G	-0.0305613	-0.0513694	0.799964	0.137513	0.321993	0.0208081	no	no
chr5	55534313	55534314	T	C	-0.217287	-0.226288	0.637421	0.318395	-0.649682	0.00900126	no	no
chr5	55534466	55534467	T	G	-0.251489	-0.447703	0.706224	3.78349e-25	0.501801	0.196215	no	ref
chr5	55534551	55534552	A	G	0.0626554	0.068416	0.686169	0.381254	-0.543363	-0.00576055	no	no
chr5	55535044	55535045	A	G	0.518992	0.488849	0.578216	0.0569076	-0.790319	0.0301433	no	no
chr5	56270772	56270773	G	T	-0.604978	-0.611963	0.729595	0.357025	-0.454831	0.006985	no	no
chr5	56480576	56480577	T	C	-0.842918	-0.684658	0.772991	5.11368e-17	-0.371476	-0.158261	no	alt
chr5	56815029	56815030	G	C	-0.475466	-0.431392	0.647619	0.0103866	0.626783	-0.0440744	no	alt
chr5	56815164	56815165	G	T	-0.27468	-0.399822	0.71394	2.60607e-11	0.486125	0.125142	no	ref
chr5	56815259	56815260	A	C	0.334782	0.292706	0.695702	0.0136481	0.523459	0.0420762	no	ref
chr5	56909815	56909816	A	G	0.497457	0.435379	0.629145	0.000564015	0.668536	0.0620772	no	ref
chr5	56910245	56910246	G	T	-0.538104	-0.42134	0.809659	4.52722e-10	-0.304614	-0.116764	no	alt
chr5	57718368	57718369	C	T	0.929132	0.752844	0.693358	1.14583e-20	0.528328	0.176288	no	ref
chr5	60844233	60844234	T	C	-0.265876	-0.31972	0.629145	0.00236713	0.668536	0.0538441	no	ref
chr5	60844258	60844259	G	T	0.0257229	0.02613	0.645825	0.491482	0.630785	-0.000407033	no	no
chr5	60945158	60945159	A	G	0.643157	0.663638	0.498397	0.14132	-1.00463	-0.0204811	no	no
chr5	65563127	65563128	A	C	0.52316	0.541291	0.759061	0.170773	-0.397713	-0.0181308	no	no
chr5	65721866	65721867	C	T	-0.957739	-0.936063	0.770854	0.127749	0.37547	-0.0216761	no	no
chr5	65722169	65722170	A	G	0.699301	0.664693	0.644815	0.0347279	-0.633042	0.0346072	no	ref
chr5	67215958	67215959	C	G	-0.379756	-0.316808	0.812588	0.000479776	0.299404	-0.0629473	no	alt
chr5	68215101	68215102	G	A	-0.723476	-0.802157	0.727188	1.83368e-05	0.459599	0.0786811	no	ref
chr5	68215316	68215317	T	A	-0.263368	-0.241065	0.686169	0.121	-0.543363	-0.0223034	no	no
chr5	68288528	68288529	A	G	0.366963	0.261392	0.686525	1.52854e-08	0.542615	0.105572	no	ref
chr5	69093886	69093887	A	G	0.504264	0.511086	0.693866	0.36022	-0.52727	-0.006822	no	no
chr5	69094456	69094457	C	T	-0.914296	-0.892297	0.779999	0.12425	0.358455	-0.0219983	no	no
chr5	69217771	69217772	G	T	0.823645	0.842322	0.675231	0.163597	-0.566548	-0.0186772	no	no
chr5	71586825	71586826	T	G	0.330435	0.455225	0.74194	2.94854e-11	-0.430626	-0.12479	no	alt
chr5	71587089	71587090	A	T	-0.661621	-0.619143	0.705031	0.0129305	-0.504241	-0.0424772	no	alt
chr5	72848177	72848178	C	T	-0.341989	-0.30447	0.647619	0.0245212	0.626783	-0.0375196	no	alt
chr5	73497225	73497226	A	G	-0.633344	-0.626904	0.695702	0.367745	0.523459	-0.00644	no	no
chr5	73565483	73565484	G	A	1.10682	1.11056	0.707237	0.422069	0.499733	-0.00374778	no	no
chr5	73565633	73565634	G	A	0.373756	0.33648	0.783979	0.025266	-0.351114	0.0372758	no	ref
chr5	73626248	73626249	C	G	-0.369451	-0.382988	0.710917	0.23881	-0.492247	0.0135371	no	no
chr5	74502571	74502572	A	G	0.73965	0.807915	0.710917	0.000171091	-0.492247	-0.0682649	no	alt
chr5	74538421	74538422	T	C	-0.312025	-0.266401	0.569088	0.00834716	0.813277	-0.0456241	no	alt
chr5	74538460	74538461	A	G	-0.150427	-0.2543	0.695702	2.53215e-08	0.523459	0.103873	no	ref
chr5	74917102	74917103	C	T	0.157825	0.317811	0.407243	2.37671e-17	-1.29604	-0.159986	no	alt
chr5	75053804	75053805	G	A	-0.134575	-0.157146	0.817791	0.118202	-0.290196	0.0225707	no	no
chr5	75335675	75335676	C	T	-0.621018	-0.678051	0.707237	0.00138644	0.499733	0.0570328	no	ref
chr5	75717530	75717531	G	A	0.749672	0.754141	0.567419	0.407325	-0.817513	-0.00446889	no	no
chr5	76404484	76404485	C	T	0.523091	0.410238	0.689003	1.60879e-09	-0.537418	0.112853	no	ref
chr5	76472749	76472750	C	T	-0.17241	-0.375026	0.369694	1.09283e-26	1.4356	0.202616	no	ref
chr5	78360577	78360578	G	C	-0.0316205	-0.00777383	0.668423	0.105474	-0.581167	-0.0238467	no	no
chr5	79535680	79535681	G	A	-0.171666	-0.0678051	0.727992	2.54158e-08	0.458006	-0.103861	no	alt
chr5	79991007	79991008	C	G	-0.469344	-0.537151	0.786195	0.000187509	-0.347041	0.0678072	no	ref
chr5	80106327	80106328	T	A	-0.0994402	-0.0965046	0.703075	0.438807	0.508249	-0.00293557	no	no
chr5	80256364	80256365	A	G	-0.545292	-0.533856	0.799964	0.274279	0.321993	-0.0114361	no	no
chr5	80632079	80632080	G	A	-0.272164	-0.393076	0.582682	1.12761e-10	0.779218	0.120912	no	ref
chr5	80654677	80654678	C	T	0.479888	0.484138	0.715883	0.411779	-0.482205	-0.00425044	no	no
chr5	80654888	80654889	T	C	-0.38814	-0.377768	0.647968	0.293185	0.626006	-0.0103721	no	no
chr5	80654961	80654962	A	G	0.511719	0.481965	0.44874	0.0592808	-1.15605	0.0297538	no	no
chr5	80655039	80655040	G	T	0.697086	0.719507	0.491664	0.119762	-1.02425	-0.0224211	no	no
chr5	81301543	81301544	T	C	1.02172	1.03133	0.793121	0.307209	-0.334387	-0.00960333	no	no
chr5	81972250	81972251	C	G	0.0652062	0.110264	0.683578	0.0090477	0.548822	-0.0450577	no	alt
chr5	82278172	82278173	C	T	-0.700142	-1.01488	0.693358	1.53366e-61	0.528328	0.31474	no	ref
chr5	82278362	82278363	C	T	0.0403913	0.0654168	0.631616	0.0946247	-0.662881	-0.0250255	no	no
chr5	91332482	91332483	A	C	0.784043	0.815041	0.684366	0.0519607	-0.547161	-0.0309984	no	no
chr5	93581527	93581528	T	C	0.08114	0.0912847	0.469743	0.297302	-1.09006	-0.0101447	no	no
chr5	95554927	95554928	A	G	0.439484	0.454136	0.722943	0.221059	0.468046	-0.014652	no	no
chr5	95647006	95647007	T	C	0.598049	0.575922	0.719038	0.122875	0.475859	0.0221267	no	no
chr5	95858981	95858982	C	T	-0.139402	-0.150725	0.71394	0.276259	0.486125	0.0113231	no	no
chr5	95961963	95961964	G	C	0.595242	0.606414	0.307112	0.278902	-1.70317	-0.0111728	no	no
chr5	96187787	96187788	G	C	-0.711144	-0.776688	0.794079	0.000292651	-0.332645	0.0655439	no	ref
chr5	96199930	96199931	C	T	0.906636	0.938327	0.715883	0.0482123	-0.482205	-0.0316906	no	alt
chr5	96935933	96935934	A	G	0.349009	0.380687	0.683578	0.0482795	0.548822	-0.0316778	no	alt
chr5	98773443	98773444	G	C	0.952156	1.00623	0.707237	0.00227887	0.499733	-0.0540758	no	alt
chr5	98773676	98773677	G	A	0.373148	0.240408	0.235718	1.66118e-12	2.08487	0.13274	no	ref
chr5	98773684	98773685	T	C	0.327999	0.235093	0.28073	5.47664e-07	1.83274	0.0929056	no	ref
chr5	98773711	98773712	T	G	-0.0273756	-0.150266	0.727992	5.71803e-11	0.458006	0.12289	no	ref
chr5	102100050	102100051	G	A	0.665996	0.58656	0.667545	1.54264e-05	0.583064	0.0794357	no	ref
chr5	103582587	103582588	T	C	-0.566892	-0.579519	0.687479	0.253846	-0.540613	0.0126278	no	no
chr5	108382010	108382011	C	T	-0.731237	-0.693971	0.71394	0.0252959	0.486125	-0.0372661	no	alt
chr5	108748496	108748497	A	C	-0.287114	-0.256843	0.610605	0.0561424	-0.711688	-0.0302717	no	no
chr5	109901677	109901678	T	C	-0.0428334	-0.0697699	0.684366	0.0788204	-0.547161	0.0269365	no	no
chr5	109901827	109901828	T	G	-0.630079	-0.655401	0.686169	0.0920285	-0.543363	0.0253222	no	no
chr5	111512491	111512492	G	A	0.325356	0.276097	0.660263	0.00488243	-0.598887	0.0492588	no	ref
chr5	112707374	112707375	A	G	0.156367	0.143899	0.44874	0.256536	-1.15605	0.0124682	no	no
chr5	112861251	112861252	A	C	0.882354	0.877021	0.575662	0.389824	-0.796707	0.00533333	no	no
chr5	112976830	112976831	T	C	0.285684	0.291301	0.757504	0.384123	-0.400674	-0.00561722	no	no
chr5	113513780	113513781	A	G	0.657302	0.685897	0.719038	0.0668005	0.475859	-0.028595	no	no
chr5	118988602	118988603	A	C	0.361422	0.260868	0.698403	6.6404e-08	0.517868	0.100554	no	ref
chr5	122774897	122774898	G	A	0.696783	0.682594	0.742934	0.22833	-0.428693	0.0141894	no	no
chr5	123036706	123036707	G	C	0.217506	0.155345	0.734979	0.00055528	-0.444224	0.0621616	no	ref
chr5	123036809	123036810	G	T	0.174545	0.164523	0.647619	0.299527	0.626783	0.0100224	no	no
chr5	123511927	123511928	A	G	0.117807	0.0622021	0.794079	0.00176729	-0.332645	0.0556051	no	ref
chr5	124661614	124661615	C	T	0.848378	0.668033	0.740596	1.53042e-21	0.433241	0.180345	no	ref
chr5	124661808	124661809	T	G	-0.397484	-0.420873	0.732219	0.109921	0.449654	0.0233889	no	no
chr5	126595329	126595330	T	G	0.61221	0.664949	0.637421	0.00283217	-0.649682	-0.0527389	no	alt
chr5	126649354	126649355	A	G	-0.585891	-0.591858	0.786195	0.377128	-0.347041	0.00596722	no	no
chr5	129095122	129095123	C	A	-0.703416	-0.681509	0.589591	0.125239	-0.762214	-0.0219067	no	no
chr5	132227807	132227808	C	G	0.0547562	0.0495227	0.414213	0.391835	-1.27156	0.00523345	no	no
chr5	132293471	132293472	A	G	0.0137765	0.116071	0.614534	4.02063e-08	-0.702436	-0.102294	no	alt
chr5	132294078	132294079	C	G	-0.174076	-0.222178	0.715401	0.00581153	-0.483175	0.0481025	no	ref
chr5	132294368	132294369	C	G	0.229369	0.224651	0.515229	0.402258	-0.956715	0.00471813	no	no
chr5	132369573	132369574	G	C	-0.458142	-0.493049	0.653718	0.0335403	-0.61326	0.0349063	no	ref
chr5	132369604	132369605	T	G	0.0121133	0.118667	0.688718	1.13763e-08	0.538015	-0.106554	no	alt
chr5	132369765	132369766	C	G	0.0234194	0.119396	0.647968	2.39168e-07	0.626006	-0.0959769	no	alt
chr5	132490720	132490721	G	C	-0.670887	-0.653626	0.647968	0.182602	0.626006	-0.0172611	no	no
chr5	132496821	132496822	G	A	-0.516281	-0.484224	0.676466	0.0463151	-0.563911	-0.0320574	no	alt
chr5	133051567	133051568	A	G	-0.0372346	-0.0548056	0.679345	0.17833	-0.557783	0.017571	no	no
chr5	133256414	133256415	G	T	0.619137	0.611592	0.745195	0.346137	0.42431	0.00754444	no	no
chr5	133423941	133423942	G	A	-0.145162	-0.109186	0.71394	0.029562	0.486125	-0.0359764	no	alt
chr5	134176929	134176930	C	A	0.351009	0.366123	0.74194	0.213922	-0.430626	-0.0151145	no	no
chr5	134225369	134225370	C	A	-0.899223	-0.847584	0.571548	0.00337563	-0.807054	-0.0516383	no	alt
chr5	134225647	134225648	A	G	-0.14347	-0.16641	0.803848	0.114418	0.315005	0.0229393	no	no
chr5	134371302	134371303	T	G	-0.273285	-0.28588	0.706224	0.254391	0.501801	0.0125954	no	no
chr5	134638956	134638957	A	C	0.570353	0.498201	0.82331	7.68617e-05	-0.280493	0.0721518	no	ref
chr5	134904544	134904545	T	C	-0.698769	-0.706897	0.816284	0.334919	0.292858	0.00812778	no	no
chr5	134905754	134905755	G	A	-0.433064	-0.422428	0.786715	0.288438	0.346087	-0.0106361	no	no
chr5	134965319	134965320	A	T	-0.135042	-0.131735	0.775786	0.431127	0.366269	-0.00330746	no	no
chr5	135134339	135134340	G	A	-0.127865	-0.0923207	0.831658	0.0311185	-0.265937	-0.0355443	no	alt
chr5	135157156	135157157	C	G	0.518004	0.44365	0.734979	4.79937e-05	-0.444224	0.0743543	no	ref
chr5	135157658	135157659	C	T	-0.438062	-0.558033	0.62311	1.55221e-10	0.682442	0.11997	no	ref
chr5	135209008	135209009	G	A	-0.410754	-0.3949	0.573018	0.202802	-0.803348	-0.0158536	no	no
chr5	135243949	135243950	C	T	-0.113402	-0.181855	0.788745	0.000164717	-0.34237	0.0684537	no	ref
chr5	136053743	136053744	C	T	0.0414049	-0.0192462	0.707237	0.000732157	0.499733	0.060651	no	ref
chr5	138337477	138337478	A	C	0.904604	0.918229	0.86288	0.237374	-0.212768	-0.0136256	no	no
chr5	138464334	138464335	C	T	-0.431772	-0.426633	0.751801	0.393742	0.411578	-0.00513889	no	no
chr5	139697558	139697559	A	G	0.711394	0.785452	0.694148	5.11668e-05	0.526684	-0.0740583	no	alt
chr5	139765714	139765715	G	C	-0.582044	-0.706316	0.715401	3.53639e-11	-0.483175	0.124272	no	ref
chr5	139969022	139969023	C	T	-0.29495	-0.279461	0.800028	0.208254	-0.321878	-0.0154883	no	no
chr5	140647630	140647631	T	C	0.715555	0.691457	0.734979	0.103086	-0.444224	0.0240983	no	no
chr5	140647718	140647719	T	C	1.04845	1.08448	0.70297	0.0293853	-0.508466	-0.0360267	no	alt
chr5	140664706	140664707	C	A	0.541323	0.536983	0.651929	0.409951	-0.617213	0.00434	no	no
chr5	140718863	140718864	C	G	0.0859011	0.153739	0.756631	0.000186362	0.402337	-0.067838	no	alt
chr5	140719010	140719011	T	G	-0.819097	-0.803449	0.334405	0.205863	-1.58033	-0.0156478	no	no
chr5	141692311	141692312	C	T	-0.246025	-0.275526	0.778395	0.0608601	0.361426	0.0295013	no	no
chr5	141924067	141924068	C	A	0.61087	0.579537	0.754037	0.050119	0.407293	0.0313333	no	no
chr5	141924122	141924123	C	T	0.522059	0.523565	0.546392	0.468513	-0.871991	-0.00150611	no	no
chr5	142013140	142013141	T	C	0.667218	0.731031	0.753452	0.000407684	-0.408412	-0.0638128	no	alt
chr5	142108798	142108799	G	C	0.339278	0.358879	0.629145	0.151916	0.668536	-0.0196012	no	no
chr5	142325436	142325437	A	G	-0.651963	-0.631349	0.74194	0.139765	-0.430626	-0.0206139	no	no
chr5	142326041	142326042	C	A	-0.327888	-0.23876	0.787562	1.46605e-06	-0.344535	-0.0891279	no	alt
chr5	142362899	142362900	A	C	0.482927	0.476246	0.707237	0.362987	0.499733	0.00668122	no	no
chr5	142770296	142770297	C	A	0.845319	0.8361	0.700792	0.314321	-0.512942	0.00921944	no	no
chr5	143403955	143403956	A	G	-0.241532	-0.188384	0.799592	0.00265104	0.322664	-0.0531483	no	alt
chr5	143595078	143595079	A	G	-0.55113	-0.557822	0.759061	0.362782	-0.397713	0.00669161	no	no
chr5	143595383	143595384	C	T	-0.456933	-0.47438	0.719038	0.180026	0.475859	0.0174474	no	no
chr5	144170652	144170653	G	T	0.778931	0.778222	0.605869	0.485179	-0.722923	0.000708333	no	no
chr5	146182579	146182580	G	A	-0.165339	-0.140488	0.675231	0.0961816	-0.566548	-0.0248505	no	no
chr5	146182718	146182719	G	T	1.02883	1.05161	0.660263	0.116082	-0.598887	-0.0227761	no	no
chr5	146182787	146182788	A	G	1.08443	1.05089	0.744406	0.0392399	-0.425838	0.0335422	no	ref
chr5	146203247	146203248	G	A	-0.412398	-0.400113	0.791213	0.25963	-0.337862	-0.0122856	no	no
chr5	146203461	146203462	C	G	0.0911473	0.137228	0.615677	0.00781754	-0.699754	-0.0460807	no	alt
chr5	146447082	146447083	C	A	0.420974	0.581621	0.782645	1.76841e-17	-0.35357	-0.160647	no	alt
chr5	149152419	149152420	T	A	1.1868	1.42882	0.838892	3.1029e-37	-0.253443	-0.242024	no	alt
chr5	149320907	149320908	C	T	-0.0473001	-0.0533678	0.716962	0.375129	0.480032	0.00606766	no	no
chr5	149960526	149960527	G	T	-0.360011	-0.320549	0.707237	0.0192205	0.499733	-0.0394621	no	alt
chr5	150218277	150218278	A	G	-0.416837	-0.350686	0.695702	0.00026009	0.523459	-0.0661502	no	alt
chr5	150412549	150412550	G	A	-0.377053	-0.363242	0.707237	0.234368	0.499733	-0.0138116	no	no
chr5	150412773	150412774	C	T	0.139165	0.0743196	0.647968	0.000334825	0.626006	0.0648458	no	ref
chr5	150428400	150428401	G	A	-0.0530617	-0.00475752	0.763851	0.00563896	-0.388636	-0.0483042	no	alt
chr5	150449747	150449748	G	A	1.19952	1.17286	0.589443	0.0809792	0.762576	0.0266594	no	no
chr5	150522772	150522773	G	C	-0.346276	-0.333195	0.756631	0.246293	0.402337	-0.0130808	no	no
chr5	150758633	150758634	C	A	-0.0938535	-0.321	0.707237	4.89752e-33	0.499733	0.227147	no	ref
chr5	150759071	150759072	A	G	0.484391	0.489369	0.716151	0.397004	0.481664	-0.00497744	no	no
chr5	150778636	150778637	C	T	-0.257613	-0.238285	0.694148	0.155303	0.526684	-0.0193286	no	no
chr5	150778663	150778664	A	C	-0.189775	-0.17189	0.759201	0.174061	-0.397446	-0.0178853	no	no
chr5	154190312	154190313	G	C	-0.718295	-0.747348	0.740871	0.0637461	0.432706	0.0290528	no	no
chr5	154190527	154190528	T	C	-0.371356	-0.430134	0.686169	0.00102323	-0.543363	0.058778	no	ref
chr5	157731363	157731364	T	C	0.650315	0.695198	0.659818	0.00927421	-0.599859	-0.0448828	no	alt
chr5	157731430	157731431	C	A	0.516942	0.46428	0.740533	0.00286707	0.433364	0.0526627	no	ref
chr5	168291506	168291507	T	C	0.0270137	0.105687	0.659305	1.83685e-05	-0.600982	-0.0786735	no	alt
chr5	168362339	168362340	A	G	-0.589558	-0.597211	0.759459	0.344043	-0.396956	0.00765278	no	no
chr5	168486504	168486505	G	A	0.915254	0.909074	0.727992	0.372896	0.458006	0.00618	no	no
chr5	168579694	168579695	T	G	0.979477	0.972113	0.653718	0.349638	-0.61326	0.00736389	no	no
chr5	168592248	168592249	A	G	-0.436457	-0.437692	0.759201	0.474174	-0.397446	0.00123489	no	no
chr5	171387357	171387358	A	T	-0.229766	-0.283449	0.740871	0.00243037	0.432706	0.0536828	no	ref
chr5	171419432	171419433	A	G	-0.264879	-0.302811	0.696689	0.0233011	0.521412	0.0379328	no	ref
chr5	172415162	172415163	C	T	0.545948	0.560799	0.804864	0.217961	-0.313183	-0.0148517	no	no
chr5	172428760	172428761	G	A	-0.120106	-0.12371	0.812588	0.425022	0.299404	0.00360404	no	no
chr5	172454418	172454419	G	A	-0.886198	-0.860769	0.757504	0.0911034	-0.400674	-0.0254294	no	no
chr5	172771551	172771552	G	A	-0.848661	-0.808141	0.528337	0.0167687	-0.920469	-0.0405194	no	alt
chr5	172772362	172772363	G	A	0.431652	0.232852	0.675231	9.15922e-26	-0.566548	0.198801	no	ref
chr5	172772588	172772589	T	C	0.0568787	0.10855	0.626772	0.00335785	0.673988	-0.0516717	no	alt
chr5	172772619	172772620	G	A	-0.0846757	-0.153703	0.798638	0.000146695	-0.324387	0.0690273	no	ref
chr5	172777625	172777626	C	T	-0.276688	-0.198946	0.661436	2.26916e-05	0.596327	-0.0777417	no	alt
chr5	172858601	172858602	T	C	-0.433354	-0.457427	0.727992	0.10333	0.458006	0.0240724	no	no
chr5	172859375	172859376	C	G	0.0283381	-0.0160965	0.705595	0.00987731	-0.503088	0.0444346	no	ref
chr5	173057037	173057038	C	T	-0.660118	-0.679557	0.642896	0.153927	0.637343	0.0194389	no	no
chr5	173144414	173144415	T	G	-0.311016	-0.320253	0.707237	0.313993	0.499733	0.00923708	no	no
chr5	173284036	173284037	C	T	-0.208024	-0.228365	0.770854	0.142966	0.37547	0.0203415	no	no
chr5	173296977	173296978	G	A	-0.527379	-0.471265	0.665916	0.00162172	-0.586587	-0.0561143	no	alt
chr5	173304774	173304775	A	G	-0.279662	-0.275971	0.659818	0.423235	-0.599859	-0.003691	no	no
chr5	173689521	173689522	T	C	-0.41515	-0.438951	0.704309	0.10591	0.50572	0.0238012	no	no
chr5	173764620	173764621	C	T	0.0963431	0.120151	0.612967	0.105847	-0.706119	-0.0238078	no	no
chr5	173764683	173764684	G	T	0.17474	0.137244	0.64881	0.024592	-0.624131	0.0374962	no	ref
chr5	173953591	173953592	T	A	0.510158	0.491076	0.699209	0.15841	-0.516205	0.019082	no	no
chr5	173969654	173969655	C	T	0.528993	0.574975	0.740871	0.00793008	0.432706	-0.0459814	no	alt
chr5	173973380	173973381	G	C	-0.292516	-0.301703	0.795573	0.314928	0.329934	0.00918684	no	no
chr5	175871870	175871871	A	G	-1.50066	-1.49214	0.783763	0.327394	0.35151	-0.00852333	no	no
chr5	176574232	176574233	C	G	-0.489345	-0.495529	0.782645	0.372818	-0.35357	0.00618389	no	no
chr5	176647169	176647170	G	A	0.439729	0.419918	0.74194	0.149348	-0.430626	0.0198106	no	no
chr5	178121083	178121084	C	A	-0.413541	-0.42132	0.71394	0.341601	0.486125	0.00777944	no	no
chr5	178204466	178204467	G	A	1.17621	1.17444	0.629145	0.46308	0.668536	0.00176667	no	no
chr5	179261492	179261493	C	T	-0.106487	-0.0607779	0.719038	0.00824626	0.475859	-0.0457091	no	alt
chr5	179504854	179504855	A	C	0.726059	0.951692	0.669308	1.26616e-32	0.579257	-0.225633	no	alt
chr5	179551000	179551001	G	C	0.106266	0.0520116	0.728976	0.00221283	0.456057	0.0542545	no	ref
chr5	179623186	179623187	A	C	-0.499713	-0.550182	0.51406	0.00405431	-0.959993	0.0504687	no	ref
chr5	179623916	179623917	C	T	0.808551	0.777687	0.680897	0.0527125	-0.554491	0.0308644	no	no
chr5	179624236	179624237	C	T	-0.79852	-0.775533	0.764783	0.113933	0.386877	-0.0229872	no	no
chr5	179624536	179624537	G	A	-0.556645	-0.509151	0.727182	0.00636045	0.459612	-0.0474944	no	alt
chr5	179678521	179678522	C	G	0.626768	0.649669	0.718268	0.114806	0.477405	-0.0229011	no	no
chr5	179698396	179698397	C	G	0.444906	0.453905	0.614534	0.318453	-0.702436	-0.00899816	no	no
chr5	179698933	179698934	C	A	0.925244	0.929975	0.652485	0.401995	-0.615984	-0.00473111	no	no
chr5	179699088	179699089	C	T	-0.608994	-0.584801	0.719351	0.102197	0.475233	-0.024193	no	no
chr5	179796236	179796237	T	C	-0.218374	-0.229984	0.786195	0.271244	-0.347041	0.0116102	no	no
chr5	179796643	179796644	A	G	0.508551	0.564237	0.727992	0.00174337	0.458006	-0.0556861	no	alt
chr5	179802031	179802032	G	A	-0.356159	-0.367415	0.797839	0.277433	-0.32583	0.0112562	no	no
chr5	179858751	179858752	G	A	-0.172359	-0.242423	0.686169	0.000118724	-0.543363	0.0700636	no	ref
chr5	180071657	180071658	G	T	-0.435562	-0.42056	0.740596	0.215649	0.433241	-0.0150018	no	no
chr5	180293554	180293555	T	C	-0.55782	-0.532997	0.74194	0.0964275	-0.430626	-0.024823	no	no
chr5	180802895	180802896	A	C	0.656639	0.697416	0.687479	0.0162156	-0.540613	-0.0407761	no	alt
chr5	180809981	180809982	T	C	0.507073	0.373443	0.75474	1.19119e-12	-0.405949	0.13363	no	ref
chr5	180810083	180810084	G	C	0.382342	0.444222	0.749189	0.000584944	-0.416598	-0.0618798	no	alt
chr5	180810122	180810123	T	C	0.867841	0.87472	0.589443	0.359093	0.762576	-0.00687944	no	no
chr5	180810600	180810601	C	T	0.832852	0.819882	0.666971	0.24813	0.584303	0.01297	no	no
chr5	180810652	180810653	T	C	0.634449	0.636212	0.319267	0.463161	1.64716	-0.00176278	no	no
chr5	181159412	181159413	T	G	-0.461267	-0.449516	0.744505	0.2688	-0.425646	-0.0117511	no	no
chr5	181184164	181184165	T	C	-0.44221	-0.477613	0.727992	0.0316429	0.458006	0.0354028	no	ref
chr5	181184339	181184340	A	G	-0.253112	-0.201612	0.603788	0.00345	-0.727886	-0.0515004	no	alt
chr5	181187664	181187665	A	G	-0.781415	-0.770733	0.758652	0.287612	-0.39849	-0.0106822	no	no
chr5	181187960	181187961	G	A	-0.502211	-0.500977	0.72067	0.474195	-0.47259	-0.00123389	no	no
chr5	181191681	181191682	G	A	0.104535	-0.166902	0.628814	2.61804e-46	-0.669294	0.271436	no	ref
chr5	181223743	181223744	T	C	1.07991	1.08565	0.552965	0.381653	0.854741	-0.00574056	no	no
chr5	181244000	181244001	G	A	0.810666	0.900513	0.719038	1.21897e-06	0.475859	-0.0898472	no	alt
chr5	181244028	181244029	A	C	0.628299	0.692198	0.624506	0.00040109	-0.679213	-0.0638989	no	alt
chr5	181244188	181244189	G	T	-0.00909719	-0.0206862	0.761524	0.271614	0.393039	0.011589	no	no
chr5	181246386	181246387	C	T	0.86064	0.889746	0.682758	0.0634011	-0.550554	-0.0291056	no	no
chr5	181246428	181246429	A	C	0.975046	0.960088	0.676466	0.216326	-0.563911	0.0149578	no	no
chr5	181246941	181246942	T	C	-0.366104	-0.406345	0.721934	0.0173857	0.470061	0.0402415	no	ref
chr6	188936	188937	G	A	-0.526032	-0.498632	0.740553	0.0753073	-0.433326	-0.0274	no	no
chr6	220548	220549	C	T	1.19805	1.09798	0.74194	7.63173e-08	-0.430626	0.100067	no	ref
chr6	291633	291634	C	T	-0.394242	-0.419303	0.715883	0.0943121	-0.482205	0.0250609	no	no
chr6	692507	692508	T	G	-0.376304	-0.408617	0.740871	0.0450295	0.432706	0.0323129	no	ref
chr6	1268549	1268550	G	A	0.594089	0.460942	0.719038	1.42708e-12	0.475859	0.133148	no	ref
chr6	1317663	1317664	G	A	-0.636341	-0.632734	0.77962	0.424968	-0.359157	-0.00360667	no	no
chr6	2246383	2246384	G	A	-0.412589	0.0856985	0.786195	6.49962e-151	-0.347041	-0.498287	no	alt
chr6	2926063	2926064	A	T	-0.0638922	-0.220461	0.812588	1.07553e-16	0.299404	0.156568	no	ref
chr6	2988702	2988703	C	A	0.318424	0.293155	0.637421	0.0924954	-0.649682	0.0252684	no	no
chr6	2999494	2999495	A	G	-0.658183	-0.68545	0.74194	0.0763014	-0.430626	0.0272672	no	no
chr6	2999843	2999844	C	T	0.693576	0.696221	0.567419	0.444811	-0.817513	-0.00264556	no	no
chr6	3032022	3032023	G	A	-0.540797	-0.548881	0.819689	0.335747	0.286852	0.00808444	no	no
chr6	3064288	3064289	C	T	-0.221212	-0.21999	0.755569	0.474438	0.404365	-0.00122229	no	no
chr6	3068822	3068823	C	T	0.21285	0.38784	0.812588	2.16202e-20	0.299404	-0.174989	no	alt
chr6	3157740	3157741	T	C	-0.781497	-0.832208	0.816916	0.00390403	-0.29174	0.0507117	no	ref
chr6	3410923	3410924	G	T	-0.832371	-0.847943	0.653718	0.207002	-0.61326	0.0155717	no	no
chr6	3806221	3806222	G	A	-0.722039	-0.657708	0.675231	0.000369421	-0.566548	-0.0643317	no	alt
chr6	3906679	3906680	C	G	0.515129	0.545577	0.724933	0.0551039	0.46408	-0.0304481	no	no
chr6	4647775	4647776	C	A	-0.35951	-0.379077	0.721934	0.152345	0.470061	0.0195665	no	no
chr6	5115361	5115362	C	A	-0.00949659	0.0229038	0.647619	0.0445956	0.626783	-0.0324004	no	alt
chr6	5190678	5190679	G	A	-0.428094	-0.354531	0.763962	5.69231e-05	0.388428	-0.0735631	no	alt
chr6	5261058	5261059	G	A	0.443717	0.314417	0.460497	5.88892e-12	-1.11874	0.1293	no	ref
chr6	5261125	5261126	A	G	-0.404339	-0.398559	0.729335	0.38086	0.455346	-0.00578022	no	no
chr6	5261226	5261227	A	C	0.158253	0.20488	0.541674	0.00722236	-0.884503	-0.0466275	no	alt
chr6	5261341	5261342	T	C	0.166417	0.205542	0.542062	0.0200633	-0.883469	-0.0391251	no	alt
chr6	5261447	5261448	A	G	-0.765938	-0.754514	0.800917	0.274503	0.320276	-0.0114233	no	no
chr6	7165152	7165153	G	A	-0.463142	-0.513514	0.719038	0.00411539	0.475859	0.0503722	no	ref
chr6	7239171	7239172	A	G	-0.624763	-0.651222	0.233817	0.0825694	-2.09655	0.0264589	no	no
chr6	7239234	7239235	G	A	-0.144666	-0.234407	0.629145	1.25288e-06	0.668536	0.0897406	no	ref
chr6	7261355	7261356	G	A	0.322479	0.406613	0.631397	5.08388e-06	-0.663381	-0.0841346	no	alt
chr6	7261386	7261387	G	C	0.396884	0.409287	0.338443	0.257642	-1.56302	-0.0124028	no	no
chr6	7389711	7389712	G	C	1.12304	1.12341	0.693741	0.492362	-0.52753	-0.000365	no	no
chr6	7427030	7427031	C	T	-0.0339152	-0.221312	0.695702	4.15879e-23	0.523459	0.187396	no	ref
chr6	7541377	7541378	G	C	0.0344064	0.147129	0.705113	1.67721e-09	0.504073	-0.112722	no	alt
chr6	7542889	7542890	A	C	0.108713	0.06825	0.77761	0.016893	-0.362881	0.0404627	no	ref
chr6	7543234	7543235	A	G	0.307833	0.361075	0.721934	0.00261128	0.470061	-0.0532416	no	alt
chr6	7548665	7548666	G	C	-0.514253	-0.520827	0.631397	0.365101	-0.663381	0.00657389	no	no
chr6	7548891	7548892	T	G	-0.268538	-0.242499	0.350591	0.085973	-1.51214	-0.0260392	no	no
chr6	7590174	7590175	C	A	0.914426	0.911237	0.721177	0.433573	-0.471575	0.00318889	no	no
chr6	7590419	7590420	A	G	-0.851297	-0.916606	0.719038	0.000306261	0.475859	0.0653089	no	ref
chr6	7692342	7692343	C	G	0.0570415	-0.0653481	0.796879	6.79675e-11	-0.327567	0.12239	no	ref
chr6	8064069	8064070	A	G	0.111871	0.117759	0.800877	0.378719	-0.320347	-0.00588747	no	no
chr6	8435596	8435597	T	C	1.1486	1.15809	0.400402	0.309332	1.32048	-0.00948833	no	no
chr6	10528560	10528561	T	C	-0.383834	-0.356517	0.658126	0.0759246	-0.603564	-0.0273174	no	no
chr6	10613223	10613224	C	T	-0.480588	-0.469434	0.70253	0.279235	0.509369	-0.0111539	no	no
chr6	11012625	11012626	G	A	0.793902	0.603872	0.67703	1.04512e-23	0.562709	0.190029	no	ref
chr6	11044424	11044425	C	T	0.384306	0.406828	0.645825	0.118703	0.630785	-0.0225224	no	no
chr6	11093511	11093512	C	T	-0.384481	-0.429784	0.740596	0.00873774	0.433241	0.0453034	no	ref
chr6	11161629	11161630	A	G	-0.848205	-0.854793	0.825183	0.364827	-0.277213	0.00658778	no	no
chr6	11435131	11435132	G	A	-0.450154	-0.484113	0.740871	0.0374208	0.432706	0.0339589	no	ref
chr6	12009022	12009023	C	T	0.137296	0.141946	0.740357	0.403638	-0.433708	-0.0046502	no	no
chr6	12011430	12011431	A	T	0.824852	0.844376	0.75474	0.152872	-0.405949	-0.0195239	no	no
chr6	12436829	12436830	C	T	-0.139768	-0.170276	0.719038	0.0547559	0.475859	0.0305077	no	no
chr6	12539005	12539006	C	G	0.426128	0.389453	0.859109	0.0271829	0.219087	0.0366749	no	ref
chr6	12539039	12539040	G	A	0.488612	0.483388	0.782645	0.39203	-0.35357	0.00522378	no	no
chr6	13407658	13407659	C	T	-0.628354	-0.680578	0.780397	0.00307581	-0.357719	0.0522239	no	ref
chr6	13574702	13574703	C	T	-0.720684	-0.68506	0.629145	0.0308269	0.668536	-0.0356239	no	alt
chr6	14211045	14211046	C	G	0.807193	0.793881	0.678607	0.242482	-0.559353	0.0133122	no	no
chr6	14211215	14211216	T	G	0.550409	0.584172	0.712822	0.0382707	-0.488386	-0.0337622	no	alt
chr6	14211255	14211256	C	A	0.00507586	0.0417432	0.339672	0.0272078	-1.55779	-0.0366673	no	alt
chr6	15245790	15245791	C	A	-0.552325	-0.498795	0.696689	0.00249202	0.521412	-0.0535292	no	alt
chr6	15248100	15248101	C	T	-0.578082	-0.447646	0.793121	3.89231e-12	-0.334387	-0.130436	no	alt
chr6	15662886	15662887	T	C	-0.500078	-0.541129	0.801374	0.0156405	-0.319452	0.0410511	no	ref
chr6	16128840	16128841	A	G	-0.575673	-0.610005	0.740529	0.0358523	-0.433372	0.0343317	no	ref
chr6	16690904	16690905	C	T	-0.0362986	-0.0233237	0.673442	0.248048	-0.570375	-0.0129749	no	no
chr6	17600387	17600388	A	G	0.490529	0.495555	0.626772	0.396019	0.673988	-0.00502614	no	no
chr6	17987919	17987920	C	T	-0.123016	-0.130306	0.709729	0.351084	0.49466	0.00728949	no	no
chr6	18387460	18387461	A	G	-0.132422	-0.184147	0.511688	0.00332949	-0.966663	0.0517253	no	ref
chr6	24721068	24721069	C	T	-0.655387	-0.691957	0.715883	0.0275315	-0.482205	0.0365694	no	ref
chr6	24721438	24721439	A	T	0.683719	0.636101	0.653718	0.00624451	-0.61326	0.0476189	no	ref
chr6	24721558	24721559	C	A	-0.181833	-0.0931085	0.693358	1.62512e-06	0.528328	-0.0887241	no	alt
chr6	24774952	24774953	G	T	0.923273	0.940146	0.759061	0.188054	-0.397713	-0.0168722	no	no
chr6	25992050	25992051	G	T	-0.380558	-0.39325	0.719038	0.252779	0.475859	0.0126913	no	no
chr6	25992080	25992081	A	G	-0.357686	-0.383687	0.740553	0.0862893	-0.433326	0.0260008	no	no
chr6	25992885	25992886	C	G	0.264005	0.311589	0.780397	0.00627744	-0.357719	-0.0475833	no	alt
chr6	26021584	26021585	A	T	0.871541	0.882473	0.495692	0.283157	-1.01248	-0.0109322	no	no
chr6	26027204	26027205	G	A	-0.372978	-0.315114	0.740596	0.00120074	0.433241	-0.0578645	no	alt
chr6	26027275	26027276	C	T	-0.805464	-0.804753	0.807785	0.48511	-0.307956	-0.000711667	no	no
chr6	26033599	26033600	G	A	0.143262	0.052881	0.230695	1.06188e-06	2.11594	0.0903814	no	ref
chr6	26044140	26044141	A	G	-0.378842	-0.393606	0.727992	0.219323	0.458006	0.0147637	no	no
chr6	26045508	26045509	C	G	0.122561	0.0887808	0.695702	0.0381909	0.523459	0.0337805	no	ref
chr6	26056320	26056321	A	G	-0.472042	-0.422691	0.75877	0.00481453	-0.398265	-0.0493508	no	alt
chr6	26056375	26056376	G	A	-0.612744	-0.604991	0.758407	0.342115	0.398956	-0.00775272	no	no
chr6	26104219	26104220	A	G	-0.587726	-0.547986	0.612967	0.0185463	-0.706119	-0.0397408	no	alt
chr6	26124014	26124015	G	A	0.584143	0.501376	0.74288	7.0647e-06	-0.4288	0.0827671	no	ref
chr6	26124201	26124202	C	T	-0.34786	-0.364295	0.719038	0.194295	0.475859	0.0164354	no	no
chr6	26124405	26124406	C	T	-0.234807	-0.212309	0.787694	0.118949	0.344293	-0.0224989	no	no
chr6	26157252	26157253	A	T	0.16126	0.161416	0.655311	0.496726	0.609749	-0.000156464	no	no
chr6	26322395	26322396	G	T	-0.329741	-0.342586	0.769133	0.250213	-0.378694	0.0128448	no	no
chr6	26322756	26322757	T	G	-0.602836	-0.582897	0.595052	0.147782	-0.748912	-0.0199394	no	no
chr6	26322797	26322798	A	T	-0.650813	-0.636786	0.783536	0.230921	-0.351928	-0.0140267	no	no
chr6	26327585	26327586	T	C	-0.874393	-0.880514	0.791061	0.374077	0.33814	0.00612056	no	no
chr6	26328136	26328137	A	G	-0.710627	-0.756808	0.647619	0.00770509	0.626783	0.0461811	no	ref
chr6	26365198	26365199	A	C	0.136259	0.194032	0.647968	0.00121997	0.626006	-0.0577731	no	alt
chr6	26521206	26521207	C	G	-0.716227	-0.775631	0.742465	0.000915955	0.429604	0.0594033	no	ref
chr6	26521291	26521292	T	C	-0.749991	-0.749686	0.727992	0.493606	0.458006	-0.000305556	no	no
chr6	26537380	26537381	A	G	-0.590515	-0.622049	0.707237	0.0490383	0.499733	0.0315344	no	ref
chr6	26537981	26537982	A	T	0.442052	0.40068	0.67703	0.0149917	0.562709	0.0413719	no	ref
chr6	26538039	26538040	T	C	-0.142362	-0.0839117	0.647968	0.00108388	0.626006	-0.0584506	no	alt
chr6	26538314	26538315	C	A	0.299253	0.257631	0.756631	0.0145026	0.402337	0.0416218	no	ref
chr6	26550725	26550726	A	G	0.0888754	0.234328	0.392279	1.17192e-14	1.35005	-0.145452	no	alt
chr6	26553302	26553303	T	C	-0.868413	-0.847972	0.806267	0.141784	0.31067	-0.0204417	no	no
chr6	26659413	26659414	C	T	0.384351	0.363576	0.707237	0.1379	0.499733	0.0207746	no	no
chr6	27038695	27038696	C	T	0.670125	0.629272	0.813117	0.0160523	-0.298465	0.0408533	no	ref
chr6	27131954	27131955	C	T	0.488571	0.501121	0.659818	0.255151	-0.599859	-0.0125502	no	no
chr6	27388747	27388748	T	C	0.326803	0.445358	0.637421	2.49851e-10	-0.649682	-0.118555	no	alt
chr6	27473152	27473153	C	T	0.979006	0.967435	0.593772	0.271934	-0.752018	0.0115706	no	no
chr6	27503318	27503319	G	T	-0.887218	-0.899853	0.922403	0.253716	-0.116531	0.0126356	no	no
chr6	27503668	27503669	C	T	-0.830201	-0.816406	0.8152	0.234627	-0.294773	-0.0137956	no	no
chr6	27503735	27503736	A	G	-0.781875	-0.795779	0.707237	0.232885	0.499733	0.0139039	no	no
chr6	27592807	27592808	A	G	-0.813607	-0.814942	0.4196	0.472084	-1.25291	0.001335	no	no
chr6	27631411	27631412	G	A	-0.533255	-0.548544	0.823001	0.211271	-0.281034	0.0152886	no	no
chr6	27688342	27688343	C	G	-0.829581	-0.821147	0.75404	0.329089	0.407288	-0.00843389	no	no
chr6	27807895	27807896	A	G	-0.591496	-0.591214	0.667982	0.494102	0.582118	-0.00028185	no	no
chr6	27807918	27807919	G	C	-0.337376	-0.339724	0.695702	0.450991	0.523459	0.0023477	no	no
chr6	27867656	27867657	A	G	0.473774	0.498507	0.74194	0.097235	-0.430626	-0.0247332	no	no
chr6	27895611	27895612	G	A	-0.397371	-0.456713	0.719038	0.000926054	0.475859	0.0593417	no	ref
chr6	28080845	28080846	T	C	0.516395	0.493288	0.579588	0.112726	0.786899	0.023107	no	no
chr6	28081217	28081218	T	G	0.129011	0.289969	0.719038	1.53795e-17	0.475859	-0.160959	no	alt
chr6	28104823	28104824	G	A	0.700326	0.711127	0.793121	0.28548	-0.334387	-0.0108017	no	no
chr6	28124528	28124529	C	G	0.598709	0.597265	0.647619	0.469817	0.626783	0.00144361	no	no
chr6	28124824	28124825	T	G	-0.485604	-0.462199	0.649579	0.109761	0.622424	-0.0234052	no	no
chr6	28136697	28136698	C	T	-0.685006	-0.679305	0.727992	0.38245	0.458006	-0.00570072	no	no
chr6	28136855	28136856	G	T	0.740811	0.698151	0.780609	0.0126135	-0.357327	0.0426606	no	ref
chr6	28137417	28137418	C	T	-0.251183	-0.189463	0.72556	0.000602363	-0.462834	-0.0617204	no	alt
chr6	28251882	28251883	G	A	-0.664061	-0.659863	0.740533	0.412854	0.433364	-0.00419778	no	no
chr6	28356160	28356161	T	C	-0.528563	-0.470654	0.719038	0.00119139	0.475859	-0.0579094	no	alt
chr6	28399577	28399578	G	A	-0.594809	-0.594877	0.787694	0.49857	0.344293	6.83333e-05	no	no
chr6	28399845	28399846	C	G	0.660262	0.716551	0.727992	0.00157441	0.458006	-0.0562887	no	alt
chr6	28838440	28838441	G	A	-0.855224	-0.848557	0.876133	0.363262	-0.190778	-0.00666722	no	no
chr6	28838540	28838541	A	G	-0.9759	-0.962426	0.820497	0.23983	-0.285431	-0.0134744	no	no
chr6	28895691	28895692	G	A	0.927164	0.885849	0.645825	0.0151063	0.630785	0.0413144	no	ref
chr6	28896961	28896962	C	G	-0.783688	-0.789884	0.71394	0.372576	0.486125	0.00619611	no	no
chr6	28924061	28924062	G	A	0.958709	0.976274	0.756013	0.178412	0.403518	-0.017565	no	no
chr6	29738271	29738272	G	C	-0.563937	-0.575511	0.74288	0.271876	-0.4288	0.0115739	no	no
chr6	29749069	29749070	C	T	0.883296	0.875749	0.503932	0.346105	0.9887	0.00754611	no	no
chr6	29753183	29753184	C	G	-0.22484	-0.231665	0.51406	0.36017	-0.959993	0.00682455	no	no
chr6	29753219	29753220	G	A	-0.184365	-0.191749	0.499737	0.349261	1.00076	0.00738328	no	no
chr6	29942498	29942499	T	G	0.218783	0.209353	0.740596	0.310413	0.433241	0.00942992	no	no
chr6	29942600	29942601	C	T	-1.05082	-1.01792	0.797706	0.0422155	-0.326071	-0.0328933	no	alt
chr6	29966103	29966104	T	A	0.419079	0.406827	0.74194	0.260193	-0.430626	0.0122526	no	no
chr6	29966302	29966303	C	T	-0.634977	-0.651621	0.798638	0.191293	-0.324387	0.0166444	no	no
chr6	29976765	29976766	T	G	-0.153505	-0.204637	0.67703	0.00365571	0.562709	0.0511321	no	ref
chr6	29977118	29977119	T	A	-0.00617694	0.0107372	0.362732	0.187461	-1.46302	-0.0169141	no	no
chr6	30100832	30100833	G	C	0.291687	0.163189	0.637421	7.87671e-12	-0.649682	0.128497	no	ref
chr6	30113216	30113217	G	C	0.537222	0.529816	0.719038	0.348815	0.475859	0.00740625	no	no
chr6	30213339	30213340	A	G	-0.334847	-0.246733	0.727403	1.89746e-06	0.459173	-0.0881136	no	alt
chr6	30213497	30213498	A	G	0.706056	0.674629	0.647968	0.0496122	0.626006	0.0314272	no	ref
chr6	30326812	30326813	G	A	0.741507	0.748029	0.734979	0.366109	-0.444224	-0.00652278	no	no
chr6	30345103	30345104	C	T	0.673899	0.637578	0.699209	0.0283672	-0.516205	0.0363211	no	ref
chr6	30763778	30763779	C	T	0.548531	0.517519	0.757504	0.0518833	-0.400674	0.0310123	no	no
chr6	30763855	30763856	C	T	-0.0931506	-0.0528048	0.512036	0.0171518	-0.965683	-0.0403459	no	alt
chr6	30764276	30764277	T	C	-0.398441	-0.365325	0.226635	0.0411727	-2.14155	-0.0331164	no	alt
chr6	30781934	30781935	T	G	-0.024797	-0.039603	0.675231	0.218667	-0.566548	0.0148061	no	no
chr6	30907844	30907845	T	C	-0.470048	-0.402297	0.684283	0.000189631	0.547335	-0.0677508	no	alt
chr6	30907886	30907887	G	T	0.167366	0.236835	0.798638	0.000134078	-0.324387	-0.0694695	no	alt
chr6	30907961	30907962	G	C	0.237945	0.174733	0.409676	0.00045654	1.28744	0.0632123	no	ref
chr6	30908121	30908122	A	G	0.432933	0.405436	0.731401	0.0745845	0.451265	0.0274974	no	no
chr6	30914499	30914500	C	T	-0.800118	-0.793153	0.652485	0.357405	-0.615984	-0.00696556	no	no
chr6	31158153	31158154	G	A	0.828421	0.815424	0.759201	0.247687	-0.397446	0.0129967	no	no
chr6	31158215	31158216	C	G	0.994139	0.976329	0.683578	0.175086	0.548822	0.0178094	no	no
chr6	31197123	31197124	T	G	0.0266308	-0.00875888	0.74194	0.0316919	-0.430626	0.0353897	no	ref
chr6	31198058	31198059	T	C	0.242645	0.240685	0.703075	0.459056	0.508249	0.00195987	no	no
chr6	31272263	31272264	C	T	-0.231884	-0.223303	0.842802	0.3263	0.246734	-0.00858114	no	no
chr6	31367014	31367015	C	T	-0.297779	-0.242677	0.573018	0.00192251	-0.803348	-0.0551027	no	alt
chr6	31399858	31399859	G	C	-0.586755	-0.569645	0.813852	0.184701	-0.297162	-0.0171105	no	no
chr6	31399929	31399930	T	C	0.321146	0.299319	0.693358	0.126104	0.528328	0.0218268	no	no
chr6	31400060	31400061	C	A	0.173242	0.232957	0.749189	0.000866488	-0.416598	-0.0597147	no	alt
chr6	31400660	31400661	C	A	0.692467	0.652233	0.715883	0.0174042	-0.482205	0.0402333	no	ref
chr6	31400673	31400674	T	C	0.68756	0.75386	0.704309	0.000252585	0.50572	-0.0663	no	alt
chr6	31400762	31400763	C	G	0.0536522	0.00883254	0.778395	0.00935718	0.361426	0.0448196	no	ref
chr6	31403809	31403810	C	G	-0.461335	-0.476889	0.376724	0.207269	1.40842	0.0155539	no	no
chr6	31463021	31463022	G	T	-0.100395	-0.115203	0.659818	0.218633	-0.599859	0.0148082	no	no
chr6	31463173	31463174	C	T	0.463195	0.526737	0.734979	0.00042909	-0.444224	-0.0635419	no	alt
chr6	31497883	31497884	T	G	-0.421702	-0.412213	0.812588	0.309316	0.299404	-0.00948923	no	no
chr6	31498121	31498122	G	C	0.519198	0.602997	0.799964	5.5142e-06	0.321993	-0.0837988	no	alt
chr6	31498137	31498138	G	C	0.39956	0.395181	0.86664	0.409163	-0.206495	0.00437869	no	no
chr6	31620092	31620093	A	T	0.802416	0.782031	0.73858	0.142452	0.437173	0.020385	no	no
chr6	31620160	31620161	A	G	0.637807	0.635517	0.757504	0.45219	-0.400674	0.00229	no	no
chr6	31620606	31620607	G	T	0.586873	0.570181	0.727992	0.190602	0.458006	0.0166928	no	no
chr6	31665387	31665388	C	A	0.205741	0.13443	0.798638	9.16853e-05	-0.324387	0.0713114	no	ref
chr6	31665911	31665912	C	T	1.02192	0.998443	0.653718	0.109075	-0.61326	0.023475	no	no
chr6	31729609	31729610	C	G	-0.0435405	-0.105939	0.727992	0.000531466	0.458006	0.0623982	no	ref
chr6	31729780	31729781	G	A	0.432737	0.374788	0.771561	0.00118322	-0.374148	0.0579489	no	ref
chr6	31730310	31730311	T	G	0.682376	0.709328	0.623384	0.0786952	-0.681807	-0.0269528	no	no
chr6	31827758	31827759	G	A	0.355824	0.394728	0.676466	0.0206316	-0.563911	-0.0389046	no	alt
[truncated: 13,048 more rows]

## Sheet: HepG2_ASB
chr	start	end	ref	alt	ref_pred	alt_pred	fdr_comb_pval	pred_pval	score	pred_score	pref_allele	pred_pref_allele
chr1	598941	598942	G	A	0.867943	0.832566	0.90507	0.0105387	-0.143898	0.0353772	no	ref
chr1	817341	817342	A	G	-0.216014	-0.174182	0.890622	0.0031918	-0.167115	-0.0418313	no	alt
chr1	822260	822261	G	A	-0.92985	-0.970661	0.894711	0.00389721	0.160506	0.0408106	no	ref
chr1	850609	850610	T	C	-0.447442	-0.476391	0.845243	0.0295512	0.242563	0.0289483	no	ref
chr1	862060	862061	T	C	-1.28077	-1.27286	0.0521173	0.303173	4.26209	-0.00790333	no	no
chr1	867116	867117	C	T	0.274018	0.233508	0.556404	0.00412999	0.845796	0.04051	no	ref
chr1	877363	877364	C	T	-0.509169	-0.525741	0.464188	0.139951	1.10722	0.0165727	no	no
chr1	897538	897539	T	C	-0.765508	-0.751501	0.897142	0.18055	-0.156591	-0.0140072	no	no
chr1	906982	906983	C	T	-0.868467	-0.875676	0.730287	0.319158	-0.453465	0.00720944	no	no
chr1	911018	911019	G	A	-0.707016	-0.605532	0.913295	1.83584e-11	0.130847	-0.101484	no	alt
chr1	911428	911429	C	T	-0.229602	-0.274745	0.915205	0.00162359	-0.127834	0.0451429	no	ref
chr1	911484	911485	G	C	-0.598736	-0.590648	0.917118	0.298997	-0.12482	-0.00808722	no	no
chr1	913065	913066	G	A	-0.206875	-0.177775	0.88272	0.0288902	-0.179972	-0.0291006	no	alt
chr1	913076	913077	A	G	-0.391929	-0.401197	0.887096	0.272831	-0.172838	0.009268	no	no
chr1	917859	917860	A	G	0.135621	0.181841	0.915205	0.00129114	-0.127834	-0.0462198	no	alt
chr1	921096	921097	A	G	-0.890683	-0.876945	0.898245	0.185196	-0.154819	-0.0137383	no	no
chr1	924310	924311	C	G	-0.626029	-0.660066	0.867896	0.0132359	-0.204405	0.0340371	no	ref
chr1	925308	925309	G	A	-1.06955	-1.11993	0.915025	0.000509729	-0.128117	0.050385	no	ref
chr1	928131	928132	T	C	-0.649009	-0.774322	0.910503	1.53696e-16	-0.135264	0.125313	no	ref
chr1	929558	929559	G	A	-0.433094	-0.440369	0.868474	0.31763	-0.203445	0.00727511	no	no
chr1	931513	931514	T	C	-0.877978	-0.918955	0.917934	0.00377365	-0.123538	0.0409767	no	ref
chr1	931558	931559	G	A	-0.864452	-0.872293	0.911107	0.304591	-0.134308	0.00784111	no	no
chr1	935265	935266	T	C	-0.735112	-0.705912	0.819178	0.0284655	-0.287751	-0.0292	no	alt
chr1	938178	938179	G	T	-0.722594	-0.673619	0.845243	0.000703602	0.242563	-0.048975	no	alt
chr1	940390	940391	A	G	-0.208009	-0.219	0.274266	0.236801	1.86635	0.0109913	no	no
chr1	941104	941105	C	T	-0.827646	-0.856058	0.851657	0.0319787	-0.231655	0.0284122	no	ref
chr1	941569	941570	G	C	-0.696857	-0.722486	0.897142	0.0473641	-0.156591	0.0256283	no	ref
chr1	941767	941768	G	A	-0.139727	-0.0666494	0.172176	9.4596e-07	-2.53805	-0.0730773	no	alt
chr1	946653	946654	G	A	-0.921443	-0.892474	0.819178	0.0294613	-0.287751	-0.0289689	no	alt
chr1	951029	951030	G	C	-0.489606	-0.00639147	0.930955	3.64518e-218	-0.103217	-0.483214	no	alt
chr1	990418	990419	C	T	-0.934612	-0.920771	0.896208	0.183402	-0.158094	-0.0138417	no	no
chr1	998719	998720	G	C	0.0748689	0.197525	0.0491592	6.36474e-16	-4.3464	-0.122656	alt	alt
chr1	998726	998727	A	G	0.137614	-0.197285	0.043527	5.35436e-106	-4.52194	0.334898	alt	ref
chr1	998750	998751	G	C	0.0619427	-0.0458388	0.0851003	1.05243e-12	-3.55469	0.107782	no	ref
chr1	1000018	1000019	G	A	-0.838832	-0.775585	0.871468	1.86432e-05	0.19848	-0.0632467	no	alt
chr1	1000079	1000080	A	G	-0.663785	-0.642412	7.98489e-11	0.0817281	32.3725	-0.0213733	ref	no
chr1	1000112	1000113	G	T	0.0993977	0.0754164	3.70161e-08	0.0589582	24.6834	0.0239813	ref	no
chr1	1000291	1000292	C	G	0.12981	0.0904148	0.942977	0.00510574	-0.0847063	0.0393955	no	ref
chr1	1000335	1000336	C	T	-0.301596	-0.259251	0.897142	0.00288216	-0.156591	-0.042345	no	alt
chr1	1000453	1000454	C	G	-0.0001808	0.0890039	4.12578e-05	3.03456e-09	14.565	-0.0891847	ref	alt
chr1	1000814	1000815	A	G	0.894928	0.928621	0.0117703	0.0140172	6.4087	-0.0336933	ref	alt
chr1	1000830	1000831	C	A	0.902437	0.863341	0.0151409	0.00540003	6.0454	0.0390967	ref	ref
chr1	1001870	1001871	C	G	-1.09662	-1.06518	0.960515	0.0201718	-0.0581192	-0.031445	no	alt
chr1	1002308	1002309	T	C	-1.01358	-1.04943	0.0207176	0.00969929	-5.593	0.0358556	alt	ref
chr1	1011654	1011655	G	A	0.684124	0.667307	0.399546	0.136437	-1.32356	0.016817	no	no
chr1	1012158	1012159	C	T	-0.981112	-0.977853	0.887885	0.415866	-0.171555	-0.00325889	no	no
chr1	1017844	1017845	C	T	0.163027	0.125959	0.903238	0.00782899	-0.146822	0.0370674	no	ref
chr1	1019636	1019637	A	G	-0.000793478	0.295463	0.897142	1.97285e-83	-0.156591	-0.296257	no	alt
chr1	1019790	1019791	G	A	0.992318	0.968548	0.903238	0.0605943	-0.146822	0.02377	no	no
chr1	1020217	1020218	G	T	-0.479501	-0.501545	0.898501	0.0753157	-0.154409	0.0220446	no	no
chr1	1042190	1042191	G	A	-0.630579	-0.644243	0.897142	0.186505	-0.156591	0.0136633	no	no
chr1	1053827	1053828	G	C	-0.0810734	-0.101626	0.607021	0.0901216	-0.720182	0.0205523	no	no
chr1	1065514	1065515	A	T	-0.6891	-0.652919	0.897142	0.00916283	-0.156591	-0.0361806	no	alt
chr1	1067007	1067008	A	G	-0.485379	-0.362117	0.36788	4.61552e-16	-1.44269	-0.123262	no	alt
chr1	1079746	1079747	A	G	-0.274102	-0.312924	0.0917504	0.00568329	3.44614	0.0388224	no	ref
chr1	1080171	1080172	C	T	-0.239205	-0.21887	0.225414	0.0924455	2.14935	-0.0203351	no	no
chr1	1080336	1080337	G	A	0.403011	0.381106	0.0071521	0.0766188	-7.12742	0.0219047	alt	no
chr1	1080437	1080438	G	A	-0.40977	-0.466093	0.0132923	0.000120194	-6.23326	0.0563234	alt	ref
chr1	1132900	1132901	C	G	-0.784126	-0.714861	0.897142	3.14979e-06	-0.156591	-0.069265	no	alt
chr1	1162978	1162979	C	G	-0.586882	-0.592677	0.934863	0.352788	-0.0971729	0.00579456	no	no
chr1	1163041	1163042	C	T	-0.730942	-0.700914	0.918165	0.0251261	-0.123174	-0.0300278	no	alt
chr1	1167770	1167771	G	A	-1.00648	-0.954831	0.897142	0.000378808	-0.156591	-0.0516539	no	alt
chr1	1274159	1274160	C	A	-0.858224	-0.863226	0.659962	0.372152	0.599544	0.00500244	no	no
chr1	1285124	1285125	G	A	-0.763137	-0.742899	0.89264	0.0935066	-0.16385	-0.0202372	no	no
chr1	1290261	1290262	C	A	-0.695282	-0.681196	0.904031	0.179211	-0.145555	-0.0140856	no	no
chr1	1291864	1291865	G	A	-0.747872	-0.740659	0.685672	0.319067	-0.54441	-0.00721333	no	no
chr1	1295060	1295061	C	A	-0.670969	-0.671783	0.868474	0.478831	-0.203445	0.000814222	no	no
chr1	1300330	1300331	T	A	-0.902657	-0.898859	0.897142	0.402216	-0.156591	-0.00379778	no	no
chr1	1301656	1301657	T	C	-0.341199	-0.317003	0.900671	0.0573269	-0.150928	-0.0241966	no	no
chr1	1302158	1302159	G	A	-0.692388	-0.750606	0.934863	7.35953e-05	-0.0971729	0.0582172	no	ref
chr1	1303112	1303113	G	A	0.110764	0.109485	0.913314	0.466794	-0.130818	0.00127809	no	no
chr1	1303800	1303801	G	A	-0.318758	-0.331165	0.915205	0.20927	-0.127834	0.0124073	no	no
chr1	1304555	1304556	A	C	-0.670036	-0.602272	0.798192	4.97621e-06	0.325192	-0.0677639	no	alt
chr1	1305337	1305338	T	C	-0.454443	-0.540905	0.349962	8.63507e-09	1.51473	0.0864622	no	ref
chr1	1305643	1305644	A	G	-0.485759	-0.55708	0.59219	1.65885e-06	-0.755867	0.0713206	no	ref
chr1	1306420	1306421	A	G	-0.872671	-0.821251	0.915205	0.000400253	-0.127834	-0.0514206	no	alt
chr1	1306523	1306524	C	G	-0.912643	-0.966563	0.890622	0.000219425	-0.167115	0.0539194	no	ref
chr1	1306584	1306585	G	A	-0.832588	-0.847363	0.868474	0.167691	-0.203445	0.014775	no	no
chr1	1306704	1306705	A	G	-0.511526	-0.529491	0.897142	0.12073	-0.156591	0.0179654	no	no
chr1	1307088	1307089	G	A	-0.106588	-0.115604	0.897142	0.278334	-0.156591	0.00901529	no	no
chr1	1307276	1307277	G	A	-0.719723	-0.715145	0.898587	0.382658	-0.15427	-0.00457833	no	no
chr1	1307327	1307328	A	G	-0.770859	-0.756486	0.845243	0.174334	0.242563	-0.0143739	no	no
chr1	1307603	1307604	G	A	0.243214	0.272281	0.902502	0.0290344	0.147997	-0.0290672	no	alt
chr1	1362414	1362415	G	A	-0.589217	-0.577348	0.890622	0.21952	-0.167115	-0.0118683	no	no
chr1	1375642	1375643	C	T	0.831267	0.815955	0.10413	0.159053	3.26354	0.0153122	no	no
chr1	1398056	1398057	C	A	-0.573879	-0.569499	0.809013	0.387601	-0.305765	-0.00438	no	no
chr1	1399095	1399096	G	C	-0.666117	-0.662833	0.408986	0.415217	1.28988	-0.00328444	no	no
chr1	1407232	1407233	G	C	0.950453	0.957546	3.09832e-05	0.321893	14.9782	-0.00709222	ref	no
chr1	1430020	1430021	G	C	-1.11612	-1.17228	0.457702	0.000125449	1.12752	0.0561556	no	ref
chr1	1433058	1433059	A	G	-0.880632	-0.886959	0.897142	0.33996	-0.156591	0.00632778	no	no
chr1	1433060	1433061	T	C	-0.875858	-0.91409	0.803502	0.00633872	0.315627	0.0382317	no	ref
chr1	1457071	1457072	C	T	-0.770466	-0.796749	0.915205	0.0432944	-0.127834	0.0262833	no	ref
chr1	1460370	1460371	T	C	-0.763083	-0.775987	0.786365	0.20007	0.346729	0.0129044	no	no
chr1	1471144	1471145	G	C	-0.12933	-0.135917	0.897142	0.333778	-0.156591	0.00658751	no	no
chr1	1471591	1471592	C	G	0.306628	0.463228	0.235148	8.91509e-25	-2.08836	-0.1566	no	alt
chr1	1473089	1473090	T	C	-0.692867	-0.671699	0.915205	0.0837775	-0.127834	-0.0211672	no	no
chr1	1479324	1479325	C	G	-0.854292	-0.825958	0.903238	0.0323442	-0.146822	-0.0283344	no	alt
chr1	1479334	1479335	A	G	-0.859429	-0.845866	0.897142	0.188259	-0.156591	-0.0135633	no	no
chr1	1479683	1479684	T	G	-0.710269	-0.694393	0.760868	0.150314	-0.394281	-0.0158756	no	no
chr1	1480096	1480097	G	C	-0.654758	-0.743943	0.917934	3.03475e-09	-0.123538	0.0891846	no	ref
chr1	1492292	1492293	C	G	-0.906772	-0.869519	0.819178	0.00757352	-0.287751	-0.0372522	no	alt
chr1	1511945	1511946	G	A	-0.396953	-0.345474	0.639087	0.00039477	0.645916	-0.0514791	no	alt
chr1	1512312	1512313	G	A	-0.996769	-0.966638	0.458785	0.0247354	1.12411	-0.0301306	no	alt
chr1	1517993	1517994	A	G	-0.787468	-0.790694	0.17293	0.4167	2.53174	0.00322611	no	no
chr1	1519934	1519935	T	G	-0.135084	-0.108073	0.897142	0.03911	-0.156591	-0.0270109	no	alt
chr1	1519938	1519939	T	C	-0.127024	-0.143781	0.91041	0.137302	-0.135411	0.0167565	no	no
chr1	1538924	1538925	C	A	-0.0563445	-0.208566	0.765779	1.62295e-23	0.385001	0.152222	no	ref
chr1	1562772	1562773	C	T	-0.789228	-0.78106	0.937608	0.297164	-0.0929426	-0.00816833	no	no
chr1	1574445	1574446	A	G	-0.644854	-0.700664	0.0423742	0.00013695	4.56067	0.05581	ref	ref
chr1	1575344	1575345	C	T	-0.645416	-0.658368	0.897142	0.199199	-0.156591	0.0129522	no	no
chr1	1613769	1613770	C	T	-0.698766	-0.696278	0.930955	0.435587	-0.103217	-0.00248722	no	no
chr1	1615322	1615323	A	G	1.11529	1.10721	0.6423	0.29901	0.638681	0.00808667	no	no
chr1	1615869	1615870	C	T	0.191752	0.171081	0.467705	0.0888669	-1.09633	0.0206713	no	no
chr1	1624086	1624087	G	A	-0.643919	-0.630321	0.897142	0.187644	-0.156591	-0.0135983	no	no
chr1	1627057	1627058	C	G	0.0426601	0.169992	0.896208	5.11607e-17	-0.158094	-0.127332	no	alt
chr1	1658866	1658867	G	A	-0.421875	-0.411715	0.0980307	0.253841	3.35062	-0.0101603	no	no
chr1	1659065	1659066	C	G	1.19333	1.26868	2.65385e-08	4.49545e-07	-25.1619	-0.0753456	alt	alt
chr1	1659114	1659115	A	G	1.07122	1.09449	0.00292687	0.0645528	8.41642	-0.0232767	ref	no
chr1	1659220	1659221	A	G	1.02615	1.03065	0.0573907	0.384456	-4.12304	-0.00450611	no	no
chr1	1679085	1679086	T	C	-0.340734	-0.373297	0.0117768	0.0168706	6.40791	0.0325637	ref	ref
chr1	1679100	1679101	A	G	-0.418126	-0.403793	0.011614	0.175024	-6.428	-0.0143328	alt	no
chr1	1680214	1680215	T	C	-0.632617	-0.626677	0.602013	0.349285	-0.732134	-0.00593944	no	no
chr1	1680556	1680557	A	G	-0.24346	-0.355604	0.913412	1.31775e-13	-0.130663	0.112144	no	ref
chr1	1681101	1681102	C	T	-0.383105	-0.349669	0.000864723	0.014629	-10.1755	-0.0334355	alt	alt
chr1	1681164	1681165	G	A	-0.593891	-0.650135	0.00541948	0.000122658	7.52763	0.0562439	ref	ref
chr1	1724489	1724490	G	C	1.05587	1.04461	2.75546e-07	0.231318	-21.7907	0.0112656	alt	no
chr1	1764392	1764393	C	T	-0.392587	-0.384694	0.016131	0.303402	-5.95402	-0.00789328	alt	no
chr1	1778596	1778597	C	T	-0.0661768	-0.0748687	0.0279533	0.285456	5.16084	0.00869187	ref	no
chr1	1781909	1781910	C	T	0.236792	0.257486	0.0739967	0.0886304	-3.75639	-0.0206938	no	no
chr1	1890186	1890187	G	A	-0.082271	-0.0797672	0.897142	0.435162	-0.156591	-0.00250379	no	no
chr1	1890770	1890771	C	T	0.0408328	0.0318966	0.913241	0.280067	-0.130932	0.00893625	no	no
chr1	1901774	1901775	G	A	-0.755637	-0.743688	0.913295	0.21797	0.130847	-0.0119489	no	no
chr1	1903309	1903310	A	G	-0.695078	-0.659673	0.760868	0.0104893	-0.394281	-0.0354044	no	alt
chr1	1906439	1906440	C	T	-0.423122	-0.412777	0.666189	0.249999	-0.585996	-0.010345	no	no
chr1	1907199	1907200	A	G	-0.741056	-0.737761	0.897142	0.414963	-0.156591	-0.00329444	no	no
chr1	1909167	1909168	G	A	0.756616	0.755622	0.609964	0.474166	0.713204	0.000993889	no	no
chr1	1909234	1909235	G	A	0.852328	0.829928	0.868474	0.0720791	-0.203445	0.0224	no	no
chr1	1909238	1909239	G	A	0.869877	0.881642	0.869518	0.221528	-0.201713	-0.0117644	no	no
chr1	1955080	1955081	C	A	1.1654	1.16762	0.897142	0.442399	-0.156591	-0.00222222	no	no
chr1	1956891	1956892	C	T	-0.77073	-0.768774	0.73613	0.449271	-0.441967	-0.00195556	no	no
chr1	1956930	1956931	A	G	-0.73027	-0.464135	0.742577	9.52149e-68	-0.429388	-0.266135	no	alt
chr1	1957014	1957015	G	A	-0.725432	-0.715131	0.760868	0.250909	-0.394281	-0.0103011	no	no
chr1	1960886	1960887	T	C	-0.836516	-0.825627	0.903238	0.238866	-0.146822	-0.0108889	no	no
chr1	1989803	1989804	A	G	-1.00201	-0.991034	0.913116	0.237017	0.131129	-0.0109806	no	no
chr1	2009834	2009835	C	T	-0.843724	-0.856024	0.798892	0.211288	-0.323927	0.0123	no	no
chr1	2036515	2036516	C	T	-0.555993	-0.57642	0.910029	0.0914599	-0.136016	0.0204267	no	no
chr1	2050397	2050398	C	T	0.835516	0.853821	0.897142	0.116333	-0.156591	-0.0183056	no	no
chr1	2050447	2050448	C	G	0.604968	0.457433	0.509013	3.31329e-22	-0.974225	0.147536	no	ref
chr1	2108082	2108083	G	T	-0.919873	-0.939194	0.365223	0.103882	1.45315	0.0193211	no	no
chr1	2109459	2109460	T	C	-0.669122	-0.660314	0.186671	0.282881	2.42143	-0.00880833	no	no
chr1	2165454	2165455	C	T	-0.360226	-0.502822	0.790567	7.20543e-21	-0.33904	0.142596	no	ref
chr1	2214085	2214086	G	A	-0.843913	-0.791936	0.912638	0.00035085	-0.131885	-0.0519772	no	alt
chr1	2215707	2215708	T	C	-0.604505	-0.595519	0.886091	0.278973	-0.174473	-0.00898611	no	no
chr1	2220368	2220369	G	C	-0.882346	-0.483914	0.913295	4.42388e-149	0.130847	-0.398431	no	alt
chr1	2226509	2226510	T	C	-0.696588	-0.690456	0.961679	0.344658	0.0563731	-0.00613167	no	no
chr1	2231568	2231569	A	G	-0.63686	-0.668302	0.685672	0.0201824	-0.54441	0.0314417	no	ref
chr1	2232129	2232130	C	T	0.112137	0.0791916	0.898587	0.0158547	-0.15427	0.0329456	no	ref
chr1	2232677	2232678	T	C	-0.404386	-0.45724	0.738293	0.000284402	-0.437735	0.0528538	no	ref
chr1	2234182	2234183	C	T	-0.468668	-0.466512	0.904031	0.444087	-0.145555	-0.00215667	no	no
chr1	2234479	2234480	G	C	-0.612151	-0.557366	0.932286	0.000177121	-0.101155	-0.0547856	no	alt
chr1	2236091	2236092	G	A	-0.630633	-0.616768	0.913295	0.182989	0.130847	-0.0138656	no	no
chr1	2249085	2249086	G	A	-0.723806	-0.717684	0.897142	0.344898	-0.156591	-0.00612167	no	no
chr1	2255646	2255647	T	G	2.33579	2.33001	0.613469	0.353127	0.704938	0.00578056	no	no
chr1	2258038	2258039	T	C	-0.975969	-1.00041	0.915205	0.0555335	-0.127834	0.0244389	no	no
chr1	2258141	2258142	C	T	-0.505902	-0.518466	0.770515	0.206336	0.376105	0.0125644	no	no
chr1	2270301	2270302	T	C	-0.658318	-0.661944	0.918043	0.406567	-0.123366	0.00362556	no	no
chr1	2272051	2272052	C	T	-0.291649	-0.216042	0.92766	4.12157e-07	-0.108332	-0.0756062	no	alt
chr1	2276041	2276042	C	G	-0.355793	-0.399503	0.819704	0.00218631	0.286825	0.0437109	no	ref
chr1	2283304	2283305	C	T	-0.594292	-0.577214	0.918165	0.132753	-0.123174	-0.0170778	no	no
chr1	2284470	2284471	A	C	0.302095	0.572029	0.904031	1.23826e-69	-0.145555	-0.269934	no	alt
chr1	2298039	2298040	C	T	-0.529466	-0.550062	0.890622	0.0896577	-0.167115	0.0205961	no	no
chr1	2300156	2300157	A	C	-0.819647	-0.826756	0.922179	0.32149	-0.116881	0.00710944	no	no
chr1	2303464	2303465	C	T	-0.623314	-0.661703	0.653545	0.00615869	-0.613641	0.0383883	no	ref
chr1	2303470	2303471	C	T	-0.623127	-0.613541	0.724131	0.265981	-0.465678	-0.00958611	no	no
chr1	2304920	2304921	G	A	-0.733821	-0.782963	0.754517	0.000677493	0.406375	0.0491422	no	ref
chr1	2314000	2314001	T	C	-0.520978	-0.227393	0.922608	5.67097e-82	-0.116211	-0.293585	no	alt
chr1	2314131	2314132	C	G	-1.06492	-1.04043	0.915205	0.055161	-0.127834	-0.02449	no	no
chr1	2314622	2314623	G	T	0.0633183	-0.515864	0.626994	0	0.673477	0.579183	no	ref
chr1	2314754	2314755	G	C	-0.165059	-0.21441	0.917477	0.000646133	-0.124256	0.0493511	no	ref
chr1	2315074	2315075	A	G	0.281244	0.142046	0.915205	5.64617e-20	-0.127834	0.139198	no	ref
chr1	2315960	2315961	T	C	-0.674921	-0.730185	0.86565	0.000157137	-0.208144	0.0552644	no	ref
chr1	2316048	2316049	A	G	-0.531436	-0.562931	0.917915	0.0200116	-0.123568	0.0314956	no	ref
chr1	2316944	2316945	G	T	-0.941345	-0.867591	0.886308	7.59376e-07	-0.17412	-0.0737539	no	alt
chr1	2317797	2317798	G	A	0.0094135	-0.0181342	0.140443	0.0362383	2.83194	0.0275477	no	ref
chr1	2319680	2319681	A	G	-0.91962	-0.890526	0.913116	0.0289192	0.131129	-0.0290939	no	alt
chr1	2333780	2333781	C	T	-0.63355	-0.627541	0.404402	0.347597	-1.30614	-0.00600944	no	no
chr1	2338460	2338461	T	C	-0.332931	-0.387377	0.92766	0.000192732	-0.108332	0.0544454	no	ref
chr1	2338570	2338571	C	T	-0.664638	-0.644397	0.930955	0.0934703	-0.103217	-0.0202406	no	no
chr1	2338659	2338660	A	G	-0.677048	-0.685363	0.898463	0.293874	-0.15447	0.00831444	no	no
chr1	2340787	2340788	C	T	-0.458264	-0.51619	0.886308	7.94363e-05	-0.17412	0.057926	no	ref
chr1	2345148	2345149	G	A	-0.508598	-0.505751	0.9395	0.426375	-0.0900357	-0.00284678	no	no
chr1	2361249	2361250	C	G	-0.0946501	-0.167544	0.915205	1.00357e-06	-0.127834	0.0728942	no	ref
chr1	2367871	2367872	C	T	-0.911134	-0.882127	0.835618	0.0292917	-0.259084	-0.0290078	no	alt
chr1	2367872	2367873	A	G	-0.904982	-0.877787	0.835618	0.0381049	-0.259084	-0.027195	no	alt
chr1	2368473	2368474	T	C	-0.602702	-0.450439	0.750938	1.57969e-23	0.413234	-0.152263	no	alt
chr1	2375471	2375472	C	T	-0.701062	-0.823156	0.760868	8.56591e-16	-0.394281	0.122094	no	ref
chr1	2376042	2376043	C	A	-0.728995	-0.741232	0.873141	0.212474	0.195713	0.0122372	no	no
chr1	2376130	2376131	G	A	-0.483811	-0.520198	0.92766	0.00883485	-0.108332	0.0363876	no	ref
chr1	2376590	2376591	G	A	-0.465442	-0.675299	0.886308	6.44346e-43	-0.17412	0.209857	no	ref
chr1	2378754	2378755	G	A	-0.757433	-0.750742	0.925372	0.331337	-0.111895	-0.00669056	no	no
chr1	2381504	2381505	C	G	-0.683019	-0.704833	0.819178	0.0774799	-0.287751	0.0218133	no	no
chr1	2382173	2382174	G	A	-1.03158	-1.02852	0.729103	0.421002	0.455806	-0.00305722	no	no
chr1	2383062	2383063	C	T	-0.929694	-0.995112	0.868474	9.98446e-06	-0.203445	0.0654178	no	ref
chr1	2391287	2391288	G	A	-0.924621	-0.927007	0.790809	0.438199	-0.338599	0.00238556	no	no
chr1	2391602	2391603	T	C	0.564464	0.645854	1.11017e-08	5.5844e-08	26.4117	-0.0813896	ref	alt
chr1	2392128	2392129	T	C	-0.992441	-0.99698	0.900451	0.383626	-0.151281	0.00453944	no	no
chr1	2392882	2392883	G	T	-0.451389	-0.547786	0.77998	1.63851e-10	0.35849	0.0963968	no	ref
chr1	2392897	2392898	T	C	-0.495649	-0.547659	0.846776	0.000348125	0.239947	0.05201	no	ref
chr1	2393932	2393933	G	A	-0.471087	-0.547839	0.630874	2.80409e-07	-0.664577	0.0767522	no	ref
chr1	2400952	2400953	C	T	-0.533848	-0.561157	0.890622	0.0374909	-0.167115	0.0273094	no	ref
chr1	2406687	2406688	C	A	-0.899616	-0.879101	0.897142	0.0905112	-0.156591	-0.0205156	no	no
chr1	2407130	2407131	T	C	-0.715284	-0.739731	0.525863	0.0554767	-0.927241	0.0244467	no	no
chr1	2407440	2407441	G	A	-0.490116	-0.495464	0.92766	0.363675	-0.108332	0.00534744	no	no
chr1	2407635	2407636	C	T	-0.494941	-0.597472	0.761046	1.15424e-11	0.393944	0.102531	no	ref
chr1	2407676	2407677	T	C	-0.419541	-0.605001	0.92766	5.8205e-34	-0.108332	0.18546	no	ref
chr1	2407700	2407701	G	A	-0.400124	-0.444719	0.666622	0.00182088	0.585058	0.0445956	no	ref
chr1	2408761	2408762	T	C	-0.503304	-0.408796	0.901252	3.5948e-10	-0.149997	-0.0945071	no	alt
chr1	2430715	2430716	G	A	0.256856	0.258381	0.897142	0.460392	-0.156591	-0.00152524	no	no
chr1	2434446	2434447	T	A	-0.605377	-0.634943	0.896208	0.0269456	-0.158094	0.0295661	no	ref
chr1	2437952	2437953	C	G	-0.818311	-0.807174	0.961679	0.233874	0.0563731	-0.0111372	no	no
chr1	2448062	2448063	C	G	-0.687436	-0.678438	0.760868	0.278706	-0.394281	-0.00899833	no	no
chr1	2459928	2459929	G	A	-0.525726	-0.517312	0.819173	0.291657	-0.287761	-0.00841333	no	no
chr1	2460052	2460053	G	A	-0.20018	-0.166766	0.927673	0.0146801	-0.108312	-0.0334144	no	alt
chr1	2466310	2466311	G	A	-0.935183	-0.936116	0.742956	0.475767	0.428652	0.000932222	no	no
chr1	2493455	2493456	T	C	-0.442732	-0.435565	0.890622	0.320142	-0.167115	-0.00716722	no	no
chr1	2496273	2496274	C	T	-0.296892	-0.322444	0.774283	0.0478623	-0.369068	0.0255513	no	ref
chr1	2499618	2499619	C	T	-0.486454	-0.375715	0.787867	2.59571e-13	-0.343977	-0.110739	no	alt
chr1	2506456	2506457	G	A	-0.119687	-0.36866	0.845243	1.47286e-59	0.242563	0.248973	no	ref
chr1	2506868	2506869	C	T	-0.897134	-0.900277	0.891413	0.418807	-0.165834	0.00314333	no	no
chr1	2506954	2506955	C	T	-0.895739	-0.944233	0.918165	0.000783984	-0.123174	0.0484939	no	ref
chr1	2507389	2507390	C	T	-0.258957	-0.280647	0.913116	0.078655	0.131129	0.0216898	no	no
chr1	2508246	2508247	G	C	-0.606391	-0.548059	0.480795	7.14231e-05	1.05651	-0.0583311	no	alt
chr1	2524061	2524062	A	C	-0.486742	-0.492577	0.886308	0.351811	-0.17412	0.00583489	no	no
chr1	2525377	2525378	T	C	-0.909512	-0.910587	0.917118	0.472075	-0.12482	0.00107444	no	no
chr1	2539236	2539237	T	C	-0.12972	-0.214121	0.869006	1.8677e-08	-0.202562	0.0844007	no	ref
chr1	2542766	2542767	T	C	-0.854706	-0.881597	0.819178	0.0397753	-0.287751	0.0268911	no	ref
chr1	2543773	2543774	G	C	-0.638442	-0.597873	0.874193	0.00408292	-0.193977	-0.0405696	no	alt
chr1	2545919	2545920	T	A	-0.0859525	-0.112024	0.866077	0.0445809	-0.207432	0.0260711	no	ref
chr1	2547072	2547073	T	A	0.406679	0.420206	0.887885	0.188915	-0.171555	-0.0135261	no	no
chr1	2548544	2548545	A	G	-0.909038	-0.886242	0.659214	0.0686039	0.601182	-0.0227956	no	no
chr1	2551482	2551483	T	C	-0.35243	-0.325834	0.897142	0.0414583	-0.156591	-0.0265952	no	alt
chr1	2556224	2556225	C	A	-0.315195	-0.261361	0.897142	0.000224048	-0.156591	-0.0538345	no	alt
chr1	2556327	2556328	T	C	-0.280623	-0.295675	0.224476	0.163202	-2.15536	0.0150519	no	no
chr1	2556714	2556715	A	G	-0.790797	-0.807979	0.602013	0.131289	-0.732134	0.0171828	no	no
chr1	2557169	2557170	T	C	-0.249655	-0.188574	0.896208	3.41011e-05	-0.158094	-0.0610809	no	alt
chr1	2557491	2557492	G	A	-0.286092	-0.2975	0.92766	0.228503	-0.108332	0.0114078	no	no
chr1	2559459	2559460	C	A	-1.06045	-1.08723	0.543466	0.0403881	0.879739	0.0267822	no	ref
chr1	2566239	2566240	A	G	-0.326912	-0.186053	0.845243	2.0758e-20	0.242563	-0.14086	no	alt
chr1	2566613	2566614	C	T	-0.876118	-0.93785	0.529478	2.84949e-05	-0.917359	0.0617322	no	ref
chr1	2570571	2570572	T	C	-0.118446	-0.10381	0.897142	0.16998	-0.156591	-0.0146356	no	no
chr1	2571341	2571342	C	T	-0.693771	-0.794332	0.0946381	2.75274e-11	-3.40143	0.100561	no	ref
chr1	2571395	2571396	A	G	-0.486448	-0.496924	0.0626682	0.24729	-3.99612	0.0104761	no	no
chr1	2576499	2576500	A	G	-0.497825	-0.523536	0.90935	0.0468342	-0.137092	0.025711	no	ref
chr1	2581013	2581014	G	A	-0.433917	-0.208499	0.635816	3.35746e-49	0.653319	-0.225418	no	alt
chr1	2581616	2581617	A	T	-0.41906	-0.404038	0.663051	0.163683	-0.592809	-0.015022	no	no
chr1	2589061	2589062	G	A	-0.583678	-0.692308	0.9077	7.07031e-13	-0.139712	0.10863	no	ref
chr1	2589088	2589089	T	C	-0.653679	-0.597993	0.915205	0.000141328	-0.127834	-0.0556856	no	alt
chr1	2594221	2594222	G	A	-0.448378	-0.455181	0.807598	0.328687	0.308291	0.00680278	no	no
chr1	2594226	2594227	T	C	-0.446831	-0.449594	0.845243	0.428524	0.242563	0.00276278	no	no
chr1	2597998	2597999	C	T	-0.646453	-0.633732	0.845243	0.203424	0.242563	-0.0127217	no	no
chr1	2607742	2607743	C	T	-0.421661	-0.427439	0.733693	0.353202	0.446752	0.00577744	no	no
chr1	2607961	2607962	T	C	-0.40956	-0.472006	0.782719	2.33633e-05	-0.353433	0.0624452	no	ref
chr1	2608462	2608463	A	C	-0.847275	-0.856011	0.839462	0.284476	-0.252464	0.00873611	no	no
chr1	2608823	2608824	C	T	-0.776193	-0.772263	0.961679	0.398884	0.0563731	-0.00393	no	no
chr1	2608904	2608905	A	C	-0.885187	-0.892548	0.963816	0.315633	0.05317	0.00736111	no	no
chr1	2608925	2608926	G	A	-0.866695	-0.866687	0.961679	0.499783	0.0563731	-8.33333e-06	no	no
chr1	2613201	2613202	G	A	-0.538647	-0.547754	0.32875	0.276326	1.60494	0.00910722	no	no
chr1	2624201	2624202	T	A	-0.690167	-0.694096	0.903238	0.398926	-0.146822	0.00392833	no	no
chr1	2624686	2624687	C	T	-0.708687	-0.6963	0.626654	0.209647	0.674258	-0.0123872	no	no
chr1	2630730	2630731	C	T	-0.594426	-0.597054	0.961679	0.431976	0.0563731	0.002628	no	no
chr1	2631811	2631812	G	T	0.0863484	0.380538	0.915205	2.65812e-82	-0.127834	-0.29419	no	alt
chr1	2638584	2638585	A	G	-0.561656	-0.567577	0.913116	0.349727	0.131129	0.00592111	no	no
chr1	2642464	2642465	C	T	-0.671509	-0.65642	0.890622	0.162608	-0.167115	-0.0150889	no	no
chr1	2642639	2642640	T	C	-0.227292	-0.237751	0.934863	0.247633	-0.0971729	0.0104595	no	no
chr1	2654333	2654334	T	C	-0.970698	-0.978446	0.854547	0.306725	0.226769	0.00774778	no	no
chr1	2806283	2806284	C	T	-0.718699	-0.748051	0.400526	0.0278274	-1.32003	0.0293517	no	ref
chr1	2811073	2811074	G	A	-0.704662	-0.730343	0.101502	0.0470217	-3.30043	0.0256817	no	ref
chr1	2811239	2811240	C	T	-0.182863	0.0159035	0.000459112	1.03686e-38	-11.0889	-0.198767	alt	alt
chr1	2833872	2833873	C	T	-0.841697	-0.825318	0.685672	0.142782	-0.54441	-0.0163789	no	no
chr1	2837947	2837948	C	T	-0.718536	-0.688548	0.937977	0.0252796	-0.0923756	-0.0299878	no	alt
chr1	2841137	2841138	A	G	-0.688913	-0.643808	0.868474	0.00163644	-0.203445	-0.0451054	no	alt
chr1	2856924	2856925	C	G	-0.434162	-0.389293	0.897142	0.00171987	-0.156591	-0.0448687	no	alt
chr1	2877972	2877973	C	T	-0.443078	-0.430418	0.76075	0.204558	0.394505	-0.0126603	no	no
chr1	2877986	2877987	G	T	-0.507822	-0.489266	0.913295	0.113174	0.130847	-0.0185555	no	no
chr1	2887908	2887909	T	C	-0.612164	-0.641469	0.735785	0.0280248	0.442643	0.0293044	no	ref
chr1	2896668	2896669	G	C	-0.757801	-0.752317	0.941011	0.360327	-0.0877169	-0.00548444	no	no
chr1	2896909	2896910	C	A	-0.864153	-0.855855	0.910375	0.294249	-0.135468	-0.00829778	no	no
chr1	2900856	2900857	T	C	0.108767	0.109127	0.84871	0.490633	0.236656	-0.000360139	no	no
chr1	2901029	2901030	C	T	-0.197041	-0.186593	0.76075	0.247856	0.394505	-0.0104487	no	no
chr1	2908589	2908590	C	T	0.0434782	-0.0400551	0.0148211	2.57048e-08	6.07621	0.0835332	ref	ref
chr1	2915686	2915687	T	C	-0.653106	-0.659139	0.274352	0.347037	-1.8659	0.00603272	no	no
chr1	2915848	2915849	G	A	-0.731802	-0.748982	0.868474	0.131328	-0.203445	0.01718	no	no
chr1	2916061	2916062	T	G	-0.804133	-0.802704	0.897142	0.462901	-0.156591	-0.00142833	no	no
chr1	2916203	2916204	C	T	-0.783358	-0.777464	0.942977	0.350398	-0.0847063	-0.00589333	no	no
chr1	2916595	2916596	C	T	-0.586256	-0.625821	0.90935	0.00494469	-0.137092	0.0395656	no	ref
chr1	2916729	2916730	G	A	-0.679837	-0.681683	0.897142	0.452082	-0.156591	0.00184667	no	no
chr1	2916767	2916768	A	G	-0.620708	-0.651559	0.897142	0.0221387	-0.156591	0.0308506	no	ref
chr1	2922233	2922234	G	C	-0.396225	-0.408573	0.826269	0.210388	0.275316	0.0123478	no	no
chr1	2923192	2923193	A	C	-1.02682	-1.01421	0.915205	0.20552	-0.127834	-0.0126083	no	no
chr1	2923196	2923197	T	C	-0.999696	-1.02446	0.918165	0.0532217	-0.123174	0.0247606	no	no
chr1	2929187	2929188	C	T	-0.747992	-0.718651	0.808329	0.0278715	-0.306985	-0.0293411	no	alt
chr1	2937708	2937709	A	G	-0.471007	-0.571022	0.897142	3.49256e-11	-0.156591	0.100015	no	ref
chr1	2944874	2944875	G	A	-0.785767	-0.785427	0.628119	0.491171	0.670891	-0.000339444	no	no
chr1	2945010	2945011	G	A	-0.773113	-0.776866	0.15588	0.403338	2.68149	0.00375333	no	no
chr1	2945066	2945067	G	A	-0.799133	-0.796469	0.526789	0.431042	0.924703	-0.00266444	no	no
chr1	2945275	2945276	G	A	-0.729685	-0.744802	0.722944	0.162154	0.468044	0.0151172	no	no
chr1	2945317	2945318	T	C	-0.679332	-0.665761	0.8844	0.188132	-0.177228	-0.0135706	no	no
chr1	2946290	2946291	T	C	-1.01046	-1.04628	0.399546	0.00975016	-1.32356	0.0358256	no	ref
chr1	2950583	2950584	C	T	-0.247522	-0.238877	0.897142	0.286485	-0.156591	-0.00864543	no	no
chr1	2965470	2965471	A	T	-1.04972	-1.04125	0.845243	0.290378	0.242563	-0.00847056	no	no
[truncated: 285,987+ more rows]

## Sheet: K562_ATAC
chr	start	end	ref	alt	ref_pred	alt_pred	fdr_comb_pval	pred_pval	score	pred_score	pref_allele	pred_pref_allele
[truncated: 9,293 more rows]

[truncated: 3 more sheets: K562_DNase, K562_ASB, Benchmarking results]
